# Supplementary material for: Development of chromosome-specific markers with high polymorphism for allotetraploid cotton based on genome-wide characterization of simple sequence repeats in diploid cottons (Gossypium arboreum L. and Gossypium raimondii Ulbrich)
Source: BMC Genomics. 2015 Feb 6;16(1):55. doi: 10.1186/s12864-015-1265-2 (PMC4325953; doi:10.1186/s12864-015-1265-2)
Supplement: Additional file 1: — Thirteen tables that present the exact position and total length of each SSR motif on every chromosome of Gossypium arboreum. [file 12864_2015_1265_MOESM1_ESM.xlsx]

## Sheet: A_chr01
Table S1-1. The exact position and total length of each SSR motif on chr01 of Gossypium arboreum. *** indicate duplication to the public SSR markers.
Sequence_Name	Motif	Motif_Standardized	SSR_Start	SSR_End	Total_Length
A_chr01	A	A	115510488	115510608	121
A_chr01	A	A	141475969	141476089	121
A_chr01	A	A	137863400	137863515	116
A_chr01	A	A	81249816	81249906	91
A_chr01	A	A	32621006	32621094	89
A_chr01	A	A	136246785	136246862	78
A_chr01	T	A	70489206	70489277	72
A_chr01	T	A	137356542	137356611	70
A_chr01	A	A	129091021	129091089	69
A_chr01	T	A	88367342	88367402	61
A_chr01	T	A	19308319	19308373	55
A_chr01	A	A	83139962	83140015	54
A_chr01	A	A	136188641	136188693	53
A_chr01	T	A	58994746	58994797	52
A_chr01	T	A	58625972	58626022	51
A_chr01	T	A	58859959	58860009	51
A_chr01	T	A	82838355	82838405	51
A_chr01	A	A	67445895	67445942	48
A_chr01	A	A	67459721	67459768	48
A_chr01	T	A	35765331	35765377	47
A_chr01	T	A	70408062	70408106	45
A_chr01	A	A	95864820	95864864	45
A_chr01	A	A	104672128	104672172	45
A_chr01	T	A	84830556	84830599	44
A_chr01	A	A	1891009	1891050	42
A_chr01	A	A	78631553	78631594	42
A_chr01	A	A	125602743	125602784	42
A_chr01	T	A	47228238	47228277	40
A_chr01	T	A	49213922	49213960	39
A_chr01	T	A	109521814	109521852	39
A_chr01	A	A	125092346	125092384	39
A_chr01	T	A	90870069	90870106	38
A_chr01	A	A	125416088	125416125	38
A_chr01	A	A	125416338	125416375	38
A_chr01	A	A	70340779	70340815	37
A_chr01	T	A	43136292	43136327	36
A_chr01	A	A	48468837	48468872	36
A_chr01	T	A	79871771	79871806	36
A_chr01	A	A	88993105	88993140	36
A_chr01	T	A	128365416	128365451	36	***
A_chr01	A	A	25716923	25716957	35
A_chr01	A	A	56588319	56588353	35
A_chr01	T	A	72701286	72701320	35
A_chr01	T	A	140649885	140649919	35
A_chr01	A	A	8368607	8368640	34
A_chr01	T	A	28598065	28598098	34
A_chr01	A	A	65386488	65386521	34
A_chr01	T	A	65863652	65863685	34
A_chr01	A	A	78993077	78993110	34
A_chr01	A	A	54950078	54950110	33
A_chr01	T	A	56645593	56645625	33	***
A_chr01	T	A	76676311	76676343	33
A_chr01	A	A	92841452	92841484	33
A_chr01	T	A	104716690	104716722	33
A_chr01	A	A	36284030	36284061	32
A_chr01	T	A	1810041	1810071	31
A_chr01	A	A	63282189	63282219	31	***
A_chr01	A	A	66676736	66676766	31
A_chr01	T	A	82541841	82541871	31
A_chr01	A	A	92553353	92553383	31
A_chr01	T	A	105657855	105657885	31
A_chr01	A	A	115510365	115510395	31
A_chr01	A	A	133156367	133156397	31
A_chr01	A	A	136622844	136622874	31
A_chr01	T	A	137357301	137357331	31
A_chr01	T	A	790687	790716	30
A_chr01	A	A	19368670	19368699	30
A_chr01	T	A	19526495	19526524	30
A_chr01	T	A	29173080	29173109	30
A_chr01	T	A	39519889	39519918	30
A_chr01	A	A	62982868	62982897	30
A_chr01	T	A	64761255	64761284	30
A_chr01	T	A	66530953	66530982	30
A_chr01	A	A	92062702	92062731	30
A_chr01	A	A	120143572	120143601	30
A_chr01	T	A	125228671	125228700	30
A_chr01	A	A	20214436	20214464	29
A_chr01	A	A	38485471	38485499	29
A_chr01	A	A	48234121	48234149	29
A_chr01	T	A	70489289	70489317	29
A_chr01	T	A	82582730	82582758	29
A_chr01	T	A	85308314	85308342	29
A_chr01	T	A	99471634	99471662	29
A_chr01	T	A	110457187	110457215	29
A_chr01	A	A	127992748	127992776	29
A_chr01	A	A	140069213	140069241	29
A_chr01	T	A	18714997	18715024	28
A_chr01	T	A	34753319	34753346	28
A_chr01	A	A	47521378	47521405	28
A_chr01	A	A	58217839	58217866	28
A_chr01	A	A	58630046	58630073	28
A_chr01	T	A	104841228	104841255	28
A_chr01	T	A	105428732	105428759	28
A_chr01	A	A	111818448	111818475	28
A_chr01	T	A	112773799	112773826	28
A_chr01	T	A	112856730	112856757	28
A_chr01	A	A	116531575	116531602	28
A_chr01	A	A	119077310	119077337	28
A_chr01	A	A	120712095	120712122	28
A_chr01	A	A	123135042	123135069	28
A_chr01	T	A	128668286	128668313	28
A_chr01	A	A	129357730	129357757	28
A_chr01	A	A	139105250	139105277	28
A_chr01	A	A	140111038	140111065	28
A_chr01	A	A	140898786	140898813	28
A_chr01	A	A	143917324	143917351	28
A_chr01	A	A	666996	667022	27
A_chr01	T	A	807905	807931	27
A_chr01	A	A	11388181	11388207	27
A_chr01	A	A	15600514	15600540	27
A_chr01	T	A	29179371	29179397	27
A_chr01	T	A	37692290	37692316	27
A_chr01	T	A	42524238	42524264	27
A_chr01	A	A	51897136	51897162	27
A_chr01	T	A	52586752	52586778	27
A_chr01	T	A	58946670	58946696	27
A_chr01	A	A	64629752	64629778	27
A_chr01	A	A	65383790	65383816	27
A_chr01	T	A	67431758	67431784	27
A_chr01	T	A	69964134	69964160	27
A_chr01	A	A	81281443	81281469	27
A_chr01	T	A	85825678	85825704	27
A_chr01	A	A	85894228	85894254	27	***
A_chr01	A	A	99292543	99292569	27
A_chr01	A	A	99711165	99711191	27
A_chr01	A	A	112649690	112649716	27
A_chr01	T	A	112859916	112859942	27
A_chr01	A	A	117151988	117152014	27
A_chr01	T	A	117629977	117630003	27
A_chr01	A	A	118485683	118485709	27
A_chr01	A	A	122679125	122679151	27
A_chr01	T	A	123444612	123444638	27	***
A_chr01	T	A	123458160	123458186	27
A_chr01	A	A	123526053	123526079	27
A_chr01	A	A	134962783	134962809	27
A_chr01	T	A	14681734	14681759	26
A_chr01	T	A	38177193	38177218	26
A_chr01	T	A	51677494	51677519	26
A_chr01	T	A	65316806	65316831	26
A_chr01	A	A	78993115	78993140	26
A_chr01	A	A	94699872	94699897	26
A_chr01	T	A	105418793	105418818	26
A_chr01	T	A	110574304	110574329	26
A_chr01	T	A	112446285	112446310	26
A_chr01	T	A	112776985	112777010	26
A_chr01	T	A	123458046	123458071	26	***
A_chr01	T	A	133672875	133672900	26
A_chr01	T	A	11840071	11840095	25
A_chr01	A	A	15658296	15658320	25
A_chr01	T	A	22644431	22644455	25
A_chr01	T	A	30594573	30594597	25
A_chr01	A	A	39295672	39295696	25
A_chr01	A	A	48482125	48482149	25
A_chr01	T	A	58232397	58232421	25
A_chr01	A	A	59047604	59047628	25
A_chr01	T	A	72817510	72817534	25
A_chr01	T	A	84011488	84011512	25
A_chr01	A	A	99119536	99119560	25
A_chr01	T	A	112445851	112445875	25
A_chr01	T	A	114553528	114553552	25
A_chr01	T	A	123634100	123634124	25
A_chr01	A	A	123741528	123741552	25
A_chr01	T	A	125437198	125437222	25
A_chr01	T	A	126126233	126126257	25
A_chr01	A	A	132601130	132601154	25
A_chr01	A	A	133667691	133667715	25
A_chr01	T	A	137392156	137392180	25
A_chr01	A	A	141559390	141559414	25
A_chr01	A	A	2002897	2002920	24
A_chr01	T	A	2900277	2900300	24
A_chr01	A	A	15661911	15661934	24
A_chr01	A	A	19340944	19340967	24
A_chr01	A	A	22961291	22961314	24
A_chr01	T	A	34749448	34749471	24
A_chr01	T	A	47534458	47534481	24
A_chr01	A	A	48854869	48854892	24
A_chr01	A	A	49466551	49466574	24
A_chr01	A	A	49614748	49614771	24
A_chr01	A	A	64920017	64920040	24
A_chr01	T	A	69676778	69676801	24	***
A_chr01	A	A	78631268	78631291	24
A_chr01	T	A	81191874	81191897	24
A_chr01	A	A	81277475	81277498	24
A_chr01	A	A	83169775	83169798	24
A_chr01	T	A	84587633	84587656	24
A_chr01	A	A	112085490	112085513	24
A_chr01	A	A	116560072	116560095	24
A_chr01	A	A	133032647	133032670	24
A_chr01	A	A	135658240	135658263	24
A_chr01	T	A	1438342	1438364	23
A_chr01	T	A	1576612	1576634	23
A_chr01	T	A	2899988	2900010	23
A_chr01	A	A	6543509	6543531	23
A_chr01	A	A	10525386	10525408	23
A_chr01	T	A	31927774	31927796	23
A_chr01	T	A	42303409	42303431	23
A_chr01	T	A	44988957	44988979	23
A_chr01	T	A	49600864	49600886	23
A_chr01	T	A	55521911	55521933	23
A_chr01	A	A	56759704	56759726	23
A_chr01	A	A	56838480	56838502	23
A_chr01	A	A	58637660	58637682	23
A_chr01	T	A	59143120	59143142	23
A_chr01	A	A	78908469	78908491	23
A_chr01	T	A	85838024	85838046	23
A_chr01	A	A	86362002	86362024	23
A_chr01	T	A	89875869	89875891	23
A_chr01	T	A	90474434	90474456	23
A_chr01	T	A	90474639	90474661	23
A_chr01	T	A	94774507	94774529	23
A_chr01	T	A	98840144	98840166	23
A_chr01	A	A	99337668	99337690	23
A_chr01	A	A	104526092	104526114	23
A_chr01	A	A	107569552	107569574	23
A_chr01	A	A	109943520	109943542	23
A_chr01	T	A	110464770	110464792	23
A_chr01	A	A	111681317	111681339	23
A_chr01	A	A	121679232	121679254	23
A_chr01	T	A	123716678	123716700	23
A_chr01	T	A	124976272	124976294	23	***
A_chr01	T	A	125625233	125625255	23
A_chr01	T	A	126664913	126664935	23
A_chr01	A	A	128154170	128154192	23
A_chr01	A	A	135777963	135777985	23
A_chr01	T	A	136621233	136621255	23
A_chr01	A	A	136622429	136622451	23
A_chr01	T	A	1298404	1298425	22
A_chr01	T	A	1580393	1580414	22
A_chr01	A	A	3054844	3054865	22
A_chr01	A	A	11705739	11705760	22
A_chr01	T	A	13005229	13005250	22
A_chr01	T	A	13060975	13060996	22
A_chr01	A	A	19676109	19676130	22
A_chr01	T	A	21439482	21439503	22
A_chr01	A	A	22461204	22461225	22
A_chr01	A	A	27458008	27458029	22
A_chr01	A	A	29353788	29353809	22
A_chr01	T	A	31434338	31434359	22
A_chr01	A	A	35894871	35894892	22
A_chr01	A	A	36033055	36033076	22
A_chr01	T	A	36035603	36035624	22	***
A_chr01	A	A	36322611	36322632	22
A_chr01	T	A	42999653	42999674	22
A_chr01	A	A	48632450	48632471	22
A_chr01	T	A	49564751	49564772	22
A_chr01	A	A	49577062	49577083	22
A_chr01	A	A	49834420	49834441	22
A_chr01	A	A	51484115	51484136	22
A_chr01	A	A	58306574	58306595	22
A_chr01	T	A	59038537	59038558	22
A_chr01	A	A	59138354	59138375	22
A_chr01	T	A	66021222	66021243	22
A_chr01	T	A	66238854	66238875	22
A_chr01	T	A	66877891	66877912	22
A_chr01	T	A	68169754	68169775	22
A_chr01	T	A	73412189	73412210	22
A_chr01	T	A	75852841	75852862	22
A_chr01	A	A	83139839	83139860	22
A_chr01	A	A	84270046	84270067	22
A_chr01	T	A	85825823	85825844	22
A_chr01	A	A	86512364	86512385	22
A_chr01	A	A	87142782	87142803	22
A_chr01	T	A	89874169	89874190	22
A_chr01	T	A	94030158	94030179	22
A_chr01	A	A	94214046	94214067	22
A_chr01	T	A	97199101	97199122	22
A_chr01	T	A	99178871	99178892	22
A_chr01	A	A	99985971	99985992	22
A_chr01	T	A	102019462	102019483	22
A_chr01	T	A	102993646	102993667	22
A_chr01	A	A	103005793	103005814	22
A_chr01	T	A	103644119	103644140	22
A_chr01	T	A	105579757	105579778	22
A_chr01	A	A	107506024	107506045	22
A_chr01	T	A	108457626	108457647	22
A_chr01	T	A	108459333	108459354	22
A_chr01	A	A	115932312	115932333	22
A_chr01	A	A	117507692	117507713	22
A_chr01	T	A	117513984	117514005	22
A_chr01	T	A	118706713	118706734	22
A_chr01	T	A	119154103	119154124	22
A_chr01	A	A	119441978	119441999	22
A_chr01	T	A	123788355	123788376	22
A_chr01	A	A	125049817	125049838	22
A_chr01	A	A	125701549	125701570	22
A_chr01	T	A	130265156	130265177	22
A_chr01	A	A	133567319	133567340	22
A_chr01	T	A	135648270	135648291	22
A_chr01	T	A	136017872	136017893	22
A_chr01	T	A	144795402	144795423	22
A_chr01	A	A	145221800	145221821	22
A_chr01	T	A	2904716	2904736	21
A_chr01	T	A	3000871	3000891	21
A_chr01	T	A	7249500	7249520	21
A_chr01	A	A	13587551	13587571	21
A_chr01	A	A	14123522	14123542	21
A_chr01	T	A	17709897	17709917	21
A_chr01	T	A	17717064	17717084	21
A_chr01	A	A	17926233	17926253	21
A_chr01	T	A	18434738	18434758	21
A_chr01	T	A	18997277	18997297	21
A_chr01	T	A	19075294	19075314	21
A_chr01	T	A	19274299	19274319	21
A_chr01	T	A	20063017	20063037	21
A_chr01	T	A	21439735	21439755	21
A_chr01	A	A	21885892	21885912	21	***
A_chr01	T	A	24113333	24113353	21
A_chr01	A	A	25914795	25914815	21
A_chr01	A	A	28557281	28557301	21
A_chr01	T	A	29174165	29174185	21
A_chr01	A	A	34276012	34276032	21
A_chr01	T	A	36252577	36252597	21
A_chr01	A	A	38704178	38704198	21
A_chr01	T	A	39493665	39493685	21
A_chr01	T	A	43107200	43107220	21
A_chr01	T	A	43293150	43293170	21
A_chr01	T	A	43457364	43457384	21
A_chr01	T	A	45564040	45564060	21
A_chr01	T	A	48239438	48239458	21	***
A_chr01	T	A	49538063	49538083	21	***
A_chr01	T	A	50935270	50935290	21
A_chr01	T	A	52635845	52635865	21
A_chr01	A	A	56213799	56213819	21
A_chr01	T	A	56668690	56668710	21
A_chr01	T	A	56831873	56831893	21
A_chr01	T	A	57312180	57312200	21
A_chr01	T	A	58205113	58205133	21
A_chr01	T	A	60202195	60202215	21
A_chr01	A	A	65380067	65380087	21
A_chr01	A	A	65832520	65832540	21
A_chr01	A	A	65832667	65832687	21
A_chr01	T	A	66875704	66875724	21
A_chr01	T	A	67483287	67483307	21
A_chr01	T	A	67703315	67703335	21
A_chr01	A	A	70217914	70217934	21
A_chr01	A	A	70977239	70977259	21
A_chr01	A	A	72878046	72878066	21	***
A_chr01	T	A	73246714	73246734	21
A_chr01	A	A	74050764	74050784	21
A_chr01	A	A	74277055	74277075	21
A_chr01	A	A	78384944	78384964	21
A_chr01	T	A	85904255	85904275	21
A_chr01	A	A	86525446	86525466	21
A_chr01	T	A	86573295	86573315	21
A_chr01	A	A	86671205	86671225	21
A_chr01	A	A	89587197	89587217	21
A_chr01	A	A	92299379	92299399	21
A_chr01	T	A	99300452	99300472	21
A_chr01	A	A	102440777	102440797	21
A_chr01	T	A	104914625	104914645	21
A_chr01	T	A	105291730	105291750	21
A_chr01	A	A	106283739	106283759	21
A_chr01	A	A	106593833	106593853	21
A_chr01	T	A	108085979	108085999	21
A_chr01	T	A	109463032	109463052	21
A_chr01	T	A	110482983	110483003	21
A_chr01	A	A	111309381	111309401	21
A_chr01	A	A	117804293	117804313	21
A_chr01	A	A	118603945	118603965	21
A_chr01	A	A	120051458	120051478	21
A_chr01	T	A	125959341	125959361	21
A_chr01	A	A	127809406	127809426	21
A_chr01	T	A	129669707	129669727	21
A_chr01	T	A	132750731	132750751	21
A_chr01	T	A	132887816	132887836	21
A_chr01	A	A	133483747	133483767	21
A_chr01	A	A	133650553	133650573	21	***
A_chr01	A	A	134884687	134884707	21
A_chr01	T	A	135070111	135070131	21
A_chr01	T	A	135072889	135072909	21
A_chr01	T	A	135373008	135373028	21
A_chr01	A	A	135949768	135949788	21
A_chr01	A	A	139879788	139879808	21
A_chr01	A	A	140763865	140763885	21
A_chr01	A	A	141130975	141130995	21
A_chr01	T	A	141322055	141322075	21
A_chr01	A	A	144011337	144011357	21
A_chr01	T	A	146779664	146779684	21
A_chr01	A	A	1852652	1852671	20
A_chr01	T	A	2573188	2573207	20
A_chr01	T	A	12451052	12451071	20
A_chr01	A	A	19676030	19676049	20
A_chr01	T	A	48395695	48395714	20
A_chr01	T	A	48968981	48969000	20
A_chr01	T	A	48980562	48980581	20
A_chr01	T	A	49311602	49311621	20
A_chr01	A	A	49601238	49601257	20
A_chr01	T	A	51344973	51344992	20
A_chr01	T	A	60281168	60281187	20
A_chr01	A	A	64576742	64576761	20
A_chr01	A	A	66022139	66022158	20
A_chr01	A	A	71444328	71444347	20
A_chr01	A	A	73765647	73765666	20
A_chr01	A	A	82819437	82819456	20
A_chr01	A	A	85642839	85642858	20
A_chr01	T	A	89080381	89080400	20
A_chr01	T	A	92143735	92143754	20
A_chr01	A	A	92495338	92495357	20
A_chr01	T	A	95761224	95761243	20
A_chr01	A	A	98855024	98855043	20
A_chr01	A	A	99445066	99445085	20
A_chr01	A	A	104568983	104569002	20
A_chr01	T	A	105531389	105531408	20
A_chr01	A	A	107372816	107372835	20
A_chr01	A	A	107506213	107506232	20
A_chr01	A	A	118240417	118240436	20
A_chr01	A	A	121662427	121662446	20
A_chr01	T	A	124746971	124746990	20
A_chr01	A	A	126679830	126679849	20
A_chr01	A	A	127791578	127791597	20
A_chr01	A	A	129526119	129526138	20
A_chr01	T	A	130023394	130023413	20
A_chr01	A	A	137377659	137377678	20
A_chr01	T	A	138319793	138319812	20
A_chr01	T	A	585778	585796	19
A_chr01	T	A	1154552	1154570	19
A_chr01	T	A	1180146	1180164	19
A_chr01	A	A	2424758	2424776	19
A_chr01	A	A	2753005	2753023	19
A_chr01	A	A	2758280	2758298	19
A_chr01	T	A	5299107	5299125	19
A_chr01	T	A	7441516	7441534	19
A_chr01	T	A	11061033	11061051	19
A_chr01	T	A	12534990	12535008	19
A_chr01	T	A	18924980	18924998	19
A_chr01	A	A	19810488	19810506	19
A_chr01	A	A	36037266	36037284	19
A_chr01	T	A	38713090	38713108	19
A_chr01	A	A	40146098	40146116	19
A_chr01	A	A	40147445	40147463	19
A_chr01	T	A	40541470	40541488	19
A_chr01	A	A	41492576	41492594	19
A_chr01	A	A	48820418	48820436	19
A_chr01	A	A	48869015	48869033	19
A_chr01	T	A	48963144	48963162	19
A_chr01	A	A	49319110	49319128	19	***
A_chr01	T	A	49440244	49440262	19
A_chr01	T	A	49450365	49450383	19
A_chr01	A	A	50189480	50189498	19
A_chr01	T	A	51036995	51037013	19
A_chr01	T	A	51296132	51296150	19
A_chr01	T	A	51618237	51618255	19
A_chr01	A	A	51688795	51688813	19
A_chr01	T	A	51725076	51725094	19
A_chr01	A	A	54016317	54016335	19
A_chr01	A	A	54993857	54993875	19
A_chr01	A	A	55817434	55817452	19
A_chr01	A	A	56363265	56363283	19
A_chr01	A	A	58714204	58714222	19
A_chr01	A	A	65200561	65200579	19
A_chr01	T	A	65787714	65787732	19
A_chr01	T	A	66264740	66264758	19
A_chr01	T	A	66466627	66466645	19
A_chr01	T	A	66511023	66511041	19
A_chr01	A	A	66598212	66598230	19
A_chr01	A	A	66598292	66598310	19
A_chr01	A	A	66598372	66598390	19
A_chr01	A	A	66598452	66598470	19
A_chr01	A	A	66598532	66598550	19
A_chr01	A	A	66598612	66598630	19
A_chr01	A	A	66598692	66598710	19
A_chr01	A	A	66598772	66598790	19
A_chr01	A	A	66598852	66598870	19
A_chr01	A	A	66598932	66598950	19
A_chr01	A	A	66599012	66599030	19
A_chr01	A	A	66670263	66670281	19
A_chr01	A	A	66852043	66852061	19
A_chr01	A	A	68525520	68525538	19
A_chr01	A	A	70489171	70489189	19
A_chr01	A	A	77033919	77033937	19
A_chr01	T	A	79038918	79038936	19
A_chr01	T	A	81218509	81218527	19
A_chr01	A	A	82718963	82718981	19
A_chr01	A	A	82823866	82823884	19
A_chr01	T	A	84586497	84586515	19
A_chr01	T	A	84628535	84628553	19
A_chr01	T	A	84770362	84770380	19
A_chr01	A	A	86572077	86572095	19
A_chr01	T	A	86705870	86705888	19
A_chr01	A	A	89082549	89082567	19
A_chr01	T	A	90726388	90726406	19
A_chr01	A	A	90748997	90749015	19
A_chr01	A	A	94423274	94423292	19
A_chr01	T	A	94672001	94672019	19
A_chr01	A	A	98980541	98980559	19
A_chr01	A	A	99282270	99282288	19
A_chr01	T	A	99300019	99300037	19
A_chr01	A	A	99437031	99437049	19
A_chr01	A	A	103374231	103374249	19
A_chr01	T	A	107438778	107438796	19
A_chr01	A	A	109915627	109915645	19
A_chr01	T	A	111112401	111112419	19
A_chr01	T	A	115881621	115881639	19
A_chr01	T	A	116461013	116461031	19
A_chr01	T	A	117174810	117174828	19
A_chr01	T	A	119042986	119043004	19
A_chr01	T	A	119075867	119075885	19
A_chr01	T	A	120717304	120717322	19
A_chr01	T	A	123685026	123685044	19
A_chr01	T	A	125227418	125227436	19	***
A_chr01	A	A	125233557	125233575	19
A_chr01	A	A	127508331	127508349	19
A_chr01	T	A	130020359	130020377	19
A_chr01	A	A	133663454	133663472	19
A_chr01	T	A	135523813	135523831	19
A_chr01	T	A	135753274	135753292	19
A_chr01	A	A	135948960	135948978	19
A_chr01	T	A	140004796	140004814	19
A_chr01	T	A	140849471	140849489	19
A_chr01	T	A	771645	771662	18
A_chr01	A	A	1129239	1129256	18
A_chr01	T	A	1406820	1406837	18
A_chr01	A	A	2520552	2520569	18
A_chr01	T	A	2648016	2648033	18
A_chr01	T	A	2703094	2703111	18
A_chr01	T	A	5145184	5145201	18
A_chr01	A	A	10621402	10621419	18
A_chr01	A	A	14408853	14408870	18
A_chr01	A	A	15665426	15665443	18
A_chr01	T	A	19095328	19095345	18
A_chr01	T	A	19366276	19366293	18
A_chr01	A	A	20790258	20790275	18
A_chr01	A	A	20803859	20803876	18
A_chr01	A	A	20805797	20805814	18
A_chr01	A	A	27215099	27215116	18
A_chr01	A	A	28364667	28364684	18
A_chr01	T	A	28536945	28536962	18
A_chr01	A	A	30261503	30261520	18
A_chr01	T	A	32057308	32057325	18
A_chr01	A	A	32397308	32397325	18
A_chr01	T	A	34598654	34598671	18
A_chr01	T	A	35402864	35402881	18
A_chr01	A	A	36883608	36883625	18
A_chr01	T	A	39423654	39423671	18
A_chr01	A	A	43308860	43308877	18
A_chr01	A	A	43675698	43675715	18
A_chr01	A	A	47228002	47228019	18
A_chr01	A	A	47486828	47486845	18
A_chr01	T	A	47889693	47889710	18
A_chr01	T	A	48304622	48304639	18
A_chr01	A	A	48729443	48729460	18
A_chr01	T	A	48735574	48735591	18
A_chr01	A	A	49217051	49217068	18
A_chr01	T	A	49409434	49409451	18
A_chr01	A	A	49465141	49465158	18
A_chr01	T	A	49771959	49771976	18	***
A_chr01	A	A	50103250	50103267	18
A_chr01	T	A	51897280	51897297	18
A_chr01	A	A	56277090	56277107	18
A_chr01	T	A	56378674	56378691	18
A_chr01	T	A	56778474	56778491	18
A_chr01	A	A	57188627	57188644	18
A_chr01	T	A	58447466	58447483	18
A_chr01	T	A	58943677	58943694	18
A_chr01	T	A	58956310	58956327	18
A_chr01	A	A	59145386	59145403	18
A_chr01	T	A	59212488	59212505	18
A_chr01	T	A	62103449	62103466	18
A_chr01	A	A	64551717	64551734	18
A_chr01	T	A	66098896	66098913	18	***
A_chr01	A	A	66232994	66233011	18
A_chr01	T	A	66465776	66465793	18
A_chr01	A	A	66503807	66503824	18
A_chr01	A	A	66837914	66837931	18
A_chr01	A	A	67458730	67458747	18
A_chr01	T	A	67531549	67531566	18
A_chr01	T	A	70526962	70526979	18
A_chr01	T	A	72994076	72994093	18
A_chr01	A	A	73089392	73089409	18
A_chr01	A	A	75736198	75736215	18
A_chr01	T	A	81748044	81748061	18
A_chr01	T	A	82385601	82385618	18
A_chr01	A	A	82627916	82627933	18
A_chr01	A	A	83094227	83094244	18
A_chr01	A	A	83176214	83176231	18
A_chr01	T	A	84735389	84735406	18
A_chr01	A	A	84739975	84739992	18
A_chr01	T	A	84949766	84949783	18
A_chr01	T	A	85024589	85024606	18
A_chr01	A	A	85272611	85272628	18
A_chr01	A	A	87434805	87434822	18
A_chr01	T	A	90561266	90561283	18
A_chr01	T	A	90649644	90649661	18
A_chr01	T	A	91050940	91050957	18
A_chr01	T	A	91119274	91119291	18
A_chr01	T	A	92276299	92276316	18
A_chr01	A	A	95796797	95796814	18
A_chr01	T	A	102236268	102236285	18	***
A_chr01	T	A	103375394	103375411	18
A_chr01	A	A	103458705	103458722	18
A_chr01	A	A	104651768	104651785	18
A_chr01	T	A	106146386	106146403	18
A_chr01	A	A	106472037	106472054	18
A_chr01	A	A	108439787	108439804	18
A_chr01	A	A	108816839	108816856	18
A_chr01	T	A	110716483	110716500	18
A_chr01	T	A	116832722	116832739	18
A_chr01	T	A	117431710	117431727	18
A_chr01	T	A	117755084	117755101	18
A_chr01	A	A	118744823	118744840	18
A_chr01	T	A	119554448	119554465	18
A_chr01	T	A	119576151	119576168	18
A_chr01	A	A	122880440	122880457	18
A_chr01	A	A	123525995	123526012	18
A_chr01	A	A	125320748	125320765	18
A_chr01	T	A	127792369	127792386	18
A_chr01	T	A	134843506	134843523	18
A_chr01	T	A	135115923	135115940	18
A_chr01	A	A	135230856	135230873	18
A_chr01	T	A	135538919	135538936	18
A_chr01	T	A	135707604	135707621	18
A_chr01	T	A	136013180	136013197	18
A_chr01	A	A	137412041	137412058	18
A_chr01	T	A	137494741	137494758	18
A_chr01	A	A	137679321	137679338	18
A_chr01	T	A	139888115	139888132	18
A_chr01	T	A	140829373	140829390	18
A_chr01	A	A	141874699	141874716	18
A_chr01	T	A	144849569	144849586	18
A_chr01	A	A	759903	759919	17
A_chr01	T	A	895786	895802	17	***
A_chr01	A	A	1123856	1123872	17
A_chr01	A	A	1213714	1213730	17
A_chr01	A	A	1352904	1352920	17
A_chr01	T	A	1353276	1353292	17
A_chr01	T	A	1900372	1900388	17
A_chr01	A	A	1969534	1969550	17
A_chr01	A	A	2026455	2026471	17
A_chr01	A	A	2285330	2285346	17
A_chr01	A	A	2290658	2290674	17
A_chr01	A	A	2752652	2752668	17
A_chr01	A	A	2956296	2956312	17
A_chr01	T	A	3118172	3118188	17
A_chr01	T	A	3156044	3156060	17
A_chr01	A	A	6891132	6891148	17
A_chr01	T	A	7127340	7127356	17
A_chr01	T	A	7874220	7874236	17
A_chr01	T	A	7940466	7940482	17
A_chr01	A	A	8506488	8506504	17
A_chr01	T	A	8807016	8807032	17
A_chr01	T	A	12026838	12026854	17
A_chr01	A	A	12731428	12731444	17
A_chr01	T	A	15654302	15654318	17
A_chr01	A	A	15811331	15811347	17
A_chr01	T	A	16723918	16723934	17
A_chr01	A	A	18949301	18949317	17
A_chr01	T	A	19290751	19290767	17
A_chr01	T	A	19364806	19364822	17
A_chr01	T	A	21871093	21871109	17
A_chr01	A	A	22238745	22238761	17
A_chr01	A	A	22463293	22463309	17
A_chr01	T	A	23872073	23872089	17
A_chr01	A	A	24542507	24542523	17
A_chr01	A	A	25502025	25502041	17
A_chr01	A	A	27594057	27594073	17
A_chr01	T	A	28693762	28693778	17
A_chr01	T	A	29368803	29368819	17
A_chr01	T	A	29389807	29389823	17
A_chr01	A	A	29425995	29426011	17
A_chr01	T	A	30986892	30986908	17
A_chr01	T	A	31947311	31947327	17
A_chr01	T	A	34349298	34349314	17
A_chr01	T	A	35747506	35747522	17
A_chr01	A	A	36297444	36297460	17
A_chr01	T	A	36534754	36534770	17
A_chr01	T	A	37163147	37163163	17
A_chr01	T	A	38556195	38556211	17
A_chr01	A	A	38609472	38609488	17
A_chr01	T	A	38765214	38765230	17
A_chr01	T	A	39126638	39126654	17
A_chr01	T	A	39225151	39225167	17
A_chr01	A	A	39259776	39259792	17
A_chr01	A	A	41358505	41358521	17
A_chr01	A	A	43314712	43314728	17
A_chr01	T	A	44427971	44427987	17	***
A_chr01	T	A	47374855	47374871	17
A_chr01	T	A	47488796	47488812	17
A_chr01	A	A	47596438	47596454	17
A_chr01	T	A	48827278	48827294	17
A_chr01	A	A	48986250	48986266	17
A_chr01	A	A	49922949	49922965	17
A_chr01	A	A	50087638	50087654	17
A_chr01	T	A	50468757	50468773	17
A_chr01	T	A	50963250	50963266	17
A_chr01	T	A	51683389	51683405	17
A_chr01	T	A	51741566	51741582	17
A_chr01	A	A	51902804	51902820	17
A_chr01	A	A	55739379	55739395	17
A_chr01	T	A	56037218	56037234	17
A_chr01	T	A	56191678	56191694	17
A_chr01	T	A	58581143	58581159	17
A_chr01	T	A	59175987	59176003	17
A_chr01	T	A	59218421	59218437	17
A_chr01	A	A	62737681	62737697	17
A_chr01	T	A	63004211	63004227	17
A_chr01	T	A	64915476	64915492	17
A_chr01	A	A	65361947	65361963	17
A_chr01	T	A	65777514	65777530	17
A_chr01	T	A	65938278	65938294	17
A_chr01	T	A	65982185	65982201	17
A_chr01	A	A	65992912	65992928	17
A_chr01	A	A	66470042	66470058	17
A_chr01	T	A	66483627	66483643	17
A_chr01	A	A	66598134	66598150	17
A_chr01	T	A	66705926	66705942	17
A_chr01	A	A	66793820	66793836	17
A_chr01	T	A	67149052	67149068	17
A_chr01	T	A	67268208	67268224	17
A_chr01	A	A	68773075	68773091	17
A_chr01	T	A	68782715	68782731	17
A_chr01	T	A	69455888	69455904	17
A_chr01	T	A	69751288	69751304	17
A_chr01	T	A	70469207	70469223	17
A_chr01	A	A	71384386	71384402	17
A_chr01	A	A	71443457	71443473	17
A_chr01	T	A	71468133	71468149	17
A_chr01	A	A	71735547	71735563	17
A_chr01	T	A	73257349	73257365	17
A_chr01	T	A	73834504	73834520	17
A_chr01	A	A	75600072	75600088	17
A_chr01	A	A	75738782	75738798	17
A_chr01	T	A	75943026	75943042	17
A_chr01	A	A	76116138	76116154	17
A_chr01	A	A	78085391	78085407	17
A_chr01	T	A	79004266	79004282	17
A_chr01	T	A	81221297	81221313	17
A_chr01	T	A	81227367	81227383	17
A_chr01	T	A	82327211	82327227	17
A_chr01	A	A	82713650	82713666	17
A_chr01	T	A	82715326	82715342	17
A_chr01	A	A	82753283	82753299	17
A_chr01	A	A	83786433	83786449	17
A_chr01	T	A	84167677	84167693	17
A_chr01	T	A	84611200	84611216	17
A_chr01	A	A	84627276	84627292	17
A_chr01	T	A	84738560	84738576	17
A_chr01	A	A	85043651	85043667	17
A_chr01	T	A	85423739	85423755	17
A_chr01	T	A	85490357	85490373	17
A_chr01	T	A	85736305	85736321	17
A_chr01	T	A	86561056	86561072	17
A_chr01	T	A	86584446	86584462	17
A_chr01	A	A	86672257	86672273	17
A_chr01	A	A	88431716	88431732	17
A_chr01	T	A	89875058	89875074	17
A_chr01	T	A	90180825	90180841	17
A_chr01	T	A	92061453	92061469	17
A_chr01	A	A	92118636	92118652	17
A_chr01	T	A	92558267	92558283	17
A_chr01	T	A	94471647	94471663	17
A_chr01	T	A	94589003	94589019	17
A_chr01	A	A	95063409	95063425	17
A_chr01	A	A	95786566	95786582	17
A_chr01	T	A	95793424	95793440	17
A_chr01	A	A	95833992	95834008	17
A_chr01	A	A	99272580	99272596	17
A_chr01	T	A	100661435	100661451	17
A_chr01	A	A	101089572	101089588	17
A_chr01	A	A	101359497	101359513	17	***
A_chr01	T	A	102743706	102743722	17
A_chr01	A	A	102858206	102858222	17
A_chr01	A	A	102992837	102992853	17
A_chr01	A	A	103028390	103028406	17
A_chr01	T	A	103300930	103300946	17
A_chr01	A	A	103453283	103453299	17
A_chr01	A	A	104407886	104407902	17
A_chr01	A	A	104719352	104719368	17
A_chr01	T	A	104820261	104820277	17
A_chr01	T	A	104845518	104845534	17
A_chr01	A	A	105122467	105122483	17
A_chr01	T	A	105581165	105581181	17
A_chr01	T	A	106060917	106060933	17
A_chr01	A	A	108240554	108240570	17
A_chr01	A	A	108428415	108428431	17
A_chr01	T	A	108470659	108470675	17
A_chr01	T	A	108602853	108602869	17
A_chr01	T	A	109618962	109618978	17
A_chr01	A	A	109692282	109692298	17
A_chr01	A	A	110149917	110149933	17
A_chr01	T	A	110426879	110426895	17
A_chr01	A	A	110451936	110451952	17
A_chr01	A	A	110605470	110605486	17	***
A_chr01	T	A	111148323	111148339	17
A_chr01	T	A	111240513	111240529	17
A_chr01	T	A	112774760	112774776	17
A_chr01	T	A	112857691	112857707	17
A_chr01	A	A	113428986	113429002	17
A_chr01	T	A	116720055	116720071	17
A_chr01	A	A	118366471	118366487	17
A_chr01	A	A	119186756	119186772	17
A_chr01	A	A	122283161	122283177	17
A_chr01	A	A	122303672	122303688	17
A_chr01	T	A	122964133	122964149	17
A_chr01	A	A	123487783	123487799	17
A_chr01	T	A	123596720	123596736	17
A_chr01	T	A	123780988	123781004	17
A_chr01	T	A	123783294	123783310	17
A_chr01	A	A	123909110	123909126	17
A_chr01	T	A	124855904	124855920	17
A_chr01	T	A	124886984	124887000	17
A_chr01	T	A	125018925	125018941	17
A_chr01	A	A	125642825	125642841	17
A_chr01	A	A	125842718	125842734	17	***
A_chr01	T	A	125843076	125843092	17
A_chr01	T	A	126461731	126461747	17
A_chr01	A	A	126649288	126649304	17
A_chr01	A	A	126669439	126669455	17
A_chr01	T	A	126984912	126984928	17
A_chr01	T	A	127772624	127772640	17
A_chr01	T	A	128396846	128396862	17
A_chr01	T	A	128460780	128460796	17
A_chr01	T	A	128661997	128662013	17
A_chr01	T	A	133009172	133009188	17
A_chr01	T	A	133673074	133673090	17
A_chr01	A	A	133762941	133762957	17	***
A_chr01	T	A	133899123	133899139	17
A_chr01	A	A	134831906	134831922	17
A_chr01	A	A	134834656	134834672	17
A_chr01	A	A	135010214	135010230	17
A_chr01	T	A	135028209	135028225	17
A_chr01	T	A	135228913	135228929	17
A_chr01	A	A	135364513	135364529	17
A_chr01	T	A	135471627	135471643	17
A_chr01	A	A	135710467	135710483	17
A_chr01	T	A	135751971	135751987	17
A_chr01	T	A	136496266	136496282	17
A_chr01	A	A	136533133	136533149	17
A_chr01	A	A	137365434	137365450	17
A_chr01	T	A	137429842	137429858	17
A_chr01	A	A	138325075	138325091	17
A_chr01	T	A	138901838	138901854	17
A_chr01	T	A	139851591	139851607	17
A_chr01	T	A	141308325	141308341	17
A_chr01	A	A	141312835	141312851	17
A_chr01	T	A	143574149	143574165	17
A_chr01	A	A	144851237	144851253	17
A_chr01	T	A	145049738	145049754	17
A_chr01	T	A	145233058	145233074	17
A_chr01	A	A	588497	588512	16
A_chr01	T	A	698692	698707	16
A_chr01	A	A	751209	751224	16
A_chr01	T	A	1394704	1394719	16
A_chr01	A	A	1444248	1444263	16
A_chr01	T	A	1509275	1509290	16
A_chr01	A	A	1830868	1830883	16
A_chr01	T	A	1869931	1869946	16	***
A_chr01	T	A	2119812	2119827	16
A_chr01	A	A	2229000	2229015	16
A_chr01	A	A	2475788	2475803	16
A_chr01	T	A	2513755	2513770	16
A_chr01	T	A	2525520	2525535	16
A_chr01	A	A	2598789	2598804	16
A_chr01	A	A	2605518	2605533	16
A_chr01	T	A	2646733	2646748	16
A_chr01	A	A	2681181	2681196	16
A_chr01	A	A	2701995	2702010	16
A_chr01	T	A	2832991	2833006	16
A_chr01	T	A	2952998	2953013	16
A_chr01	T	A	3149592	3149607	16
A_chr01	T	A	3167795	3167810	16
A_chr01	T	A	3854411	3854426	16
A_chr01	A	A	5760509	5760524	16
A_chr01	A	A	5985575	5985590	16
A_chr01	T	A	7749472	7749487	16
A_chr01	T	A	7996540	7996555	16	***
A_chr01	A	A	8326771	8326786	16
A_chr01	A	A	10727837	10727852	16
A_chr01	A	A	11773385	11773400	16
A_chr01	A	A	12820706	12820721	16
A_chr01	A	A	13845290	13845305	16
A_chr01	T	A	14323012	14323027	16
A_chr01	A	A	15161868	15161883	16
A_chr01	A	A	15667556	15667571	16
A_chr01	A	A	17635564	17635579	16
A_chr01	T	A	18384237	18384252	16
A_chr01	A	A	19007578	19007593	16
A_chr01	A	A	19278287	19278302	16
A_chr01	A	A	21884392	21884407	16
A_chr01	A	A	22034564	22034579	16
A_chr01	T	A	22596749	22596764	16
A_chr01	T	A	23531010	23531025	16
A_chr01	A	A	23928132	23928147	16
A_chr01	A	A	26512784	26512799	16
A_chr01	T	A	27596215	27596230	16
A_chr01	A	A	29422519	29422534	16
A_chr01	T	A	30052856	30052871	16
A_chr01	T	A	30399814	30399829	16
A_chr01	A	A	30531456	30531471	16
A_chr01	A	A	30952448	30952463	16	***
A_chr01	A	A	31563195	31563210	16
A_chr01	A	A	32972471	32972486	16
A_chr01	A	A	33218742	33218757	16
A_chr01	A	A	34611791	34611806	16
A_chr01	T	A	34853389	34853404	16
A_chr01	T	A	37053877	37053892	16
A_chr01	A	A	37723546	37723561	16
A_chr01	A	A	39289127	39289142	16
A_chr01	T	A	39379366	39379381	16
A_chr01	T	A	39463470	39463485	16
A_chr01	A	A	41348540	41348555	16
A_chr01	T	A	41470026	41470041	16
A_chr01	A	A	41776865	41776880	16
A_chr01	T	A	42607599	42607614	16	***
A_chr01	T	A	43913423	43913438	16
A_chr01	T	A	44602025	44602040	16
A_chr01	T	A	44988839	44988854	16
A_chr01	T	A	46142316	46142331	16
A_chr01	T	A	46773376	46773391	16
A_chr01	T	A	46914972	46914987	16
A_chr01	T	A	48253646	48253661	16
A_chr01	A	A	48490138	48490153	16
A_chr01	T	A	48675525	48675540	16
A_chr01	A	A	48729541	48729556	16
A_chr01	T	A	48879957	48879972	16
A_chr01	T	A	48959408	48959423	16
A_chr01	A	A	48996091	48996106	16
A_chr01	A	A	49123197	49123212	16
A_chr01	A	A	49229112	49229127	16
A_chr01	T	A	49251558	49251573	16
A_chr01	T	A	49347430	49347445	16
A_chr01	A	A	49785740	49785755	16
A_chr01	T	A	50726650	50726665	16
A_chr01	T	A	50853533	50853548	16
A_chr01	A	A	51101822	51101837	16
A_chr01	A	A	51174246	51174261	16
A_chr01	A	A	51310951	51310966	16
A_chr01	A	A	51707664	51707679	16
A_chr01	T	A	51722484	51722499	16
A_chr01	A	A	51769148	51769163	16
A_chr01	T	A	52793393	52793408	16
A_chr01	T	A	54974729	54974744	16
A_chr01	A	A	54990651	54990666	16
A_chr01	A	A	55162308	55162323	16
A_chr01	T	A	55700432	55700447	16
A_chr01	T	A	55734648	55734663	16
A_chr01	T	A	55743847	55743862	16
A_chr01	T	A	56092172	56092187	16	***
A_chr01	T	A	56838199	56838214	16
A_chr01	T	A	58602282	58602297	16
A_chr01	A	A	58975921	58975936	16
A_chr01	A	A	58988740	58988755	16
A_chr01	A	A	59071594	59071609	16
A_chr01	T	A	60211046	60211061	16
A_chr01	A	A	60224575	60224590	16
A_chr01	A	A	61305718	61305733	16
A_chr01	T	A	62007166	62007181	16
A_chr01	A	A	64203494	64203509	16
A_chr01	A	A	64447860	64447875	16
A_chr01	T	A	64448045	64448060	16
A_chr01	T	A	64551377	64551392	16
A_chr01	T	A	64880707	64880722	16
A_chr01	A	A	65134139	65134154	16
A_chr01	T	A	65401961	65401976	16
A_chr01	T	A	65418829	65418844	16
A_chr01	T	A	65783096	65783111	16
A_chr01	A	A	65989234	65989249	16
A_chr01	T	A	66013682	66013697	16
A_chr01	A	A	66151074	66151089	16
A_chr01	A	A	66282210	66282225	16
A_chr01	T	A	66345172	66345187	16
A_chr01	T	A	66356416	66356431	16
A_chr01	A	A	66483368	66483383	16
A_chr01	A	A	66483408	66483423	16
A_chr01	A	A	66483448	66483463	16
A_chr01	A	A	66483488	66483503	16
A_chr01	A	A	66483528	66483543	16
A_chr01	A	A	66483568	66483583	16
A_chr01	A	A	66483608	66483623	16
A_chr01	A	A	66483645	66483660	16
A_chr01	T	A	66509637	66509652	16
A_chr01	T	A	66516355	66516370	16
A_chr01	T	A	66527009	66527024	16
A_chr01	T	A	66528556	66528571	16
A_chr01	A	A	66581715	66581730	16
A_chr01	T	A	66586962	66586977	16
A_chr01	T	A	66638385	66638400	16
A_chr01	T	A	66789951	66789966	16
A_chr01	T	A	66939782	66939797	16
A_chr01	A	A	66985889	66985904	16
A_chr01	T	A	67174996	67175011	16
A_chr01	T	A	67176341	67176356	16
A_chr01	T	A	67210555	67210570	16
A_chr01	T	A	67456963	67456978	16
A_chr01	T	A	67539037	67539052	16
A_chr01	T	A	67933825	67933840	16
A_chr01	T	A	69679134	69679149	16
A_chr01	T	A	70539217	70539232	16
A_chr01	A	A	71328647	71328662	16
A_chr01	A	A	71334326	71334341	16
A_chr01	A	A	71438611	71438626	16
A_chr01	T	A	71470080	71470095	16
A_chr01	A	A	72105221	72105236	16
A_chr01	A	A	72866126	72866141	16
A_chr01	T	A	72926459	72926474	16
A_chr01	A	A	73010169	73010184	16
A_chr01	A	A	73120522	73120537	16
A_chr01	A	A	73197963	73197978	16
A_chr01	A	A	73288806	73288821	16
A_chr01	T	A	75729388	75729403	16
A_chr01	A	A	77285774	77285789	16
A_chr01	A	A	77442935	77442950	16
A_chr01	A	A	77460204	77460219	16
A_chr01	T	A	78089317	78089332	16
A_chr01	A	A	78624057	78624072	16
A_chr01	T	A	78851891	78851906	16
A_chr01	T	A	79007065	79007080	16
A_chr01	A	A	79897635	79897650	16
A_chr01	T	A	81216260	81216275	16
A_chr01	A	A	81250355	81250370	16
A_chr01	A	A	81351778	81351793	16
A_chr01	A	A	81984091	81984106	16
A_chr01	T	A	82396449	82396464	16
A_chr01	A	A	82418061	82418076	16
A_chr01	T	A	82429197	82429212	16
A_chr01	A	A	82624192	82624207	16
A_chr01	A	A	82728640	82728655	16
A_chr01	A	A	82816787	82816802	16
A_chr01	T	A	83066731	83066746	16
A_chr01	T	A	83094647	83094662	16
A_chr01	A	A	83135547	83135562	16
A_chr01	T	A	83152390	83152405	16
A_chr01	T	A	83333891	83333906	16
A_chr01	T	A	83580511	83580526	16
A_chr01	T	A	83583648	83583663	16
A_chr01	T	A	83623244	83623259	16
A_chr01	T	A	83783840	83783855	16
A_chr01	A	A	83786175	83786190	16
A_chr01	A	A	83974737	83974752	16
A_chr01	T	A	84150497	84150512	16
A_chr01	A	A	84154031	84154046	16
A_chr01	T	A	84260247	84260262	16
A_chr01	A	A	84535366	84535381	16
A_chr01	A	A	84545453	84545468	16
A_chr01	A	A	84628815	84628830	16
A_chr01	A	A	84738194	84738209	16
A_chr01	A	A	84850401	84850416	16
A_chr01	A	A	84896942	84896957	16
A_chr01	A	A	84917938	84917953	16
A_chr01	T	A	85018289	85018304	16
A_chr01	A	A	85033038	85033053	16
A_chr01	A	A	85702434	85702449	16
A_chr01	T	A	86159117	86159132	16
A_chr01	A	A	86512280	86512295	16
A_chr01	T	A	86593872	86593887	16
A_chr01	A	A	86649346	86649361	16
A_chr01	A	A	87190255	87190270	16
A_chr01	A	A	87450343	87450358	16
A_chr01	T	A	88534452	88534467	16
A_chr01	T	A	88792387	88792402	16
A_chr01	T	A	88814343	88814358	16
A_chr01	A	A	89767050	89767065	16
A_chr01	A	A	90408670	90408685	16
A_chr01	A	A	90494592	90494607	16
A_chr01	A	A	90748210	90748225	16
A_chr01	T	A	90827969	90827984	16
A_chr01	T	A	90851732	90851747	16
A_chr01	A	A	92137928	92137943	16
A_chr01	A	A	92168384	92168399	16
A_chr01	T	A	92298547	92298562	16
A_chr01	T	A	92550655	92550670	16
A_chr01	A	A	94440495	94440510	16
A_chr01	T	A	95123168	95123183	16
A_chr01	T	A	95408786	95408801	16
A_chr01	T	A	95621246	95621261	16
A_chr01	A	A	95771495	95771510	16
A_chr01	T	A	95787508	95787523	16
A_chr01	T	A	98704920	98704935	16
A_chr01	A	A	98839090	98839105	16
A_chr01	A	A	98974141	98974156	16
A_chr01	T	A	99079151	99079166	16
A_chr01	T	A	99180507	99180522	16
A_chr01	T	A	99194154	99194169	16
A_chr01	A	A	103224642	103224657	16
A_chr01	A	A	103570851	103570866	16
A_chr01	T	A	104224882	104224897	16
A_chr01	A	A	104340871	104340886	16
A_chr01	A	A	104422779	104422794	16
A_chr01	T	A	104588402	104588417	16
A_chr01	T	A	105013462	105013477	16
A_chr01	T	A	105469301	105469316	16
A_chr01	A	A	105914699	105914714	16
A_chr01	T	A	106030512	106030527	16
A_chr01	T	A	106334006	106334021	16
A_chr01	A	A	106366887	106366902	16
A_chr01	A	A	106555640	106555655	16
A_chr01	T	A	108734435	108734450	16
A_chr01	T	A	109862018	109862033	16
A_chr01	A	A	110171810	110171825	16
A_chr01	A	A	110614258	110614273	16
A_chr01	A	A	111179203	111179218	16
A_chr01	A	A	112043453	112043468	16
A_chr01	T	A	112123191	112123206	16
A_chr01	T	A	112744343	112744358	16
A_chr01	T	A	114052526	114052541	16
A_chr01	T	A	115521584	115521599	16
A_chr01	T	A	115612104	115612119	16
A_chr01	A	A	116453073	116453088	16
A_chr01	T	A	116532301	116532316	16
A_chr01	T	A	116974129	116974144	16
A_chr01	A	A	117378100	117378115	16
A_chr01	A	A	118156577	118156592	16
A_chr01	A	A	118306115	118306130	16
A_chr01	A	A	118310543	118310558	16
A_chr01	T	A	118326303	118326318	16
A_chr01	T	A	119002034	119002049	16
A_chr01	A	A	119732871	119732886	16
A_chr01	T	A	120691505	120691520	16
A_chr01	A	A	120696699	120696714	16
A_chr01	T	A	122490433	122490448	16
A_chr01	T	A	123437603	123437618	16
A_chr01	T	A	123437782	123437797	16
A_chr01	T	A	123439426	123439441	16
A_chr01	A	A	123496953	123496968	16
A_chr01	A	A	123504882	123504897	16
A_chr01	T	A	123610281	123610296	16
A_chr01	T	A	123660246	123660261	16
A_chr01	A	A	123681035	123681050	16
A_chr01	T	A	123687932	123687947	16
A_chr01	A	A	123809073	123809088	16
A_chr01	A	A	125006614	125006629	16
A_chr01	A	A	125234972	125234987	16
A_chr01	A	A	125242328	125242343	16
A_chr01	A	A	125616590	125616605	16
A_chr01	T	A	125836454	125836469	16
A_chr01	T	A	125836554	125836569	16
A_chr01	A	A	125949793	125949808	16
A_chr01	A	A	125955715	125955730	16
A_chr01	T	A	127652454	127652469	16
A_chr01	T	A	127773688	127773703	16
A_chr01	T	A	127850506	127850521	16
A_chr01	A	A	128218200	128218215	16
A_chr01	A	A	128720461	128720476	16
A_chr01	T	A	129334495	129334510	16	***
A_chr01	T	A	129693209	129693224	16
A_chr01	T	A	130123755	130123770	16
A_chr01	T	A	131141797	131141812	16
A_chr01	T	A	132582189	132582204	16
A_chr01	T	A	132884783	132884798	16
A_chr01	A	A	133656872	133656887	16
A_chr01	A	A	134846304	134846319	16
A_chr01	T	A	134869293	134869308	16
A_chr01	T	A	134933245	134933260	16
A_chr01	A	A	135110794	135110809	16	***
A_chr01	T	A	135246237	135246252	16
A_chr01	T	A	135352237	135352252	16
A_chr01	A	A	135639081	135639096	16	***
A_chr01	T	A	135731930	135731945	16
A_chr01	T	A	135739930	135739945	16
A_chr01	T	A	135826665	135826680	16
A_chr01	T	A	136256862	136256877	16
A_chr01	A	A	136364406	136364421	16
A_chr01	A	A	136619869	136619884	16
A_chr01	T	A	137460494	137460509	16
A_chr01	A	A	137585895	137585910	16
A_chr01	T	A	137614711	137614726	16
A_chr01	T	A	137980524	137980539	16
A_chr01	T	A	137987199	137987214	16
A_chr01	A	A	138061354	138061369	16
A_chr01	A	A	138100458	138100473	16
A_chr01	A	A	138102840	138102855	16
A_chr01	T	A	138104797	138104812	16
A_chr01	T	A	138472399	138472414	16
A_chr01	A	A	139979456	139979471	16
A_chr01	A	A	139985542	139985557	16
A_chr01	A	A	140054760	140054775	16	***
A_chr01	A	A	140274367	140274382	16
A_chr01	T	A	141446740	141446755	16
A_chr01	A	A	141550589	141550604	16
A_chr01	A	A	141551058	141551073	16
A_chr01	T	A	141561569	141561584	16
A_chr01	A	A	143288095	143288110	16
A_chr01	A	A	143334120	143334135	16
A_chr01	T	A	145129960	145129975	16
A_chr01	T	A	145145910	145145925	16
A_chr01	T	A	145388368	145388383	16
A_chr01	A	A	567177	567191	15
A_chr01	T	A	582781	582795	15
A_chr01	A	A	599284	599298	15
A_chr01	A	A	667848	667862	15
A_chr01	A	A	827903	827917	15
A_chr01	T	A	1102921	1102935	15
A_chr01	T	A	1126768	1126782	15
A_chr01	A	A	1381408	1381422	15
A_chr01	A	A	1495132	1495146	15
A_chr01	T	A	1850560	1850574	15
A_chr01	A	A	1900271	1900285	15
A_chr01	A	A	1957322	1957336	15
A_chr01	T	A	1964062	1964076	15
A_chr01	T	A	1973551	1973565	15
A_chr01	A	A	2025945	2025959	15
A_chr01	A	A	2047578	2047592	15
A_chr01	T	A	2117777	2117791	15
A_chr01	T	A	2174929	2174943	15
A_chr01	T	A	2360758	2360772	15
A_chr01	T	A	2720433	2720447	15
A_chr01	A	A	2788963	2788977	15
A_chr01	A	A	2830478	2830492	15
A_chr01	A	A	2861781	2861795	15
A_chr01	T	A	2896663	2896677	15
A_chr01	T	A	2900669	2900683	15
A_chr01	A	A	2990935	2990949	15
A_chr01	A	A	3031974	3031988	15
A_chr01	T	A	3037698	3037712	15
A_chr01	A	A	3039707	3039721	15
A_chr01	A	A	3052919	3052933	15
A_chr01	A	A	3137604	3137618	15
A_chr01	A	A	3149001	3149015	15
A_chr01	T	A	3153171	3153185	15
A_chr01	A	A	5150651	5150665	15
A_chr01	T	A	5295783	5295797	15
A_chr01	A	A	5725306	5725320	15
A_chr01	T	A	5892005	5892019	15
A_chr01	A	A	6029756	6029770	15
A_chr01	A	A	7503265	7503279	15
A_chr01	T	A	7516642	7516656	15
A_chr01	T	A	8215229	8215243	15
A_chr01	A	A	8449303	8449317	15
A_chr01	A	A	8964955	8964969	15
A_chr01	T	A	11057667	11057681	15
A_chr01	A	A	11182954	11182968	15
A_chr01	T	A	11326094	11326108	15
A_chr01	T	A	12131548	12131562	15
A_chr01	T	A	12132920	12132934	15
A_chr01	A	A	12183590	12183604	15
A_chr01	T	A	12536574	12536588	15
A_chr01	A	A	12540198	12540212	15
A_chr01	A	A	12585070	12585084	15	***
A_chr01	A	A	12615155	12615169	15
A_chr01	A	A	12761607	12761621	15
A_chr01	A	A	12784259	12784273	15
A_chr01	T	A	13009086	13009100	15
A_chr01	T	A	13021388	13021402	15
A_chr01	T	A	13493250	13493264	15
A_chr01	A	A	13987189	13987203	15
A_chr01	T	A	14228477	14228491	15
A_chr01	A	A	15135325	15135339	15
A_chr01	A	A	15582618	15582632	15
A_chr01	A	A	15601009	15601023	15
A_chr01	T	A	15660858	15660872	15
A_chr01	A	A	16300719	16300733	15
A_chr01	A	A	16315978	16315992	15
A_chr01	T	A	17628034	17628048	15	***
A_chr01	T	A	17629191	17629205	15	***
A_chr01	A	A	18440809	18440823	15
A_chr01	A	A	18763882	18763896	15
A_chr01	T	A	18944330	18944344	15
A_chr01	T	A	19291846	19291860	15
A_chr01	A	A	19354544	19354558	15
A_chr01	T	A	19519784	19519798	15
A_chr01	T	A	21394906	21394920	15
A_chr01	T	A	21397415	21397429	15
A_chr01	A	A	21929484	21929498	15
A_chr01	A	A	22428540	22428554	15
A_chr01	A	A	22588756	22588770	15
A_chr01	T	A	22650988	22651002	15
A_chr01	A	A	23177197	23177211	15
A_chr01	A	A	24246533	24246547	15
A_chr01	A	A	24989008	24989022	15
A_chr01	T	A	25505627	25505641	15
A_chr01	T	A	26623041	26623055	15
A_chr01	T	A	27517659	27517673	15
A_chr01	T	A	27887698	27887712	15
A_chr01	T	A	28029567	28029581	15
A_chr01	A	A	28429996	28430010	15
A_chr01	T	A	28646020	28646034	15
A_chr01	T	A	28698331	28698345	15	***
A_chr01	A	A	29045831	29045845	15
A_chr01	A	A	29068042	29068056	15
A_chr01	T	A	29223851	29223865	15
A_chr01	A	A	30056283	30056297	15
A_chr01	T	A	30366457	30366471	15
A_chr01	A	A	30527447	30527461	15
A_chr01	T	A	30914911	30914925	15
A_chr01	T	A	30977756	30977770	15
A_chr01	A	A	30978789	30978803	15
A_chr01	T	A	31282077	31282091	15
A_chr01	T	A	31660164	31660178	15
A_chr01	T	A	31840422	31840436	15
A_chr01	T	A	32593221	32593235	15
A_chr01	A	A	32940812	32940826	15
A_chr01	A	A	32956810	32956824	15
A_chr01	A	A	34121505	34121519	15
A_chr01	A	A	34355835	34355849	15
A_chr01	A	A	34511101	34511115	15
A_chr01	A	A	34687812	34687826	15
A_chr01	A	A	34852704	34852718	15
A_chr01	A	A	35439744	35439758	15
A_chr01	T	A	35812075	35812089	15
A_chr01	T	A	36039135	36039149	15
A_chr01	A	A	36592879	36592893	15
A_chr01	A	A	37052597	37052611	15
A_chr01	T	A	37361877	37361891	15
A_chr01	A	A	37549117	37549131	15	***
A_chr01	T	A	38020125	38020139	15
A_chr01	T	A	38617332	38617346	15
A_chr01	T	A	38963074	38963088	15
A_chr01	T	A	39516604	39516618	15
A_chr01	A	A	39720658	39720672	15
A_chr01	T	A	39751117	39751131	15
A_chr01	T	A	41456087	41456101	15
A_chr01	A	A	41495164	41495178	15
A_chr01	A	A	41769356	41769370	15
A_chr01	T	A	41790070	41790084	15
A_chr01	A	A	42015847	42015861	15
A_chr01	T	A	42176885	42176899	15
A_chr01	T	A	42210327	42210341	15
A_chr01	A	A	43292574	43292588	15
A_chr01	A	A	43333745	43333759	15
A_chr01	A	A	44989401	44989415	15
A_chr01	A	A	45294066	45294080	15
A_chr01	A	A	45918087	45918101	15
A_chr01	A	A	46145756	46145770	15
A_chr01	A	A	46180689	46180703	15
A_chr01	A	A	46296865	46296879	15
A_chr01	A	A	46310094	46310108	15
A_chr01	A	A	46333708	46333722	15
A_chr01	T	A	46954326	46954340	15
A_chr01	A	A	47369713	47369727	15
A_chr01	T	A	47464881	47464895	15
A_chr01	A	A	48311338	48311352	15
A_chr01	A	A	48414555	48414569	15
A_chr01	A	A	48562208	48562222	15
A_chr01	A	A	48565749	48565763	15
A_chr01	A	A	48626138	48626152	15
A_chr01	A	A	48850424	48850438	15
A_chr01	A	A	48851959	48851973	15
A_chr01	A	A	48975540	48975554	15
A_chr01	T	A	49119955	49119969	15
A_chr01	T	A	49143477	49143491	15
A_chr01	A	A	49252554	49252568	15
A_chr01	T	A	49339730	49339744	15
A_chr01	T	A	49370523	49370537	15
A_chr01	T	A	49468710	49468724	15
A_chr01	A	A	49576099	49576113	15
A_chr01	A	A	49609898	49609912	15
A_chr01	T	A	49616660	49616674	15
A_chr01	T	A	49787071	49787085	15
A_chr01	T	A	49837034	49837048	15
A_chr01	A	A	49907337	49907351	15
A_chr01	A	A	49913930	49913944	15
A_chr01	T	A	50399016	50399030	15
A_chr01	T	A	50670414	50670428	15
A_chr01	T	A	51035436	51035450	15
A_chr01	T	A	51135412	51135426	15
A_chr01	A	A	51149451	51149465	15
A_chr01	T	A	51646339	51646353	15
A_chr01	A	A	52637340	52637354	15
A_chr01	T	A	52790076	52790090	15
A_chr01	A	A	52798467	52798481	15
A_chr01	T	A	53852272	53852286	15
A_chr01	T	A	53855839	53855853	15
A_chr01	T	A	54441887	54441901	15
A_chr01	T	A	54757191	54757205	15
A_chr01	T	A	54989230	54989244	15
A_chr01	T	A	55555416	55555430	15
A_chr01	A	A	55633855	55633869	15
A_chr01	A	A	55634211	55634225	15
A_chr01	A	A	56311477	56311491	15
A_chr01	A	A	56362062	56362076	15
A_chr01	A	A	56378345	56378359	15
A_chr01	T	A	58559241	58559255	15
A_chr01	T	A	58642768	58642782	15
A_chr01	A	A	58808691	58808705	15
A_chr01	T	A	59042114	59042128	15
A_chr01	T	A	59075005	59075019	15
A_chr01	A	A	59078466	59078480	15
A_chr01	T	A	59081100	59081114	15
A_chr01	T	A	59191188	59191202	15
A_chr01	T	A	59615900	59615914	15
A_chr01	T	A	59629812	59629826	15
A_chr01	A	A	60153433	60153447	15
A_chr01	T	A	60961262	60961276	15
A_chr01	A	A	62250245	62250259	15
A_chr01	T	A	62411531	62411545	15
A_chr01	T	A	63362948	63362962	15
A_chr01	A	A	63370381	63370395	15
A_chr01	A	A	63371012	63371026	15
A_chr01	T	A	64472299	64472313	15
A_chr01	T	A	64852998	64853012	15
A_chr01	T	A	64982295	64982309	15
A_chr01	A	A	64989461	64989475	15
A_chr01	T	A	65003305	65003319	15
A_chr01	T	A	65772426	65772440	15
A_chr01	T	A	65821779	65821793	15
A_chr01	T	A	65825031	65825045	15
A_chr01	T	A	65863547	65863561	15
A_chr01	A	A	65888234	65888248	15
A_chr01	T	A	65897892	65897906	15
A_chr01	A	A	65976608	65976622	15
A_chr01	T	A	66244085	66244099	15
A_chr01	T	A	66270940	66270954	15
A_chr01	T	A	66293095	66293109	15
A_chr01	A	A	66382749	66382763	15
A_chr01	A	A	66608748	66608762	15
A_chr01	A	A	66813507	66813521	15
A_chr01	A	A	66983827	66983841	15
A_chr01	T	A	67130668	67130682	15
A_chr01	A	A	67152746	67152760	15
A_chr01	T	A	67185370	67185384	15
A_chr01	A	A	67225199	67225213	15
A_chr01	A	A	67267683	67267697	15
A_chr01	T	A	67477523	67477537	15
A_chr01	A	A	67539454	67539468	15
A_chr01	A	A	67721069	67721083	15	***
A_chr01	A	A	67939576	67939590	15
A_chr01	T	A	67977148	67977162	15
A_chr01	A	A	68169112	68169126	15
A_chr01	A	A	68438752	68438766	15
A_chr01	A	A	68547717	68547731	15
A_chr01	A	A	69013273	69013287	15
A_chr01	A	A	69105168	69105182	15
A_chr01	T	A	69681778	69681792	15
A_chr01	A	A	70525182	70525196	15
A_chr01	A	A	70559124	70559138	15
A_chr01	A	A	70826284	70826298	15
A_chr01	A	A	71248061	71248075	15
A_chr01	T	A	71312410	71312424	15
A_chr01	T	A	71376219	71376233	15
A_chr01	T	A	71422998	71423012	15
A_chr01	T	A	72334198	72334212	15
A_chr01	T	A	72859024	72859038	15
A_chr01	T	A	72922556	72922570	15	***
A_chr01	T	A	72970926	72970940	15
A_chr01	T	A	73003036	73003050	15
A_chr01	T	A	73220715	73220729	15
A_chr01	T	A	73234521	73234535	15
A_chr01	A	A	73238610	73238624	15
A_chr01	A	A	73240063	73240077	15
A_chr01	A	A	73249882	73249896	15	***
A_chr01	A	A	73270547	73270561	15
A_chr01	T	A	73374171	73374185	15
A_chr01	A	A	73410974	73410988	15
A_chr01	T	A	73452561	73452575	15
A_chr01	A	A	73565800	73565814	15
A_chr01	A	A	74133958	74133972	15
A_chr01	A	A	75553074	75553088	15
A_chr01	T	A	76021756	76021770	15
A_chr01	A	A	77170059	77170073	15	***
A_chr01	T	A	77776172	77776186	15
A_chr01	T	A	78622841	78622855	15
A_chr01	T	A	78854774	78854788	15
A_chr01	T	A	78865625	78865639	15
A_chr01	A	A	78980531	78980545	15
A_chr01	A	A	80154662	80154676	15
A_chr01	A	A	80592956	80592970	15
A_chr01	A	A	81839866	81839880	15
A_chr01	A	A	81878778	81878792	15
A_chr01	A	A	81993660	81993674	15
A_chr01	T	A	82396056	82396070	15
A_chr01	T	A	82430607	82430621	15
A_chr01	T	A	82576361	82576375	15
A_chr01	A	A	82580584	82580598	15
A_chr01	T	A	82612444	82612458	15
A_chr01	A	A	82628080	82628094	15
A_chr01	A	A	82708136	82708150	15
A_chr01	T	A	82714378	82714392	15
A_chr01	T	A	82714437	82714451	15
A_chr01	T	A	82752779	82752793	15
A_chr01	A	A	82913780	82913794	15
A_chr01	T	A	83003141	83003155	15
A_chr01	T	A	83124182	83124196	15
A_chr01	A	A	83193407	83193421	15	***
A_chr01	T	A	83842267	83842281	15
A_chr01	T	A	83896180	83896194	15
A_chr01	A	A	83917953	83917967	15
A_chr01	T	A	83965684	83965698	15
A_chr01	T	A	84101093	84101107	15
A_chr01	T	A	84251628	84251642	15
A_chr01	T	A	84254707	84254721	15
A_chr01	T	A	84533244	84533258	15
A_chr01	T	A	84588841	84588855	15
A_chr01	A	A	84599695	84599709	15
A_chr01	T	A	84730180	84730194	15
A_chr01	T	A	84763760	84763774	15
A_chr01	T	A	84799648	84799662	15
A_chr01	T	A	84889842	84889856	15
A_chr01	T	A	84890979	84890993	15
A_chr01	A	A	84899553	84899567	15
A_chr01	T	A	84910855	84910869	15
A_chr01	T	A	84911992	84912006	15	***
A_chr01	A	A	85021357	85021371	15
A_chr01	A	A	85385846	85385860	15
A_chr01	A	A	85724814	85724828	15
A_chr01	A	A	86009284	86009298	15
A_chr01	T	A	86051909	86051923	15
A_chr01	T	A	86335708	86335722	15
A_chr01	T	A	86336435	86336449	15
A_chr01	A	A	86402953	86402967	15
A_chr01	A	A	86539320	86539334	15
A_chr01	A	A	86926284	86926298	15
A_chr01	A	A	87905355	87905369	15
A_chr01	T	A	88596695	88596709	15
A_chr01	A	A	88833701	88833715	15
A_chr01	A	A	89078195	89078209	15
A_chr01	T	A	89702075	89702089	15
A_chr01	A	A	90335880	90335894	15
A_chr01	T	A	90478079	90478093	15
A_chr01	T	A	90482310	90482324	15
A_chr01	T	A	90647362	90647376	15
A_chr01	T	A	90647627	90647641	15
A_chr01	A	A	90649353	90649367	15
A_chr01	A	A	90701580	90701594	15
A_chr01	T	A	90706235	90706249	15
A_chr01	T	A	90849403	90849417	15
A_chr01	A	A	90894937	90894951	15
A_chr01	T	A	92973611	92973625	15
A_chr01	A	A	94454310	94454324	15
A_chr01	T	A	94604804	94604818	15
A_chr01	T	A	95068774	95068788	15
A_chr01	T	A	95115793	95115807	15
A_chr01	A	A	95192719	95192733	15
A_chr01	T	A	95657106	95657120	15
A_chr01	T	A	95658195	95658209	15
A_chr01	A	A	95715890	95715904	15
A_chr01	T	A	95843598	95843612	15
A_chr01	T	A	98616216	98616230	15
A_chr01	A	A	98750756	98750770	15
A_chr01	A	A	99000925	99000939	15
A_chr01	T	A	99125257	99125271	15
A_chr01	A	A	99179634	99179648	15
A_chr01	T	A	99199931	99199945	15
A_chr01	T	A	99321651	99321665	15
A_chr01	T	A	99475757	99475771	15
A_chr01	T	A	100960533	100960547	15
A_chr01	A	A	101348451	101348465	15	***
A_chr01	A	A	101904907	101904921	15
A_chr01	T	A	102815349	102815363	15
A_chr01	A	A	102894741	102894755	15
A_chr01	T	A	103268022	103268036	15
A_chr01	A	A	103303351	103303365	15
A_chr01	T	A	104203215	104203229	15
A_chr01	A	A	104310213	104310227	15
A_chr01	A	A	104341107	104341121	15
A_chr01	A	A	104357946	104357960	15
A_chr01	T	A	104433125	104433139	15
A_chr01	A	A	104561786	104561800	15
A_chr01	T	A	104581727	104581741	15
A_chr01	T	A	104843146	104843160	15
A_chr01	T	A	104913721	104913735	15
A_chr01	A	A	105006508	105006522	15
A_chr01	A	A	105263160	105263174	15
A_chr01	A	A	105292646	105292660	15	***
A_chr01	T	A	105468953	105468967	15
A_chr01	T	A	105692909	105692923	15
A_chr01	T	A	105934868	105934882	15
A_chr01	A	A	106064936	106064950	15	***
A_chr01	T	A	106160199	106160213	15
A_chr01	A	A	106164556	106164570	15
A_chr01	A	A	106517131	106517145	15
A_chr01	A	A	106782917	106782931	15
A_chr01	A	A	107343687	107343701	15
A_chr01	A	A	107495164	107495178	15
A_chr01	T	A	108052493	108052507	15
A_chr01	T	A	108339241	108339255	15
A_chr01	T	A	108733342	108733356	15
A_chr01	T	A	109440296	109440310	15
A_chr01	T	A	109509524	109509538	15
A_chr01	T	A	110065936	110065950	15
A_chr01	T	A	110133302	110133316	15
A_chr01	T	A	110167935	110167949	15
A_chr01	A	A	110485718	110485732	15
A_chr01	A	A	110570810	110570824	15
A_chr01	A	A	110600098	110600112	15
A_chr01	T	A	110774694	110774708	15
A_chr01	A	A	110779654	110779668	15
A_chr01	T	A	111138819	111138833	15
A_chr01	T	A	111177019	111177033	15
A_chr01	T	A	111429705	111429719	15
A_chr01	A	A	111794618	111794632	15
A_chr01	A	A	112442191	112442205	15
A_chr01	T	A	112768785	112768799	15
A_chr01	T	A	112772399	112772413	15
A_chr01	T	A	112855330	112855344	15	***
A_chr01	A	A	113921637	113921651	15
A_chr01	T	A	114894353	114894367	15
A_chr01	A	A	115566422	115566436	15
A_chr01	A	A	115731869	115731883	15
A_chr01	A	A	116459716	116459730	15
A_chr01	T	A	116529849	116529863	15
A_chr01	A	A	116536527	116536541	15
A_chr01	A	A	116559416	116559430	15
A_chr01	T	A	116562348	116562362	15
A_chr01	T	A	116606692	116606706	15
A_chr01	T	A	116753498	116753512	15
A_chr01	T	A	116802803	116802817	15
A_chr01	A	A	116842851	116842865	15
A_chr01	T	A	117125810	117125824	15
A_chr01	T	A	117190457	117190471	15
A_chr01	T	A	117252537	117252551	15
A_chr01	A	A	117409284	117409298	15
A_chr01	T	A	117428116	117428130	15
A_chr01	A	A	117511534	117511548	15
A_chr01	T	A	117645188	117645202	15
A_chr01	T	A	118333076	118333090	15
A_chr01	T	A	118369974	118369988	15
A_chr01	A	A	118520483	118520497	15
A_chr01	T	A	119020258	119020272	15
A_chr01	T	A	119332091	119332105	15
A_chr01	T	A	119379693	119379707	15
A_chr01	A	A	119524769	119524783	15
A_chr01	A	A	119732666	119732680	15
A_chr01	T	A	123430879	123430893	15
A_chr01	A	A	123501114	123501128	15
A_chr01	T	A	123594148	123594162	15
A_chr01	A	A	123644534	123644548	15
A_chr01	A	A	123660651	123660665	15
A_chr01	A	A	123716971	123716985	15
A_chr01	T	A	123734573	123734587	15
A_chr01	A	A	123775472	123775486	15
A_chr01	A	A	123782533	123782547	15
A_chr01	T	A	123905548	123905562	15	***
A_chr01	A	A	124512723	124512737	15
A_chr01	T	A	124675062	124675076	15
A_chr01	T	A	124727517	124727531	15
A_chr01	A	A	124765596	124765610	15
A_chr01	A	A	125764291	125764305	15
A_chr01	T	A	126047763	126047777	15
A_chr01	T	A	126115818	126115832	15
A_chr01	T	A	126465750	126465764	15
A_chr01	A	A	126795580	126795594	15
A_chr01	A	A	126839727	126839741	15
A_chr01	A	A	126875430	126875444	15
A_chr01	T	A	126978785	126978799	15
A_chr01	T	A	126983774	126983788	15
A_chr01	A	A	127771012	127771026	15
A_chr01	T	A	128031565	128031579	15
A_chr01	T	A	128243226	128243240	15
A_chr01	A	A	128254620	128254634	15
A_chr01	T	A	128344801	128344815	15
A_chr01	T	A	128356541	128356555	15
A_chr01	A	A	128688368	128688382	15
A_chr01	A	A	128707004	128707018	15
A_chr01	A	A	128733004	128733018	15
A_chr01	A	A	128823270	128823284	15
A_chr01	A	A	128842545	128842559	15
A_chr01	A	A	129332333	129332347	15
A_chr01	T	A	129379070	129379084	15
A_chr01	A	A	129403322	129403336	15
A_chr01	T	A	130027929	130027943	15
A_chr01	A	A	130071415	130071429	15
A_chr01	A	A	130257601	130257615	15
A_chr01	T	A	130607301	130607315	15	***
A_chr01	A	A	131135473	131135487	15
A_chr01	A	A	131451346	131451360	15
A_chr01	A	A	133030841	133030855	15
A_chr01	A	A	133190281	133190295	15
A_chr01	A	A	134224805	134224819	15
A_chr01	T	A	134600920	134600934	15
A_chr01	A	A	134808382	134808396	15	***
A_chr01	A	A	134880106	134880120	15
A_chr01	A	A	134896436	134896450	15
A_chr01	T	A	134898683	134898697	15
A_chr01	A	A	134998489	134998503	15
A_chr01	A	A	135050488	135050502	15
A_chr01	T	A	135065235	135065249	15
A_chr01	A	A	135085104	135085118	15
A_chr01	A	A	135103617	135103631	15
A_chr01	T	A	135142599	135142613	15	***
A_chr01	T	A	135153296	135153310	15
A_chr01	T	A	135162238	135162252	15
A_chr01	T	A	135374832	135374846	15	***
A_chr01	A	A	135443772	135443786	15
A_chr01	A	A	135482783	135482797	15
A_chr01	A	A	135506005	135506019	15
A_chr01	A	A	135631055	135631069	15
A_chr01	T	A	135665915	135665929	15
A_chr01	A	A	135671229	135671243	15
A_chr01	A	A	135692446	135692460	15
A_chr01	A	A	135743571	135743585	15
A_chr01	T	A	135756465	135756479	15
A_chr01	T	A	135915725	135915739	15
A_chr01	T	A	135972103	135972117	15
A_chr01	A	A	136123422	136123436	15
A_chr01	T	A	136333046	136333060	15
A_chr01	A	A	136358114	136358128	15
A_chr01	A	A	136473066	136473080	15
A_chr01	A	A	136538160	136538174	15
A_chr01	T	A	137402698	137402712	15
A_chr01	A	A	137489956	137489970	15	***
A_chr01	A	A	137723140	137723154	15
A_chr01	T	A	137860757	137860771	15
A_chr01	T	A	138007101	138007115	15
A_chr01	T	A	138355497	138355511	15
A_chr01	A	A	138359712	138359726	15
A_chr01	A	A	138562557	138562571	15
A_chr01	T	A	138895350	138895364	15
A_chr01	T	A	139505166	139505180	15
A_chr01	A	A	139562291	139562305	15
A_chr01	T	A	139777861	139777875	15
A_chr01	A	A	139859310	139859324	15
A_chr01	T	A	139873315	139873329	15
A_chr01	T	A	140012172	140012186	15
A_chr01	T	A	140387126	140387140	15
A_chr01	A	A	140388614	140388628	15
A_chr01	A	A	140416224	140416238	15
A_chr01	T	A	140419804	140419818	15
A_chr01	A	A	140432652	140432666	15
A_chr01	A	A	140624571	140624585	15
A_chr01	T	A	140672783	140672797	15
A_chr01	T	A	140848923	140848937	15
A_chr01	T	A	140869190	140869204	15
A_chr01	T	A	140869377	140869391	15
A_chr01	A	A	140898577	140898591	15
A_chr01	A	A	141034584	141034598	15
A_chr01	T	A	141101120	141101134	15
A_chr01	A	A	141142840	141142854	15
A_chr01	A	A	141456018	141456032	15
A_chr01	T	A	141499652	141499666	15
A_chr01	T	A	141529649	141529663	15
A_chr01	T	A	144073475	144073489	15
A_chr01	T	A	145123701	145123715	15
A_chr01	T	A	145203558	145203572	15
A_chr01	A	A	145339316	145339330	15
A_chr01	T	A	145998432	145998446	15
A_chr01	TTTGTT	AAAAAC	34995958	34995987	30
A_chr01	TTTTTG	AAAAAC	115728611	115728639	29
A_chr01	AAAAAC	AAAAAC	66433280	66433307	28
A_chr01	AAAAAC	AAAAAC	95750139	95750166	28
A_chr01	AAAAAC	AAAAAC	1062351	1062377	27
A_chr01	AAAAAC	AAAAAC	1091286	1091312	27
A_chr01	AAAAAC	AAAAAC	105881749	105881775	27
A_chr01	AACAAA	AAAAAC	119072536	119072562	27
A_chr01	TGTTTT	AAAAAC	109446352	109446377	26
A_chr01	ACAAAA	AAAAAC	49463925	49463949	25
A_chr01	TGTTTT	AAAAAC	66381012	66381036	25
A_chr01	AAAAAC	AAAAAC	136355106	136355130	25
A_chr01	GTTTTT	AAAAAC	97792210	97792233	24
A_chr01	GTTTTT	AAAAAC	117510072	117510095	24
A_chr01	TGTTTT	AAAAAC	105352620	105352642	23
A_chr01	AAAACA	AAAAAC	7824219	7824240	22
A_chr01	CAAAAA	AAAAAC	13115095	13115115	21
A_chr01	AAAAAC	AAAAAC	67028549	67028569	21
A_chr01	TTTTTG	AAAAAC	65938914	65938933	20
A_chr01	TTTTGT	AAAAAC	109045229	109045248	20
A_chr01	TTTTTG	AAAAAC	131468052	131468071	20
A_chr01	TTTTTG	AAAAAC	29363803	29363821	19
A_chr01	AAACAA	AAAAAC	38171744	38171762	19
A_chr01	AAACAA	AAAAAC	103407235	103407253	19
A_chr01	TTTTTG	AAAAAC	105821041	105821059	19
A_chr01	ACAAAA	AAAAAC	139859701	139859719	19
A_chr01	TGTTTT	AAAAAC	25250948	25250965	18
A_chr01	AAAACA	AAAAAC	40145975	40145992	18
A_chr01	ACAAAA	AAAAAC	68197740	68197757	18	***
A_chr01	AAAAAC	AAAAAC	69897141	69897158	18
A_chr01	TTTGTT	AAAAAC	108656432	108656449	18
A_chr01	GTTTTT	AAAAAC	110057752	110057769	18
A_chr01	TTTTTG	AAAAAC	111933394	111933411	18
A_chr01	AAAACA	AAAAAC	137467759	137467776	18
A_chr01	AAAAAG	AAAAAG	78977712	78977771	60
A_chr01	AAAGAA	AAAAAG	27378821	27378871	51
A_chr01	TTTTTC	AAAAAG	30082884	30082932	49
A_chr01	AAAAAG	AAAAAG	120037796	120037844	49
A_chr01	AGAAAA	AAAAAG	9289665	9289712	48
A_chr01	TCTTTT	AAAAAG	6478470	6478512	43
A_chr01	TTTTCT	AAAAAG	77096238	77096278	41
A_chr01	TTTCTT	AAAAAG	60458148	60458187	40
A_chr01	TCTTTT	AAAAAG	6477389	6477425	37
A_chr01	TTTTTC	AAAAAG	99848910	99848943	34
A_chr01	AAAAAG	AAAAAG	25554909	25554940	32
A_chr01	CTTTTT	AAAAAG	13573878	13573908	31
A_chr01	AAAAAG	AAAAAG	76032733	76032763	31
A_chr01	AAGAAA	AAAAAG	129779932	129779962	31
A_chr01	AAAAAG	AAAAAG	129987471	129987501	31
A_chr01	TCTTTT	AAAAAG	47646157	47646186	30
A_chr01	CTTTTT	AAAAAG	82426133	82426162	30
A_chr01	CTTTTT	AAAAAG	6090102	6090130	29
A_chr01	TTTTTC	AAAAAG	51260970	51260998	29
A_chr01	TTTTTC	AAAAAG	116863824	116863852	29
A_chr01	CTTTTT	AAAAAG	141200532	141200560	29
A_chr01	AAAAAG	AAAAAG	20050923	20050950	28
A_chr01	AAAAAG	AAAAAG	38490441	38490468	28
A_chr01	TTTTTC	AAAAAG	75458298	75458325	28
A_chr01	AGAAAA	AAAAAG	85436367	85436394	28
A_chr01	CTTTTT	AAAAAG	115776094	115776121	28
A_chr01	TCTTTT	AAAAAG	133910046	133910073	28
A_chr01	AAAAAG	AAAAAG	135017090	135017117	28
A_chr01	TTTTCT	AAAAAG	32455456	32455482	27
A_chr01	AAAAAG	AAAAAG	83406163	83406189	27
A_chr01	TCTTTT	AAAAAG	111308863	111308889	27
A_chr01	TTTCTT	AAAAAG	125601363	125601389	27
A_chr01	AAAAAG	AAAAAG	141540250	141540276	27
A_chr01	AGAAAA	AAAAAG	7950923	7950948	26
A_chr01	TCTTTT	AAAAAG	49988039	49988064	26
A_chr01	TTTCTT	AAAAAG	117429242	117429267	26
A_chr01	TCTTTT	AAAAAG	128341054	128341079	26
A_chr01	AAAAAG	AAAAAG	131132662	131132687	26
A_chr01	TTTCTT	AAAAAG	139983058	139983083	26
A_chr01	TTCTTT	AAAAAG	10082598	10082622	25
A_chr01	AAAAAG	AAAAAG	19350492	19350516	25
A_chr01	AAAAAG	AAAAAG	61237494	61237518	25
A_chr01	AAAGAA	AAAAAG	69179464	69179488	25
A_chr01	TCTTTT	AAAAAG	128108670	128108694	25
A_chr01	TTTCTT	AAAAAG	2750491	2750514	24
A_chr01	TTTTTC	AAAAAG	4122944	4122967	24
A_chr01	TCTTTT	AAAAAG	5887600	5887623	24
A_chr01	AAAAAG	AAAAAG	11393666	11393689	24
A_chr01	TCTTTT	AAAAAG	22718040	22718063	24
A_chr01	TTTTTC	AAAAAG	36914755	36914778	24
A_chr01	TTTTTC	AAAAAG	36915557	36915580	24
A_chr01	TTTTCT	AAAAAG	51704082	51704105	24
A_chr01	GAAAAA	AAAAAG	130060991	130061014	24
A_chr01	CTTTTT	AAAAAG	139839904	139839927	24
A_chr01	AAGAAA	AAAAAG	1511690	1511712	23
A_chr01	AAGAAA	AAAAAG	4191382	4191404	23
A_chr01	AGAAAA	AAAAAG	9265414	9265436	23
A_chr01	TTTTTC	AAAAAG	49095985	49096007	23
A_chr01	AAAAAG	AAAAAG	49678782	49678804	23	***
A_chr01	AAAAAG	AAAAAG	50101618	50101640	23
A_chr01	TTTCTT	AAAAAG	65937630	65937652	23
A_chr01	AAAAAG	AAAAAG	67070971	67070993	23
A_chr01	AAAGAA	AAAAAG	82298246	82298268	23
A_chr01	TTTTCT	AAAAAG	82540612	82540634	23
A_chr01	AAAAAG	AAAAAG	115595335	115595357	23
A_chr01	TTTTTC	AAAAAG	140226589	140226611	23
A_chr01	TTTCTT	AAAAAG	6828398	6828419	22
A_chr01	TTTTCT	AAAAAG	12142401	12142422	22
A_chr01	TTTTCT	AAAAAG	12479265	12479286	22
A_chr01	TTTTCT	AAAAAG	21249580	21249601	22
A_chr01	TTTTCT	AAAAAG	22021774	22021795	22	***
A_chr01	AAAGAA	AAAAAG	36428008	36428029	22
A_chr01	AAAAAG	AAAAAG	49812443	49812464	22
A_chr01	TTTTCT	AAAAAG	73163705	73163726	22
A_chr01	TTTTCT	AAAAAG	75603079	75603100	22
A_chr01	TTTCTT	AAAAAG	76694550	76694571	22
A_chr01	TTTTCT	AAAAAG	88983159	88983180	22
A_chr01	AAAAAG	AAAAAG	92801757	92801778	22
A_chr01	AAAAGA	AAAAAG	94072417	94072438	22
A_chr01	TTTTCT	AAAAAG	118312930	118312951	22	***
A_chr01	AAAAAG	AAAAAG	119245855	119245876	22
A_chr01	TTTTCT	AAAAAG	133286796	133286817	22
A_chr01	AAAAAG	AAAAAG	133780194	133780215	22
A_chr01	TTTTCT	AAAAAG	1810691	1810711	21
A_chr01	AAAAAG	AAAAAG	3744943	3744963	21
A_chr01	AAAGAA	AAAAAG	6066010	6066030	21
A_chr01	TTTCTT	AAAAAG	21609957	21609977	21
A_chr01	TTTTTC	AAAAAG	21630746	21630766	21
A_chr01	GAAAAA	AAAAAG	31917548	31917568	21
A_chr01	TTTTCT	AAAAAG	33726598	33726618	21
A_chr01	TTCTTT	AAAAAG	35008666	35008686	21
A_chr01	TTTCTT	AAAAAG	36373443	36373463	21
A_chr01	AAAGAA	AAAAAG	36433599	36433619	21
A_chr01	AAAAAG	AAAAAG	43463541	43463561	21
A_chr01	AAAAAG	AAAAAG	49004240	49004260	21
A_chr01	TTTCTT	AAAAAG	62373541	62373561	21
A_chr01	GAAAAA	AAAAAG	62485620	62485640	21
A_chr01	TTTCTT	AAAAAG	72436592	72436612	21
A_chr01	TTTCTT	AAAAAG	81630291	81630311	21
A_chr01	TTTCTT	AAAAAG	82652868	82652888	21	***
A_chr01	AAAAGA	AAAAAG	94092204	94092224	21
A_chr01	TTTTCT	AAAAAG	109917656	109917676	21
A_chr01	AAAAAG	AAAAAG	123344511	123344531	21
A_chr01	TTTCTT	AAAAAG	135989660	135989680	21
A_chr01	AAAAAG	AAAAAG	1982705	1982724	20
A_chr01	TCTTTT	AAAAAG	4033882	4033901	20
A_chr01	AAAGAA	AAAAAG	18896696	18896715	20
A_chr01	TTCTTT	AAAAAG	53895267	53895286	20
A_chr01	TTTCTT	AAAAAG	61335420	61335439	20
A_chr01	AAAAGA	AAAAAG	61548548	61548567	20
A_chr01	TTCTTT	AAAAAG	64958651	64958670	20
A_chr01	AAGAAA	AAAAAG	75410984	75411003	20
A_chr01	TTCTTT	AAAAAG	78049891	78049910	20
A_chr01	TTTTCT	AAAAAG	83035548	83035567	20
A_chr01	AAAAAG	AAAAAG	90550393	90550412	20
A_chr01	GAAAAA	AAAAAG	98614028	98614047	20
A_chr01	AAGAAA	AAAAAG	103684187	103684206	20
A_chr01	AAAGAA	AAAAAG	106078792	106078811	20
A_chr01	TCTTTT	AAAAAG	107327038	107327057	20
A_chr01	AAAAAG	AAAAAG	114564540	114564559	20
A_chr01	AAAAAG	AAAAAG	119594309	119594328	20
A_chr01	TTCTTT	AAAAAG	134958128	134958147	20
A_chr01	TTTCTT	AAAAAG	138355531	138355550	20
A_chr01	TTTCTT	AAAAAG	666359	666377	19
A_chr01	TCTTTT	AAAAAG	9452724	9452742	19
A_chr01	TTTTTC	AAAAAG	14962317	14962335	19
A_chr01	AAAAAG	AAAAAG	20663989	20664007	19
A_chr01	AAAAAG	AAAAAG	23874500	23874518	19
A_chr01	TTTTTC	AAAAAG	33656863	33656881	19
A_chr01	TCTTTT	AAAAAG	38378816	38378834	19
A_chr01	AAAAAG	AAAAAG	43603990	43604008	19
A_chr01	TCTTTT	AAAAAG	48017450	48017468	19
A_chr01	AAAAAG	AAAAAG	48873084	48873102	19
A_chr01	AAAGAA	AAAAAG	49152860	49152878	19
A_chr01	TCTTTT	AAAAAG	49432381	49432399	19
A_chr01	TTTCTT	AAAAAG	57614795	57614813	19
A_chr01	AAGAAA	AAAAAG	60541035	60541053	19
A_chr01	AAAAGA	AAAAAG	62536254	62536272	19
A_chr01	TCTTTT	AAAAAG	65123952	65123970	19
A_chr01	AAAAAG	AAAAAG	70157337	70157355	19
A_chr01	TCTTTT	AAAAAG	81183539	81183557	19
A_chr01	TCTTTT	AAAAAG	85693458	85693476	19
A_chr01	AAGAAA	AAAAAG	98629322	98629340	19
A_chr01	AAGAAA	AAAAAG	98631854	98631872	19
A_chr01	TTTTCT	AAAAAG	99494918	99494936	19
A_chr01	TTTCTT	AAAAAG	99828783	99828801	19
A_chr01	TTTTTC	AAAAAG	106190117	106190135	19
A_chr01	TCTTTT	AAAAAG	106259241	106259259	19
A_chr01	AGAAAA	AAAAAG	123357791	123357809	19
A_chr01	AAAAGA	AAAAAG	123904643	123904661	19
A_chr01	TTCTTT	AAAAAG	127906543	127906561	19
A_chr01	AAAAAG	AAAAAG	141464165	141464183	19	***
A_chr01	AAAAAG	AAAAAG	145229868	145229886	19
A_chr01	AGAAAA	AAAAAG	846241	846258	18
A_chr01	AAAAAG	AAAAAG	2931477	2931494	18	***
A_chr01	TTTCTT	AAAAAG	5451560	5451577	18
A_chr01	AAAGAA	AAAAAG	6652467	6652484	18
A_chr01	TTTTTC	AAAAAG	7496821	7496838	18
A_chr01	GAAAAA	AAAAAG	8824106	8824123	18
A_chr01	TTTCTT	AAAAAG	9013533	9013550	18
A_chr01	AAAGAA	AAAAAG	9504882	9504899	18
A_chr01	TTTCTT	AAAAAG	9569196	9569213	18
A_chr01	AAGAAA	AAAAAG	10067660	10067677	18
A_chr01	CTTTTT	AAAAAG	12333620	12333637	18
A_chr01	CTTTTT	AAAAAG	19366356	19366373	18
A_chr01	TTTCTT	AAAAAG	20238499	20238516	18
A_chr01	AAAAAG	AAAAAG	22441759	22441776	18
A_chr01	GAAAAA	AAAAAG	25658369	25658386	18
A_chr01	GAAAAA	AAAAAG	28124200	28124217	18
A_chr01	AAAAAG	AAAAAG	29075344	29075361	18
A_chr01	TCTTTT	AAAAAG	41526683	41526700	18
A_chr01	TTCTTT	AAAAAG	44286605	44286622	18
A_chr01	GAAAAA	AAAAAG	48457990	48458007	18
A_chr01	CTTTTT	AAAAAG	48515232	48515249	18
A_chr01	TTTTCT	AAAAAG	50040155	50040172	18
A_chr01	AAAAAG	AAAAAG	56764059	56764076	18
A_chr01	TTTCTT	AAAAAG	59030601	59030618	18
A_chr01	TTCTTT	AAAAAG	60949570	60949587	18
A_chr01	AAAAAG	AAAAAG	64242320	64242337	18
A_chr01	AGAAAA	AAAAAG	70256745	70256762	18
A_chr01	TTTCTT	AAAAAG	72431919	72431936	18
A_chr01	AAAGAA	AAAAAG	74348440	74348457	18
A_chr01	CTTTTT	AAAAAG	77089091	77089108	18
A_chr01	TTTTTC	AAAAAG	83762496	83762513	18
A_chr01	CTTTTT	AAAAAG	84525069	84525086	18
A_chr01	AAAAAG	AAAAAG	85436325	85436342	18
A_chr01	TTTTTC	AAAAAG	88320634	88320651	18
A_chr01	AAAAGA	AAAAAG	93233000	93233017	18
A_chr01	AAAAAG	AAAAAG	94974864	94974881	18
A_chr01	AAAAGA	AAAAAG	95715230	95715247	18
A_chr01	GAAAAA	AAAAAG	97188383	97188400	18
A_chr01	TTTTCT	AAAAAG	102408708	102408725	18
A_chr01	TCTTTT	AAAAAG	104655523	104655540	18
A_chr01	TTCTTT	AAAAAG	111568720	111568737	18
A_chr01	AAAGAA	AAAAAG	112971250	112971267	18
A_chr01	TTCTTT	AAAAAG	113397893	113397910	18
A_chr01	AGAAAA	AAAAAG	115771481	115771498	18	***
A_chr01	TTTTCT	AAAAAG	118790077	118790094	18
A_chr01	CTTTTT	AAAAAG	119573469	119573486	18
A_chr01	TCTTTT	AAAAAG	123679606	123679623	18
A_chr01	TTTTTC	AAAAAG	124316886	124316903	18
A_chr01	AAAAGA	AAAAAG	125311038	125311055	18
A_chr01	AAAGAA	AAAAAG	125617079	125617096	18
A_chr01	TTCTTT	AAAAAG	125624743	125624760	18
A_chr01	GAAAAA	AAAAAG	126071187	126071204	18
A_chr01	GAAAAA	AAAAAG	126085694	126085711	18
A_chr01	TTTTTC	AAAAAG	128370208	128370225	18
A_chr01	CTTTTT	AAAAAG	136205421	136205438	18
A_chr01	AAAAGA	AAAAAG	137865631	137865648	18
A_chr01	TTCTTT	AAAAAG	142273831	142273848	18
A_chr01	TTCTTT	AAAAAG	143420952	143420969	18
A_chr01	AAAATA	AAAAAT	28089765	28089904	140
A_chr01	AAAAAT	AAAAAT	13429534	13429632	99	***
A_chr01	AAAAAT	AAAAAT	13501309	13501394	86
A_chr01	AATAAA	AAAAAT	103099026	103099106	81
A_chr01	AAATAA	AAAAAT	35000837	35000903	67
A_chr01	AAATAA	AAAAAT	121698103	121698168	66
A_chr01	TTTTTA	AAAAAT	70462217	70462281	65	***
A_chr01	TTTTTA	AAAAAT	27451656	27451719	64
A_chr01	TAAAAA	AAAAAT	75614215	75614275	61
A_chr01	TTTATT	AAAAAT	19295819	19295877	59
A_chr01	AAATAA	AAAAAT	70880951	70881008	58
A_chr01	TTTTAT	AAAAAT	81266177	81266232	56
A_chr01	AATAAA	AAAAAT	145797566	145797621	56
A_chr01	AAAAAT	AAAAAT	91426551	91426604	54
A_chr01	TTATTT	AAAAAT	11230974	11231026	53
A_chr01	AAAATA	AAAAAT	113017482	113017533	52
A_chr01	TTTATT	AAAAAT	40676884	40676932	49
A_chr01	AAAAAT	AAAAAT	65374234	65374281	48
A_chr01	AAAATA	AAAAAT	124995825	124995872	48
A_chr01	TTTTAT	AAAAAT	49976470	49976516	47
A_chr01	AAAATA	AAAAAT	17985373	17985418	46
A_chr01	TTATTT	AAAAAT	43637184	43637229	46
A_chr01	TTATTT	AAAAAT	43668146	43668191	46
A_chr01	TTTTTA	AAAAAT	65268445	65268490	46
A_chr01	TTTTAT	AAAAAT	144366005	144366049	45
A_chr01	ATAAAA	AAAAAT	37109138	37109181	44
A_chr01	TTTTAT	AAAAAT	65710510	65710553	44
A_chr01	TTTTTA	AAAAAT	94397697	94397740	44
A_chr01	TTTTAT	AAAAAT	94817532	94817574	43
A_chr01	TTTTTA	AAAAAT	95695587	95695629	43
A_chr01	ATAAAA	AAAAAT	109430866	109430908	43
A_chr01	AAAAAT	AAAAAT	110546520	110546561	42
A_chr01	TTTTTA	AAAAAT	30324592	30324632	41
A_chr01	TTTTTA	AAAAAT	41999451	41999491	41
A_chr01	TAAAAA	AAAAAT	47698577	47698617	41
A_chr01	AAAATA	AAAAAT	56054430	56054470	41
A_chr01	TTTATT	AAAAAT	96039408	96039448	41
A_chr01	AAAATA	AAAAAT	112413470	112413510	41
A_chr01	TAAAAA	AAAAAT	139117845	139117885	41
[truncated: 16,524 more rows]

## Sheet: A_chr02
Table S1-2. The exact position and total length of each SSR motif on chr02 of Gossypium arboreum. *** indicate duplication to the public SSR markers.
Sequence_Name	Motif	Motif_Standardized	SSR_Start	SSR_End	Total_Length
A_chr02	T	A	65820555	65820762	208
A_chr02	T	A	42287643	42287762	120
A_chr02	T	A	41922242	41922358	117
A_chr02	T	A	66231935	66232027	93
A_chr02	A	A	11968975	11969052	78
A_chr02	T	A	42289327	42289404	78
A_chr02	A	A	3008428	3008502	75
A_chr02	A	A	51092711	51092785	75
A_chr02	A	A	33942131	33942187	57
A_chr02	T	A	3491953	3491999	47
A_chr02	A	A	20441969	20442013	45
A_chr02	T	A	29197558	29197602	45
A_chr02	A	A	1457161	1457202	42
A_chr02	A	A	19927436	19927477	42
A_chr02	A	A	56684625	56684665	41
A_chr02	A	A	8139442	8139481	40
A_chr02	T	A	53930005	53930044	40	***
A_chr02	A	A	89844035	89844074	40
A_chr02	T	A	45981966	45982001	36
A_chr02	A	A	66079068	66079103	36
A_chr02	T	A	66921646	66921681	36
A_chr02	A	A	69383227	69383262	36
A_chr02	A	A	11968883	11968916	34
A_chr02	T	A	91814354	91814387	34
A_chr02	A	A	20330144	20330176	33
A_chr02	A	A	32496185	32496217	33
A_chr02	A	A	48343704	48343736	33
A_chr02	A	A	54751605	54751637	33
A_chr02	A	A	54924290	54924322	33
A_chr02	A	A	68526487	68526519	33
A_chr02	T	A	77634631	77634663	33
A_chr02	A	A	5416085	5416116	32
A_chr02	T	A	21925409	21925440	32
A_chr02	A	A	74906911	74906942	32
A_chr02	T	A	85358629	85358660	32
A_chr02	A	A	22928415	22928445	31
A_chr02	A	A	32265269	32265299	31
A_chr02	T	A	41419795	41419825	31
A_chr02	A	A	48728144	48728174	31
A_chr02	A	A	48728229	48728259	31
A_chr02	T	A	65588422	65588452	31
A_chr02	A	A	72258266	72258296	31
A_chr02	T	A	78138348	78138378	31
A_chr02	A	A	93821712	93821742	31
A_chr02	T	A	17878494	17878523	30
A_chr02	T	A	21924164	21924193	30
A_chr02	A	A	45907397	45907426	30
A_chr02	T	A	52272073	52272102	30
A_chr02	T	A	71495654	71495683	30	***
A_chr02	T	A	91050721	91050750	30
A_chr02	T	A	6673530	6673558	29
A_chr02	A	A	10618891	10618919	29
A_chr02	T	A	18451104	18451132	29
A_chr02	T	A	61396822	61396850	29
A_chr02	A	A	61669030	61669058	29
A_chr02	A	A	74910838	74910866	29
A_chr02	A	A	2710294	2710321	28
A_chr02	A	A	5839103	5839130	28
A_chr02	T	A	23240311	23240338	28
A_chr02	T	A	29330215	29330242	28
A_chr02	T	A	30148779	30148806	28
A_chr02	T	A	45219128	45219155	28
A_chr02	T	A	58213976	58214003	28
A_chr02	A	A	61895952	61895979	28
A_chr02	T	A	71556661	71556688	28	***
A_chr02	T	A	76131368	76131395	28
A_chr02	A	A	97342211	97342238	28
A_chr02	T	A	99414324	99414351	28
A_chr02	T	A	9136029	9136055	27
A_chr02	A	A	19927490	19927516	27
A_chr02	A	A	19927529	19927555	27
A_chr02	A	A	19927568	19927594	27
A_chr02	A	A	19927607	19927633	27
A_chr02	A	A	19927646	19927672	27
A_chr02	A	A	19927685	19927711	27
A_chr02	T	A	20461616	20461642	27
A_chr02	A	A	23285756	23285782	27
A_chr02	T	A	25163689	25163715	27
A_chr02	A	A	27398130	27398156	27
A_chr02	A	A	51327165	51327191	27
A_chr02	A	A	54751473	54751499	27
A_chr02	A	A	61405947	61405973	27
A_chr02	T	A	61673154	61673180	27
A_chr02	A	A	62139702	62139728	27
A_chr02	A	A	66334313	66334339	27
A_chr02	A	A	69981441	69981467	27
A_chr02	T	A	89842762	89842788	27
A_chr02	A	A	100632757	100632783	27
A_chr02	A	A	5078637	5078662	26
A_chr02	T	A	16176922	16176947	26
A_chr02	T	A	17610282	17610307	26
A_chr02	A	A	20159331	20159356	26	***
A_chr02	T	A	24949206	24949231	26
A_chr02	T	A	29603084	29603109	26
A_chr02	A	A	45206596	45206621	26
A_chr02	A	A	64445525	64445550	26
A_chr02	T	A	93908285	93908310	26
A_chr02	A	A	10313007	10313031	25
A_chr02	A	A	11971642	11971666	25
A_chr02	T	A	20602697	20602721	25
A_chr02	A	A	23647761	23647785	25
A_chr02	A	A	30420016	30420040	25
A_chr02	T	A	68503279	68503303	25
A_chr02	A	A	70133140	70133164	25
A_chr02	A	A	70420637	70420661	25
A_chr02	A	A	86072356	86072380	25
A_chr02	T	A	97593161	97593185	25
A_chr02	A	A	50603	50626	24
A_chr02	T	A	6407693	6407716	24
A_chr02	T	A	7521061	7521084	24
A_chr02	T	A	7521463	7521486	24
A_chr02	T	A	12609523	12609546	24
A_chr02	A	A	12637731	12637754	24
A_chr02	A	A	29268020	29268043	24
A_chr02	A	A	29478568	29478591	24
A_chr02	T	A	43789143	43789166	24
A_chr02	A	A	60846972	60846995	24
A_chr02	T	A	69358731	69358754	24
A_chr02	T	A	70276219	70276242	24
A_chr02	T	A	85317220	85317243	24
A_chr02	T	A	100527443	100527466	24
A_chr02	T	A	6891323	6891345	23	***
A_chr02	T	A	7456677	7456699	23
A_chr02	T	A	10182234	10182256	23
A_chr02	A	A	33317494	33317516	23
A_chr02	A	A	33384831	33384853	23
A_chr02	A	A	34036961	34036983	23
A_chr02	T	A	41508594	41508616	23
A_chr02	A	A	42423510	42423532	23
A_chr02	T	A	44246083	44246105	23
A_chr02	A	A	45892712	45892734	23	***
A_chr02	T	A	48353773	48353795	23	***
A_chr02	A	A	54714617	54714639	23	***
A_chr02	A	A	63266840	63266862	23
A_chr02	A	A	66303593	66303615	23
A_chr02	A	A	68708309	68708331	23
A_chr02	A	A	68997665	68997687	23
A_chr02	T	A	78528541	78528563	23
A_chr02	T	A	85467940	85467962	23
A_chr02	T	A	85941867	85941889	23
A_chr02	A	A	94029095	94029117	23
A_chr02	T	A	96025049	96025071	23
A_chr02	A	A	1387693	1387714	22
A_chr02	A	A	5423507	5423528	22
A_chr02	A	A	8023168	8023189	22
A_chr02	T	A	12432207	12432228	22
A_chr02	A	A	12974059	12974080	22
A_chr02	T	A	15203662	15203683	22
A_chr02	A	A	16155307	16155328	22
A_chr02	A	A	18520260	18520281	22
A_chr02	A	A	19935655	19935676	22
A_chr02	T	A	20361273	20361294	22
A_chr02	A	A	20987305	20987326	22
A_chr02	A	A	24822597	24822618	22
A_chr02	T	A	25862372	25862393	22
A_chr02	T	A	34358861	34358882	22
A_chr02	A	A	36275015	36275036	22
A_chr02	A	A	42271156	42271177	22
A_chr02	T	A	43867250	43867271	22
A_chr02	A	A	45494891	45494912	22
A_chr02	T	A	47256163	47256184	22
A_chr02	A	A	48259546	48259567	22
A_chr02	A	A	48268294	48268315	22
A_chr02	A	A	50309843	50309864	22
A_chr02	A	A	53892494	53892515	22
A_chr02	T	A	53947531	53947552	22	***
A_chr02	A	A	54013904	54013925	22
A_chr02	T	A	55972192	55972213	22
A_chr02	T	A	56414984	56415005	22
A_chr02	A	A	57404232	57404253	22
A_chr02	A	A	61426139	61426160	22
A_chr02	T	A	61789249	61789270	22
A_chr02	T	A	64375127	64375148	22
A_chr02	T	A	65588458	65588479	22
A_chr02	T	A	66637032	66637053	22
A_chr02	A	A	70044888	70044909	22	***
A_chr02	T	A	70314251	70314272	22
A_chr02	A	A	81171557	81171578	22
A_chr02	A	A	82358679	82358700	22
A_chr02	T	A	83207659	83207680	22
A_chr02	T	A	85938934	85938955	22
A_chr02	T	A	92112537	92112558	22
A_chr02	T	A	95311367	95311388	22
A_chr02	T	A	1267734	1267754	21
A_chr02	T	A	2095847	2095867	21
A_chr02	A	A	5896706	5896726	21
A_chr02	T	A	6541187	6541207	21
A_chr02	T	A	10900199	10900219	21
A_chr02	A	A	16100463	16100483	21
A_chr02	A	A	16830316	16830336	21
A_chr02	A	A	17607361	17607381	21
A_chr02	T	A	17608010	17608030	21
A_chr02	A	A	18459773	18459793	21
A_chr02	A	A	20080283	20080303	21
A_chr02	T	A	24539424	24539444	21
A_chr02	T	A	24710757	24710777	21
A_chr02	T	A	27377786	27377806	21
A_chr02	T	A	38757775	38757795	21
A_chr02	A	A	40585262	40585282	21
A_chr02	A	A	41383003	41383023	21
A_chr02	T	A	43175660	43175680	21
A_chr02	T	A	45229538	45229558	21
A_chr02	T	A	52272394	52272414	21
A_chr02	T	A	53430747	53430767	21
A_chr02	T	A	58574209	58574229	21
A_chr02	A	A	61214145	61214165	21
A_chr02	A	A	61357120	61357140	21
A_chr02	A	A	64687417	64687437	21
A_chr02	A	A	64741524	64741544	21
A_chr02	A	A	65776652	65776672	21
A_chr02	A	A	65888750	65888770	21
A_chr02	T	A	66082164	66082184	21
A_chr02	T	A	66523223	66523243	21
A_chr02	T	A	66662469	66662489	21
A_chr02	A	A	67196722	67196742	21
A_chr02	A	A	67746688	67746708	21
A_chr02	T	A	68464856	68464876	21
A_chr02	T	A	69043570	69043590	21
A_chr02	T	A	69385577	69385597	21
A_chr02	A	A	69409291	69409311	21
A_chr02	T	A	69711476	69711496	21
A_chr02	A	A	69716303	69716323	21
A_chr02	T	A	71556574	71556594	21
A_chr02	A	A	72276014	72276034	21
A_chr02	T	A	77263798	77263818	21	***
A_chr02	A	A	80088331	80088351	21
A_chr02	T	A	85738161	85738181	21
A_chr02	A	A	85981019	85981039	21
A_chr02	A	A	90624221	90624241	21
A_chr02	A	A	92734605	92734625	21
A_chr02	T	A	94678163	94678183	21
A_chr02	T	A	5231265	5231284	20
A_chr02	A	A	15487278	15487297	20
A_chr02	A	A	26040194	26040213	20
A_chr02	A	A	26040272	26040291	20
A_chr02	A	A	29588152	29588171	20
A_chr02	A	A	29588408	29588427	20
A_chr02	A	A	32204466	32204485	20
A_chr02	A	A	42941537	42941556	20
A_chr02	A	A	48749718	48749737	20
A_chr02	A	A	58869675	58869694	20
A_chr02	A	A	61478117	61478136	20
A_chr02	A	A	65562258	65562277	20
A_chr02	A	A	65795698	65795717	20	***
A_chr02	T	A	69988891	69988910	20	***
A_chr02	T	A	77823993	77824012	20
A_chr02	T	A	79049569	79049588	20
A_chr02	A	A	83409677	83409696	20
A_chr02	A	A	85481596	85481615	20
A_chr02	T	A	85537878	85537897	20
A_chr02	T	A	89734456	89734475	20
A_chr02	A	A	93916528	93916547	20
A_chr02	T	A	94003760	94003779	20
A_chr02	T	A	100406677	100406696	20
A_chr02	T	A	656259	656277	19
A_chr02	A	A	4580173	4580191	19
A_chr02	T	A	5327991	5328009	19
A_chr02	T	A	5331728	5331746	19
A_chr02	A	A	5892172	5892190	19
A_chr02	A	A	7386988	7387006	19
A_chr02	T	A	8296000	8296018	19
A_chr02	T	A	9074779	9074797	19
A_chr02	A	A	9570344	9570362	19
A_chr02	T	A	9911525	9911543	19
A_chr02	T	A	10154797	10154815	19
A_chr02	T	A	18466854	18466872	19
A_chr02	T	A	18499865	18499883	19
A_chr02	T	A	18560758	18560776	19
A_chr02	A	A	18563036	18563054	19
A_chr02	T	A	20903767	20903785	19
A_chr02	T	A	21299703	21299721	19
A_chr02	A	A	24560244	24560262	19
A_chr02	T	A	26623988	26624006	19
A_chr02	A	A	29424944	29424962	19
A_chr02	T	A	33925925	33925943	19
A_chr02	T	A	34014153	34014171	19
A_chr02	A	A	42421683	42421701	19
A_chr02	T	A	43747736	43747754	19
A_chr02	T	A	47198923	47198941	19
A_chr02	A	A	47989687	47989705	19
A_chr02	A	A	48245478	48245496	19
A_chr02	A	A	54751569	54751587	19
A_chr02	T	A	60896576	60896594	19
A_chr02	A	A	61859949	61859967	19
A_chr02	A	A	62221400	62221418	19
A_chr02	A	A	64445834	64445852	19
A_chr02	A	A	65857694	65857712	19
A_chr02	A	A	66117372	66117390	19
A_chr02	T	A	66463804	66463822	19
A_chr02	T	A	66875409	66875427	19
A_chr02	T	A	68572245	68572263	19
A_chr02	T	A	68978958	68978976	19
A_chr02	A	A	69212352	69212370	19
A_chr02	A	A	74903962	74903980	19
A_chr02	A	A	91367083	91367101	19
A_chr02	T	A	739807	739824	18
A_chr02	T	A	1065959	1065976	18
A_chr02	A	A	2782259	2782276	18
A_chr02	T	A	3011945	3011962	18
A_chr02	A	A	4433473	4433490	18
A_chr02	T	A	6131556	6131573	18
A_chr02	T	A	6248933	6248950	18
A_chr02	A	A	6333970	6333987	18
A_chr02	T	A	6550883	6550900	18	***
A_chr02	A	A	6830629	6830646	18
A_chr02	T	A	8065201	8065218	18
A_chr02	A	A	8300843	8300860	18
A_chr02	T	A	9092018	9092035	18
A_chr02	A	A	11290465	11290482	18
A_chr02	A	A	17161742	17161759	18
A_chr02	T	A	17236469	17236486	18
A_chr02	T	A	18452122	18452139	18
A_chr02	A	A	18552660	18552677	18
A_chr02	A	A	18565740	18565757	18	***
A_chr02	T	A	19217986	19218003	18
A_chr02	T	A	20309532	20309549	18
A_chr02	T	A	20602538	20602555	18
A_chr02	A	A	20691622	20691639	18
A_chr02	A	A	20959859	20959876	18
A_chr02	T	A	22033244	22033261	18
A_chr02	A	A	22831751	22831768	18
A_chr02	T	A	26527358	26527375	18
A_chr02	A	A	28712018	28712035	18
A_chr02	T	A	32469152	32469169	18
A_chr02	T	A	32475465	32475482	18	***
A_chr02	T	A	33531297	33531314	18
A_chr02	A	A	33594123	33594140	18
A_chr02	T	A	39351693	39351710	18
A_chr02	T	A	41255072	41255089	18
A_chr02	T	A	42866305	42866322	18
A_chr02	T	A	42911591	42911608	18
A_chr02	A	A	42938463	42938480	18
A_chr02	T	A	43003566	43003583	18
A_chr02	A	A	45014304	45014321	18
A_chr02	T	A	45570789	45570806	18
A_chr02	A	A	46339112	46339129	18
A_chr02	T	A	48210371	48210388	18
A_chr02	T	A	53588362	53588379	18
A_chr02	A	A	55434277	55434294	18
A_chr02	T	A	56654246	56654263	18
A_chr02	A	A	56786450	56786467	18
A_chr02	A	A	56938807	56938824	18
A_chr02	A	A	57977080	57977097	18
A_chr02	T	A	58727232	58727249	18
A_chr02	A	A	61199297	61199314	18
A_chr02	A	A	61513809	61513826	18	***
A_chr02	A	A	61514168	61514185	18
A_chr02	T	A	65798536	65798553	18
A_chr02	T	A	66282640	66282657	18
A_chr02	A	A	66576991	66577008	18
A_chr02	T	A	66641623	66641640	18
A_chr02	T	A	67227457	67227474	18
A_chr02	T	A	67428115	67428132	18
A_chr02	A	A	68539134	68539151	18
A_chr02	A	A	68748906	68748923	18
A_chr02	A	A	68948191	68948208	18
A_chr02	A	A	69045466	69045483	18
A_chr02	T	A	69054136	69054153	18
A_chr02	A	A	69392021	69392038	18	***
A_chr02	A	A	69423666	69423683	18
A_chr02	T	A	70009174	70009191	18
A_chr02	T	A	70089669	70089686	18
A_chr02	A	A	70269351	70269368	18
A_chr02	A	A	70473810	70473827	18
A_chr02	A	A	70494263	70494280	18
A_chr02	A	A	74763516	74763533	18
A_chr02	T	A	76026298	76026315	18
A_chr02	T	A	83979387	83979404	18
A_chr02	T	A	85332468	85332485	18
A_chr02	A	A	85538161	85538178	18
A_chr02	T	A	85567072	85567089	18
A_chr02	T	A	88500607	88500624	18
A_chr02	T	A	93512179	93512196	18
A_chr02	T	A	95596399	95596416	18
A_chr02	T	A	96603981	96603998	18
A_chr02	T	A	96673238	96673255	18
A_chr02	T	A	96710211	96710228	18
A_chr02	A	A	100517710	100517727	18
A_chr02	A	A	100685469	100685486	18
A_chr02	A	A	100689652	100689669	18
A_chr02	T	A	34989	35005	17
A_chr02	T	A	862387	862403	17
A_chr02	T	A	1266431	1266447	17
A_chr02	T	A	5169127	5169143	17
A_chr02	A	A	5229468	5229484	17
A_chr02	A	A	5548658	5548674	17
A_chr02	A	A	5947115	5947131	17
A_chr02	A	A	8301044	8301060	17
A_chr02	T	A	8919612	8919628	17
A_chr02	T	A	9900993	9901009	17
A_chr02	A	A	12168400	12168416	17
A_chr02	T	A	12438527	12438543	17
A_chr02	T	A	17158867	17158883	17	***
A_chr02	T	A	17220153	17220169	17
A_chr02	A	A	18572761	18572777	17	***
A_chr02	A	A	20713291	20713307	17
A_chr02	A	A	20755231	20755247	17
A_chr02	T	A	20937827	20937843	17
A_chr02	T	A	20983604	20983620	17
A_chr02	T	A	22243633	22243649	17
A_chr02	T	A	28255133	28255149	17
A_chr02	A	A	30932485	30932501	17
A_chr02	T	A	32468595	32468611	17
A_chr02	A	A	33439374	33439390	17	***
A_chr02	T	A	33961277	33961293	17
A_chr02	T	A	37066281	37066297	17
A_chr02	A	A	38502101	38502117	17
A_chr02	T	A	39414949	39414965	17
A_chr02	A	A	39448025	39448041	17
A_chr02	T	A	39910634	39910650	17
A_chr02	A	A	41867498	41867514	17
A_chr02	A	A	42271888	42271904	17
A_chr02	T	A	43721464	43721480	17
A_chr02	T	A	44682378	44682394	17
A_chr02	T	A	47553155	47553171	17
A_chr02	A	A	47987915	47987931	17
A_chr02	T	A	48051628	48051644	17
A_chr02	T	A	48160026	48160042	17
A_chr02	A	A	49020139	49020155	17
A_chr02	A	A	51291083	51291099	17
A_chr02	A	A	51757151	51757167	17
A_chr02	A	A	52322201	52322217	17
A_chr02	T	A	55544490	55544506	17
A_chr02	T	A	55545916	55545932	17
A_chr02	A	A	55929674	55929690	17
A_chr02	A	A	56412640	56412656	17
A_chr02	A	A	59221022	59221038	17
A_chr02	T	A	60577125	60577141	17	***
A_chr02	T	A	60658887	60658903	17	***
A_chr02	A	A	61415538	61415554	17
A_chr02	A	A	61425971	61425987	17
A_chr02	A	A	61520323	61520339	17
A_chr02	T	A	61584699	61584715	17
A_chr02	T	A	61966170	61966186	17
A_chr02	T	A	65102535	65102551	17
A_chr02	T	A	65885715	65885731	17
A_chr02	A	A	65983190	65983206	17
A_chr02	A	A	66305924	66305940	17	***
A_chr02	A	A	66530871	66530887	17
A_chr02	A	A	66894603	66894619	17
A_chr02	T	A	67036778	67036794	17
A_chr02	T	A	67702895	67702911	17
A_chr02	A	A	67987824	67987840	17
A_chr02	T	A	68619972	68619988	17
A_chr02	A	A	68699349	68699365	17
A_chr02	A	A	69181432	69181448	17
A_chr02	T	A	69644680	69644696	17
A_chr02	T	A	69658836	69658852	17
A_chr02	T	A	69685872	69685888	17
A_chr02	T	A	69721627	69721643	17
A_chr02	T	A	69724065	69724081	17
A_chr02	A	A	70020738	70020754	17
A_chr02	A	A	70422421	70422437	17
A_chr02	T	A	70553714	70553730	17
A_chr02	T	A	71879651	71879667	17
A_chr02	A	A	75915992	75916008	17
A_chr02	A	A	77463054	77463070	17
A_chr02	A	A	85244967	85244983	17
A_chr02	T	A	85372453	85372469	17
A_chr02	T	A	85391456	85391472	17
A_chr02	T	A	85453418	85453434	17
A_chr02	A	A	85991213	85991229	17
A_chr02	A	A	86062914	86062930	17
A_chr02	A	A	91797754	91797770	17
A_chr02	A	A	93438635	93438651	17	***
A_chr02	A	A	93960553	93960569	17
A_chr02	A	A	96671883	96671899	17	***
A_chr02	A	A	98369810	98369826	17
A_chr02	A	A	100427594	100427610	17
A_chr02	T	A	1044136	1044151	16
A_chr02	T	A	1361680	1361695	16
A_chr02	A	A	2254638	2254653	16
A_chr02	A	A	2886235	2886250	16
A_chr02	A	A	3030815	3030830	16
A_chr02	T	A	3092169	3092184	16
A_chr02	A	A	3108759	3108774	16
A_chr02	T	A	4411312	4411327	16
A_chr02	T	A	5978545	5978560	16
A_chr02	T	A	6020485	6020500	16
A_chr02	T	A	6133630	6133645	16
A_chr02	T	A	6207162	6207177	16
A_chr02	T	A	6323319	6323334	16
A_chr02	T	A	6550860	6550875	16
A_chr02	A	A	7121867	7121882	16
A_chr02	A	A	7278609	7278624	16
A_chr02	T	A	7373750	7373765	16
A_chr02	T	A	10579754	10579769	16
A_chr02	A	A	12767065	12767080	16
A_chr02	T	A	12836074	12836089	16
A_chr02	T	A	16007249	16007264	16
A_chr02	A	A	16260670	16260685	16
A_chr02	A	A	16820512	16820527	16
A_chr02	A	A	17166933	17166948	16
A_chr02	A	A	17208989	17209004	16
A_chr02	A	A	17355241	17355256	16
A_chr02	T	A	17639291	17639306	16	***
A_chr02	A	A	17840315	17840330	16
A_chr02	A	A	18236062	18236077	16
A_chr02	T	A	18498969	18498984	16
A_chr02	A	A	19182412	19182427	16
A_chr02	A	A	19789462	19789477	16
A_chr02	A	A	20214030	20214045	16
A_chr02	A	A	20424320	20424335	16
A_chr02	A	A	21594449	21594464	16
A_chr02	A	A	23583581	23583596	16
A_chr02	A	A	25626974	25626989	16
A_chr02	T	A	27845967	27845982	16
A_chr02	A	A	29421747	29421762	16
A_chr02	T	A	29422615	29422630	16
A_chr02	T	A	29425006	29425021	16
A_chr02	A	A	29425077	29425092	16
A_chr02	T	A	29586783	29586798	16
A_chr02	T	A	30015236	30015251	16
A_chr02	A	A	32350573	32350588	16
A_chr02	A	A	32422681	32422696	16	***
A_chr02	A	A	32502852	32502867	16
A_chr02	A	A	33420478	33420493	16
A_chr02	A	A	33492767	33492782	16
A_chr02	T	A	33818222	33818237	16	***
A_chr02	A	A	33991184	33991199	16
A_chr02	T	A	34026923	34026938	16
A_chr02	A	A	38405427	38405442	16
A_chr02	T	A	38641692	38641707	16
A_chr02	T	A	38760317	38760332	16
A_chr02	T	A	38884505	38884520	16
A_chr02	T	A	39308045	39308060	16
A_chr02	T	A	39360615	39360630	16
A_chr02	T	A	42273651	42273666	16
A_chr02	A	A	42282736	42282751	16	***
A_chr02	T	A	42487176	42487191	16	***
A_chr02	T	A	42824601	42824616	16
A_chr02	A	A	43783478	43783493	16
A_chr02	A	A	45130737	45130752	16
A_chr02	A	A	45250552	45250567	16
A_chr02	A	A	46411749	46411764	16
A_chr02	T	A	48052020	48052035	16
A_chr02	T	A	48093374	48093389	16
A_chr02	A	A	48147204	48147219	16
A_chr02	A	A	48175944	48175959	16
A_chr02	T	A	48261284	48261299	16
A_chr02	T	A	48616004	48616019	16
A_chr02	T	A	48805160	48805175	16
A_chr02	T	A	49404149	49404164	16
A_chr02	A	A	49470414	49470429	16
A_chr02	A	A	49778752	49778767	16
A_chr02	T	A	52259062	52259077	16
A_chr02	T	A	52942979	52942994	16
A_chr02	A	A	53590096	53590111	16
A_chr02	T	A	54420012	54420027	16
A_chr02	T	A	54560375	54560390	16
A_chr02	A	A	54598838	54598853	16
A_chr02	T	A	54758183	54758198	16
A_chr02	A	A	54937911	54937926	16
A_chr02	A	A	55035240	55035255	16
A_chr02	A	A	55293021	55293036	16
A_chr02	A	A	55993786	55993801	16
A_chr02	T	A	56663991	56664006	16
A_chr02	A	A	58239006	58239021	16
A_chr02	T	A	59251254	59251269	16
A_chr02	A	A	60784005	60784020	16
A_chr02	A	A	60853317	60853332	16
A_chr02	T	A	60931353	60931368	16
A_chr02	T	A	61218557	61218572	16
A_chr02	A	A	61219972	61219987	16
A_chr02	T	A	61426721	61426736	16
A_chr02	A	A	61451020	61451035	16
A_chr02	A	A	61789525	61789540	16
A_chr02	A	A	61859989	61860004	16
A_chr02	T	A	62385359	62385374	16
A_chr02	T	A	63645407	63645422	16
A_chr02	A	A	64880512	64880527	16
A_chr02	A	A	64909418	64909433	16
A_chr02	T	A	65560027	65560042	16
A_chr02	A	A	65640495	65640510	16
A_chr02	A	A	65665189	65665204	16
A_chr02	A	A	65835872	65835887	16
A_chr02	A	A	66298438	66298453	16	***
A_chr02	T	A	66462623	66462638	16
A_chr02	T	A	66577678	66577693	16
A_chr02	T	A	66685618	66685633	16
A_chr02	A	A	67148106	67148121	16
A_chr02	T	A	67272914	67272929	16
A_chr02	A	A	67408455	67408470	16
A_chr02	A	A	67951314	67951329	16
A_chr02	A	A	68106820	68106835	16
A_chr02	A	A	68700822	68700837	16
A_chr02	T	A	68812868	68812883	16
A_chr02	A	A	69109314	69109329	16
A_chr02	A	A	69209255	69209270	16
A_chr02	A	A	69236932	69236947	16
A_chr02	T	A	69386648	69386663	16
A_chr02	A	A	69550224	69550239	16
A_chr02	A	A	69600688	69600703	16
A_chr02	T	A	69632289	69632304	16
A_chr02	A	A	69665465	69665480	16
A_chr02	T	A	69779302	69779317	16
A_chr02	T	A	69849407	69849422	16
A_chr02	T	A	69924294	69924309	16
A_chr02	A	A	70019365	70019380	16
A_chr02	T	A	70421920	70421935	16
A_chr02	A	A	74817078	74817093	16
A_chr02	T	A	74960755	74960770	16
A_chr02	T	A	77774444	77774459	16
A_chr02	T	A	78730521	78730536	16
A_chr02	T	A	79088564	79088579	16
A_chr02	T	A	79741272	79741287	16
A_chr02	T	A	80025357	80025372	16	***
A_chr02	A	A	80144786	80144801	16
A_chr02	T	A	80750805	80750820	16
A_chr02	A	A	82775838	82775853	16
A_chr02	T	A	83468268	83468283	16
A_chr02	A	A	83984652	83984667	16
A_chr02	T	A	84600076	84600091	16
A_chr02	A	A	85312245	85312260	16
A_chr02	T	A	85333192	85333207	16
A_chr02	T	A	85593310	85593325	16	***
A_chr02	T	A	87946800	87946815	16
A_chr02	T	A	88949025	88949040	16
A_chr02	A	A	89525485	89525500	16	***
A_chr02	T	A	89838117	89838132	16
A_chr02	T	A	91364218	91364233	16
A_chr02	T	A	93884291	93884306	16
A_chr02	A	A	94083438	94083453	16
A_chr02	A	A	94673502	94673517	16
A_chr02	A	A	100633976	100633991	16
A_chr02	A	A	330752	330766	15
A_chr02	T	A	481737	481751	15
A_chr02	A	A	1230443	1230457	15
A_chr02	A	A	1374415	1374429	15
A_chr02	A	A	1380923	1380937	15
A_chr02	T	A	2156483	2156497	15
A_chr02	A	A	2548721	2548735	15
A_chr02	T	A	2773447	2773461	15
A_chr02	T	A	2933127	2933141	15	***
A_chr02	T	A	3077551	3077565	15
A_chr02	A	A	3108798	3108812	15
A_chr02	A	A	5110258	5110272	15
A_chr02	T	A	5230115	5230129	15
A_chr02	A	A	5350106	5350120	15
A_chr02	A	A	5447893	5447907	15
A_chr02	T	A	5595984	5595998	15	***
A_chr02	T	A	5596534	5596548	15
A_chr02	A	A	5783475	5783489	15
A_chr02	A	A	5847153	5847167	15
A_chr02	A	A	5851019	5851033	15
A_chr02	A	A	5898450	5898464	15
A_chr02	A	A	5984110	5984124	15
A_chr02	A	A	6870838	6870852	15
A_chr02	T	A	7103743	7103757	15
A_chr02	T	A	7168662	7168676	15
A_chr02	T	A	7271816	7271830	15
A_chr02	T	A	7275828	7275842	15
A_chr02	T	A	7279502	7279516	15
A_chr02	A	A	7861062	7861076	15
A_chr02	T	A	8069530	8069544	15
A_chr02	A	A	8071005	8071019	15
A_chr02	A	A	8263483	8263497	15
A_chr02	T	A	8695420	8695434	15
A_chr02	T	A	9047499	9047513	15
A_chr02	A	A	9110292	9110306	15
A_chr02	T	A	9760820	9760834	15
A_chr02	T	A	10795699	10795713	15
A_chr02	A	A	11464471	11464485	15
A_chr02	T	A	11725450	11725464	15
A_chr02	T	A	11965947	11965961	15
A_chr02	A	A	12438899	12438913	15
A_chr02	T	A	13913484	13913498	15
A_chr02	T	A	15124255	15124269	15
A_chr02	T	A	16156198	16156212	15
A_chr02	A	A	16595490	16595504	15
A_chr02	T	A	16823190	16823204	15
A_chr02	A	A	16844888	16844902	15
A_chr02	A	A	16885517	16885531	15
A_chr02	T	A	17417135	17417149	15
A_chr02	T	A	18191054	18191068	15
A_chr02	T	A	18503070	18503084	15
A_chr02	A	A	18506843	18506857	15
A_chr02	A	A	18559057	18559071	15
A_chr02	A	A	18656574	18656588	15
A_chr02	T	A	18662146	18662160	15
A_chr02	T	A	18671957	18671971	15
A_chr02	A	A	18962218	18962232	15
A_chr02	A	A	19509540	19509554	15
A_chr02	T	A	20043292	20043306	15
A_chr02	A	A	20154857	20154871	15
A_chr02	A	A	20550546	20550560	15
A_chr02	A	A	20663453	20663467	15
A_chr02	A	A	20983199	20983213	15
A_chr02	T	A	21313898	21313912	15	***
A_chr02	A	A	21423168	21423182	15
A_chr02	A	A	22041648	22041662	15
A_chr02	T	A	22803932	22803946	15
A_chr02	T	A	24177381	24177395	15
A_chr02	T	A	24271283	24271297	15
A_chr02	A	A	24670393	24670407	15
A_chr02	T	A	24710869	24710883	15
A_chr02	T	A	24955708	24955722	15
A_chr02	A	A	25665098	25665112	15
A_chr02	T	A	26042357	26042371	15
A_chr02	A	A	26338719	26338733	15
A_chr02	T	A	27865653	27865667	15
A_chr02	A	A	27954390	27954404	15
A_chr02	A	A	29193897	29193911	15
A_chr02	A	A	29590475	29590489	15
A_chr02	T	A	29658698	29658712	15	***
A_chr02	T	A	29875280	29875294	15	***
A_chr02	A	A	30310452	30310466	15
A_chr02	T	A	30843037	30843051	15
A_chr02	A	A	30865056	30865070	15
A_chr02	A	A	32122294	32122308	15
A_chr02	T	A	32148360	32148374	15
A_chr02	T	A	32182532	32182546	15	***
A_chr02	A	A	32203058	32203072	15
A_chr02	A	A	32270165	32270179	15
A_chr02	A	A	32289392	32289406	15
A_chr02	T	A	32389070	32389084	15
A_chr02	T	A	33683421	33683435	15
A_chr02	T	A	33684576	33684590	15
A_chr02	T	A	33685599	33685613	15
A_chr02	T	A	34038710	34038724	15
A_chr02	A	A	34229268	34229282	15
A_chr02	T	A	36773621	36773635	15
A_chr02	A	A	37558011	37558025	15
A_chr02	A	A	38188496	38188510	15
A_chr02	T	A	38500131	38500145	15
A_chr02	T	A	39264372	39264386	15
A_chr02	A	A	39360036	39360050	15
A_chr02	T	A	40023654	40023668	15
A_chr02	T	A	40030752	40030766	15
A_chr02	T	A	41334190	41334204	15
A_chr02	T	A	41601909	41601923	15
A_chr02	T	A	41815414	41815428	15	***
A_chr02	T	A	42273790	42273804	15
A_chr02	A	A	42286505	42286519	15
A_chr02	A	A	42288286	42288300	15
A_chr02	T	A	42373557	42373571	15
A_chr02	A	A	43778438	43778452	15
A_chr02	A	A	43948987	43949001	15
A_chr02	A	A	43997071	43997085	15
A_chr02	A	A	45674927	45674941	15
A_chr02	A	A	45851873	45851887	15
A_chr02	T	A	45891464	45891478	15
A_chr02	A	A	48166810	48166824	15
A_chr02	A	A	48166875	48166889	15
A_chr02	T	A	48178321	48178335	15
A_chr02	A	A	48260489	48260503	15
A_chr02	A	A	48282055	48282069	15
A_chr02	T	A	48699349	48699363	15
A_chr02	A	A	48839323	48839337	15
A_chr02	T	A	48908730	48908744	15
A_chr02	A	A	49980486	49980500	15
A_chr02	A	A	50399169	50399183	15
A_chr02	T	A	50641343	50641357	15
A_chr02	A	A	51291021	51291035	15
A_chr02	A	A	52336855	52336869	15
A_chr02	T	A	52784043	52784057	15
A_chr02	A	A	53590266	53590280	15
A_chr02	T	A	53649703	53649717	15
A_chr02	A	A	54207361	54207375	15
A_chr02	T	A	54810013	54810027	15
A_chr02	T	A	55495813	55495827	15
A_chr02	A	A	55977191	55977205	15
A_chr02	A	A	56419593	56419607	15
A_chr02	A	A	57217287	57217301	15
A_chr02	A	A	57224128	57224142	15
A_chr02	A	A	57968591	57968605	15
A_chr02	A	A	59008657	59008671	15
A_chr02	A	A	60762554	60762568	15
A_chr02	T	A	60785207	60785221	15
A_chr02	T	A	60790819	60790833	15
A_chr02	T	A	61015825	61015839	15
A_chr02	A	A	61333292	61333306	15
A_chr02	T	A	61452140	61452154	15
A_chr02	T	A	61467531	61467545	15
A_chr02	T	A	61570780	61570794	15
A_chr02	A	A	61586206	61586220	15
A_chr02	T	A	61751470	61751484	15
A_chr02	T	A	61765950	61765964	15	***
A_chr02	T	A	61800044	61800058	15
A_chr02	T	A	62177013	62177027	15
A_chr02	T	A	62624074	62624088	15
A_chr02	A	A	62766360	62766374	15
A_chr02	A	A	63266558	63266572	15
A_chr02	A	A	63347979	63347993	15
A_chr02	T	A	63801346	63801360	15
A_chr02	T	A	63880866	63880880	15
A_chr02	A	A	64044933	64044947	15
A_chr02	T	A	64448707	64448721	15
A_chr02	T	A	64810340	64810354	15
A_chr02	T	A	65632525	65632539	15
A_chr02	A	A	65734916	65734930	15
A_chr02	T	A	66262187	66262201	15
A_chr02	T	A	66282758	66282772	15
A_chr02	T	A	66282873	66282887	15
A_chr02	A	A	66327864	66327878	15
A_chr02	T	A	66902567	66902581	15
A_chr02	T	A	66994195	66994209	15
A_chr02	T	A	67040688	67040702	15
A_chr02	A	A	67064479	67064493	15
A_chr02	A	A	67112698	67112712	15
A_chr02	T	A	67122753	67122767	15	***
A_chr02	A	A	67268201	67268215	15
A_chr02	T	A	67324911	67324925	15
A_chr02	T	A	67400428	67400442	15
A_chr02	T	A	67744257	67744271	15
A_chr02	T	A	68221725	68221739	15
A_chr02	A	A	68242345	68242359	15
A_chr02	A	A	68263645	68263659	15
A_chr02	A	A	68487993	68488007	15
A_chr02	T	A	68490592	68490606	15
A_chr02	T	A	68503339	68503353	15
A_chr02	A	A	68517117	68517131	15
A_chr02	A	A	68591284	68591298	15
A_chr02	A	A	68596054	68596068	15
A_chr02	A	A	68624481	68624495	15
A_chr02	T	A	68747864	68747878	15
A_chr02	T	A	68767411	68767425	15
A_chr02	T	A	68799431	68799445	15
A_chr02	A	A	68812753	68812767	15
A_chr02	A	A	68858519	68858533	15
A_chr02	A	A	69055446	69055460	15
A_chr02	A	A	69133962	69133976	15
A_chr02	T	A	69391696	69391710	15
A_chr02	A	A	69494113	69494127	15
A_chr02	T	A	69605498	69605512	15
A_chr02	T	A	69872722	69872736	15
A_chr02	A	A	69979613	69979627	15
A_chr02	A	A	70030761	70030775	15
A_chr02	T	A	70086882	70086896	15
A_chr02	T	A	70091256	70091270	15
A_chr02	A	A	70159775	70159789	15
A_chr02	T	A	70186118	70186132	15
A_chr02	T	A	70237185	70237199	15
A_chr02	A	A	70250223	70250237	15
A_chr02	T	A	70430553	70430567	15
A_chr02	A	A	70561537	70561551	15
A_chr02	T	A	70770341	70770355	15
A_chr02	T	A	71497182	71497196	15
A_chr02	A	A	72282587	72282601	15
A_chr02	T	A	72495730	72495744	15
A_chr02	A	A	73158196	73158210	15
A_chr02	T	A	74886181	74886195	15
A_chr02	A	A	74900358	74900372	15
A_chr02	A	A	74900743	74900757	15
A_chr02	A	A	75597790	75597804	15
A_chr02	A	A	76505459	76505473	15
A_chr02	A	A	76731451	76731465	15
A_chr02	T	A	76819179	76819193	15
A_chr02	T	A	77631360	77631374	15
A_chr02	A	A	78525807	78525821	15
A_chr02	A	A	78934587	78934601	15	***
A_chr02	A	A	79070240	79070254	15
A_chr02	A	A	79826158	79826172	15	***
A_chr02	A	A	80699693	80699707	15
A_chr02	A	A	80701922	80701936	15
A_chr02	A	A	80815774	80815788	15
A_chr02	T	A	80847318	80847332	15
A_chr02	A	A	82739482	82739496	15
A_chr02	T	A	83370558	83370572	15
A_chr02	T	A	85215828	85215842	15
A_chr02	A	A	85270708	85270722	15
A_chr02	T	A	85279499	85279513	15
A_chr02	A	A	85331030	85331044	15	***
A_chr02	A	A	85363564	85363578	15
A_chr02	T	A	85409554	85409568	15
A_chr02	A	A	85412201	85412215	15
A_chr02	T	A	85426586	85426600	15
A_chr02	A	A	85536636	85536650	15
A_chr02	A	A	85931956	85931970	15
A_chr02	T	A	85955436	85955450	15
A_chr02	T	A	86148054	86148068	15
A_chr02	A	A	86213337	86213351	15
A_chr02	A	A	87722527	87722541	15
A_chr02	A	A	87829954	87829968	15
A_chr02	T	A	88317197	88317211	15
A_chr02	T	A	88502645	88502659	15
A_chr02	A	A	88574822	88574836	15
A_chr02	T	A	89214177	89214191	15
A_chr02	T	A	89542734	89542748	15
A_chr02	T	A	90617700	90617714	15
A_chr02	T	A	91050503	91050517	15
A_chr02	A	A	91367215	91367229	15
A_chr02	T	A	91479163	91479177	15
A_chr02	T	A	91485546	91485560	15
A_chr02	A	A	92116426	92116440	15
A_chr02	A	A	93491546	93491560	15
A_chr02	A	A	93525599	93525613	15
A_chr02	A	A	93826857	93826871	15
A_chr02	T	A	94487646	94487660	15
A_chr02	A	A	95305311	95305325	15
A_chr02	A	A	95598510	95598524	15
A_chr02	A	A	96629884	96629898	15
A_chr02	T	A	96674260	96674274	15
A_chr02	T	A	97342973	97342987	15
A_chr02	T	A	97980494	97980508	15
A_chr02	T	A	98195756	98195770	15
A_chr02	T	A	98387097	98387111	15
A_chr02	T	A	98726942	98726956	15
A_chr02	T	A	100408248	100408262	15
A_chr02	T	A	100518577	100518591	15
A_chr02	T	A	100585795	100585809	15
A_chr02	T	A	100621469	100621483	15
A_chr02	CAAAAA	AAAAAC	61418308	61418330	23
A_chr02	AAAAAC	AAAAAC	89534917	89534939	23
A_chr02	TTGTTT	AAAAAC	50713904	50713924	21
A_chr02	GTTTTT	AAAAAC	23096109	23096128	20
A_chr02	TTGTTT	AAAAAC	68488190	68488209	20
A_chr02	TTTTTG	AAAAAC	46339890	46339908	19
A_chr02	TGTTTT	AAAAAC	69511971	69511989	19
A_chr02	AACAAA	AAAAAC	87645166	87645184	19
A_chr02	TTGTTT	AAAAAC	99596551	99596569	19
A_chr02	AAAACA	AAAAAC	20715805	20715822	18
A_chr02	GTTTTT	AAAAAC	28509891	28509908	18
A_chr02	AAAGAA	AAAAAG	32123813	32123873	61
A_chr02	TTTCTT	AAAAAG	63849019	63849056	38
A_chr02	TTTCTT	AAAAAG	72390800	72390836	37
A_chr02	AAAAAG	AAAAAG	89902870	89902904	35
A_chr02	TTTTCT	AAAAAG	31720237	31720269	33
A_chr02	TTTTCT	AAAAAG	55588264	55588296	33
A_chr02	AAAAAG	AAAAAG	54785033	54785063	31
A_chr02	TCTTTT	AAAAAG	33656165	33656194	30
A_chr02	TTCTTT	AAAAAG	60865276	60865305	30
A_chr02	AAAAAG	AAAAAG	7633713	7633740	28
A_chr02	AAAAAG	AAAAAG	69518969	69518996	28
A_chr02	AAAAGA	AAAAAG	78308877	78308904	28
A_chr02	GAAAAA	AAAAAG	86142626	86142653	28
A_chr02	TTTTCT	AAAAAG	29644845	29644871	27
A_chr02	AAAGAA	AAAAAG	91255237	91255263	27
A_chr02	TTTCTT	AAAAAG	95228425	95228450	26
A_chr02	TTTCTT	AAAAAG	44058	44082	25
A_chr02	CTTTTT	AAAAAG	42842028	42842052	25
A_chr02	AAAAAG	AAAAAG	50636255	50636279	25
A_chr02	TCTTTT	AAAAAG	85266860	85266883	24
A_chr02	AAGAAA	AAAAAG	98448952	98448975	24
A_chr02	TTTTCT	AAAAAG	6552737	6552759	23
A_chr02	TTTTCT	AAAAAG	36104751	36104773	23
A_chr02	TCTTTT	AAAAAG	36773573	36773595	23
A_chr02	TTTTTC	AAAAAG	68281494	68281516	23
A_chr02	CTTTTT	AAAAAG	69803626	69803648	23
A_chr02	TTCTTT	AAAAAG	85312511	85312533	23
A_chr02	TTCTTT	AAAAAG	98507171	98507193	23
A_chr02	AAAAGA	AAAAAG	15724141	15724162	22
A_chr02	AAAAAG	AAAAAG	47936806	47936827	22
A_chr02	AAAGAA	AAAAAG	56522172	56522193	22
A_chr02	AAAAAG	AAAAAG	64563354	64563375	22
A_chr02	TTTTTC	AAAAAG	73180475	73180496	22
A_chr02	AAAAAG	AAAAAG	7388050	7388070	21
A_chr02	TTTTTC	AAAAAG	19880336	19880356	21
A_chr02	AAAGAA	AAAAAG	41399710	41399730	21
A_chr02	AAAAGA	AAAAAG	43001535	43001555	21
A_chr02	TTTTCT	AAAAAG	47435440	47435460	21
A_chr02	AAAGAA	AAAAAG	47986081	47986101	21
A_chr02	TTTTCT	AAAAAG	48068876	48068896	21
A_chr02	AAAAAG	AAAAAG	48174287	48174307	21
A_chr02	TTTTCT	AAAAAG	48210242	48210262	21
A_chr02	TTTCTT	AAAAAG	83158523	83158543	21
A_chr02	AAAAGA	AAAAAG	83316900	83316920	21
A_chr02	AAAAAG	AAAAAG	87566491	87566511	21
A_chr02	TTTTTC	AAAAAG	100509205	100509225	21
A_chr02	AAGAAA	AAAAAG	4843590	4843609	20
A_chr02	GAAAAA	AAAAAG	16823908	16823927	20
A_chr02	TTTTTC	AAAAAG	21538944	21538963	20
A_chr02	TTCTTT	AAAAAG	33115757	33115776	20
A_chr02	AAAGAA	AAAAAG	42486042	42486061	20
A_chr02	TTCTTT	AAAAAG	43370815	43370834	20
A_chr02	AAAAAG	AAAAAG	49925437	49925456	20
A_chr02	TTTTCT	AAAAAG	54126447	54126466	20
A_chr02	TTTTCT	AAAAAG	69954627	69954646	20
A_chr02	AAAGAA	AAAAAG	75911788	75911807	20
A_chr02	AAAAGA	AAAAAG	85219323	85219342	20
A_chr02	AAAAGA	AAAAAG	85563675	85563694	20
A_chr02	TTTTCT	AAAAAG	90046067	90046086	20
A_chr02	TTTTCT	AAAAAG	90057050	90057069	20
A_chr02	TTCTTT	AAAAAG	98482638	98482657	20
A_chr02	AAAAGA	AAAAAG	5266682	5266700	19
A_chr02	AAAAAG	AAAAAG	5953395	5953413	19
A_chr02	AGAAAA	AAAAAG	9670337	9670355	19
A_chr02	TTCTTT	AAAAAG	24771433	24771451	19
A_chr02	TTTTCT	AAAAAG	28097157	28097175	19
A_chr02	TTTTCT	AAAAAG	48534085	48534103	19
A_chr02	AAAAGA	AAAAAG	52568097	52568115	19
A_chr02	TTTCTT	AAAAAG	54191526	54191544	19
A_chr02	AGAAAA	AAAAAG	54206000	54206018	19
A_chr02	AAAGAA	AAAAAG	54897550	54897568	19
A_chr02	AAAAAG	AAAAAG	60565208	60565226	19
A_chr02	TTCTTT	AAAAAG	62478250	62478268	19
A_chr02	AAAAAG	AAAAAG	62752263	62752281	19
A_chr02	AAAAGA	AAAAAG	64802340	64802358	19
A_chr02	AAAAAG	AAAAAG	71426795	71426813	19
A_chr02	AGAAAA	AAAAAG	73573564	73573582	19
A_chr02	TTTCTT	AAAAAG	85574563	85574581	19
A_chr02	TTTCTT	AAAAAG	91698737	91698755	19
A_chr02	TTCTTT	AAAAAG	8942302	8942319	18
A_chr02	AAAAAG	AAAAAG	10793186	10793203	18
A_chr02	TTCTTT	AAAAAG	11645070	11645087	18
A_chr02	TTCTTT	AAAAAG	12940448	12940465	18
A_chr02	AAAAAG	AAAAAG	13236681	13236698	18	***
A_chr02	TTTTTC	AAAAAG	15906874	15906891	18
A_chr02	TTTTCT	AAAAAG	17908725	17908742	18
A_chr02	TTCTTT	AAAAAG	19569981	19569998	18
A_chr02	TTTCTT	AAAAAG	22281987	22282004	18
A_chr02	AAAAGA	AAAAAG	29988533	29988550	18
A_chr02	AAAAAG	AAAAAG	33860900	33860917	18
A_chr02	AGAAAA	AAAAAG	40167393	40167410	18
A_chr02	AGAAAA	AAAAAG	40533957	40533974	18
A_chr02	AAAGAA	AAAAAG	42917790	42917807	18
A_chr02	CTTTTT	AAAAAG	44246015	44246032	18
A_chr02	GAAAAA	AAAAAG	47423541	47423558	18
A_chr02	AAAAAG	AAAAAG	48345191	48345208	18
A_chr02	TTCTTT	AAAAAG	49269715	49269732	18
A_chr02	AAAAAG	AAAAAG	49363310	49363327	18
A_chr02	TTTCTT	AAAAAG	51184371	51184388	18
A_chr02	AGAAAA	AAAAAG	70186313	70186330	18
A_chr02	TTCTTT	AAAAAG	73354192	73354209	18
A_chr02	AAAAGA	AAAAAG	74137369	74137386	18
A_chr02	AAAGAA	AAAAAG	79723557	79723574	18
A_chr02	CTTTTT	AAAAAG	83416881	83416898	18
A_chr02	AAAAAG	AAAAAG	85456622	85456639	18
A_chr02	AAAGAA	AAAAAG	99092003	99092020	18
A_chr02	AAAATA	AAAAAT	7604701	7604774	74
A_chr02	AAAAAT	AAAAAT	89022694	89022760	67
A_chr02	TAAAAA	AAAAAT	7711003	7711066	64
A_chr02	ATTTTT	AAAAAT	74814837	74814898	62
A_chr02	AATAAA	AAAAAT	92231066	92231127	62
A_chr02	AAAATA	AAAAAT	31275943	31276002	60
A_chr02	TTTTAT	AAAAAT	88856262	88856321	60
A_chr02	TTTTTA	AAAAAT	91225341	91225399	59
A_chr02	ATAAAA	AAAAAT	16915783	16915840	58
A_chr02	AAAAAT	AAAAAT	59297438	59297495	58
A_chr02	TTATTT	AAAAAT	34191048	34191102	55
A_chr02	AAAATA	AAAAAT	59287526	59287580	55
A_chr02	TTTATT	AAAAAT	19822890	19822943	54
A_chr02	AAAAAT	AAAAAT	21180360	21180413	54
A_chr02	TTTATT	AAAAAT	60625786	60625836	51
A_chr02	AAAATA	AAAAAT	94129053	94129102	50
A_chr02	TATTTT	AAAAAT	24965381	24965427	47
A_chr02	TTTTTA	AAAAAT	40349692	40349738	47
A_chr02	AATAAA	AAAAAT	33548384	33548426	43
A_chr02	AAAATA	AAAAAT	20403285	20403325	41
A_chr02	TTTTTA	AAAAAT	43256634	43256674	41
A_chr02	TTTTTA	AAAAAT	47995146	47995186	41
A_chr02	TAAAAA	AAAAAT	42915095	42915133	39
A_chr02	TTTTAT	AAAAAT	750406	750443	38
A_chr02	AAAAAT	AAAAAT	78465742	78465779	38
A_chr02	TTTTTA	AAAAAT	87633090	87633127	38
A_chr02	TTTATT	AAAAAT	18407430	18407466	37
A_chr02	TTATTT	AAAAAT	62060961	62060997	37
A_chr02	TTATTT	AAAAAT	84328305	84328341	37
A_chr02	AAAAAT	AAAAAT	783085	783119	35
A_chr02	AAATAA	AAAAAT	2144903	2144937	35
A_chr02	TTTTTA	AAAAAT	5587142	5587176	35
A_chr02	TTTTTA	AAAAAT	28212880	28212914	35
A_chr02	AAATAA	AAAAAT	56760992	56761026	35
A_chr02	AAAATA	AAAAAT	61807044	61807078	35
A_chr02	TAAAAA	AAAAAT	96329100	96329134	35
A_chr02	TTTTTA	AAAAAT	39456216	39456249	34
A_chr02	AAAATA	AAAAAT	94847153	94847186	34
A_chr02	AAAATA	AAAAAT	95652113	95652145	33
A_chr02	AAAAAT	AAAAAT	40194556	40194587	32
A_chr02	TAAAAA	AAAAAT	20609015	20609045	31
A_chr02	TTTATT	AAAAAT	93400017	93400047	31
A_chr02	AATAAA	AAAAAT	5753317	5753346	30
A_chr02	AAAATA	AAAAAT	60517046	60517075	30
A_chr02	TTTATT	AAAAAT	62621388	62621417	30
A_chr02	TTTATT	AAAAAT	64846843	64846872	30
A_chr02	TTTTTA	AAAAAT	67731672	67731701	30
A_chr02	AATAAA	AAAAAT	668546	668574	29
A_chr02	TTATTT	AAAAAT	8010912	8010940	29
A_chr02	TATTTT	AAAAAT	25993709	25993737	29
A_chr02	ATAAAA	AAAAAT	34245493	34245521	29
A_chr02	AAAAAT	AAAAAT	53959200	53959228	29
A_chr02	TTTTTA	AAAAAT	56683235	56683263	29
A_chr02	ATTTTT	AAAAAT	61174385	61174413	29
A_chr02	TTTTTA	AAAAAT	74329946	74329974	29
A_chr02	ATTTTT	AAAAAT	83554404	83554432	29
A_chr02	ATAAAA	AAAAAT	95128186	95128214	29
A_chr02	AAAAAT	AAAAAT	96259992	96260020	29
A_chr02	TTTTTA	AAAAAT	2987594	2987621	28
A_chr02	TTTATT	AAAAAT	4878310	4878337	28
A_chr02	TTTTAT	AAAAAT	24675103	24675130	28
A_chr02	TTTTAT	AAAAAT	66747809	66747836	28
A_chr02	TTTTAT	AAAAAT	66755357	66755384	28
A_chr02	AAAAAT	AAAAAT	80097209	80097236	28
A_chr02	AAAAAT	AAAAAT	93922488	93922515	28
A_chr02	AAAAAT	AAAAAT	12374222	12374248	27
A_chr02	TTTTAT	AAAAAT	30037093	30037119	27
A_chr02	AAATAA	AAAAAT	65821916	65821942	27
A_chr02	AAAATA	AAAAAT	78308912	78308938	27
A_chr02	AAAAAT	AAAAAT	80121829	80121855	27
A_chr02	TTTTTA	AAAAAT	94632828	94632854	27	***
A_chr02	TTTTTA	AAAAAT	23703916	23703941	26
A_chr02	AAATAA	AAAAAT	48740644	48740669	26
A_chr02	ATTTTT	AAAAAT	51850693	51850718	26
A_chr02	ATTTTT	AAAAAT	54805124	54805149	26
A_chr02	AAATAA	AAAAAT	60533216	60533241	26
A_chr02	AAAATA	AAAAAT	62010122	62010147	26
A_chr02	AAATAA	AAAAAT	63777916	63777941	26
A_chr02	AAAATA	AAAAAT	71748489	71748514	26	***
A_chr02	AAAATA	AAAAAT	81257541	81257566	26
A_chr02	TATTTT	AAAAAT	1215782	1215806	25
A_chr02	TTATTT	AAAAAT	5413701	5413725	25
A_chr02	TATTTT	AAAAAT	7186812	7186836	25
A_chr02	TAAAAA	AAAAAT	8306282	8306306	25
A_chr02	AAATAA	AAAAAT	20529236	20529260	25
A_chr02	TATTTT	AAAAAT	43844104	43844128	25
A_chr02	TAAAAA	AAAAAT	53785978	53786002	25
A_chr02	ATAAAA	AAAAAT	61411650	61411674	25
A_chr02	ATTTTT	AAAAAT	82744600	82744624	25
A_chr02	TATTTT	AAAAAT	99835817	99835841	25
A_chr02	TTTTTA	AAAAAT	1361260	1361283	24
A_chr02	TATTTT	AAAAAT	5334492	5334515	24
A_chr02	ATTTTT	AAAAAT	5725990	5726013	24
A_chr02	ATTTTT	AAAAAT	10602895	10602918	24
A_chr02	AAAATA	AAAAAT	38407996	38408019	24	***
A_chr02	TTATTT	AAAAAT	70441686	70441709	24
A_chr02	AATAAA	AAAAAT	83316963	83316986	24
A_chr02	AAAAAT	AAAAAT	85278106	85278129	24
A_chr02	TAAAAA	AAAAAT	85471949	85471972	24
A_chr02	AATAAA	AAAAAT	85981909	85981932	24
A_chr02	TTATTT	AAAAAT	89151340	89151363	24
A_chr02	ATAAAA	AAAAAT	94001178	94001201	24
A_chr02	TTTTTA	AAAAAT	5165692	5165714	23
A_chr02	TTTTTA	AAAAAT	5561817	5561839	23
A_chr02	TTTTAT	AAAAAT	13426213	13426235	23
A_chr02	AAAATA	AAAAAT	19811605	19811627	23
A_chr02	TTTTTA	AAAAAT	23219532	23219554	23
A_chr02	TAAAAA	AAAAAT	24702160	24702182	23
A_chr02	AAAATA	AAAAAT	36519713	36519735	23
A_chr02	TTTTTA	AAAAAT	39012295	39012317	23
A_chr02	TTTTTA	AAAAAT	48236455	48236477	23
A_chr02	TTTTTA	AAAAAT	52629731	52629753	23
A_chr02	AATAAA	AAAAAT	60621947	60621969	23
A_chr02	AAAAAT	AAAAAT	64470811	64470833	23
A_chr02	AAAAAT	AAAAAT	65466513	65466535	23
A_chr02	TTATTT	AAAAAT	66253966	66253988	23
A_chr02	TTTTTA	AAAAAT	79072036	79072058	23
A_chr02	AAAATA	AAAAAT	83379118	83379140	23
A_chr02	AAAATA	AAAAAT	11876115	11876136	22
A_chr02	TAAAAA	AAAAAT	24759419	24759440	22
A_chr02	TTTTTA	AAAAAT	30284287	30284308	22
A_chr02	TTTTTA	AAAAAT	34122785	34122806	22
A_chr02	AATAAA	AAAAAT	36480465	36480486	22
A_chr02	TTTTTA	AAAAAT	42155195	42155216	22
A_chr02	AAAATA	AAAAAT	48604341	48604362	22	***
A_chr02	TATTTT	AAAAAT	48936737	48936758	22
A_chr02	AAAAAT	AAAAAT	55804577	55804598	22
A_chr02	AAATAA	AAAAAT	68262379	68262400	22
A_chr02	AAAAAT	AAAAAT	71527882	71527903	22
A_chr02	AAAATA	AAAAAT	80544343	80544364	22
A_chr02	AAAATA	AAAAAT	80693599	80693620	22
A_chr02	TTTTAT	AAAAAT	85413225	85413246	22
A_chr02	AAAAAT	AAAAAT	89465934	89465955	22
A_chr02	TATTTT	AAAAAT	100733878	100733899	22
A_chr02	AAAATA	AAAAAT	1019185	1019205	21
A_chr02	TAAAAA	AAAAAT	16917350	16917370	21
A_chr02	TTTATT	AAAAAT	18402993	18403013	21
A_chr02	TTTATT	AAAAAT	22451687	22451707	21
A_chr02	TATTTT	AAAAAT	29840340	29840360	21
A_chr02	TTTTTA	AAAAAT	40330039	40330059	21
A_chr02	AAAAAT	AAAAAT	61574270	61574290	21
A_chr02	AAAAAT	AAAAAT	65933502	65933522	21
A_chr02	TTTTTA	AAAAAT	84068367	84068387	21
A_chr02	TTTTTA	AAAAAT	1474903	1474922	20
A_chr02	AATAAA	AAAAAT	2168947	2168966	20
A_chr02	AAAAAT	AAAAAT	5529923	5529942	20
A_chr02	TTATTT	AAAAAT	13463611	13463630	20
A_chr02	AAAAAT	AAAAAT	17216485	17216504	20
A_chr02	TATTTT	AAAAAT	18303261	18303280	20
A_chr02	TTTATT	AAAAAT	20796435	20796454	20
A_chr02	ATTTTT	AAAAAT	25447194	25447213	20
A_chr02	AATAAA	AAAAAT	39882413	39882432	20
A_chr02	TATTTT	AAAAAT	43868189	43868208	20
A_chr02	TTTTTA	AAAAAT	44203907	44203926	20
A_chr02	AAAAAT	AAAAAT	48958759	48958778	20
A_chr02	AAAATA	AAAAAT	49777235	49777254	20
A_chr02	TTATTT	AAAAAT	52203847	52203866	20
A_chr02	AAAAAT	AAAAAT	57151280	57151299	20
A_chr02	ATAAAA	AAAAAT	58173971	58173990	20
A_chr02	AAAAAT	AAAAAT	63475284	63475303	20
A_chr02	TTTATT	AAAAAT	68311798	68311817	20
A_chr02	TTTTAT	AAAAAT	68357143	68357162	20	***
A_chr02	AAAATA	AAAAAT	68512654	68512673	20
A_chr02	ATAAAA	AAAAAT	69492360	69492379	20
A_chr02	TTATTT	AAAAAT	69762117	69762136	20
A_chr02	ATAAAA	AAAAAT	70340155	70340174	20
A_chr02	TATTTT	AAAAAT	74959215	74959234	20
A_chr02	TTATTT	AAAAAT	85943352	85943371	20
A_chr02	TAAAAA	AAAAAT	4409474	4409492	19
A_chr02	ATTTTT	AAAAAT	6554216	6554234	19
A_chr02	TTTTAT	AAAAAT	7301230	7301248	19
A_chr02	TTTATT	AAAAAT	15258339	15258357	19
A_chr02	TATTTT	AAAAAT	18507830	18507848	19
A_chr02	TATTTT	AAAAAT	21004933	21004951	19
A_chr02	ATTTTT	AAAAAT	25497447	25497465	19
A_chr02	TAAAAA	AAAAAT	28137061	28137079	19
A_chr02	AAAAAT	AAAAAT	32315284	32315302	19
A_chr02	AAAATA	AAAAAT	33521636	33521654	19
A_chr02	ATAAAA	AAAAAT	34815795	34815813	19
A_chr02	TAAAAA	AAAAAT	44689143	44689161	19
A_chr02	AAAATA	AAAAAT	49242989	49243007	19
A_chr02	AAAAAT	AAAAAT	54509644	54509662	19
A_chr02	TATTTT	AAAAAT	57151981	57151999	19
A_chr02	ATTTTT	AAAAAT	57404956	57404974	19
A_chr02	TATTTT	AAAAAT	60671565	60671583	19
A_chr02	TATTTT	AAAAAT	61245385	61245403	19
A_chr02	ATTTTT	AAAAAT	63624948	63624966	19
A_chr02	ATTTTT	AAAAAT	69099141	69099159	19
A_chr02	TTTTTA	AAAAAT	70355481	70355499	19
A_chr02	TAAAAA	AAAAAT	70632407	70632425	19
A_chr02	TAAAAA	AAAAAT	74764584	74764602	19
A_chr02	ATTTTT	AAAAAT	75596860	75596878	19
A_chr02	AAAAAT	AAAAAT	78067215	78067233	19
A_chr02	AAAAAT	AAAAAT	81013604	81013622	19
A_chr02	AATAAA	AAAAAT	85353603	85353621	19
A_chr02	ATTTTT	AAAAAT	85630997	85631015	19
A_chr02	AAAATA	AAAAAT	90082410	90082428	19
A_chr02	TTTATT	AAAAAT	100780453	100780471	19
A_chr02	AATAAA	AAAAAT	1365062	1365079	18
A_chr02	ATTTTT	AAAAAT	1563187	1563204	18
A_chr02	AAAAAT	AAAAAT	4836646	4836663	18
A_chr02	AAATAA	AAAAAT	5811572	5811589	18
A_chr02	TTTATT	AAAAAT	6868454	6868471	18	***
A_chr02	TTTTAT	AAAAAT	7037002	7037019	18
A_chr02	TTTTAT	AAAAAT	7039231	7039248	18
A_chr02	TAAAAA	AAAAAT	8666590	8666607	18
A_chr02	AAAAAT	AAAAAT	10590383	10590400	18
A_chr02	AAAATA	AAAAAT	11046297	11046314	18
A_chr02	TATTTT	AAAAAT	11174289	11174306	18
A_chr02	TAAAAA	AAAAAT	13288612	13288629	18
A_chr02	TATTTT	AAAAAT	17188170	17188187	18
A_chr02	ATTTTT	AAAAAT	18502049	18502066	18
A_chr02	AAAATA	AAAAAT	20171737	20171754	18
A_chr02	TTTTTA	AAAAAT	20277133	20277150	18
A_chr02	AAAAAT	AAAAAT	24550954	24550971	18
A_chr02	AAAAAT	AAAAAT	24755199	24755216	18
A_chr02	ATTTTT	AAAAAT	27666202	27666219	18
A_chr02	AATAAA	AAAAAT	28071102	28071119	18
A_chr02	AAAAAT	AAAAAT	30926259	30926276	18
A_chr02	ATTTTT	AAAAAT	38316784	38316801	18
A_chr02	ATTTTT	AAAAAT	45537083	45537100	18
A_chr02	TATTTT	AAAAAT	47979825	47979842	18
A_chr02	AAAAAT	AAAAAT	48136315	48136332	18	***
A_chr02	TAAAAA	AAAAAT	48180186	48180203	18
A_chr02	TAAAAA	AAAAAT	48246111	48246128	18
A_chr02	AAAAAT	AAAAAT	48356376	48356393	18
A_chr02	TAAAAA	AAAAAT	50247212	50247229	18
A_chr02	TATTTT	AAAAAT	54707637	54707654	18
A_chr02	AAAATA	AAAAAT	55616062	55616079	18
A_chr02	AAAAAT	AAAAAT	56036211	56036228	18
A_chr02	ATTTTT	AAAAAT	60695979	60695996	18
A_chr02	AAAAAT	AAAAAT	60922616	60922633	18
A_chr02	AAAATA	AAAAAT	61754573	61754590	18
A_chr02	AAAAAT	AAAAAT	61867744	61867761	18
A_chr02	TTTTTA	AAAAAT	63059788	63059805	18
A_chr02	TTTATT	AAAAAT	64840720	64840737	18
A_chr02	AAATAA	AAAAAT	64876852	64876869	18
A_chr02	TATTTT	AAAAAT	65691850	65691867	18
A_chr02	ATAAAA	AAAAAT	66582854	66582871	18
A_chr02	AAAATA	AAAAAT	66728024	66728041	18
A_chr02	AAAATA	AAAAAT	66937965	66937982	18
A_chr02	TTTTAT	AAAAAT	66957918	66957935	18
A_chr02	AAAAAT	AAAAAT	70115361	70115378	18	***
A_chr02	TTTTTA	AAAAAT	70538646	70538663	18
A_chr02	AAAAAT	AAAAAT	74128954	74128971	18
A_chr02	AAAATA	AAAAAT	75604673	75604690	18
A_chr02	TTTTAT	AAAAAT	77644696	77644713	18
A_chr02	TTATTT	AAAAAT	80106195	80106212	18
A_chr02	AAAAAT	AAAAAT	83983237	83983254	18
A_chr02	AAAAAT	AAAAAT	85547104	85547121	18
A_chr02	AAAATA	AAAAAT	86348022	86348039	18
A_chr02	TTATTT	AAAAAT	89633780	89633797	18
A_chr02	TTTTTA	AAAAAT	94031435	94031452	18
A_chr02	TTTTTA	AAAAAT	97450346	97450363	18
A_chr02	TATTTT	AAAAAT	97630190	97630207	18
A_chr02	AAAAAT	AAAAAT	100635029	100635046	18
A_chr02	GTTTT	AAAAC	12492380	12492405	26
A_chr02	AAAAC	AAAAC	32493906	32493929	24
A_chr02	TTTTG	AAAAC	33491955	33491978	24
A_chr02	CAAAA	AAAAC	60878462	60878485	24
A_chr02	AAAAC	AAAAC	65826496	65826519	24
A_chr02	TTTGT	AAAAC	16894837	16894858	22
A_chr02	AAAAC	AAAAC	30927691	30927711	21
A_chr02	TGTTT	AAAAC	55717712	55717732	21
A_chr02	TTTTG	AAAAC	21090514	21090532	19
A_chr02	AAAAC	AAAAC	67122531	67122549	19
A_chr02	AAAAC	AAAAC	75222381	75222399	19
A_chr02	TGTTT	AAAAC	13270948	13270965	18
A_chr02	TTTGT	AAAAC	19930492	19930509	18
A_chr02	TTGTT	AAAAC	24577048	24577065	18
A_chr02	TTTGT	AAAAC	24809885	24809902	18
A_chr02	CAAAA	AAAAC	43794292	43794309	18
A_chr02	TTTTG	AAAAC	43813754	43813771	18
A_chr02	TTTTG	AAAAC	43835154	43835171	18
A_chr02	AAACA	AAAAC	61486276	61486293	18
A_chr02	CAAAA	AAAAC	80120838	80120855	18
A_chr02	AAACA	AAAAC	87565889	87565906	18
A_chr02	CAAAA	AAAAC	91027312	91027329	18
A_chr02	AAAAC	AAAAC	100691820	100691837	18
A_chr02	AAAAC	AAAAC	39332251	39332267	17
A_chr02	AACAA	AAAAC	46751140	46751156	17
A_chr02	TTTTG	AAAAC	62739830	62739846	17
A_chr02	AAAAC	AAAAC	65617075	65617091	17
A_chr02	TTTTG	AAAAC	70026273	70026289	17
A_chr02	GTTTT	AAAAC	70040574	70040590	17
A_chr02	AAAAC	AAAAC	80737375	80737391	17
A_chr02	AAAAC	AAAAC	91655826	91655842	17
A_chr02	AAAAC	AAAAC	703459	703474	16
A_chr02	TTTGT	AAAAC	24620922	24620937	16
A_chr02	TTTGT	AAAAC	38321363	38321378	16
A_chr02	TTTTG	AAAAC	41865819	41865834	16
A_chr02	ACAAA	AAAAC	41981530	41981545	16
A_chr02	ACAAA	AAAAC	42340301	42340316	16
A_chr02	ACAAA	AAAAC	42363552	42363567	16
A_chr02	AAAAC	AAAAC	61330999	61331014	16
A_chr02	AAAAC	AAAAC	61346691	61346706	16
A_chr02	ACAAA	AAAAC	61839788	61839803	16
A_chr02	AAACA	AAAAC	74761835	74761850	16
A_chr02	TTTTG	AAAAC	80996045	80996060	16
A_chr02	AAACA	AAAAC	5310984	5310998	15
A_chr02	GTTTT	AAAAC	6759476	6759490	15
A_chr02	CAAAA	AAAAC	6860836	6860850	15
A_chr02	AAACA	AAAAC	7949697	7949711	15
A_chr02	TTGTT	AAAAC	8447050	8447064	15
A_chr02	TTTTG	AAAAC	20737562	20737576	15
A_chr02	CAAAA	AAAAC	26080834	26080848	15
A_chr02	CAAAA	AAAAC	26390444	26390458	15
A_chr02	AAACA	AAAAC	28546441	28546455	15
A_chr02	TGTTT	AAAAC	45909120	45909134	15
A_chr02	TTTTG	AAAAC	48818347	48818361	15
A_chr02	AAAAC	AAAAC	61257652	61257666	15
A_chr02	AACAA	AAAAC	64245062	64245076	15	***
A_chr02	TTTTG	AAAAC	68446293	68446307	15
A_chr02	TTTGT	AAAAC	69634218	69634232	15
A_chr02	ACAAA	AAAAC	75318763	75318777	15
A_chr02	AAAAC	AAAAC	75670516	75670530	15
A_chr02	TTTTG	AAAAC	77553459	77553473	15
A_chr02	TTTGT	AAAAC	83226041	83226055	15
A_chr02	AAAAC	AAAAC	85313989	85314003	15
A_chr02	TTTTG	AAAAC	87976496	87976510	15
A_chr02	GGTTTT	AAAACC	39550224	39550244	21	***
A_chr02	ACCAAA	AAAACC	77619736	77619754	19
A_chr02	CCAAAA	AAAACC	5080230	5080247	18
A_chr02	AACGAA	AAAACG	62778320	62778345	26
A_chr02	TTAGTT	AAAACT	55989892	55989918	27
A_chr02	TAGTTT	AAAACT	97480596	97480621	26
A_chr02	TTTTAG	AAAACT	91523817	91523840	24
A_chr02	TTTTAG	AAAACT	100584637	100584657	21
A_chr02	TTTAGT	AAAACT	48517704	48517723	20
A_chr02	AGTTTT	AAAACT	69186721	69186740	20
A_chr02	TTTTC	AAAAG	55833821	55833885	65
A_chr02	GAAAA	AAAAG	68576481	68576521	41
A_chr02	TTTCT	AAAAG	21378773	21378808	36
A_chr02	TTTCT	AAAAG	86342657	86342692	36	***
A_chr02	AAAAG	AAAAG	27435951	27435984	34
A_chr02	TTTTC	AAAAG	66670436	66670468	33
A_chr02	TCTTT	AAAAG	1171937	1171967	31
A_chr02	AAAAG	AAAAG	75600317	75600347	31
A_chr02	TTTTC	AAAAG	55843999	55844028	30
A_chr02	CTTTT	AAAAG	69780179	69780208	30
A_chr02	TCTTT	AAAAG	78202047	78202076	30
A_chr02	TCTTT	AAAAG	78209961	78209990	30
A_chr02	TTTTC	AAAAG	20552058	20552086	29
A_chr02	CTTTT	AAAAG	30306556	30306584	29
A_chr02	AAAGA	AAAAG	39836640	39836668	29
A_chr02	AAAAG	AAAAG	62186860	62186888	29
A_chr02	GAAAA	AAAAG	3104334	3104361	28
A_chr02	TCTTT	AAAAG	55536666	55536693	28	***
A_chr02	AAAAG	AAAAG	66579451	66579478	28
A_chr02	GAAAA	AAAAG	68993684	68993711	28	***
A_chr02	TTCTT	AAAAG	90932162	90932189	28
A_chr02	AAAGA	AAAAG	91636917	91636944	28
A_chr02	AAAAG	AAAAG	37549965	37549991	27
A_chr02	AAAAG	AAAAG	56636897	56636923	27
A_chr02	AAAAG	AAAAG	56647915	56647941	27
A_chr02	AAAAG	AAAAG	57411013	57411039	27
A_chr02	AAAAG	AAAAG	63398525	63398551	27
A_chr02	AAAAG	AAAAG	63432668	63432694	27
A_chr02	AAAAG	AAAAG	22812271	22812296	26
A_chr02	CTTTT	AAAAG	87976945	87976970	26
A_chr02	CTTTT	AAAAG	21538978	21539002	25
A_chr02	TTTTC	AAAAG	37358203	37358227	25
A_chr02	TTTTC	AAAAG	1487936	1487959	24
A_chr02	AAAAG	AAAAG	55337129	55337152	24
A_chr02	TTTTC	AAAAG	68197878	68197901	24
A_chr02	AAAGA	AAAAG	78672042	78672065	24
A_chr02	AAAGA	AAAAG	82500295	82500318	24
A_chr02	TTTCT	AAAAG	6971523	6971545	23
A_chr02	TTTCT	AAAAG	47888003	47888025	23
A_chr02	AAAAG	AAAAG	55454066	55454088	23
A_chr02	TTTCT	AAAAG	57316600	57316622	23
A_chr02	AGAAA	AAAAG	69053458	69053480	23
A_chr02	TTTTC	AAAAG	70805750	70805772	23
A_chr02	AAAAG	AAAAG	74296860	74296882	23
A_chr02	AAAAG	AAAAG	79827854	79827876	23
A_chr02	TTTTC	AAAAG	98382341	98382363	23
A_chr02	AAAGA	AAAAG	100762601	100762623	23
A_chr02	TTTCT	AAAAG	19820937	19820958	22
A_chr02	TTTCT	AAAAG	22134714	22134735	22
A_chr02	AAAAG	AAAAG	30799448	30799469	22
A_chr02	TTTCT	AAAAG	35601210	35601231	22
A_chr02	GAAAA	AAAAG	39649571	39649592	22
A_chr02	AAAAG	AAAAG	43802613	43802634	22
A_chr02	TTCTT	AAAAG	43833658	43833679	22
A_chr02	AAAAG	AAAAG	50386493	50386514	22
A_chr02	AAAGA	AAAAG	53173919	53173940	22
A_chr02	TCTTT	AAAAG	64079458	64079479	22
A_chr02	TTTTC	AAAAG	9854163	9854183	21
A_chr02	GAAAA	AAAAG	18567970	18567990	21
A_chr02	AGAAA	AAAAG	18710352	18710372	21
A_chr02	AAAAG	AAAAG	18749513	18749533	21
A_chr02	AGAAA	AAAAG	18749558	18749578	21
A_chr02	AAAAG	AAAAG	25376775	25376795	21
A_chr02	TCTTT	AAAAG	32275041	32275061	21
A_chr02	AAAGA	AAAAG	65480657	65480677	21
A_chr02	TTTTC	AAAAG	69124737	69124757	21
A_chr02	AAAGA	AAAAG	77505364	77505384	21
A_chr02	CTTTT	AAAAG	85265612	85265632	21
A_chr02	AAAGA	AAAAG	93788394	93788414	21
A_chr02	AAAGA	AAAAG	93820311	93820331	21
A_chr02	AAAAG	AAAAG	99151935	99151955	21
A_chr02	AAAAG	AAAAG	1283734	1283753	20
A_chr02	AAAAG	AAAAG	3161944	3161963	20
A_chr02	TTTTC	AAAAG	3426503	3426522	20
A_chr02	AAAGA	AAAAG	21318003	21318022	20	***
A_chr02	TTTTC	AAAAG	42249634	42249653	20
A_chr02	AAAGA	AAAAG	48372630	48372649	20
A_chr02	TTTCT	AAAAG	57327089	57327108	20
A_chr02	TTTTC	AAAAG	64849999	64850018	20
A_chr02	AAAAG	AAAAG	86018974	86018993	20
A_chr02	CTTTT	AAAAG	93331091	93331110	20
A_chr02	CTTTT	AAAAG	2537585	2537603	19
A_chr02	TTTTC	AAAAG	4743478	4743496	19
A_chr02	TTTTC	AAAAG	4902464	4902482	19
A_chr02	AAAAG	AAAAG	18464889	18464907	19
A_chr02	AAAAG	AAAAG	20676839	20676857	19	***
A_chr02	TTTTC	AAAAG	22824986	22825004	19
A_chr02	GAAAA	AAAAG	31701570	31701588	19	***
A_chr02	AAAAG	AAAAG	37262588	37262606	19
A_chr02	TTTTC	AAAAG	40640132	40640150	19
A_chr02	TTTTC	AAAAG	40646369	40646387	19
A_chr02	AAAAG	AAAAG	49520234	49520252	19
A_chr02	TTTTC	AAAAG	60440652	60440670	19
A_chr02	TTTTC	AAAAG	61171839	61171857	19
A_chr02	GAAAA	AAAAG	61605506	61605524	19
A_chr02	AAAAG	AAAAG	61984161	61984179	19
A_chr02	TTTTC	AAAAG	70372052	70372070	19	***
A_chr02	TTCTT	AAAAG	93998908	93998926	19
A_chr02	AAAAG	AAAAG	96057861	96057879	19
A_chr02	AAAGA	AAAAG	1594401	1594418	18
A_chr02	TTTTC	AAAAG	1625370	1625387	18
A_chr02	TTTTC	AAAAG	1659841	1659858	18
A_chr02	AAAAG	AAAAG	7465689	7465706	18
A_chr02	TTTTC	AAAAG	15556176	15556193	18
A_chr02	TTTTC	AAAAG	16766237	16766254	18
A_chr02	TCTTT	AAAAG	17605411	17605428	18
A_chr02	AAAAG	AAAAG	17626042	17626059	18
A_chr02	TTTTC	AAAAG	17832699	17832716	18
A_chr02	AAAAG	AAAAG	19803868	19803885	18
A_chr02	TTTTC	AAAAG	25012617	25012634	18
A_chr02	TTTTC	AAAAG	27444781	27444798	18
A_chr02	AAAGA	AAAAG	27469043	27469060	18
A_chr02	AAAGA	AAAAG	27486371	27486388	18
A_chr02	TTTCT	AAAAG	30306598	30306615	18
A_chr02	TTTTC	AAAAG	32493334	32493351	18
A_chr02	TTTCT	AAAAG	33456719	33456736	18
A_chr02	TTTTC	AAAAG	34495921	34495938	18
A_chr02	AGAAA	AAAAG	34994947	34994964	18
A_chr02	TTTTC	AAAAG	36085076	36085093	18
A_chr02	TTTTC	AAAAG	36104886	36104903	18
A_chr02	AAAGA	AAAAG	36120195	36120212	18
A_chr02	AAAGA	AAAAG	36131185	36131202	18
A_chr02	AAAGA	AAAAG	36171476	36171493	18
A_chr02	AAAGA	AAAAG	36948678	36948695	18
A_chr02	TTTTC	AAAAG	42748530	42748547	18
A_chr02	TTTTC	AAAAG	45792572	45792589	18
A_chr02	TTTCT	AAAAG	46312706	46312723	18
A_chr02	TTTCT	AAAAG	47560543	47560560	18
A_chr02	TTTCT	AAAAG	51737858	51737875	18
A_chr02	TTTCT	AAAAG	51853454	51853471	18
A_chr02	TTTCT	AAAAG	51860822	51860839	18
A_chr02	AAAGA	AAAAG	56617380	56617397	18
A_chr02	TTTCT	AAAAG	61414285	61414302	18
A_chr02	TTTTC	AAAAG	62322472	62322489	18
A_chr02	TTTCT	AAAAG	62797351	62797368	18
A_chr02	TTTCT	AAAAG	64369532	64369549	18
A_chr02	TTTCT	AAAAG	65585856	65585873	18
A_chr02	TTTCT	AAAAG	66114814	66114831	18
A_chr02	TTTCT	AAAAG	66640880	66640897	18
A_chr02	AAAAG	AAAAG	67328810	67328827	18
A_chr02	TTTTC	AAAAG	67443987	67444004	18
A_chr02	TTTCT	AAAAG	71766730	71766747	18
A_chr02	AAAGA	AAAAG	73346749	73346766	18
A_chr02	AGAAA	AAAAG	75856919	75856936	18
A_chr02	TTCTT	AAAAG	80024566	80024583	18
A_chr02	TTTTC	AAAAG	81977125	81977142	18
A_chr02	AAAGA	AAAAG	82469027	82469044	18
A_chr02	AAAGA	AAAAG	84930639	84930656	18
A_chr02	TTTTC	AAAAG	85926970	85926987	18
A_chr02	TTCTT	AAAAG	86630108	86630125	18
A_chr02	AGAAA	AAAAG	92265199	92265216	18
A_chr02	TCTTT	AAAAG	93721127	93721144	18
A_chr02	TTTTC	AAAAG	94049763	94049780	18
A_chr02	AAAGA	AAAAG	94514941	94514958	18
A_chr02	AAAGA	AAAAG	95202185	95202202	18
A_chr02	AAAGA	AAAAG	95555080	95555097	18
A_chr02	TTTTC	AAAAG	98224957	98224974	18
A_chr02	TTTTC	AAAAG	98714736	98714753	18
A_chr02	TTTTC	AAAAG	100226994	100227011	18
A_chr02	AAAAG	AAAAG	100579686	100579703	18
A_chr02	AAAAG	AAAAG	102689	102705	17
A_chr02	AAGAA	AAAAG	3278176	3278192	17
A_chr02	AAGAA	AAAAG	3306205	3306221	17
A_chr02	AAGAA	AAAAG	4776457	4776473	17
A_chr02	AAGAA	AAAAG	7428173	7428189	17
A_chr02	TTTTC	AAAAG	7441376	7441392	17
A_chr02	TTTTC	AAAAG	8253618	8253634	17
A_chr02	TTTTC	AAAAG	8927533	8927549	17
A_chr02	TTTTC	AAAAG	9003727	9003743	17
A_chr02	AAGAA	AAAAG	9006587	9006603	17
A_chr02	AAGAA	AAAAG	9012654	9012670	17
A_chr02	TTTTC	AAAAG	11148525	11148541	17
A_chr02	TTTTC	AAAAG	11156036	11156052	17
A_chr02	TTCTT	AAAAG	12276718	12276734	17
A_chr02	AAGAA	AAAAG	12369886	12369902	17
A_chr02	TTTTC	AAAAG	12483209	12483225	17
A_chr02	TTTTC	AAAAG	12489114	12489130	17	***
A_chr02	AAGAA	AAAAG	13027478	13027494	17
A_chr02	AAGAA	AAAAG	13053704	13053720	17
A_chr02	AAGAA	AAAAG	13249778	13249794	17
A_chr02	AAGAA	AAAAG	13619371	13619387	17
A_chr02	AAGAA	AAAAG	13645562	13645578	17
A_chr02	TTTCT	AAAAG	13905795	13905811	17
A_chr02	AAGAA	AAAAG	15232019	15232035	17
A_chr02	AAGAA	AAAAG	15240076	15240092	17
A_chr02	AAGAA	AAAAG	15299158	15299174	17
A_chr02	AAGAA	AAAAG	15310475	15310491	17
A_chr02	TTTTC	AAAAG	15541820	15541836	17
A_chr02	TTTTC	AAAAG	16835365	16835381	17
A_chr02	TTTTC	AAAAG	17039950	17039966	17
A_chr02	AAAAG	AAAAG	18573044	18573060	17
A_chr02	TTTTC	AAAAG	19437201	19437217	17
A_chr02	AAGAA	AAAAG	21150824	21150840	17
A_chr02	AAGAA	AAAAG	21675819	21675835	17
A_chr02	TTTTC	AAAAG	21935510	21935526	17
A_chr02	TTTTC	AAAAG	22098025	22098041	17
A_chr02	AAGAA	AAAAG	22481310	22481326	17
A_chr02	AAGAA	AAAAG	22485908	22485924	17
A_chr02	AAGAA	AAAAG	22492628	22492644	17
A_chr02	AAGAA	AAAAG	24404660	24404676	17
A_chr02	AAGAA	AAAAG	24752238	24752254	17
A_chr02	TTTTC	AAAAG	24976718	24976734	17
A_chr02	AAGAA	AAAAG	25043196	25043212	17
A_chr02	AAGAA	AAAAG	25471450	25471466	17
A_chr02	TTTTC	AAAAG	25893163	25893179	17
A_chr02	AAGAA	AAAAG	26239125	26239141	17
A_chr02	AAGAA	AAAAG	26257328	26257344	17
A_chr02	AAGAA	AAAAG	26518383	26518399	17
A_chr02	TTTTC	AAAAG	26623284	26623300	17
A_chr02	AAGAA	AAAAG	27233532	27233548	17
A_chr02	AAGAA	AAAAG	27249460	27249476	17
A_chr02	AAGAA	AAAAG	28821821	28821837	17
A_chr02	AAGAA	AAAAG	28830142	28830158	17
A_chr02	TTTTC	AAAAG	29243150	29243166	17
A_chr02	TTTTC	AAAAG	29250972	29250988	17
A_chr02	AAAGA	AAAAG	29361304	29361320	17
A_chr02	AAGAA	AAAAG	31654558	31654574	17
A_chr02	AAGAA	AAAAG	31662139	31662155	17
A_chr02	AAGAA	AAAAG	32066199	32066215	17
A_chr02	AAGAA	AAAAG	32805763	32805779	17
A_chr02	AAGAA	AAAAG	34575888	34575904	17
A_chr02	AAGAA	AAAAG	35021661	35021677	17
A_chr02	TTTTC	AAAAG	35477516	35477532	17
A_chr02	AAAAG	AAAAG	35834993	35835009	17
A_chr02	AAGAA	AAAAG	36312201	36312217	17
A_chr02	TTTTC	AAAAG	36410075	36410091	17
A_chr02	AAAAG	AAAAG	36797808	36797824	17
A_chr02	AAGAA	AAAAG	38196953	38196969	17
A_chr02	AAGAA	AAAAG	38203984	38204000	17
A_chr02	TTTTC	AAAAG	39155344	39155360	17
A_chr02	TTTTC	AAAAG	39156179	39156195	17
A_chr02	TTTTC	AAAAG	39164001	39164017	17
A_chr02	AGAAA	AAAAG	41015063	41015079	17
A_chr02	AAGAA	AAAAG	41221754	41221770	17
A_chr02	AAAGA	AAAAG	41673663	41673679	17
A_chr02	AAAGA	AAAAG	41689900	41689916	17
A_chr02	AAAGA	AAAAG	41867398	41867414	17
A_chr02	AAGAA	AAAAG	42177100	42177116	17
A_chr02	TTCTT	AAAAG	42515548	42515564	17
A_chr02	AAGAA	AAAAG	43216849	43216865	17
A_chr02	TTTTC	AAAAG	44137946	44137962	17
A_chr02	TTTTC	AAAAG	44145803	44145819	17
A_chr02	AAGAA	AAAAG	44363971	44363987	17
A_chr02	AAGAA	AAAAG	45442648	45442664	17
A_chr02	AAGAA	AAAAG	45449681	45449697	17
A_chr02	TTTTC	AAAAG	45526873	45526889	17
A_chr02	TTTTC	AAAAG	46316130	46316146	17
A_chr02	TTTTC	AAAAG	46327798	46327814	17
A_chr02	AAGAA	AAAAG	47708559	47708575	17
A_chr02	AAAAG	AAAAG	48245105	48245121	17
A_chr02	TTTTC	AAAAG	48969550	48969566	17
A_chr02	TTTTC	AAAAG	49389209	49389225	17
A_chr02	TTTTC	AAAAG	49629964	49629980	17
A_chr02	TTTTC	AAAAG	49942372	49942388	17
A_chr02	AAGAA	AAAAG	51337202	51337218	17
A_chr02	TTTTC	AAAAG	52365735	52365751	17
A_chr02	TTTTC	AAAAG	52372914	52372930	17
A_chr02	AAGAA	AAAAG	53476414	53476430	17	***
A_chr02	TTTTC	AAAAG	54084323	54084339	17
A_chr02	TTTCT	AAAAG	54101226	54101242	17
A_chr02	AAAAG	AAAAG	55439280	55439296	17
A_chr02	AAGAA	AAAAG	56139785	56139801	17
A_chr02	AAGAA	AAAAG	56796428	56796444	17
A_chr02	AAGAA	AAAAG	57817417	57817433	17
A_chr02	TTTTC	AAAAG	58120713	58120729	17
A_chr02	TTTTC	AAAAG	59231609	59231625	17
A_chr02	TTTTC	AAAAG	59328707	59328723	17
A_chr02	TTTTC	AAAAG	60480341	60480357	17
A_chr02	TTTTC	AAAAG	60486144	60486160	17
A_chr02	TTTTC	AAAAG	62539341	62539357	17
A_chr02	AAGAA	AAAAG	63084480	63084496	17
A_chr02	TTTTC	AAAAG	63419352	63419368	17
A_chr02	AAGAA	AAAAG	64836028	64836044	17
A_chr02	TTTTC	AAAAG	67684605	67684621	17
A_chr02	TTTTC	AAAAG	67894635	67894651	17
A_chr02	TTTTC	AAAAG	68900184	68900200	17
A_chr02	TTTTC	AAAAG	70664212	70664228	17
A_chr02	AAGAA	AAAAG	70705389	70705405	17
A_chr02	AAGAA	AAAAG	70712420	70712436	17
A_chr02	TTTTC	AAAAG	71238612	71238628	17
A_chr02	AAGAA	AAAAG	71664255	71664271	17
A_chr02	AAGAA	AAAAG	72404103	72404119	17
A_chr02	AAGAA	AAAAG	72983355	72983371	17
A_chr02	TTTTC	AAAAG	73024926	73024942	17
A_chr02	TTTTC	AAAAG	73029652	73029668	17
A_chr02	TTTTC	AAAAG	73378364	73378380	17
A_chr02	TTTTC	AAAAG	73735907	73735923	17
A_chr02	AAAGA	AAAAG	74981130	74981146	17
A_chr02	AAGAA	AAAAG	75007299	75007315	17
A_chr02	AAGAA	AAAAG	75130396	75130412	17
A_chr02	AAGAA	AAAAG	75138439	75138455	17
A_chr02	AAAAG	AAAAG	75586891	75586907	17
A_chr02	AAGAA	AAAAG	75736014	75736030	17
A_chr02	AAGAA	AAAAG	76765199	76765215	17
A_chr02	TTTTC	AAAAG	77605473	77605489	17
A_chr02	AAGAA	AAAAG	78309685	78309701	17
A_chr02	AAGAA	AAAAG	78317964	78317980	17
A_chr02	TTTTC	AAAAG	78883326	78883342	17
A_chr02	TTTTC	AAAAG	78891493	78891509	17
A_chr02	AAGAA	AAAAG	80246545	80246561	17
A_chr02	AAGAA	AAAAG	80403564	80403580	17
A_chr02	TTTCT	AAAAG	80423368	80423384	17
A_chr02	TTTCT	AAAAG	80431575	80431591	17
A_chr02	TTTTC	AAAAG	80934557	80934573	17
A_chr02	AAGAA	AAAAG	81723522	81723538	17
A_chr02	AAAAG	AAAAG	82276363	82276379	17
A_chr02	AAAAG	AAAAG	82298397	82298413	17	***
A_chr02	TTTTC	AAAAG	84378689	84378705	17
A_chr02	TTTTC	AAAAG	85165697	85165713	17
A_chr02	TTTTC	AAAAG	86323232	86323248	17
A_chr02	TTTTC	AAAAG	87879147	87879163	17
A_chr02	TTTTC	AAAAG	87887674	87887690	17
A_chr02	TTTTC	AAAAG	87963287	87963303	17
A_chr02	TTTTC	AAAAG	88658806	88658822	17
A_chr02	AAGAA	AAAAG	88966355	88966371	17
A_chr02	AAGAA	AAAAG	90129871	90129887	17
A_chr02	TTTTC	AAAAG	90673764	90673780	17
A_chr02	TTTTC	AAAAG	91218966	91218982	17
A_chr02	TTTTC	AAAAG	91244123	91244139	17
A_chr02	TTTTC	AAAAG	91251674	91251690	17
A_chr02	TTTTC	AAAAG	92070235	92070251	17
A_chr02	AAAGA	AAAAG	92083476	92083492	17
A_chr02	TTTTC	AAAAG	92866901	92866917	17
A_chr02	AAGAA	AAAAG	93739934	93739950	17
A_chr02	TTTTC	AAAAG	94203847	94203863	17
A_chr02	AAGAA	AAAAG	94863901	94863917	17
A_chr02	TTTTC	AAAAG	95945231	95945247	17
A_chr02	TTTTC	AAAAG	95953303	95953319	17
A_chr02	TTTCT	AAAAG	96171955	96171971	17
A_chr02	AAGAA	AAAAG	96718489	96718505	17
A_chr02	AAAGA	AAAAG	96874815	96874831	17
A_chr02	AAGAA	AAAAG	97824673	97824689	17
A_chr02	TTTTC	AAAAG	97936660	97936676	17
A_chr02	TTTTC	AAAAG	98323574	98323590	17
A_chr02	AAGAA	AAAAG	98490800	98490816	17
A_chr02	AAGAA	AAAAG	98499282	98499298	17
A_chr02	AAAGA	AAAAG	99398805	99398821	17
A_chr02	TTTTC	AAAAG	100195273	100195289	17
A_chr02	AAAAG	AAAAG	100579654	100579670	17
A_chr02	TTCTT	AAAAG	432299	432314	16
A_chr02	TTTCT	AAAAG	785795	785810	16
A_chr02	TCTTT	AAAAG	1489145	1489160	16	***
A_chr02	AAAGA	AAAAG	4444744	4444759	16
A_chr02	CTTTT	AAAAG	5032548	5032563	16
A_chr02	TCTTT	AAAAG	5505982	5505997	16
A_chr02	TTCTT	AAAAG	10408510	10408525	16
A_chr02	TCTTT	AAAAG	11247055	11247070	16
A_chr02	TTTTC	AAAAG	17553589	17553604	16
A_chr02	AAGAA	AAAAG	18096027	18096042	16
A_chr02	TCTTT	AAAAG	20171113	20171128	16
A_chr02	AAAAG	AAAAG	22842552	22842567	16
A_chr02	AAGAA	AAAAG	23587744	23587759	16
A_chr02	AGAAA	AAAAG	24711044	24711059	16
A_chr02	TTTTC	AAAAG	29034624	29034639	16
A_chr02	TTCTT	AAAAG	32669177	32669192	16
A_chr02	TTTCT	AAAAG	32953695	32953710	16
A_chr02	TCTTT	AAAAG	33385952	33385967	16
A_chr02	TCTTT	AAAAG	34247084	34247099	16
A_chr02	AAAAG	AAAAG	35387635	35387650	16
A_chr02	AAAAG	AAAAG	42822375	42822390	16
A_chr02	GAAAA	AAAAG	45094445	45094460	16
A_chr02	TTCTT	AAAAG	45968487	45968502	16
A_chr02	AAAGA	AAAAG	50430061	50430076	16
A_chr02	TTTTC	AAAAG	51139692	51139707	16
A_chr02	TTTTC	AAAAG	51147666	51147681	16
A_chr02	AGAAA	AAAAG	51681059	51681074	16	***
A_chr02	TTTTC	AAAAG	56810076	56810091	16
A_chr02	AAAAG	AAAAG	57160171	57160186	16	***
A_chr02	AGAAA	AAAAG	57161284	57161299	16
A_chr02	AAGAA	AAAAG	63856077	63856092	16
A_chr02	TTCTT	AAAAG	66105097	66105112	16
A_chr02	AAAAG	AAAAG	67383297	67383312	16
A_chr02	GAAAA	AAAAG	68228306	68228321	16
A_chr02	TTTTC	AAAAG	68638166	68638181	16
A_chr02	TCTTT	AAAAG	68756396	68756411	16
A_chr02	TCTTT	AAAAG	71176567	71176582	16
A_chr02	TCTTT	AAAAG	71184209	71184224	16
A_chr02	AAAAG	AAAAG	73103180	73103195	16
A_chr02	TCTTT	AAAAG	74918085	74918100	16
A_chr02	TCTTT	AAAAG	78739273	78739288	16
A_chr02	AAAAG	AAAAG	79093209	79093224	16
A_chr02	TTTTC	AAAAG	79386125	79386140	16
A_chr02	TCTTT	AAAAG	79495859	79495874	16
A_chr02	TCTTT	AAAAG	79510644	79510659	16
A_chr02	AGAAA	AAAAG	83981606	83981621	16
A_chr02	AAAAG	AAAAG	85443580	85443595	16
A_chr02	TTTTC	AAAAG	85969099	85969114	16
A_chr02	TCTTT	AAAAG	86647525	86647540	16
A_chr02	TTTTC	AAAAG	88614747	88614762	16
A_chr02	AGAAA	AAAAG	92862100	92862115	16
A_chr02	TTTTC	AAAAG	93324075	93324090	16
A_chr02	AAAAG	AAAAG	94480068	94480083	16
A_chr02	TTCTT	AAAAG	98660096	98660111	16
A_chr02	TCTTT	AAAAG	98805300	98805315	16
A_chr02	AAAAG	AAAAG	1074872	1074886	15	***
A_chr02	AAAAG	AAAAG	1773192	1773206	15
A_chr02	TTCTT	AAAAG	2152989	2153003	15
A_chr02	AAAAG	AAAAG	2182625	2182639	15
A_chr02	GAAAA	AAAAG	4310253	4310267	15
A_chr02	GAAAA	AAAAG	5111713	5111727	15
A_chr02	GAAAA	AAAAG	5149772	5149786	15
A_chr02	AAAAG	AAAAG	7523213	7523227	15
A_chr02	CTTTT	AAAAG	9307191	9307205	15
A_chr02	TTTTC	AAAAG	9561992	9562006	15
A_chr02	CTTTT	AAAAG	10035042	10035056	15
A_chr02	CTTTT	AAAAG	10042394	10042408	15
A_chr02	CTTTT	AAAAG	13000141	13000155	15
A_chr02	TTTTC	AAAAG	15487518	15487532	15
A_chr02	TTTTC	AAAAG	17511686	17511700	15
A_chr02	AGAAA	AAAAG	17607767	17607781	15
A_chr02	TCTTT	AAAAG	17844334	17844348	15
A_chr02	TCTTT	AAAAG	17865946	17865960	15
A_chr02	AAAGA	AAAAG	18054238	18054252	15
A_chr02	TTTTC	AAAAG	18186072	18186086	15
A_chr02	TTTTC	AAAAG	18520976	18520990	15
A_chr02	TCTTT	AAAAG	20477654	20477668	15
A_chr02	AAAAG	AAAAG	21987546	21987560	15
A_chr02	TTTCT	AAAAG	21997514	21997528	15
A_chr02	CTTTT	AAAAG	22047256	22047270	15
A_chr02	AAAAG	AAAAG	25139353	25139367	15
A_chr02	TCTTT	AAAAG	26821936	26821950	15
A_chr02	AAAAG	AAAAG	30170270	30170284	15
A_chr02	AAAAG	AAAAG	31678551	31678565	15
A_chr02	AAGAA	AAAAG	33675936	33675950	15
A_chr02	CTTTT	AAAAG	36355390	36355404	15
A_chr02	TTTTC	AAAAG	37742304	37742318	15
A_chr02	CTTTT	AAAAG	38489096	38489110	15
A_chr02	TTTCT	AAAAG	39461199	39461213	15
A_chr02	GAAAA	AAAAG	40858130	40858144	15
A_chr02	GAAAA	AAAAG	42870472	42870486	15
A_chr02	TTCTT	AAAAG	43773668	43773682	15
A_chr02	AAAAG	AAAAG	44107633	44107647	15
A_chr02	GAAAA	AAAAG	44374827	44374841	15
A_chr02	TTTTC	AAAAG	45704341	45704355	15
A_chr02	TTTTC	AAAAG	47111649	47111663	15
A_chr02	TTCTT	AAAAG	47214541	47214555	15
A_chr02	TTTTC	AAAAG	52311667	52311681	15
A_chr02	AAAAG	AAAAG	54791142	54791156	15	***
A_chr02	CTTTT	AAAAG	57983264	57983278	15
A_chr02	AGAAA	AAAAG	57985695	57985709	15
A_chr02	GAAAA	AAAAG	58705420	58705434	15
A_chr02	AAAGA	AAAAG	59304466	59304480	15
A_chr02	AAGAA	AAAAG	59622640	59622654	15	***
A_chr02	TTTCT	AAAAG	60632843	60632857	15
A_chr02	TTTTC	AAAAG	61232688	61232702	15
A_chr02	AAAAG	AAAAG	65665810	65665824	15
A_chr02	CTTTT	AAAAG	68746655	68746669	15
A_chr02	TTCTT	AAAAG	68857607	68857621	15
A_chr02	AAAGA	AAAAG	68938432	68938446	15
A_chr02	CTTTT	AAAAG	73485959	73485973	15
A_chr02	TTTCT	AAAAG	74009812	74009826	15
A_chr02	AAAAG	AAAAG	77374877	77374891	15
A_chr02	CTTTT	AAAAG	78173176	78173190	15
A_chr02	TTCTT	AAAAG	78715456	78715470	15
A_chr02	CTTTT	AAAAG	79035157	79035171	15	***
A_chr02	TTTTC	AAAAG	80682716	80682730	15
A_chr02	AAAAG	AAAAG	82916998	82917012	15
A_chr02	TTTTC	AAAAG	83323671	83323685	15
A_chr02	AAAAG	AAAAG	84031693	84031707	15	***
A_chr02	TCTTT	AAAAG	84234503	84234517	15
A_chr02	GAAAA	AAAAG	85134015	85134029	15
A_chr02	AAAAG	AAAAG	90225787	90225801	15
A_chr02	TTTCT	AAAAG	91670678	91670692	15
A_chr02	CTTTT	AAAAG	93116534	93116548	15
A_chr02	AAAAG	AAAAG	93162118	93162132	15
A_chr02	TTTTC	AAAAG	93490985	93490999	15
A_chr02	AAAGA	AAAAG	93581139	93581153	15
A_chr02	CTTTT	AAAAG	94002224	94002238	15
A_chr02	AAAAG	AAAAG	97285899	97285913	15
A_chr02	AAGAA	AAAAG	98346739	98346753	15
A_chr02	GAAAA	AAAAG	99433331	99433345	15
A_chr02	AAGCAA	AAAAGC	62476866	62476897	32
A_chr02	TTTTGC	AAAAGC	21419984	21420006	23
A_chr02	AAAGCA	AAAAGC	42580557	42580578	22
A_chr02	TGCTTT	AAAAGC	95401371	95401392	22
A_chr02	TTTTCC	AAAAGG	97551171	97551192	22
A_chr02	AAAGGA	AAAAGG	47787727	47787746	20
A_chr02	TTCCTT	AAAAGG	13377452	13377470	19
A_chr02	TTCCTT	AAAAGG	50169721	50169739	19	***
A_chr02	TTCCTT	AAAAGG	81570234	81570252	19
A_chr02	AAGGAA	AAAAGG	14066160	14066177	18
A_chr02	TTTCCT	AAAAGG	64161158	64161175	18
A_chr02	CTTTTA	AAAAGT	18498656	18498679	24
A_chr02	ACTTTT	AAAAGT	65848868	65848886	19
A_chr02	AAAGTA	AAAAGT	30790166	30790183	18
A_chr02	TATTT	AAAAT	90297845	90297914	70
A_chr02	AAAAT	AAAAT	2438083	2438151	69
A_chr02	AAATA	AAAAT	719771	719826	56
A_chr02	TTTTA	AAAAT	42907132	42907180	49
A_chr02	AATAA	AAAAT	85118799	85118847	49
A_chr02	AAAAT	AAAAT	2433614	2433661	48
A_chr02	ATTTT	AAAAT	40526854	40526901	48
A_chr02	TTATT	AAAAT	39853509	39853552	44
A_chr02	TTTAT	AAAAT	47875299	47875341	43
A_chr02	TTTTA	AAAAT	29788412	29788452	41
A_chr02	AAAAT	AAAAT	63973835	63973874	40
A_chr02	TTATT	AAAAT	97450850	97450889	40
A_chr02	AAAAT	AAAAT	42630657	42630695	39
A_chr02	TAAAA	AAAAT	79845943	79845981	39	***
A_chr02	AAAAT	AAAAT	26346948	26346985	38
A_chr02	TTTAT	AAAAT	56675188	56675225	38
A_chr02	TTATT	AAAAT	18511690	18511726	37
A_chr02	TTTAT	AAAAT	20491292	20491328	37
A_chr02	TTTTA	AAAAT	83651875	83651911	37
A_chr02	AAAAT	AAAAT	39430013	39430047	35
A_chr02	TAAAA	AAAAT	77393787	77393820	34
A_chr02	AAATA	AAAAT	87495767	87495800	34
A_chr02	TAAAA	AAAAT	2544818	2544850	33
A_chr02	TAAAA	AAAAT	2912895	2912927	33
A_chr02	TTTTA	AAAAT	8864718	8864750	33
A_chr02	AATAA	AAAAT	11110929	11110961	33
A_chr02	AAAAT	AAAAT	26417418	26417450	33
A_chr02	AAATA	AAAAT	33408753	33408785	33
A_chr02	AAAAT	AAAAT	52572034	52572066	33
A_chr02	TTATT	AAAAT	56683281	56683313	33
A_chr02	TTTAT	AAAAT	57004232	57004264	33
A_chr02	AAAAT	AAAAT	59701944	59701976	33
A_chr02	TTTAT	AAAAT	60595070	60595102	33
A_chr02	TTATT	AAAAT	70171184	70171216	33
A_chr02	TTATT	AAAAT	84328269	84328301	33
A_chr02	TTTTA	AAAAT	5651518	5651549	32	***
A_chr02	AAAAT	AAAAT	7261507	7261538	32
A_chr02	AAAAT	AAAAT	7265756	7265787	32
A_chr02	AAAAT	AAAAT	20819919	20819950	32
A_chr02	TTTTA	AAAAT	31718492	31718523	32
A_chr02	AAAAT	AAAAT	34442566	34442597	32
A_chr02	TTTAT	AAAAT	36547114	36547145	32
A_chr02	AAAAT	AAAAT	50622333	50622364	32
A_chr02	AAAAT	AAAAT	50626786	50626817	32
A_chr02	TAAAA	AAAAT	53017232	53017263	32
A_chr02	TTTTA	AAAAT	54526519	54526550	32
A_chr02	AAAAT	AAAAT	59706404	59706435	32
A_chr02	AAAAT	AAAAT	65908935	65908966	32
A_chr02	AAAAT	AAAAT	68118266	68118297	32
A_chr02	AAAAT	AAAAT	68122714	68122745	32
A_chr02	ATTTT	AAAAT	69080231	69080262	32
A_chr02	AAAAT	AAAAT	70511443	70511474	32
A_chr02	TTATT	AAAAT	84021766	84021797	32
A_chr02	TTTTA	AAAAT	30289665	30289695	31
A_chr02	AAAAT	AAAAT	38300672	38300702	31
A_chr02	AAAAT	AAAAT	38315539	38315569	31
A_chr02	TTTAT	AAAAT	85810802	85810832	31
A_chr02	AAAAT	AAAAT	5688263	5688292	30	***
A_chr02	TTTTA	AAAAT	9393544	9393573	30
A_chr02	ATTTT	AAAAT	9759233	9759262	30
A_chr02	AAAAT	AAAAT	26321703	26321732	30
A_chr02	AAAAT	AAAAT	28647792	28647821	30
A_chr02	TAAAA	AAAAT	56760935	56760964	30
A_chr02	AAATA	AAAAT	1732407	1732435	29
A_chr02	TTTTA	AAAAT	5504764	5504792	29
A_chr02	AATAA	AAAAT	10153599	10153627	29
A_chr02	TTTTA	AAAAT	24805030	24805058	29
A_chr02	ATTTT	AAAAT	30814420	30814448	29
A_chr02	AAATA	AAAAT	41409945	41409973	29
A_chr02	TTATT	AAAAT	45012769	45012797	29
A_chr02	ATTTT	AAAAT	62761408	62761436	29
A_chr02	TAAAA	AAAAT	66403218	66403246	29
A_chr02	TAAAA	AAAAT	66424568	66424596	29
A_chr02	AAAAT	AAAAT	78055090	78055118	29
A_chr02	TATTT	AAAAT	2091776	2091803	28
A_chr02	TTATT	AAAAT	13242514	13242541	28
A_chr02	TTATT	AAAAT	13287582	13287609	28
A_chr02	TTTAT	AAAAT	19833107	19833134	28
A_chr02	TAAAA	AAAAT	20815477	20815504	28
A_chr02	AAAAT	AAAAT	26122331	26122358	28
A_chr02	TAAAA	AAAAT	33836580	33836607	28
A_chr02	AAAAT	AAAAT	47067500	47067527	28
A_chr02	TTTAT	AAAAT	55299254	55299281	28
A_chr02	TTTAT	AAAAT	56670852	56670879	28
A_chr02	AAAAT	AAAAT	59097684	59097711	28
A_chr02	AAATA	AAAAT	63503561	63503588	28
A_chr02	AAAAT	AAAAT	89860277	89860304	28
A_chr02	AATAA	AAAAT	8702465	8702491	27
A_chr02	ATAAA	AAAAT	10214869	10214895	27
A_chr02	AAAAT	AAAAT	23485251	23485277	27
A_chr02	TTTAT	AAAAT	32507380	32507406	27
A_chr02	AAAAT	AAAAT	37774154	37774180	27
A_chr02	TTTTA	AAAAT	49207062	49207088	27
A_chr02	TTTAT	AAAAT	53759653	53759679	27
A_chr02	AATAA	AAAAT	54651414	54651440	27
A_chr02	AAAAT	AAAAT	61466135	61466161	27
A_chr02	AAAAT	AAAAT	73785539	73785565	27
A_chr02	ATTTT	AAAAT	92322867	92322893	27
A_chr02	AATAA	AAAAT	8897841	8897866	26
A_chr02	AATAA	AAAAT	16917432	16917457	26
A_chr02	AAAAT	AAAAT	22280310	22280335	26
A_chr02	ATTTT	AAAAT	25720492	25720517	26
A_chr02	TTTTA	AAAAT	30165743	30165768	26
A_chr02	TTTAT	AAAAT	37011512	37011537	26
A_chr02	TATTT	AAAAT	62444698	62444723	26	***
A_chr02	TATTT	AAAAT	62445143	62445168	26
A_chr02	ATAAA	AAAAT	67114370	67114395	26
A_chr02	AAAAT	AAAAT	69484585	69484610	26
A_chr02	TATTT	AAAAT	4404927	4404951	25
A_chr02	TTTTA	AAAAT	4815900	4815924	25
A_chr02	AAAAT	AAAAT	5008052	5008076	25
A_chr02	AATAA	AAAAT	5027956	5027980	25	***
A_chr02	TAAAA	AAAAT	5175446	5175470	25
A_chr02	AAAAT	AAAAT	6497684	6497708	25
A_chr02	ATAAA	AAAAT	24669467	24669491	25
A_chr02	ATTTT	AAAAT	24866043	24866067	25
A_chr02	TTATT	AAAAT	29670488	29670512	25
A_chr02	ATTTT	AAAAT	33676962	33676986	25
A_chr02	AAATA	AAAAT	36968191	36968215	25
A_chr02	AAAAT	AAAAT	42552294	42552318	25
A_chr02	TATTT	AAAAT	43796296	43796320	25
A_chr02	TTTTA	AAAAT	46957967	46957991	25
A_chr02	TTTTA	AAAAT	55831504	55831528	25
A_chr02	TTATT	AAAAT	60419204	60419228	25
A_chr02	ATTTT	AAAAT	65871481	65871505	25
A_chr02	ATTTT	AAAAT	74360885	74360909	25
A_chr02	AAAAT	AAAAT	77317518	77317542	25
A_chr02	ATTTT	AAAAT	97308054	97308078	25
A_chr02	TTTAT	AAAAT	3547214	3547237	24
A_chr02	TTTAT	AAAAT	4648424	4648447	24
A_chr02	TTTAT	AAAAT	5576448	5576471	24
A_chr02	TTTAT	AAAAT	7348731	7348754	24
A_chr02	TTTTA	AAAAT	7588981	7589004	24
A_chr02	AATAA	AAAAT	11006051	11006074	24
A_chr02	AATAA	AAAAT	11013253	11013276	24
A_chr02	AAATA	AAAAT	12241804	12241827	24
A_chr02	TTTTA	AAAAT	12646066	12646089	24
A_chr02	AAATA	AAAAT	12920357	12920380	24
A_chr02	TTTTA	AAAAT	21193042	21193065	24
A_chr02	TTTTA	AAAAT	25607960	25607983	24
A_chr02	ATTTT	AAAAT	29514169	29514192	24
A_chr02	TTTTA	AAAAT	30889224	30889247	24
A_chr02	TTTTA	AAAAT	30893783	30893806	24
A_chr02	AAAAT	AAAAT	33397396	33397419	24
A_chr02	AAAAT	AAAAT	33398325	33398348	24
A_chr02	AATAA	AAAAT	35668292	35668315	24
A_chr02	AAAAT	AAAAT	36451443	36451466	24
A_chr02	TATTT	AAAAT	37011176	37011199	24
A_chr02	TTTTA	AAAAT	37176215	37176238	24
A_chr02	AAAAT	AAAAT	38472984	38473007	24
A_chr02	AAAAT	AAAAT	42598852	42598875	24
A_chr02	AAAAT	AAAAT	42626214	42626237	24
A_chr02	TTTTA	AAAAT	54653451	54653474	24
A_chr02	TTTAT	AAAAT	60601929	60601952	24
A_chr02	TTTAT	AAAAT	60606389	60606412	24
A_chr02	AAAAT	AAAAT	63854429	63854452	24
A_chr02	TTATT	AAAAT	71607391	71607414	24
A_chr02	TTTAT	AAAAT	71927640	71927663	24
A_chr02	TAAAA	AAAAT	79836447	79836470	24
A_chr02	AAAAT	AAAAT	91411490	91411513	24
A_chr02	TTTTA	AAAAT	93124302	93124325	24
A_chr02	AAAAT	AAAAT	1975542	1975564	23
A_chr02	TATTT	AAAAT	2264867	2264889	23
A_chr02	TAAAA	AAAAT	2406090	2406112	23
[truncated: 8,822 more rows]

## Sheet: A_chr03
Table S1-3. The exact position and total length of each SSR motif on chr03 of Gossypium arboreum.*** indicate duplication to the public SSR markers.
Sequence_Name	Motif	Motif_Standardized	SSR_Start	SSR_End	Total_Length
A_chr03	T	A	68392190	68392372	183
A_chr03	T	A	38033991	38034075	85
A_chr03	A	A	54171915	54171978	64
A_chr03	A	A	75973224	75973287	64
A_chr03	A	A	49960623	49960684	62
A_chr03	A	A	122338674	122338731	58
A_chr03	T	A	1041891	1041947	57
A_chr03	A	A	34819588	34819644	57
A_chr03	T	A	37387228	37387282	55
A_chr03	T	A	41613012	41613065	54
A_chr03	A	A	572675	572727	53
A_chr03	T	A	125528340	125528392	53
A_chr03	T	A	92275600	92275647	48
A_chr03	A	A	40593289	40593334	46
A_chr03	A	A	48381832	48381875	44
A_chr03	A	A	13812231	13812273	43
A_chr03	T	A	88184535	88184577	43
A_chr03	T	A	124249937	124249979	43
A_chr03	A	A	42981104	42981145	42
A_chr03	A	A	43655645	43655685	41
A_chr03	A	A	73550901	73550941	41
A_chr03	A	A	126485150	126485190	41
A_chr03	A	A	112194538	112194577	40
A_chr03	T	A	36571690	36571728	39
A_chr03	T	A	58881523	58881561	39
A_chr03	A	A	61345660	61345698	39
A_chr03	T	A	94878692	94878730	39
A_chr03	A	A	115471391	115471428	38
A_chr03	T	A	114877397	114877433	37
A_chr03	A	A	14387295	14387330	36
A_chr03	A	A	14949352	14949387	36
A_chr03	T	A	18758784	18758819	36
A_chr03	T	A	30372146	30372181	36
A_chr03	A	A	114740834	114740869	36
A_chr03	T	A	3717701	3717735	35
A_chr03	A	A	14876670	14876704	35
A_chr03	T	A	18758280	18758314	35
A_chr03	A	A	19393729	19393763	35
A_chr03	T	A	50116979	50117013	35
A_chr03	A	A	52471649	52471683	35
A_chr03	T	A	54603162	54603196	35	***
A_chr03	A	A	89255461	89255495	35
A_chr03	T	A	92625033	92625067	35
A_chr03	A	A	106437028	106437062	35
A_chr03	A	A	14028738	14028771	34
A_chr03	A	A	30759708	30759741	34
A_chr03	A	A	54689813	54689846	34
A_chr03	T	A	67249329	67249362	34
A_chr03	A	A	68502110	68502143	34
A_chr03	A	A	86566708	86566741	34
A_chr03	A	A	18172723	18172755	33
A_chr03	A	A	22745271	22745303	33
A_chr03	A	A	29253039	29253071	33
A_chr03	T	A	61266879	61266911	33
A_chr03	T	A	112554449	112554481	33
A_chr03	T	A	23456276	23456307	32
A_chr03	T	A	49937088	49937119	32
A_chr03	A	A	50344108	50344139	32
A_chr03	T	A	93083515	93083546	32
A_chr03	A	A	17117249	17117279	31
A_chr03	A	A	68430579	68430609	31
A_chr03	T	A	116500327	116500357	31
A_chr03	T	A	125847829	125847859	31
A_chr03	T	A	14164736	14164765	30
A_chr03	T	A	16626691	16626720	30
A_chr03	A	A	17247762	17247791	30
A_chr03	T	A	41311143	41311172	30
A_chr03	T	A	93592392	93592421	30
A_chr03	T	A	125847455	125847484	30
A_chr03	A	A	118804	118832	29
A_chr03	A	A	1313831	1313859	29
A_chr03	T	A	19061204	19061232	29
A_chr03	T	A	32284035	32284063	29
A_chr03	T	A	38219993	38220021	29
A_chr03	T	A	38713116	38713144	29
A_chr03	A	A	38982222	38982250	29
A_chr03	T	A	39135729	39135757	29
A_chr03	A	A	59357595	59357623	29
A_chr03	T	A	61459554	61459582	29
A_chr03	A	A	79090160	79090188	29
A_chr03	A	A	90325751	90325779	29
A_chr03	A	A	110787856	110787884	29
A_chr03	A	A	126533016	126533044	29
A_chr03	A	A	29137646	29137673	28
A_chr03	A	A	29370082	29370109	28
A_chr03	T	A	36801034	36801061	28
A_chr03	A	A	46349740	46349767	28	***
A_chr03	T	A	75646379	75646406	28
A_chr03	A	A	77090834	77090861	28
A_chr03	T	A	77849764	77849791	28
A_chr03	T	A	78100737	78100764	28
A_chr03	A	A	78149272	78149299	28
A_chr03	T	A	78251221	78251248	28
A_chr03	A	A	81809585	81809612	28
A_chr03	A	A	95454291	95454318	28
A_chr03	T	A	99841921	99841948	28
A_chr03	T	A	112482917	112482944	28
A_chr03	A	A	116486926	116486953	28
A_chr03	T	A	122185731	122185758	28
A_chr03	A	A	124680520	124680547	28
A_chr03	A	A	124694966	124694993	28
A_chr03	T	A	31307365	31307391	27
A_chr03	A	A	39336113	39336139	27	***
A_chr03	A	A	42928645	42928671	27
A_chr03	T	A	43678039	43678065	27
A_chr03	T	A	51241713	51241739	27
A_chr03	T	A	53741996	53742022	27
A_chr03	T	A	54603020	54603046	27
A_chr03	T	A	55052207	55052233	27
A_chr03	T	A	67248787	67248813	27
A_chr03	T	A	76036495	76036521	27
A_chr03	A	A	78472871	78472897	27
A_chr03	A	A	82665763	82665789	27
A_chr03	A	A	88203688	88203714	27
A_chr03	A	A	89384929	89384955	27
A_chr03	A	A	106615362	106615388	27
A_chr03	T	A	110449514	110449540	27
A_chr03	T	A	110916507	110916533	27
A_chr03	A	A	125760612	125760638	27
A_chr03	A	A	460308	460333	26
A_chr03	T	A	3070489	3070514	26
A_chr03	T	A	17754806	17754831	26
A_chr03	A	A	27730298	27730323	26	***
A_chr03	T	A	42738309	42738334	26
A_chr03	T	A	64435119	64435144	26
A_chr03	A	A	65972139	65972164	26
A_chr03	A	A	67182311	67182336	26
A_chr03	T	A	73627823	73627848	26
A_chr03	T	A	76260206	76260231	26
A_chr03	T	A	88538947	88538972	26
A_chr03	T	A	92508714	92508739	26
A_chr03	A	A	100042595	100042620	26
A_chr03	T	A	105918492	105918517	26
A_chr03	A	A	106603496	106603521	26
A_chr03	T	A	110458604	110458629	26
A_chr03	A	A	115260780	115260805	26
A_chr03	T	A	116830614	116830639	26
A_chr03	T	A	122829505	122829530	26
A_chr03	T	A	23938021	23938045	25
A_chr03	T	A	25679435	25679459	25
A_chr03	A	A	37216533	37216557	25
A_chr03	T	A	37463766	37463790	25	***
A_chr03	A	A	42935752	42935776	25
A_chr03	T	A	47611673	47611697	25
A_chr03	T	A	54798041	54798065	25
A_chr03	T	A	67619828	67619852	25
A_chr03	A	A	78035614	78035638	25
A_chr03	T	A	78249036	78249060	25
A_chr03	T	A	79790049	79790073	25
A_chr03	A	A	93051157	93051181	25
A_chr03	A	A	96163035	96163059	25
A_chr03	A	A	106024535	106024559	25
A_chr03	T	A	106629540	106629564	25	***
A_chr03	T	A	106633300	106633324	25
A_chr03	T	A	111331465	111331489	25
A_chr03	A	A	111394548	111394572	25
A_chr03	T	A	121922024	121922048	25
A_chr03	A	A	12171939	12171962	24
A_chr03	T	A	13989765	13989788	24
A_chr03	T	A	19303321	19303344	24
A_chr03	A	A	21634209	21634232	24
A_chr03	A	A	22412606	22412629	24
A_chr03	T	A	36370460	36370483	24
A_chr03	A	A	38152062	38152085	24
A_chr03	T	A	41075714	41075737	24
A_chr03	T	A	42974253	42974276	24
A_chr03	T	A	47606478	47606501	24
A_chr03	T	A	47611049	47611072	24
A_chr03	T	A	47847784	47847807	24
A_chr03	A	A	61272786	61272809	24
A_chr03	T	A	61826572	61826595	24
A_chr03	T	A	71949715	71949738	24
A_chr03	A	A	72046626	72046649	24
A_chr03	A	A	73634326	73634349	24
A_chr03	T	A	78098202	78098225	24
A_chr03	T	A	79080631	79080654	24	***
A_chr03	A	A	83858473	83858496	24
A_chr03	A	A	86421290	86421313	24
A_chr03	A	A	88798391	88798414	24
A_chr03	T	A	90639020	90639043	24
A_chr03	T	A	94874861	94874884	24
A_chr03	A	A	99861562	99861585	24	***
A_chr03	A	A	104149570	104149593	24
A_chr03	T	A	106635120	106635143	24
A_chr03	T	A	109534531	109534554	24
A_chr03	T	A	110459133	110459156	24
A_chr03	A	A	122197166	122197189	24
A_chr03	A	A	125647360	125647383	24
A_chr03	A	A	126527452	126527475	24
A_chr03	T	A	464662	464684	23
A_chr03	T	A	4347214	4347236	23
A_chr03	T	A	10841525	10841547	23
A_chr03	A	A	13837321	13837343	23
A_chr03	A	A	20900928	20900950	23
A_chr03	T	A	21483250	21483272	23
A_chr03	A	A	23163721	23163743	23
A_chr03	T	A	25297538	25297560	23
A_chr03	A	A	29837084	29837106	23
A_chr03	T	A	29899941	29899963	23
A_chr03	A	A	30165625	30165647	23
A_chr03	A	A	32513763	32513785	23
A_chr03	T	A	36571763	36571785	23
A_chr03	T	A	37439387	37439409	23
A_chr03	T	A	43093548	43093570	23
A_chr03	A	A	47679927	47679949	23
A_chr03	T	A	49716321	49716343	23
A_chr03	A	A	51058622	51058644	23
A_chr03	T	A	52634980	52635002	23
A_chr03	A	A	58825907	58825929	23
A_chr03	T	A	61266843	61266865	23
A_chr03	A	A	61633890	61633912	23
A_chr03	A	A	70535512	70535534	23
A_chr03	T	A	72722155	72722177	23
A_chr03	A	A	74758016	74758038	23
A_chr03	T	A	77682945	77682967	23	***
A_chr03	A	A	77768481	77768503	23
A_chr03	A	A	77969918	77969940	23
A_chr03	A	A	86567451	86567473	23
A_chr03	T	A	88194790	88194812	23
A_chr03	A	A	88681986	88682008	23
A_chr03	A	A	92271137	92271159	23
A_chr03	A	A	93242526	93242548	23
A_chr03	A	A	93817720	93817742	23
A_chr03	T	A	99851508	99851530	23
A_chr03	T	A	100196686	100196708	23
A_chr03	T	A	107044799	107044821	23
A_chr03	A	A	119404617	119404639	23
A_chr03	T	A	121438976	121438998	23
A_chr03	T	A	122825549	122825571	23
A_chr03	A	A	126904147	126904169	23
A_chr03	A	A	4366546	4366567	22
A_chr03	T	A	4383634	4383655	22
A_chr03	T	A	12819755	12819776	22
A_chr03	T	A	14130720	14130741	22
A_chr03	T	A	17068465	17068486	22
A_chr03	A	A	17559815	17559836	22
A_chr03	T	A	18923969	18923990	22
A_chr03	T	A	21657997	21658018	22
A_chr03	A	A	22241651	22241672	22
A_chr03	T	A	22915422	22915443	22
A_chr03	T	A	23485484	23485505	22
A_chr03	T	A	25577720	25577741	22
A_chr03	T	A	27156235	27156256	22
A_chr03	A	A	30563290	30563311	22
A_chr03	T	A	31170521	31170542	22
A_chr03	T	A	32218675	32218696	22
A_chr03	T	A	34708111	34708132	22
A_chr03	T	A	37236273	37236294	22
A_chr03	A	A	37565496	37565517	22
A_chr03	T	A	37740411	37740432	22
A_chr03	T	A	37756428	37756449	22
A_chr03	T	A	37996374	37996395	22
A_chr03	T	A	38529260	38529281	22
A_chr03	T	A	38809360	38809381	22
A_chr03	A	A	38984285	38984306	22
A_chr03	A	A	39090074	39090095	22
A_chr03	T	A	39848698	39848719	22
A_chr03	A	A	41169228	41169249	22
A_chr03	T	A	42043084	42043105	22	***
A_chr03	A	A	43078214	43078235	22
A_chr03	A	A	43659403	43659424	22
A_chr03	A	A	43662573	43662594	22
A_chr03	A	A	43773257	43773278	22
A_chr03	A	A	49697120	49697141	22
A_chr03	A	A	50126423	50126444	22	***
A_chr03	T	A	51375556	51375577	22
A_chr03	T	A	51984657	51984678	22
A_chr03	T	A	59216483	59216504	22
A_chr03	T	A	59724355	59724376	22
A_chr03	A	A	61414231	61414252	22
A_chr03	A	A	61637637	61637658	22
A_chr03	T	A	62102192	62102213	22
A_chr03	T	A	62151506	62151527	22
A_chr03	T	A	63102237	63102258	22
A_chr03	A	A	63138555	63138576	22
A_chr03	T	A	65803618	65803639	22
A_chr03	A	A	67062583	67062604	22
A_chr03	A	A	68272920	68272941	22
A_chr03	A	A	74006810	74006831	22
A_chr03	T	A	78406280	78406301	22
A_chr03	A	A	78533609	78533630	22
A_chr03	A	A	89177701	89177722	22
A_chr03	T	A	90233149	90233170	22
A_chr03	T	A	99554066	99554087	22
A_chr03	A	A	100452149	100452170	22
A_chr03	T	A	106007261	106007282	22
A_chr03	T	A	106381434	106381455	22
A_chr03	T	A	109261707	109261728	22
A_chr03	A	A	110459790	110459811	22
A_chr03	A	A	110648122	110648143	22
A_chr03	A	A	111977689	111977710	22
A_chr03	T	A	112539179	112539200	22
A_chr03	A	A	117601292	117601313	22
A_chr03	T	A	119524358	119524379	22
A_chr03	A	A	124950773	124950794	22
A_chr03	A	A	125647506	125647527	22
A_chr03	A	A	127666910	127666931	22
A_chr03	A	A	4508716	4508736	21
A_chr03	T	A	5503651	5503671	21
A_chr03	T	A	6165285	6165305	21
A_chr03	A	A	13834113	13834133	21
A_chr03	T	A	13947243	13947263	21
A_chr03	A	A	14102635	14102655	21
A_chr03	A	A	14388492	14388512	21
A_chr03	T	A	14596300	14596320	21
A_chr03	A	A	16627044	16627064	21
A_chr03	A	A	17631873	17631893	21
A_chr03	T	A	18008680	18008700	21
A_chr03	T	A	19305059	19305079	21
A_chr03	A	A	19976923	19976943	21
A_chr03	A	A	20546746	20546766	21
A_chr03	A	A	20608688	20608708	21
A_chr03	A	A	20790046	20790066	21
A_chr03	A	A	21090117	21090137	21
A_chr03	T	A	21192142	21192162	21
A_chr03	A	A	21633840	21633860	21
A_chr03	T	A	23617227	23617247	21
A_chr03	T	A	23938123	23938143	21
A_chr03	T	A	25577776	25577796	21
A_chr03	T	A	25871359	25871379	21
A_chr03	T	A	26061404	26061424	21
A_chr03	T	A	26425822	26425842	21
A_chr03	A	A	27906575	27906595	21
A_chr03	T	A	29272634	29272654	21
A_chr03	T	A	29734361	29734381	21
A_chr03	T	A	30142167	30142187	21
A_chr03	T	A	30239296	30239316	21
A_chr03	A	A	33341964	33341984	21
A_chr03	T	A	33406665	33406685	21
A_chr03	A	A	33732880	33732900	21
A_chr03	A	A	34515863	34515883	21
A_chr03	A	A	35855872	35855892	21
A_chr03	T	A	38924008	38924028	21
A_chr03	T	A	38947312	38947332	21
A_chr03	A	A	39016415	39016435	21
A_chr03	A	A	39753142	39753162	21
A_chr03	A	A	39778365	39778385	21
A_chr03	T	A	39852590	39852610	21
A_chr03	T	A	40576572	40576592	21
A_chr03	T	A	40672934	40672954	21	***
A_chr03	T	A	42853620	42853640	21
A_chr03	A	A	42874836	42874856	21
A_chr03	A	A	42937386	42937406	21
A_chr03	T	A	43170064	43170084	21
A_chr03	T	A	43178679	43178699	21	***
A_chr03	A	A	44318932	44318952	21
A_chr03	T	A	44767556	44767576	21
A_chr03	T	A	50524142	50524162	21
A_chr03	T	A	51976449	51976469	21
A_chr03	T	A	55751723	55751743	21
A_chr03	A	A	56766748	56766768	21
A_chr03	T	A	59558137	59558157	21
A_chr03	A	A	61339441	61339461	21
A_chr03	T	A	66237960	66237980	21
A_chr03	A	A	66986477	66986497	21
A_chr03	A	A	67907589	67907609	21
A_chr03	A	A	68834463	68834483	21
A_chr03	A	A	68981510	68981530	21
A_chr03	A	A	70712959	70712979	21
A_chr03	A	A	73624616	73624636	21
A_chr03	A	A	75738109	75738129	21
A_chr03	A	A	78170233	78170253	21
A_chr03	A	A	78802279	78802299	21
A_chr03	A	A	79144422	79144442	21
A_chr03	A	A	79175098	79175118	21
A_chr03	A	A	79429683	79429703	21
A_chr03	A	A	81826526	81826546	21
A_chr03	A	A	85334302	85334322	21
A_chr03	T	A	86920680	86920700	21
A_chr03	A	A	89387843	89387863	21
A_chr03	A	A	91422547	91422567	21
A_chr03	A	A	96108121	96108141	21
A_chr03	T	A	96514565	96514585	21
A_chr03	T	A	96518902	96518922	21
A_chr03	A	A	100959765	100959785	21
A_chr03	T	A	103544064	103544084	21
A_chr03	A	A	106250290	106250310	21
A_chr03	A	A	107711727	107711747	21
A_chr03	T	A	110381551	110381571	21
A_chr03	A	A	115968092	115968112	21
A_chr03	T	A	116145878	116145898	21
A_chr03	T	A	116500554	116500574	21
A_chr03	A	A	116768496	116768516	21
A_chr03	A	A	116812122	116812142	21
A_chr03	T	A	119370414	119370434	21
A_chr03	T	A	120037916	120037936	21
A_chr03	A	A	121887982	121888002	21
A_chr03	T	A	121943416	121943436	21
A_chr03	A	A	123151878	123151898	21
A_chr03	A	A	124861346	124861366	21
A_chr03	T	A	125818789	125818809	21
A_chr03	A	A	125854090	125854110	21
A_chr03	T	A	125869752	125869772	21
A_chr03	A	A	126503646	126503666	21
A_chr03	T	A	127010426	127010446	21
A_chr03	A	A	3607244	3607263	20
A_chr03	A	A	12313996	12314015	20
A_chr03	A	A	14133955	14133974	20
A_chr03	T	A	14544528	14544547	20
A_chr03	T	A	19295730	19295749	20
A_chr03	T	A	27440063	27440082	20
A_chr03	T	A	27756025	27756044	20
A_chr03	T	A	28654621	28654640	20
A_chr03	A	A	34057463	34057482	20
A_chr03	T	A	38153971	38153990	20
A_chr03	T	A	41086275	41086294	20
A_chr03	A	A	43780196	43780215	20
A_chr03	T	A	61478719	61478738	20
A_chr03	T	A	61910889	61910908	20
A_chr03	A	A	67492522	67492541	20
A_chr03	A	A	78642361	78642380	20
A_chr03	T	A	87258907	87258926	20
A_chr03	A	A	91506860	91506879	20
A_chr03	T	A	92449332	92449351	20
A_chr03	T	A	100508840	100508859	20
A_chr03	A	A	104602849	104602868	20
A_chr03	T	A	106155363	106155382	20
A_chr03	A	A	106178598	106178617	20
A_chr03	A	A	110451406	110451425	20
A_chr03	A	A	111139593	111139612	20
A_chr03	A	A	112241647	112241666	20
A_chr03	T	A	112539272	112539291	20
A_chr03	T	A	114698470	114698489	20
A_chr03	A	A	115575183	115575202	20
A_chr03	T	A	115729314	115729333	20
A_chr03	T	A	116907518	116907537	20
A_chr03	A	A	121836623	121836642	20
A_chr03	T	A	1208586	1208604	19
A_chr03	A	A	9054404	9054422	19
A_chr03	A	A	12066254	12066272	19
A_chr03	A	A	12171682	12171700	19
A_chr03	T	A	13895185	13895203	19
A_chr03	A	A	14524947	14524965	19
A_chr03	T	A	17731971	17731989	19
A_chr03	A	A	18595938	18595956	19
A_chr03	A	A	20461020	20461038	19
A_chr03	A	A	21214934	21214952	19
A_chr03	A	A	23515305	23515323	19
A_chr03	T	A	23938450	23938468	19
A_chr03	A	A	27813607	27813625	19
A_chr03	A	A	27826198	27826216	19
A_chr03	T	A	27873993	27874011	19
A_chr03	T	A	27904562	27904580	19
A_chr03	T	A	29904707	29904725	19
A_chr03	A	A	38666337	38666355	19
A_chr03	T	A	38972733	38972751	19
A_chr03	T	A	40379911	40379929	19
A_chr03	T	A	43170632	43170650	19
A_chr03	T	A	46463768	46463786	19
A_chr03	T	A	47626839	47626857	19
A_chr03	A	A	49658301	49658319	19
A_chr03	A	A	49685468	49685486	19
A_chr03	T	A	50537931	50537949	19
A_chr03	T	A	52727147	52727165	19
A_chr03	A	A	55894524	55894542	19	***
A_chr03	A	A	59298782	59298800	19
A_chr03	A	A	59739876	59739894	19
A_chr03	T	A	61077542	61077560	19
A_chr03	A	A	61726844	61726862	19
A_chr03	A	A	65758534	65758552	19
A_chr03	T	A	67060437	67060455	19
A_chr03	T	A	67271416	67271434	19
A_chr03	T	A	67290194	67290212	19
A_chr03	T	A	67318812	67318830	19
A_chr03	T	A	75647364	75647382	19
A_chr03	A	A	77979304	77979322	19
A_chr03	T	A	79531241	79531259	19
A_chr03	A	A	79577637	79577655	19
A_chr03	T	A	89063957	89063975	19
A_chr03	A	A	92996075	92996093	19
A_chr03	T	A	96159698	96159716	19
A_chr03	A	A	100765189	100765207	19
A_chr03	A	A	104602817	104602835	19
A_chr03	A	A	106310218	106310236	19
A_chr03	T	A	106583983	106584001	19
A_chr03	A	A	106758985	106759003	19
A_chr03	A	A	107266105	107266123	19
A_chr03	A	A	110876906	110876924	19
A_chr03	A	A	112552827	112552845	19
A_chr03	A	A	115448531	115448549	19
A_chr03	T	A	116831637	116831655	19
A_chr03	T	A	121949103	121949121	19
A_chr03	T	A	122185918	122185936	19
A_chr03	A	A	123174217	123174235	19
A_chr03	A	A	123576396	123576414	19
A_chr03	T	A	124701194	124701212	19
A_chr03	A	A	501603	501620	18
A_chr03	A	A	1009599	1009616	18
A_chr03	A	A	4329372	4329389	18
A_chr03	T	A	4384054	4384071	18
A_chr03	A	A	6309162	6309179	18
A_chr03	T	A	10126185	10126202	18
A_chr03	A	A	10487363	10487380	18
A_chr03	A	A	11901017	11901034	18
A_chr03	A	A	12019912	12019929	18
A_chr03	A	A	12375239	12375256	18
A_chr03	T	A	14031449	14031466	18
A_chr03	T	A	16853978	16853995	18
A_chr03	T	A	17455765	17455782	18
A_chr03	A	A	17817081	17817098	18
A_chr03	A	A	17940342	17940359	18
A_chr03	A	A	18238428	18238445	18
A_chr03	A	A	18779473	18779490	18
A_chr03	T	A	18865729	18865746	18
A_chr03	T	A	19369581	19369598	18
A_chr03	T	A	19394339	19394356	18
A_chr03	A	A	19401126	19401143	18
A_chr03	T	A	22863706	22863723	18
A_chr03	T	A	25260211	25260228	18
A_chr03	T	A	25579671	25579688	18
A_chr03	T	A	25618565	25618582	18
A_chr03	A	A	25671817	25671834	18
A_chr03	A	A	25763863	25763880	18
A_chr03	A	A	28782952	28782969	18	***
A_chr03	T	A	28850260	28850277	18
A_chr03	T	A	29000134	29000151	18
A_chr03	T	A	29126183	29126200	18
A_chr03	A	A	29130256	29130273	18
A_chr03	T	A	29432402	29432419	18
A_chr03	T	A	32405828	32405845	18
A_chr03	A	A	34415086	34415103	18
A_chr03	T	A	34664196	34664213	18
A_chr03	T	A	34673599	34673616	18
A_chr03	A	A	37493411	37493428	18
A_chr03	A	A	37940803	37940820	18
A_chr03	A	A	38018119	38018136	18
A_chr03	T	A	38671805	38671822	18
A_chr03	A	A	39212406	39212423	18
A_chr03	T	A	39950178	39950195	18
A_chr03	A	A	40368614	40368631	18
A_chr03	A	A	40793819	40793836	18
A_chr03	A	A	40794715	40794732	18
A_chr03	T	A	40901914	40901931	18
A_chr03	A	A	42234614	42234631	18
A_chr03	A	A	42420740	42420757	18
A_chr03	T	A	43632042	43632059	18
A_chr03	T	A	44327557	44327574	18
A_chr03	T	A	44327710	44327727	18
A_chr03	T	A	47255868	47255885	18
A_chr03	T	A	47666316	47666333	18
A_chr03	T	A	47830479	47830496	18
A_chr03	T	A	49839922	49839939	18
A_chr03	A	A	50396316	50396333	18
A_chr03	A	A	51553558	51553575	18
A_chr03	T	A	61360392	61360409	18
A_chr03	A	A	61683118	61683135	18
A_chr03	A	A	61730981	61730998	18
A_chr03	A	A	61996971	61996988	18
A_chr03	A	A	61999881	61999898	18
A_chr03	A	A	62938862	62938879	18
A_chr03	A	A	67467276	67467293	18
A_chr03	T	A	68608113	68608130	18
A_chr03	T	A	70397174	70397191	18
A_chr03	T	A	72085120	72085137	18
A_chr03	T	A	72346076	72346093	18
A_chr03	A	A	73625638	73625655	18
A_chr03	A	A	77612387	77612404	18
A_chr03	A	A	78062717	78062734	18
A_chr03	A	A	78115997	78116014	18
A_chr03	A	A	78683584	78683601	18
A_chr03	T	A	79140374	79140391	18
A_chr03	A	A	79440171	79440188	18
A_chr03	T	A	79755419	79755436	18	***
A_chr03	T	A	81343050	81343067	18
A_chr03	T	A	85254902	85254919	18
A_chr03	T	A	87416392	87416409	18
A_chr03	A	A	88292386	88292403	18
A_chr03	T	A	88671352	88671369	18
A_chr03	T	A	88843167	88843184	18
A_chr03	A	A	88843927	88843944	18
A_chr03	A	A	90731567	90731584	18
A_chr03	A	A	91796646	91796663	18
A_chr03	T	A	93090845	93090862	18
A_chr03	A	A	93506950	93506967	18
A_chr03	A	A	93507496	93507513	18
A_chr03	A	A	95533577	95533594	18
A_chr03	A	A	96580585	96580602	18
A_chr03	A	A	100623882	100623899	18
A_chr03	T	A	100811065	100811082	18
A_chr03	T	A	101027346	101027363	18
A_chr03	A	A	105985780	105985797	18
A_chr03	T	A	106562512	106562529	18
A_chr03	A	A	108740344	108740361	18	***
A_chr03	A	A	110909154	110909171	18
A_chr03	A	A	111082970	111082987	18	***
A_chr03	A	A	112116150	112116167	18
A_chr03	A	A	115458967	115458984	18
A_chr03	A	A	116647385	116647402	18
A_chr03	T	A	116837773	116837790	18
A_chr03	A	A	117675282	117675299	18
A_chr03	A	A	122687369	122687386	18
A_chr03	A	A	124523405	124523422	18
A_chr03	T	A	124954681	124954698	18
A_chr03	A	A	127212598	127212615	18
A_chr03	T	A	127273462	127273479	18
A_chr03	T	A	127353652	127353669	18
A_chr03	T	A	1013069	1013085	17
A_chr03	T	A	1208935	1208951	17
A_chr03	A	A	1318855	1318871	17
A_chr03	A	A	2514717	2514733	17
A_chr03	T	A	3071631	3071647	17
A_chr03	T	A	3428798	3428814	17
A_chr03	T	A	3990316	3990332	17
A_chr03	A	A	4382540	4382556	17
A_chr03	A	A	6305865	6305881	17
A_chr03	A	A	11653149	11653165	17
A_chr03	A	A	12038576	12038592	17
A_chr03	T	A	12531412	12531428	17
A_chr03	T	A	12536050	12536066	17
A_chr03	A	A	12842664	12842680	17
A_chr03	T	A	12881130	12881146	17
A_chr03	T	A	13741646	13741662	17
A_chr03	T	A	13898341	13898357	17
A_chr03	T	A	14145751	14145767	17
A_chr03	T	A	14380053	14380069	17
A_chr03	A	A	14439750	14439766	17
A_chr03	A	A	15142046	15142062	17
A_chr03	T	A	17143028	17143044	17
A_chr03	A	A	17237127	17237143	17
A_chr03	T	A	18737985	18738001	17
A_chr03	T	A	19270346	19270362	17
A_chr03	T	A	20900632	20900648	17
A_chr03	T	A	21326802	21326818	17
A_chr03	T	A	22409341	22409357	17
A_chr03	A	A	22896297	22896313	17
A_chr03	T	A	25293053	25293069	17
A_chr03	A	A	25473880	25473896	17
A_chr03	A	A	25625661	25625677	17
A_chr03	A	A	25677825	25677841	17
A_chr03	T	A	25750802	25750818	17
A_chr03	T	A	25844993	25845009	17
A_chr03	A	A	27731943	27731959	17
A_chr03	T	A	27765391	27765407	17
A_chr03	T	A	27821017	27821033	17
A_chr03	T	A	28612917	28612933	17
A_chr03	A	A	29041452	29041468	17
A_chr03	A	A	29368265	29368281	17
A_chr03	T	A	29432916	29432932	17
A_chr03	T	A	29776647	29776663	17
A_chr03	A	A	29835599	29835615	17
A_chr03	A	A	29838717	29838733	17
A_chr03	A	A	30003630	30003646	17
A_chr03	A	A	31197731	31197747	17
A_chr03	T	A	31226148	31226164	17
A_chr03	T	A	31704248	31704264	17
A_chr03	A	A	35133161	35133177	17
A_chr03	T	A	37646472	37646488	17
A_chr03	A	A	37893093	37893109	17
A_chr03	A	A	38913687	38913703	17
A_chr03	A	A	39079478	39079494	17
A_chr03	A	A	39264582	39264598	17
A_chr03	A	A	39786804	39786820	17
A_chr03	T	A	39910433	39910449	17
A_chr03	T	A	40100223	40100239	17
A_chr03	T	A	40100248	40100264	17
A_chr03	T	A	40249122	40249138	17
A_chr03	T	A	40289983	40289999	17
A_chr03	T	A	41011700	41011716	17
A_chr03	T	A	42303273	42303289	17
A_chr03	T	A	42504795	42504811	17
A_chr03	A	A	42870855	42870871	17
A_chr03	A	A	43033264	43033280	17	***
A_chr03	T	A	43162136	43162152	17
A_chr03	A	A	43701109	43701125	17
A_chr03	T	A	44010894	44010910	17
A_chr03	T	A	44981044	44981060	17
A_chr03	T	A	46408114	46408130	17
A_chr03	A	A	46598209	46598225	17
A_chr03	T	A	46815939	46815955	17
A_chr03	T	A	46856992	46857008	17
A_chr03	T	A	47489212	47489228	17
A_chr03	T	A	47837587	47837603	17	***
A_chr03	A	A	50401960	50401976	17
A_chr03	T	A	50470281	50470297	17
A_chr03	A	A	51546823	51546839	17
A_chr03	T	A	53525505	53525521	17
A_chr03	A	A	54271991	54272007	17
A_chr03	T	A	54850639	54850655	17
A_chr03	A	A	55024540	55024556	17
A_chr03	A	A	56118128	56118144	17
A_chr03	T	A	56769316	56769332	17
A_chr03	T	A	56887734	56887750	17
A_chr03	T	A	59414849	59414865	17
A_chr03	T	A	59725681	59725697	17
A_chr03	A	A	59725948	59725964	17
A_chr03	T	A	61255242	61255258	17
A_chr03	T	A	61336049	61336065	17
A_chr03	A	A	61360805	61360821	17
A_chr03	T	A	61830641	61830657	17
A_chr03	A	A	61958019	61958035	17
A_chr03	A	A	65066501	65066517	17
A_chr03	T	A	67290653	67290669	17
A_chr03	A	A	67647284	67647300	17
A_chr03	T	A	68521367	68521383	17
A_chr03	T	A	68579891	68579907	17
A_chr03	T	A	68659878	68659894	17	***
A_chr03	A	A	68688604	68688620	17
A_chr03	T	A	68847972	68847988	17
A_chr03	T	A	69132846	69132862	17
A_chr03	A	A	75643823	75643839	17
A_chr03	T	A	75713964	75713980	17
A_chr03	A	A	76881439	76881455	17
A_chr03	A	A	77618233	77618249	17
A_chr03	T	A	78062880	78062896	17
A_chr03	A	A	78111484	78111500	17
A_chr03	A	A	78741214	78741230	17
A_chr03	A	A	80707866	80707882	17
A_chr03	A	A	82880140	82880156	17
A_chr03	T	A	86367125	86367141	17	***
A_chr03	T	A	87331595	87331611	17
A_chr03	T	A	87588015	87588031	17
A_chr03	A	A	87738104	87738120	17	***
A_chr03	A	A	88193549	88193565	17
A_chr03	T	A	88303977	88303993	17
A_chr03	T	A	89911409	89911425	17
A_chr03	A	A	90351522	90351538	17
A_chr03	A	A	90721079	90721095	17
A_chr03	A	A	90731986	90732002	17
A_chr03	A	A	90752945	90752961	17
A_chr03	T	A	91244849	91244865	17
A_chr03	A	A	91475804	91475820	17
A_chr03	A	A	91588819	91588835	17
A_chr03	A	A	91590254	91590270	17
A_chr03	A	A	91685746	91685762	17
A_chr03	T	A	92460150	92460166	17
A_chr03	A	A	92869957	92869973	17
A_chr03	A	A	93009815	93009831	17
A_chr03	A	A	93119872	93119888	17
A_chr03	T	A	93238433	93238449	17
A_chr03	A	A	93669173	93669189	17
A_chr03	T	A	93684369	93684385	17
A_chr03	A	A	94410238	94410254	17
A_chr03	T	A	97492624	97492640	17
A_chr03	T	A	98125994	98126010	17
A_chr03	T	A	99395137	99395153	17
A_chr03	T	A	99843104	99843120	17
A_chr03	T	A	100846812	100846828	17
A_chr03	T	A	101012148	101012164	17
A_chr03	T	A	101020796	101020812	17
A_chr03	A	A	104204903	104204919	17
A_chr03	A	A	105840726	105840742	17
A_chr03	A	A	106056675	106056691	17
A_chr03	T	A	106076957	106076973	17
A_chr03	T	A	106431932	106431948	17
A_chr03	A	A	106515176	106515192	17
A_chr03	A	A	106760395	106760411	17
A_chr03	T	A	107512178	107512194	17
A_chr03	T	A	107577464	107577480	17
A_chr03	T	A	107579446	107579462	17
A_chr03	T	A	107640351	107640367	17
A_chr03	T	A	107736802	107736818	17
A_chr03	T	A	107742968	107742984	17
A_chr03	T	A	110397487	110397503	17
A_chr03	A	A	110400643	110400659	17
A_chr03	A	A	110430068	110430084	17
A_chr03	T	A	110587555	110587571	17
A_chr03	A	A	110679089	110679105	17
A_chr03	A	A	111330036	111330052	17
A_chr03	A	A	111867882	111867898	17
A_chr03	A	A	112046338	112046354	17
A_chr03	T	A	112241695	112241711	17
A_chr03	A	A	112300054	112300070	17
A_chr03	T	A	112332805	112332821	17
A_chr03	A	A	112482155	112482171	17
A_chr03	T	A	113734934	113734950	17
A_chr03	T	A	114877638	114877654	17
A_chr03	T	A	115423019	115423035	17
A_chr03	T	A	115500737	115500753	17
A_chr03	A	A	115753343	115753359	17
A_chr03	A	A	115850439	115850455	17
A_chr03	A	A	116228033	116228049	17
A_chr03	T	A	116532537	116532553	17
A_chr03	A	A	116616858	116616874	17
A_chr03	T	A	116754986	116755002	17
A_chr03	T	A	119069244	119069260	17
A_chr03	A	A	119248370	119248386	17
A_chr03	T	A	119364561	119364577	17
A_chr03	T	A	120027149	120027165	17
A_chr03	A	A	121907032	121907048	17	***
A_chr03	T	A	124259307	124259323	17
A_chr03	T	A	124466413	124466429	17
A_chr03	T	A	124855407	124855423	17
A_chr03	A	A	125941653	125941669	17
A_chr03	T	A	125995516	125995532	17
A_chr03	A	A	126378055	126378071	17
A_chr03	A	A	126475911	126475927	17
A_chr03	A	A	126494610	126494626	17
A_chr03	A	A	124403	124418	16
A_chr03	A	A	289607	289622	16
A_chr03	T	A	1012636	1012651	16
A_chr03	A	A	1730024	1730039	16
A_chr03	A	A	1882778	1882793	16
A_chr03	T	A	3113764	3113779	16
A_chr03	A	A	3590262	3590277	16
A_chr03	T	A	3942565	3942580	16
A_chr03	A	A	3966026	3966041	16
A_chr03	A	A	6303741	6303756	16
A_chr03	A	A	8707613	8707628	16
A_chr03	T	A	11649937	11649952	16
A_chr03	A	A	12274252	12274267	16
A_chr03	T	A	12307272	12307287	16
A_chr03	T	A	13702369	13702384	16
A_chr03	T	A	13823754	13823769	16
A_chr03	T	A	13857729	13857744	16
A_chr03	T	A	13862923	13862938	16
A_chr03	T	A	14113418	14113433	16	***
A_chr03	T	A	14568982	14568997	16
A_chr03	A	A	18041692	18041707	16
A_chr03	A	A	18226516	18226531	16
A_chr03	A	A	19067144	19067159	16
A_chr03	T	A	20577155	20577170	16
A_chr03	A	A	20697353	20697368	16
A_chr03	T	A	21632552	21632567	16
A_chr03	T	A	21642334	21642349	16
A_chr03	A	A	21684447	21684462	16
A_chr03	A	A	22429663	22429678	16
A_chr03	A	A	23278865	23278880	16
A_chr03	A	A	23938545	23938560	16	***
A_chr03	A	A	24947756	24947771	16
A_chr03	T	A	25437423	25437438	16
A_chr03	T	A	25632715	25632730	16
A_chr03	A	A	25856961	25856976	16
A_chr03	T	A	27582735	27582750	16
A_chr03	T	A	27658118	27658133	16
A_chr03	T	A	27718676	27718691	16
A_chr03	A	A	27760285	27760300	16
A_chr03	T	A	27809859	27809874	16
A_chr03	T	A	27833315	27833330	16
A_chr03	T	A	27837535	27837550	16
A_chr03	A	A	27885799	27885814	16
A_chr03	T	A	27934922	27934937	16
A_chr03	A	A	28020905	28020920	16
A_chr03	T	A	28612960	28612975	16
A_chr03	A	A	28946884	28946899	16
A_chr03	A	A	29188765	29188780	16
A_chr03	T	A	29248726	29248741	16
A_chr03	A	A	29293529	29293544	16	***
A_chr03	T	A	29381238	29381253	16
A_chr03	A	A	29776892	29776907	16
A_chr03	A	A	30167407	30167422	16	***
A_chr03	A	A	30167940	30167955	16	***
A_chr03	T	A	30720811	30720826	16
A_chr03	T	A	31551389	31551404	16
A_chr03	T	A	32214232	32214247	16	***
A_chr03	T	A	32223953	32223968	16
A_chr03	A	A	32269056	32269071	16
A_chr03	A	A	32300278	32300293	16
A_chr03	A	A	32374252	32374267	16
A_chr03	T	A	32699563	32699578	16
A_chr03	A	A	33958173	33958188	16
A_chr03	T	A	34016145	34016160	16
A_chr03	A	A	34579597	34579612	16
A_chr03	A	A	34579853	34579868	16	***
A_chr03	A	A	34606664	34606679	16
A_chr03	T	A	34659769	34659784	16
A_chr03	A	A	34808950	34808965	16
A_chr03	T	A	35861688	35861703	16
A_chr03	T	A	36370629	36370644	16
A_chr03	T	A	36971227	36971242	16
A_chr03	A	A	37263402	37263417	16
A_chr03	A	A	37275446	37275461	16
A_chr03	A	A	37359024	37359039	16
A_chr03	T	A	37480968	37480983	16
A_chr03	T	A	37699446	37699461	16
A_chr03	T	A	37755542	37755557	16
A_chr03	A	A	37824782	37824797	16
A_chr03	T	A	37919029	37919044	16
A_chr03	A	A	37947405	37947420	16
A_chr03	T	A	38035855	38035870	16
A_chr03	T	A	38049266	38049281	16
A_chr03	A	A	38154163	38154178	16
A_chr03	T	A	38208469	38208484	16
A_chr03	T	A	38457347	38457362	16
A_chr03	T	A	38458707	38458722	16
A_chr03	T	A	38890252	38890267	16
A_chr03	T	A	38972178	38972193	16
A_chr03	A	A	39000762	39000777	16
A_chr03	T	A	39035208	39035223	16
A_chr03	T	A	39054588	39054603	16	***
A_chr03	T	A	39108718	39108733	16
A_chr03	T	A	39168726	39168741	16
A_chr03	A	A	39246359	39246374	16
A_chr03	T	A	39254626	39254641	16
A_chr03	A	A	39262436	39262451	16
A_chr03	T	A	39851253	39851268	16
A_chr03	A	A	39898828	39898843	16
A_chr03	T	A	40767019	40767034	16
A_chr03	T	A	41012752	41012767	16
A_chr03	A	A	41085952	41085967	16
A_chr03	A	A	41200620	41200635	16
A_chr03	T	A	41327696	41327711	16	***
A_chr03	A	A	41336776	41336791	16
A_chr03	A	A	42232264	42232279	16
A_chr03	T	A	42440759	42440774	16
A_chr03	T	A	42504691	42504706	16
A_chr03	A	A	42620692	42620707	16
A_chr03	A	A	42628069	42628084	16
A_chr03	T	A	42677830	42677845	16
A_chr03	T	A	42871795	42871810	16
A_chr03	A	A	42946230	42946245	16	***
A_chr03	A	A	43023428	43023443	16
A_chr03	T	A	43179247	43179262	16
A_chr03	A	A	43213315	43213330	16
A_chr03	A	A	43301379	43301394	16
A_chr03	A	A	43398794	43398809	16
A_chr03	T	A	43404880	43404895	16
A_chr03	A	A	43541795	43541810	16
A_chr03	T	A	44096247	44096262	16
A_chr03	T	A	44283948	44283963	16
A_chr03	A	A	45769251	45769266	16
A_chr03	T	A	46891472	46891487	16	***
A_chr03	A	A	46994693	46994708	16	***
A_chr03	T	A	47500895	47500910	16
A_chr03	T	A	47627633	47627648	16
A_chr03	T	A	47722514	47722529	16
A_chr03	A	A	47749048	47749063	16
A_chr03	A	A	47778998	47779013	16
A_chr03	T	A	49292916	49292931	16
A_chr03	T	A	49598098	49598113	16
A_chr03	A	A	49684022	49684037	16
A_chr03	T	A	49838219	49838234	16
A_chr03	T	A	49838608	49838623	16
A_chr03	A	A	49868577	49868592	16
A_chr03	T	A	49916980	49916995	16
A_chr03	T	A	50080019	50080034	16
A_chr03	A	A	50473466	50473481	16
A_chr03	T	A	50479803	50479818	16
A_chr03	A	A	51319404	51319419	16
A_chr03	A	A	51356852	51356867	16
A_chr03	T	A	52339693	52339708	16
A_chr03	A	A	52967408	52967423	16
A_chr03	A	A	53171991	53172006	16
A_chr03	T	A	53667028	53667043	16
A_chr03	A	A	53987447	53987462	16
A_chr03	T	A	54586863	54586878	16
A_chr03	T	A	54611018	54611033	16
A_chr03	T	A	54986187	54986202	16
A_chr03	A	A	55784083	55784098	16
A_chr03	T	A	57424978	57424993	16
A_chr03	A	A	59371709	59371724	16
A_chr03	T	A	60155918	60155933	16
A_chr03	T	A	60812017	60812032	16
A_chr03	T	A	61714053	61714068	16
A_chr03	T	A	61744739	61744754	16
A_chr03	A	A	61931993	61932008	16	***
A_chr03	A	A	62064424	62064439	16
A_chr03	A	A	62082539	62082554	16	***
A_chr03	T	A	62152905	62152920	16
A_chr03	A	A	62460385	62460400	16
A_chr03	T	A	63265063	63265078	16
A_chr03	A	A	64437779	64437794	16
A_chr03	A	A	65806613	65806628	16
A_chr03	A	A	65974411	65974426	16
A_chr03	A	A	66967591	66967606	16
A_chr03	A	A	67069991	67070006	16
A_chr03	A	A	67184282	67184297	16
A_chr03	A	A	67379564	67379579	16
A_chr03	A	A	67429989	67430004	16
A_chr03	A	A	67550350	67550365	16
A_chr03	A	A	67599847	67599862	16
A_chr03	T	A	68670690	68670705	16
A_chr03	A	A	68795906	68795921	16
A_chr03	T	A	69093495	69093510	16
A_chr03	T	A	69460778	69460793	16
A_chr03	A	A	70556935	70556950	16
A_chr03	T	A	72121093	72121108	16
A_chr03	T	A	72459641	72459656	16
A_chr03	T	A	74461835	74461850	16
A_chr03	T	A	77084570	77084585	16
A_chr03	T	A	77177643	77177658	16
A_chr03	A	A	77501352	77501367	16
A_chr03	T	A	77988740	77988755	16
A_chr03	T	A	78412716	78412731	16
A_chr03	A	A	78536444	78536459	16
A_chr03	A	A	78592927	78592942	16
A_chr03	T	A	78660051	78660066	16
A_chr03	T	A	78683620	78683635	16
A_chr03	T	A	79674484	79674499	16
A_chr03	T	A	79819578	79819593	16
A_chr03	A	A	80397059	80397074	16
A_chr03	T	A	82607511	82607526	16
A_chr03	T	A	82740983	82740998	16
A_chr03	T	A	84551628	84551643	16
A_chr03	A	A	84953237	84953252	16
A_chr03	T	A	87078629	87078644	16
A_chr03	A	A	87463663	87463678	16
A_chr03	T	A	87570491	87570506	16
A_chr03	A	A	87721210	87721225	16
A_chr03	A	A	87914744	87914759	16
A_chr03	T	A	87952824	87952839	16
A_chr03	T	A	87956578	87956593	16
A_chr03	A	A	88682187	88682202	16
A_chr03	T	A	88799249	88799264	16
A_chr03	T	A	89079409	89079424	16
A_chr03	A	A	89246390	89246405	16
A_chr03	A	A	89397424	89397439	16
A_chr03	A	A	89504604	89504619	16
A_chr03	T	A	89519964	89519979	16
A_chr03	A	A	89520706	89520721	16
A_chr03	A	A	89655628	89655643	16
A_chr03	A	A	89662405	89662420	16
A_chr03	A	A	89667518	89667533	16
A_chr03	A	A	89807843	89807858	16
A_chr03	T	A	90030171	90030186	16
A_chr03	T	A	90095917	90095932	16
A_chr03	T	A	90323797	90323812	16
A_chr03	T	A	90527171	90527186	16
A_chr03	A	A	90558641	90558656	16
A_chr03	T	A	90582856	90582871	16
A_chr03	A	A	90700611	90700626	16
A_chr03	T	A	90723968	90723983	16
A_chr03	T	A	90792892	90792907	16
A_chr03	A	A	90812853	90812868	16
A_chr03	A	A	90846836	90846851	16
A_chr03	T	A	90849150	90849165	16
A_chr03	A	A	91025700	91025715	16
A_chr03	A	A	91030362	91030377	16
A_chr03	A	A	91527792	91527807	16
A_chr03	A	A	91752811	91752826	16
A_chr03	T	A	92536428	92536443	16
A_chr03	A	A	92587912	92587927	16
A_chr03	A	A	93080438	93080453	16
A_chr03	A	A	93509649	93509664	16
A_chr03	A	A	93890402	93890417	16
A_chr03	T	A	94879292	94879307	16
A_chr03	A	A	95077210	95077225	16
A_chr03	T	A	95593140	95593155	16
A_chr03	T	A	97061668	97061683	16
A_chr03	T	A	97796386	97796401	16
A_chr03	T	A	98708198	98708213	16
A_chr03	A	A	99066799	99066814	16
A_chr03	A	A	99096988	99097003	16
A_chr03	T	A	99832925	99832940	16
A_chr03	A	A	99993860	99993875	16
A_chr03	A	A	100336135	100336150	16
A_chr03	T	A	102207509	102207524	16
A_chr03	A	A	104205620	104205635	16
A_chr03	A	A	105917440	105917455	16
A_chr03	T	A	106070824	106070839	16
A_chr03	A	A	106196891	106196906	16
A_chr03	T	A	106321438	106321453	16
A_chr03	T	A	106324322	106324337	16
A_chr03	T	A	106394548	106394563	16
A_chr03	A	A	106437111	106437126	16
A_chr03	T	A	106572627	106572642	16
A_chr03	A	A	106715293	106715308	16
A_chr03	A	A	106989783	106989798	16
A_chr03	T	A	107521544	107521559	16
A_chr03	A	A	107540635	107540650	16
A_chr03	A	A	107591760	107591775	16
A_chr03	T	A	110408920	110408935	16
A_chr03	T	A	110460025	110460040	16
A_chr03	A	A	110614807	110614822	16
A_chr03	T	A	110654653	110654668	16
A_chr03	T	A	110743509	110743524	16
A_chr03	T	A	110887965	110887980	16
A_chr03	A	A	111023336	111023351	16
A_chr03	A	A	111363160	111363175	16
A_chr03	T	A	111659546	111659561	16
A_chr03	A	A	111856758	111856773	16
A_chr03	A	A	111863119	111863134	16
A_chr03	A	A	111874244	111874259	16
A_chr03	T	A	112445481	112445496	16
A_chr03	A	A	112584327	112584342	16
A_chr03	A	A	112734053	112734068	16
A_chr03	T	A	114588319	114588334	16
A_chr03	A	A	114821469	114821484	16
A_chr03	A	A	115078318	115078333	16
A_chr03	A	A	115132062	115132077	16
A_chr03	T	A	115412085	115412100	16
A_chr03	T	A	115522072	115522087	16
A_chr03	T	A	115559669	115559684	16
A_chr03	T	A	115611629	115611644	16
A_chr03	T	A	115653033	115653048	16
A_chr03	A	A	115671631	115671646	16
A_chr03	A	A	115881624	115881639	16
A_chr03	A	A	116181462	116181477	16
A_chr03	T	A	116469859	116469874	16
A_chr03	T	A	116470474	116470489	16
A_chr03	T	A	116554109	116554124	16
A_chr03	T	A	116569809	116569824	16
A_chr03	A	A	116593700	116593715	16
A_chr03	T	A	116602254	116602269	16
A_chr03	T	A	116619166	116619181	16
A_chr03	T	A	116803246	116803261	16
A_chr03	T	A	116853586	116853601	16
A_chr03	T	A	116857547	116857562	16
A_chr03	A	A	116901086	116901101	16
A_chr03	A	A	119086880	119086895	16
A_chr03	T	A	119112292	119112307	16
A_chr03	A	A	119781749	119781764	16
A_chr03	T	A	120086298	120086313	16
A_chr03	T	A	121915489	121915504	16
A_chr03	A	A	122003130	122003145	16
A_chr03	T	A	122184612	122184627	16
A_chr03	T	A	122720967	122720982	16
A_chr03	A	A	123497375	123497390	16
A_chr03	T	A	124826621	124826636	16
A_chr03	A	A	124951258	124951273	16
A_chr03	A	A	125628482	125628497	16
A_chr03	A	A	125655609	125655624	16
A_chr03	A	A	125736232	125736247	16
A_chr03	T	A	125868727	125868742	16
A_chr03	A	A	126491385	126491400	16
A_chr03	T	A	126624613	126624628	16
A_chr03	T	A	126642912	126642927	16
A_chr03	T	A	126801890	126801905	16
A_chr03	T	A	126897002	126897017	16
A_chr03	T	A	126907585	126907600	16
A_chr03	A	A	1316765	1316779	15
A_chr03	A	A	1479956	1479970	15
A_chr03	A	A	1754804	1754818	15
A_chr03	A	A	1755852	1755866	15
A_chr03	T	A	1847981	1847995	15
A_chr03	T	A	2213871	2213885	15
A_chr03	T	A	3520612	3520626	15
A_chr03	T	A	3713555	3713569	15
A_chr03	A	A	4442925	4442939	15
A_chr03	T	A	4840737	4840751	15
A_chr03	T	A	5499450	5499464	15
A_chr03	T	A	6220328	6220342	15
A_chr03	T	A	6287702	6287716	15
A_chr03	A	A	6312845	6312859	15
A_chr03	A	A	7141242	7141256	15
A_chr03	T	A	7233119	7233133	15
A_chr03	A	A	10670570	10670584	15
A_chr03	A	A	12322035	12322049	15
A_chr03	T	A	12342590	12342604	15
A_chr03	A	A	12794284	12794298	15
A_chr03	A	A	12830557	12830571	15
A_chr03	A	A	12832538	12832552	15
A_chr03	A	A	12844647	12844661	15	***
A_chr03	T	A	12872699	12872713	15
A_chr03	A	A	12931866	12931880	15
A_chr03	T	A	12995110	12995124	15
A_chr03	A	A	12999909	12999923	15
A_chr03	T	A	13161902	13161916	15
A_chr03	T	A	13722895	13722909	15
A_chr03	T	A	13727980	13727994	15
A_chr03	T	A	13741913	13741927	15
A_chr03	A	A	13826592	13826606	15
A_chr03	T	A	14189935	14189949	15
A_chr03	T	A	14300435	14300449	15
A_chr03	A	A	14300806	14300820	15
A_chr03	T	A	14430872	14430886	15
A_chr03	A	A	14453540	14453554	15
A_chr03	T	A	14516255	14516269	15
A_chr03	A	A	14536214	14536228	15
A_chr03	T	A	14596780	14596794	15
A_chr03	T	A	14616240	14616254	15	***
A_chr03	T	A	14942230	14942244	15
A_chr03	T	A	15869251	15869265	15
A_chr03	T	A	16206932	16206946	15
A_chr03	A	A	17120834	17120848	15
A_chr03	T	A	17593144	17593158	15
A_chr03	A	A	17608600	17608614	15
A_chr03	A	A	18775907	18775921	15
A_chr03	T	A	18868925	18868939	15
A_chr03	T	A	19174214	19174228	15
A_chr03	A	A	19229154	19229168	15
A_chr03	T	A	20091049	20091063	15
A_chr03	A	A	20480142	20480156	15
A_chr03	T	A	20496180	20496194	15
A_chr03	A	A	20538221	20538235	15
A_chr03	A	A	20720432	20720446	15
A_chr03	T	A	20745101	20745115	15
A_chr03	T	A	20818547	20818561	15
A_chr03	A	A	21120508	21120522	15
A_chr03	A	A	21209670	21209684	15
A_chr03	A	A	21396923	21396937	15
A_chr03	T	A	21544225	21544239	15
A_chr03	A	A	21717494	21717508	15
A_chr03	A	A	21766628	21766642	15
A_chr03	T	A	22585793	22585807	15
A_chr03	T	A	22761340	22761354	15
A_chr03	T	A	22831044	22831058	15
A_chr03	A	A	22838068	22838082	15
A_chr03	A	A	22895512	22895526	15
A_chr03	T	A	22916363	22916377	15
A_chr03	A	A	22946893	22946907	15
A_chr03	A	A	22973248	22973262	15
A_chr03	A	A	22982517	22982531	15
A_chr03	T	A	23452257	23452271	15
A_chr03	A	A	23506530	23506544	15
A_chr03	T	A	23624131	23624145	15
A_chr03	T	A	23879563	23879577	15	***
A_chr03	A	A	24197298	24197312	15
A_chr03	T	A	24839546	24839560	15
A_chr03	A	A	25309620	25309634	15
A_chr03	A	A	25473201	25473215	15
A_chr03	T	A	25928571	25928585	15
A_chr03	T	A	27603319	27603333	15
A_chr03	A	A	27657557	27657571	15
A_chr03	T	A	27658740	27658754	15
A_chr03	A	A	27814231	27814245	15
A_chr03	T	A	27935283	27935297	15
A_chr03	T	A	28030716	28030730	15	***
A_chr03	A	A	28405317	28405331	15
A_chr03	A	A	28406334	28406348	15
A_chr03	T	A	28677128	28677142	15
A_chr03	A	A	29003659	29003673	15	***
A_chr03	T	A	29295223	29295237	15
A_chr03	T	A	29663461	29663475	15
A_chr03	T	A	29719990	29720004	15
A_chr03	A	A	29738858	29738872	15
A_chr03	A	A	29773342	29773356	15
A_chr03	A	A	29795922	29795936	15
A_chr03	A	A	29904183	29904197	15
A_chr03	T	A	29931336	29931350	15
A_chr03	T	A	29997341	29997355	15
A_chr03	A	A	30002266	30002280	15
A_chr03	T	A	30157221	30157235	15
A_chr03	A	A	30163575	30163589	15
A_chr03	T	A	30167156	30167170	15
A_chr03	A	A	30169500	30169514	15
A_chr03	T	A	30170041	30170055	15
A_chr03	T	A	30312797	30312811	15
A_chr03	T	A	30406136	30406150	15
A_chr03	A	A	30458310	30458324	15
A_chr03	T	A	30599609	30599623	15
A_chr03	A	A	30735581	30735595	15
A_chr03	A	A	30862473	30862487	15
A_chr03	A	A	31035183	31035197	15
A_chr03	A	A	31083315	31083329	15
A_chr03	A	A	31633996	31634010	15	***
A_chr03	T	A	31715137	31715151	15
A_chr03	T	A	32031062	32031076	15	***
A_chr03	A	A	32413074	32413088	15
A_chr03	A	A	32511498	32511512	15
A_chr03	A	A	32950726	32950740	15
A_chr03	A	A	33080451	33080465	15
A_chr03	T	A	33083830	33083844	15
A_chr03	T	A	33495309	33495323	15
A_chr03	T	A	34132802	34132816	15
A_chr03	T	A	34283553	34283567	15
A_chr03	T	A	34456629	34456643	15
A_chr03	T	A	34533441	34533455	15
A_chr03	T	A	34664545	34664559	15
A_chr03	T	A	34710752	34710766	15
A_chr03	A	A	34803281	34803295	15
A_chr03	A	A	34806598	34806612	15
A_chr03	T	A	35440754	35440768	15
A_chr03	T	A	36801350	36801364	15
A_chr03	T	A	37236341	37236355	15
A_chr03	T	A	37341679	37341693	15
A_chr03	A	A	37373019	37373033	15	***
A_chr03	A	A	37504609	37504623	15	***
A_chr03	A	A	37524849	37524863	15
A_chr03	T	A	37555725	37555739	15
A_chr03	A	A	37619234	37619248	15
A_chr03	A	A	37644825	37644839	15
A_chr03	T	A	37705011	37705025	15
A_chr03	A	A	37737146	37737160	15
A_chr03	T	A	37739522	37739536	15
A_chr03	T	A	37746840	37746854	15
A_chr03	A	A	37753166	37753180	15
A_chr03	T	A	37762857	37762871	15
A_chr03	A	A	37792560	37792574	15
A_chr03	A	A	37861635	37861649	15
A_chr03	T	A	37872144	37872158	15
A_chr03	A	A	37910634	37910648	15
A_chr03	A	A	37959015	37959029	15
A_chr03	A	A	38280521	38280535	15
A_chr03	T	A	38599273	38599287	15
A_chr03	T	A	39013893	39013907	15
A_chr03	A	A	39037836	39037850	15
A_chr03	A	A	39231538	39231552	15
A_chr03	T	A	39333193	39333207	15
A_chr03	T	A	39928860	39928874	15
A_chr03	A	A	39941070	39941084	15
A_chr03	T	A	39948815	39948829	15
A_chr03	T	A	40028595	40028609	15
A_chr03	A	A	40090807	40090821	15
A_chr03	A	A	40169112	40169126	15
A_chr03	T	A	40242006	40242020	15
A_chr03	A	A	40258806	40258820	15
A_chr03	T	A	40358136	40358150	15
A_chr03	T	A	40605464	40605478	15
A_chr03	T	A	40779299	40779313	15	***
A_chr03	T	A	40803018	40803032	15
A_chr03	A	A	40857431	40857445	15
A_chr03	A	A	40995163	40995177	15
A_chr03	A	A	41033155	41033169	15
A_chr03	A	A	41286560	41286574	15
A_chr03	T	A	41321858	41321872	15
A_chr03	T	A	41326931	41326945	15
A_chr03	A	A	41338022	41338036	15
A_chr03	A	A	41611880	41611894	15
A_chr03	T	A	41612107	41612121	15
A_chr03	A	A	42044194	42044208	15
A_chr03	T	A	42326515	42326529	15
A_chr03	A	A	42580064	42580078	15
A_chr03	T	A	42597034	42597048	15
A_chr03	A	A	42616756	42616770	15
A_chr03	A	A	42687048	42687062	15
A_chr03	A	A	42988539	42988553	15
A_chr03	T	A	43021365	43021379	15
A_chr03	T	A	43154698	43154712	15
A_chr03	A	A	43281884	43281898	15
A_chr03	T	A	43536969	43536983	15
A_chr03	T	A	43623450	43623464	15
A_chr03	A	A	43689688	43689702	15
A_chr03	T	A	43690575	43690589	15
A_chr03	T	A	43698779	43698793	15	***
A_chr03	A	A	43768174	43768188	15
A_chr03	A	A	43877698	43877712	15	***
A_chr03	A	A	44117542	44117556	15
A_chr03	A	A	44125450	44125464	15
A_chr03	T	A	44161238	44161252	15
A_chr03	T	A	44797716	44797730	15
A_chr03	T	A	45994652	45994666	15
A_chr03	T	A	46070983	46070997	15
A_chr03	A	A	46550512	46550526	15
A_chr03	T	A	46906475	46906489	15
A_chr03	T	A	46945876	46945890	15
A_chr03	A	A	47537282	47537296	15
A_chr03	T	A	47538398	47538412	15
A_chr03	A	A	47539448	47539462	15
A_chr03	A	A	47549519	47549533	15
A_chr03	A	A	47582981	47582995	15
A_chr03	T	A	47622103	47622117	15
A_chr03	A	A	47678106	47678120	15
A_chr03	A	A	47754225	47754239	15
A_chr03	T	A	47790176	47790190	15
A_chr03	T	A	49106219	49106233	15
A_chr03	T	A	49166422	49166436	15
A_chr03	A	A	49233808	49233822	15
A_chr03	T	A	49611658	49611672	15
A_chr03	A	A	49635254	49635268	15
A_chr03	A	A	49713561	49713575	15
A_chr03	A	A	49816145	49816159	15
A_chr03	T	A	49845036	49845050	15
A_chr03	T	A	49932035	49932049	15
A_chr03	T	A	50009166	50009180	15	***
A_chr03	T	A	50271457	50271471	15
A_chr03	T	A	50339270	50339284	15
A_chr03	T	A	50466753	50466767	15
A_chr03	T	A	50828356	50828370	15	***
A_chr03	T	A	51051415	51051429	15
A_chr03	T	A	51208629	51208643	15
A_chr03	A	A	51351949	51351963	15
A_chr03	T	A	51489610	51489624	15
A_chr03	T	A	52334080	52334094	15
A_chr03	T	A	52707536	52707550	15
A_chr03	T	A	52904015	52904029	15
A_chr03	A	A	53400366	53400380	15
A_chr03	A	A	54170429	54170443	15
A_chr03	A	A	54222643	54222657	15
A_chr03	T	A	54361799	54361813	15
A_chr03	T	A	54782470	54782484	15
A_chr03	T	A	54863126	54863140	15
A_chr03	A	A	54963398	54963412	15
A_chr03	T	A	55771503	55771517	15
A_chr03	A	A	56220138	56220152	15
A_chr03	T	A	56267880	56267894	15
A_chr03	A	A	56847094	56847108	15
A_chr03	T	A	57719252	57719266	15
A_chr03	A	A	58752904	58752918	15
A_chr03	T	A	58854639	58854653	15
A_chr03	T	A	59216321	59216335	15
A_chr03	A	A	59378171	59378185	15
A_chr03	T	A	60149474	60149488	15
A_chr03	A	A	60458579	60458593	15
A_chr03	A	A	61110588	61110602	15
A_chr03	T	A	61111728	61111742	15
A_chr03	T	A	61242052	61242066	15
A_chr03	T	A	61265366	61265380	15
A_chr03	T	A	61324391	61324405	15
A_chr03	T	A	61542837	61542851	15
A_chr03	T	A	61752316	61752330	15	***
A_chr03	A	A	61916722	61916736	15
A_chr03	T	A	62000840	62000854	15
A_chr03	A	A	62007953	62007967	15
A_chr03	T	A	62671208	62671222	15
A_chr03	A	A	63220219	63220233	15
A_chr03	A	A	64279917	64279931	15
A_chr03	A	A	64598667	64598681	15
A_chr03	T	A	64614533	64614547	15
A_chr03	A	A	65498762	65498776	15
A_chr03	A	A	65969848	65969862	15
A_chr03	A	A	66921363	66921377	15
A_chr03	A	A	67087580	67087594	15
A_chr03	A	A	67124393	67124407	15
A_chr03	A	A	67275630	67275644	15
A_chr03	A	A	67296521	67296535	15
A_chr03	T	A	67464258	67464272	15
A_chr03	T	A	67489507	67489521	15
A_chr03	A	A	67523661	67523675	15
A_chr03	T	A	68271291	68271305	15
A_chr03	A	A	68279682	68279696	15
A_chr03	A	A	68341624	68341638	15
A_chr03	A	A	68469644	68469658	15
A_chr03	T	A	68477219	68477233	15
A_chr03	A	A	68513912	68513926	15
A_chr03	T	A	68547152	68547166	15
A_chr03	T	A	68810520	68810534	15
A_chr03	A	A	69135523	69135537	15	***
A_chr03	T	A	69397610	69397624	15
A_chr03	A	A	69519323	69519337	15
A_chr03	A	A	69576898	69576912	15
A_chr03	T	A	70291975	70291989	15
A_chr03	T	A	70845547	70845561	15
A_chr03	A	A	70902802	70902816	15
A_chr03	A	A	70917294	70917308	15
A_chr03	T	A	71063678	71063692	15
A_chr03	T	A	71202986	71203000	15
A_chr03	T	A	71241973	71241987	15
A_chr03	A	A	71901852	71901866	15
A_chr03	A	A	71953656	71953670	15
A_chr03	A	A	71985502	71985516	15
A_chr03	T	A	72336735	72336749	15
A_chr03	A	A	72539009	72539023	15
A_chr03	A	A	74207391	74207405	15
A_chr03	T	A	74410814	74410828	15
A_chr03	A	A	74994040	74994054	15
A_chr03	T	A	75189898	75189912	15
A_chr03	A	A	75714104	75714118	15
A_chr03	A	A	76259236	76259250	15
A_chr03	A	A	76265191	76265205	15
A_chr03	A	A	76364460	76364474	15
A_chr03	A	A	76477403	76477417	15
A_chr03	T	A	77241923	77241937	15
A_chr03	A	A	77449467	77449481	15
A_chr03	T	A	77551006	77551020	15
A_chr03	T	A	77635789	77635803	15
A_chr03	T	A	78135855	78135869	15
A_chr03	A	A	78212362	78212376	15
A_chr03	T	A	78285872	78285886	15
A_chr03	T	A	78293343	78293357	15
A_chr03	T	A	78293588	78293602	15
A_chr03	T	A	78536316	78536330	15
A_chr03	A	A	78695841	78695855	15
A_chr03	A	A	78805441	78805455	15
A_chr03	T	A	78881704	78881718	15
A_chr03	T	A	79079355	79079369	15
A_chr03	T	A	79098892	79098906	15
A_chr03	T	A	79220072	79220086	15	***
A_chr03	A	A	79381959	79381973	15
A_chr03	A	A	79534569	79534583	15	***
A_chr03	A	A	79534768	79534782	15
A_chr03	T	A	79759277	79759291	15
A_chr03	T	A	80123271	80123285	15
A_chr03	A	A	81678545	81678559	15
A_chr03	A	A	81811305	81811319	15
A_chr03	A	A	81813872	81813886	15
A_chr03	A	A	81903143	81903157	15
A_chr03	A	A	82733089	82733103	15
A_chr03	A	A	83146309	83146323	15
A_chr03	T	A	83509833	83509847	15
A_chr03	A	A	83725131	83725145	15
A_chr03	A	A	83960323	83960337	15
A_chr03	A	A	84249122	84249136	15
A_chr03	A	A	84367590	84367604	15
A_chr03	A	A	84697845	84697859	15
A_chr03	A	A	84992812	84992826	15
A_chr03	A	A	85204036	85204050	15
A_chr03	T	A	85960014	85960028	15
A_chr03	A	A	86449029	86449043	15
A_chr03	A	A	86930697	86930711	15	***
A_chr03	A	A	87642268	87642282	15
A_chr03	T	A	87833713	87833727	15
A_chr03	A	A	87961414	87961428	15
A_chr03	A	A	87997592	87997606	15
A_chr03	T	A	88024295	88024309	15
A_chr03	A	A	88082643	88082657	15
A_chr03	T	A	88199043	88199057	15
A_chr03	A	A	88311993	88312007	15
A_chr03	T	A	88323063	88323077	15
A_chr03	T	A	88966523	88966537	15
A_chr03	A	A	89258286	89258300	15
A_chr03	T	A	89389036	89389050	15
A_chr03	T	A	89655702	89655716	15
A_chr03	A	A	89727634	89727648	15
A_chr03	A	A	89946496	89946510	15
A_chr03	T	A	90017708	90017722	15
A_chr03	T	A	90019680	90019694	15
A_chr03	A	A	90028899	90028913	15
A_chr03	T	A	90031749	90031763	15
A_chr03	T	A	90705135	90705149	15
A_chr03	A	A	90711901	90711915	15
A_chr03	A	A	90758578	90758592	15
A_chr03	T	A	90923781	90923795	15
A_chr03	T	A	90969840	90969854	15
A_chr03	T	A	90975758	90975772	15
A_chr03	T	A	91061181	91061195	15
A_chr03	T	A	91106140	91106154	15
A_chr03	A	A	91505225	91505239	15
A_chr03	A	A	91566129	91566143	15
A_chr03	A	A	91787846	91787860	15
A_chr03	A	A	91837115	91837129	15
A_chr03	T	A	91866996	91867010	15
A_chr03	A	A	91996154	91996168	15
A_chr03	T	A	92038617	92038631	15
A_chr03	T	A	92047709	92047723	15
A_chr03	T	A	92309536	92309550	15
A_chr03	T	A	92393777	92393791	15
A_chr03	T	A	92430041	92430055	15
A_chr03	A	A	92521464	92521478	15
A_chr03	A	A	92609404	92609418	15
A_chr03	A	A	92970935	92970949	15
A_chr03	T	A	92993904	92993918	15
A_chr03	T	A	93087664	93087678	15
A_chr03	T	A	93090476	93090490	15
A_chr03	A	A	93166357	93166371	15
A_chr03	A	A	93482953	93482967	15
A_chr03	A	A	93531352	93531366	15
A_chr03	A	A	93586321	93586335	15
A_chr03	A	A	93668901	93668915	15
A_chr03	A	A	93724471	93724485	15
A_chr03	T	A	93738084	93738098	15
A_chr03	A	A	93782770	93782784	15
A_chr03	A	A	93809875	93809889	15
A_chr03	A	A	93890502	93890516	15
A_chr03	T	A	94200883	94200897	15
A_chr03	A	A	95275920	95275934	15
A_chr03	A	A	95299372	95299386	15
A_chr03	A	A	95300042	95300056	15
A_chr03	T	A	95305662	95305676	15
A_chr03	A	A	95475256	95475270	15
A_chr03	A	A	95490215	95490229	15
A_chr03	T	A	96123433	96123447	15
A_chr03	T	A	96718762	96718776	15
A_chr03	T	A	98714327	98714341	15
A_chr03	A	A	99078840	99078854	15
A_chr03	A	A	99171251	99171265	15
A_chr03	T	A	99938492	99938506	15
A_chr03	A	A	100192360	100192374	15
A_chr03	T	A	100595559	100595573	15
A_chr03	A	A	100781223	100781237	15
A_chr03	A	A	100858096	100858110	15
A_chr03	T	A	101291753	101291767	15
A_chr03	T	A	101291788	101291802	15
A_chr03	A	A	101316179	101316193	15
A_chr03	A	A	104493495	104493509	15
A_chr03	T	A	104498160	104498174	15
A_chr03	T	A	105694491	105694505	15
A_chr03	T	A	105704213	105704227	15
A_chr03	T	A	105741462	105741476	15
A_chr03	A	A	105932932	105932946	15
A_chr03	A	A	106038780	106038794	15
A_chr03	A	A	106052546	106052560	15
A_chr03	T	A	106085123	106085137	15
A_chr03	A	A	106409150	106409164	15	***
A_chr03	A	A	106494197	106494211	15
A_chr03	T	A	106576656	106576670	15
A_chr03	A	A	106639898	106639912	15
A_chr03	T	A	106640383	106640397	15
A_chr03	T	A	106671035	106671049	15
A_chr03	A	A	106859078	106859092	15
A_chr03	T	A	107481751	107481765	15
A_chr03	T	A	107517066	107517080	15	***
A_chr03	T	A	107559581	107559595	15
A_chr03	T	A	107604536	107604550	15
A_chr03	A	A	107651639	107651653	15	***
A_chr03	A	A	107697533	107697547	15
A_chr03	A	A	110405945	110405959	15
A_chr03	T	A	110500507	110500521	15
A_chr03	T	A	110525498	110525512	15	***
A_chr03	A	A	110623701	110623715	15
A_chr03	A	A	110632388	110632402	15
A_chr03	A	A	110633757	110633771	15
A_chr03	T	A	110811583	110811597	15
A_chr03	T	A	110871522	110871536	15
A_chr03	A	A	110910024	110910038	15
A_chr03	T	A	110941237	110941251	15
A_chr03	A	A	110972544	110972558	15
A_chr03	T	A	111234898	111234912	15
A_chr03	T	A	111260375	111260389	15
A_chr03	T	A	111308349	111308363	15
A_chr03	A	A	111572150	111572164	15
A_chr03	A	A	112104332	112104346	15
A_chr03	A	A	112300931	112300945	15
A_chr03	A	A	112481028	112481042	15
A_chr03	T	A	112485627	112485641	15
A_chr03	T	A	114390674	114390688	15
A_chr03	A	A	114658516	114658530	15
A_chr03	T	A	114686800	114686814	15
A_chr03	A	A	114826073	114826087	15
A_chr03	T	A	114987508	114987522	15
A_chr03	A	A	114992069	114992083	15
A_chr03	T	A	115231854	115231868	15
A_chr03	A	A	115415404	115415418	15	***
A_chr03	A	A	115434444	115434458	15
A_chr03	A	A	115529321	115529335	15
A_chr03	T	A	115555949	115555963	15
A_chr03	T	A	115559094	115559108	15
A_chr03	A	A	115581442	115581456	15
A_chr03	A	A	115581488	115581502	15
A_chr03	T	A	115589567	115589581	15
A_chr03	A	A	115632910	115632924	15
A_chr03	A	A	115810377	115810391	15
A_chr03	A	A	115850576	115850590	15
A_chr03	A	A	116188744	116188758	15
A_chr03	A	A	116190413	116190427	15
A_chr03	T	A	116594569	116594583	15
A_chr03	T	A	116671873	116671887	15
A_chr03	T	A	116711943	116711957	15
A_chr03	A	A	116741253	116741267	15
A_chr03	A	A	116855665	116855679	15
A_chr03	A	A	116859626	116859640	15
A_chr03	A	A	117262560	117262574	15
A_chr03	T	A	118432329	118432343	15
A_chr03	T	A	119074148	119074162	15
A_chr03	T	A	119930473	119930487	15
A_chr03	T	A	119990027	119990041	15
A_chr03	T	A	120225632	120225646	15
A_chr03	T	A	120249679	120249693	15
A_chr03	T	A	120915617	120915631	15
A_chr03	T	A	121855516	121855530	15
A_chr03	A	A	121863096	121863110	15	***
A_chr03	A	A	121900572	121900586	15
A_chr03	A	A	122012158	122012172	15
A_chr03	A	A	122274304	122274318	15
A_chr03	T	A	122808936	122808950	15
A_chr03	A	A	122822520	122822534	15
A_chr03	A	A	123477630	123477644	15
A_chr03	T	A	124686746	124686760	15
A_chr03	A	A	124824914	124824928	15
A_chr03	T	A	124829206	124829220	15
A_chr03	T	A	125449918	125449932	15
A_chr03	T	A	125548609	125548623	15
A_chr03	T	A	125671843	125671857	15
A_chr03	A	A	125712150	125712164	15
A_chr03	T	A	126495197	126495211	15
A_chr03	T	A	126920369	126920383	15
A_chr03	A	A	127265412	127265426	15
A_chr03	T	A	127311337	127311351	15
A_chr03	A	A	127352557	127352571	15
A_chr03	A	A	127609566	127609580	15
A_chr03	T	A	127717827	127717841	15	***
A_chr03	CAAAAA	AAAAAC	46838655	46838708	54
A_chr03	TTTTTG	AAAAAC	42835005	42835038	34
A_chr03	TTTTTG	AAAAAC	4184760	4184792	33
A_chr03	GTTTTT	AAAAAC	49925736	49925764	29
A_chr03	AAAAAC	AAAAAC	58932367	58932394	28
A_chr03	AAAAAC	AAAAAC	31206820	31206846	27
A_chr03	GTTTTT	AAAAAC	91270309	91270334	26
A_chr03	AAAAAC	AAAAAC	87314696	87314720	25
A_chr03	CAAAAA	AAAAAC	29125864	29125887	24	***
A_chr03	CAAAAA	AAAAAC	120841110	120841133	24
A_chr03	AAAAAC	AAAAAC	21334283	21334305	23
A_chr03	GTTTTT	AAAAAC	39955620	39955642	23
A_chr03	CAAAAA	AAAAAC	50145213	50145235	23
A_chr03	TTTTTG	AAAAAC	99250246	99250268	23
A_chr03	TTTTGT	AAAAAC	40511682	40511703	22
A_chr03	TTTTGT	AAAAAC	44824613	44824634	22
A_chr03	TGTTTT	AAAAAC	52037413	52037433	21
A_chr03	TTTTGT	AAAAAC	48720691	48720710	20
A_chr03	AAAAAC	AAAAAC	78240158	78240177	20
A_chr03	TTTTTG	AAAAAC	91088825	91088844	20
A_chr03	TTTTTG	AAAAAC	122691558	122691577	20
A_chr03	AAAAAC	AAAAAC	26046749	26046767	19
A_chr03	CAAAAA	AAAAAC	78004912	78004930	19	***
A_chr03	AAACAA	AAAAAC	34200099	34200116	18
A_chr03	GTTTTT	AAAAAC	37532957	37532974	18	***
A_chr03	GTTTTT	AAAAAC	44281706	44281723	18
A_chr03	AAAAAC	AAAAAC	77668752	77668769	18	***
A_chr03	GTTTTT	AAAAAC	91249197	91249214	18
A_chr03	TTTTTG	AAAAAC	96546260	96546277	18
A_chr03	TTTCTT	AAAAAG	97535159	97535203	45
A_chr03	TCTTTT	AAAAAG	109439961	109440003	43
A_chr03	TTTTCT	AAAAAG	36920912	36920951	40
A_chr03	AAAGAA	AAAAAG	43488617	43488653	37
A_chr03	AAAAAG	AAAAAG	91607201	91607236	36
A_chr03	AAAAAG	AAAAAG	50702436	50702469	34
A_chr03	TTCTTT	AAAAAG	13733280	13733312	33
A_chr03	AAAAAG	AAAAAG	34771191	34771223	33
A_chr03	AAAAAG	AAAAAG	117204086	117204118	33
A_chr03	GAAAAA	AAAAAG	22937352	22937383	32
A_chr03	TTTTCT	AAAAAG	51096614	51096645	32
A_chr03	TTTCTT	AAAAAG	78434854	78434885	32
A_chr03	TTTTTC	AAAAAG	15727572	15727602	31
A_chr03	AAAAGA	AAAAAG	35648509	35648539	31
A_chr03	AAAAAG	AAAAAG	40628989	40629019	31
A_chr03	TTTTTC	AAAAAG	113447198	113447228	31
A_chr03	TTTTTC	AAAAAG	18769715	18769744	30
A_chr03	AAAAAG	AAAAAG	48527552	48527581	30
A_chr03	TCTTTT	AAAAAG	70623674	70623703	30
A_chr03	TTTTCT	AAAAAG	12322552	12322580	29
A_chr03	GAAAAA	AAAAAG	73490460	73490488	29
A_chr03	TTTTTC	AAAAAG	21342570	21342597	28
A_chr03	AAAAAG	AAAAAG	50429758	50429784	27
A_chr03	TTCTTT	AAAAAG	58670534	58670560	27
A_chr03	AAAAAG	AAAAAG	86090840	86090866	27
A_chr03	AAAAGA	AAAAAG	126405401	126405427	27
A_chr03	AAAGAA	AAAAAG	19325382	19325407	26
A_chr03	AAAAAG	AAAAAG	58918280	58918305	26
A_chr03	TTTCTT	AAAAAG	72440108	72440133	26
A_chr03	TTTTTC	AAAAAG	90534907	90534932	26
A_chr03	TTCTTT	AAAAAG	117568865	117568890	26
A_chr03	AAAGAA	AAAAAG	27164442	27164466	25
A_chr03	AAAAAG	AAAAAG	29837221	29837245	25	***
A_chr03	AGAAAA	AAAAAG	32317454	32317478	25
A_chr03	GAAAAA	AAAAAG	42340257	42340281	25
A_chr03	GAAAAA	AAAAAG	42342202	42342226	25
A_chr03	AAAAGA	AAAAAG	75971703	75971727	25
A_chr03	TTTTTC	AAAAAG	86323882	86323906	25
A_chr03	AAAAAG	AAAAAG	121844552	121844576	25
A_chr03	TTTTCT	AAAAAG	19631749	19631772	24
A_chr03	AAGAAA	AAAAAG	53262188	53262211	24
A_chr03	TTCTTT	AAAAAG	104549785	104549808	24
A_chr03	AAAGAA	AAAAAG	119537369	119537392	24
A_chr03	TTTTTC	AAAAAG	2058570	2058592	23
A_chr03	TTTTTC	AAAAAG	41341805	41341827	23
A_chr03	TTTTTC	AAAAAG	43161757	43161779	23
A_chr03	TTTTTC	AAAAAG	55792898	55792920	23
A_chr03	AAAAAG	AAAAAG	63353079	63353101	23
A_chr03	CTTTTT	AAAAAG	73805071	73805093	23
A_chr03	TTTTTC	AAAAAG	77863084	77863106	23
A_chr03	TTTTTC	AAAAAG	93584990	93585012	23
A_chr03	AAAGAA	AAAAAG	95276785	95276807	23
A_chr03	TTTTTC	AAAAAG	115304801	115304823	23
A_chr03	GAAAAA	AAAAAG	117616627	117616649	23
A_chr03	TTTTCT	AAAAAG	741561	741582	22
A_chr03	GAAAAA	AAAAAG	4375533	4375554	22
A_chr03	TTTTCT	AAAAAG	13304822	13304843	22
A_chr03	AAAAAG	AAAAAG	28167591	28167612	22
A_chr03	TTTTCT	AAAAAG	80761664	80761685	22
A_chr03	GAAAAA	AAAAAG	89703219	89703240	22
A_chr03	GAAAAA	AAAAAG	92632548	92632569	22
A_chr03	TTTTTC	AAAAAG	100658460	100658481	22
A_chr03	AAAAAG	AAAAAG	102668727	102668748	22
A_chr03	TTTTCT	AAAAAG	116731985	116732006	22
A_chr03	TTCTTT	AAAAAG	120095156	120095177	22
A_chr03	AAAAAG	AAAAAG	121890703	121890724	22
A_chr03	TTTTCT	AAAAAG	12580028	12580048	21
A_chr03	TTTTCT	AAAAAG	20129919	20129939	21
A_chr03	AAAAAG	AAAAAG	21285800	21285820	21
A_chr03	AAAAAG	AAAAAG	22706201	22706221	21	***
A_chr03	AAAAAG	AAAAAG	45522776	45522796	21
A_chr03	AAAAGA	AAAAAG	52729128	52729148	21
A_chr03	TTTCTT	AAAAAG	54371734	54371754	21
A_chr03	TTTCTT	AAAAAG	54395246	54395266	21
A_chr03	AAAAGA	AAAAAG	81029097	81029117	21
A_chr03	AAAAGA	AAAAAG	91759366	91759386	21
A_chr03	TTTTCT	AAAAAG	98017892	98017912	21
A_chr03	AAAAAG	AAAAAG	104461076	104461096	21
A_chr03	TTTCTT	AAAAAG	110346701	110346721	21
A_chr03	TTTCTT	AAAAAG	113856209	113856229	21
A_chr03	AAGAAA	AAAAAG	122236759	122236779	21
A_chr03	AAAAAG	AAAAAG	29484218	29484237	20
A_chr03	AGAAAA	AAAAAG	31818649	31818668	20
A_chr03	TCTTTT	AAAAAG	38446502	38446521	20
A_chr03	TTTTCT	AAAAAG	50441542	50441561	20
A_chr03	TTTCTT	AAAAAG	56249603	56249622	20
A_chr03	AAAAGA	AAAAAG	78639275	78639294	20
A_chr03	AGAAAA	AAAAAG	81658099	81658118	20
A_chr03	AAGAAA	AAAAAG	84710712	84710731	20
A_chr03	AAAGAA	AAAAAG	91314747	91314766	20
A_chr03	TTTTTC	AAAAAG	91657861	91657880	20
A_chr03	AAAAGA	AAAAAG	110519964	110519983	20
A_chr03	TTTTTC	AAAAAG	110754142	110754161	20
A_chr03	AGAAAA	AAAAAG	10664268	10664286	19
A_chr03	AAAGAA	AAAAAG	18961552	18961570	19
A_chr03	AAAGAA	AAAAAG	18972265	18972283	19
A_chr03	CTTTTT	AAAAAG	21213644	21213662	19
A_chr03	AAAGAA	AAAAAG	22181699	22181717	19
A_chr03	AGAAAA	AAAAAG	22896356	22896374	19
A_chr03	TCTTTT	AAAAAG	23648900	23648918	19
A_chr03	TTTTCT	AAAAAG	23884666	23884684	19
A_chr03	AAAAAG	AAAAAG	24821714	24821732	19
A_chr03	AAAGAA	AAAAAG	24842453	24842471	19	***
A_chr03	TTTCTT	AAAAAG	29045854	29045872	19
A_chr03	TTTTTC	AAAAAG	32320615	32320633	19
A_chr03	TCTTTT	AAAAAG	34585950	34585968	19
A_chr03	TCTTTT	AAAAAG	34591061	34591079	19
A_chr03	AAAAAG	AAAAAG	39069803	39069821	19
A_chr03	TCTTTT	AAAAAG	41011432	41011450	19
A_chr03	AAAAGA	AAAAAG	45801837	45801855	19
A_chr03	TCTTTT	AAAAAG	46442331	46442349	19
A_chr03	AAAGAA	AAAAAG	52236704	52236722	19
A_chr03	AAAGAA	AAAAAG	54645116	54645134	19
A_chr03	TTCTTT	AAAAAG	56241274	56241292	19
A_chr03	TTTTCT	AAAAAG	64696176	64696194	19
A_chr03	CTTTTT	AAAAAG	71068292	71068310	19
A_chr03	TTTTCT	AAAAAG	72086244	72086262	19
A_chr03	TTTTCT	AAAAAG	73822391	73822409	19
A_chr03	AAAAAG	AAAAAG	75059400	75059418	19
A_chr03	AAAAGA	AAAAAG	78356588	78356606	19
A_chr03	TTTCTT	AAAAAG	83866544	83866562	19
A_chr03	CTTTTT	AAAAAG	86829044	86829062	19
A_chr03	TCTTTT	AAAAAG	90847612	90847630	19
A_chr03	TTCTTT	AAAAAG	91265150	91265168	19
A_chr03	TTCTTT	AAAAAG	91324116	91324134	19
A_chr03	TTCTTT	AAAAAG	92244288	92244306	19
A_chr03	TTCTTT	AAAAAG	98107535	98107553	19
A_chr03	AAGAAA	AAAAAG	109222003	109222021	19
A_chr03	AAAAGA	AAAAAG	126804183	126804201	19
A_chr03	TTTCTT	AAAAAG	1733240	1733257	18
A_chr03	CTTTTT	AAAAAG	5240382	5240399	18
A_chr03	TTCTTT	AAAAAG	7118766	7118783	18
A_chr03	TTCTTT	AAAAAG	9334307	9334324	18
A_chr03	CTTTTT	AAAAAG	10664138	10664155	18
A_chr03	TTTTCT	AAAAAG	12070080	12070097	18
A_chr03	AAAGAA	AAAAAG	14701964	14701981	18
A_chr03	AAGAAA	AAAAAG	14763623	14763640	18
A_chr03	CTTTTT	AAAAAG	25870854	25870871	18
A_chr03	TTTTCT	AAAAAG	32308459	32308476	18
A_chr03	AAGAAA	AAAAAG	33634651	33634668	18
A_chr03	TTTCTT	AAAAAG	33700669	33700686	18
A_chr03	AAGAAA	AAAAAG	35323975	35323992	18
A_chr03	TTTTCT	AAAAAG	37558685	37558702	18
A_chr03	CTTTTT	AAAAAG	42233052	42233069	18
A_chr03	AGAAAA	AAAAAG	43704869	43704886	18
A_chr03	CTTTTT	AAAAAG	45964223	45964240	18
A_chr03	AAGAAA	AAAAAG	46383516	46383533	18
A_chr03	AGAAAA	AAAAAG	47514350	47514367	18	***
A_chr03	TCTTTT	AAAAAG	52362599	52362616	18
A_chr03	GAAAAA	AAAAAG	59167487	59167504	18
A_chr03	TCTTTT	AAAAAG	61924721	61924738	18
A_chr03	TTTTTC	AAAAAG	67618007	67618024	18
A_chr03	TTCTTT	AAAAAG	71227582	71227599	18
A_chr03	AAGAAA	AAAAAG	71403426	71403443	18
A_chr03	TTCTTT	AAAAAG	74634509	74634526	18
A_chr03	TTTTTC	AAAAAG	79440244	79440261	18
A_chr03	GAAAAA	AAAAAG	79593762	79593779	18
A_chr03	AAGAAA	AAAAAG	81387164	81387181	18
A_chr03	TTTTCT	AAAAAG	89843551	89843568	18
A_chr03	AAAAAG	AAAAAG	93626353	93626370	18
A_chr03	TTCTTT	AAAAAG	94498958	94498975	18
A_chr03	TTTTCT	AAAAAG	103706405	103706422	18
A_chr03	TTCTTT	AAAAAG	103985110	103985127	18
A_chr03	CTTTTT	AAAAAG	105944235	105944252	18
A_chr03	TTCTTT	AAAAAG	107144032	107144049	18
A_chr03	TTCTTT	AAAAAG	113230003	113230020	18
A_chr03	TTTTCT	AAAAAG	115803470	115803487	18
A_chr03	TTTTTC	AAAAAG	115921156	115921173	18
A_chr03	CTTTTT	AAAAAG	116186355	116186372	18
A_chr03	AAAGAA	AAAAAG	119525112	119525129	18
A_chr03	AAAAGA	AAAAAG	121883202	121883219	18	***
A_chr03	AAAAAG	AAAAAG	125591111	125591128	18
A_chr03	AAAAAT	AAAAAT	46512481	46512574	94
A_chr03	TTTATT	AAAAAT	18393423	18393501	79
A_chr03	TTTTAT	AAAAAT	53884601	53884678	78
A_chr03	TTATTT	AAAAAT	51186256	51186328	73
A_chr03	TTTTAT	AAAAAT	117218316	117218384	69
A_chr03	TTATTT	AAAAAT	17399298	17399364	67
A_chr03	ATAAAA	AAAAAT	85414968	85415034	67
A_chr03	AAATAA	AAAAAT	64318474	64318531	58
A_chr03	ATAAAA	AAAAAT	12967127	12967183	57
A_chr03	AAAAAT	AAAAAT	60666083	60666139	57
A_chr03	ATAAAA	AAAAAT	126543394	126543450	57
A_chr03	TTTTTA	AAAAAT	34104310	34104362	53
A_chr03	TTTTAT	AAAAAT	21308775	21308826	52
A_chr03	ATAAAA	AAAAAT	88956285	88956335	51
A_chr03	AAATAA	AAAAAT	30496138	30496186	49
A_chr03	AAATAA	AAAAAT	30500474	30500522	49
A_chr03	TATTTT	AAAAAT	64361140	64361187	48
A_chr03	TTTTTA	AAAAAT	12801649	12801695	47
A_chr03	AATAAA	AAAAAT	30598096	30598142	47
A_chr03	TTTTTA	AAAAAT	57843419	57843465	47
A_chr03	ATTTTT	AAAAAT	43627123	43627168	46
A_chr03	ATAAAA	AAAAAT	1923836	1923880	45	***
A_chr03	TTTTAT	AAAAAT	53918086	53918130	45
A_chr03	TTTTAT	AAAAAT	58407084	58407128	45
A_chr03	TTTTTA	AAAAAT	63216505	63216547	43
A_chr03	TTTTTA	AAAAAT	114969863	114969904	42
A_chr03	TAAAAA	AAAAAT	13763906	13763946	41
A_chr03	TAAAAA	AAAAAT	21164962	21165002	41
A_chr03	TAAAAA	AAAAAT	31236629	31236669	41
A_chr03	TTTTTA	AAAAAT	33253894	33253934	41
A_chr03	TAAAAA	AAAAAT	40200715	40200755	41
A_chr03	TAAAAA	AAAAAT	42678610	42678650	41
A_chr03	TTTTTA	AAAAAT	46883443	46883483	41
A_chr03	TAAAAA	AAAAAT	54928294	54928334	41
A_chr03	TAAAAA	AAAAAT	56842203	56842243	41
A_chr03	TTTTTA	AAAAAT	104487094	104487134	41
A_chr03	TAAAAA	AAAAAT	119803708	119803748	41
A_chr03	TTTATT	AAAAAT	12080676	12080715	40
A_chr03	TTTTTA	AAAAAT	29649232	29649271	40
A_chr03	TTTTTA	AAAAAT	107199197	107199236	40
A_chr03	AATAAA	AAAAAT	126382548	126382587	40
A_chr03	TTTTTA	AAAAAT	10756479	10756517	39
A_chr03	ATAAAA	AAAAAT	48788520	48788558	39
A_chr03	TTTATT	AAAAAT	60338079	60338117	39
A_chr03	ATAAAA	AAAAAT	81029138	81029176	39
A_chr03	AAAATA	AAAAAT	103120356	103120394	39
A_chr03	AAATAA	AAAAAT	112371771	112371809	39
A_chr03	TTTTTA	AAAAAT	124141845	124141882	38
A_chr03	AAAATA	AAAAAT	18617113	18617148	36
A_chr03	AAAATA	AAAAAT	62900275	62900310	36
A_chr03	AATAAA	AAAAAT	66350624	66350659	36
A_chr03	TATTTT	AAAAAT	108681752	108681787	36
A_chr03	TTTTTA	AAAAAT	25625558	25625592	35
A_chr03	AATAAA	AAAAAT	30587621	30587655	35
A_chr03	TAAAAA	AAAAAT	55093044	55093078	35
A_chr03	TTTTAT	AAAAAT	67980190	67980224	35
A_chr03	TTTTTA	AAAAAT	72522452	72522486	35
A_chr03	TAAAAA	AAAAAT	119803893	119803927	35
A_chr03	AAAAAT	AAAAAT	10535468	10535501	34
A_chr03	TTTTTA	AAAAAT	29649734	29649767	34
A_chr03	AAAAAT	AAAAAT	75950329	75950362	34
A_chr03	AAAAAT	AAAAAT	95668172	95668205	34
A_chr03	AAAATA	AAAAAT	100089357	100089390	34
A_chr03	TTTATT	AAAAAT	40518278	40518310	33
A_chr03	TTTTAT	AAAAAT	84385715	84385747	33
A_chr03	TATTTT	AAAAAT	116321841	116321873	33
A_chr03	AAAAAT	AAAAAT	125041049	125041081	33
A_chr03	TTTATT	AAAAAT	43856556	43856587	32
A_chr03	AAAATA	AAAAAT	51383778	51383809	32
A_chr03	TTTTTA	AAAAAT	119697961	119697992	32
A_chr03	AAAATA	AAAAAT	613109	613139	31
A_chr03	AAAATA	AAAAAT	28588226	28588256	31
A_chr03	TAAAAA	AAAAAT	32301937	32301967	31
A_chr03	TTTTTA	AAAAAT	54112722	54112752	31
A_chr03	AAATAA	AAAAAT	63353118	63353148	31
A_chr03	TTATTT	AAAAAT	69867607	69867637	31
A_chr03	AAAATA	AAAAAT	119343480	119343510	31
A_chr03	TTTTTA	AAAAAT	57140601	57140630	30
A_chr03	TTTATT	AAAAAT	120708528	120708557	30
A_chr03	AAAAAT	AAAAAT	16820111	16820139	29
A_chr03	AAAATA	AAAAAT	32977131	32977159	29
A_chr03	ATTTTT	AAAAAT	43502688	43502716	29
A_chr03	AAAATA	AAAAAT	48304118	48304146	29
A_chr03	TATTTT	AAAAAT	70524501	70524529	29
A_chr03	AATAAA	AAAAAT	78843877	78843905	29
A_chr03	TAAAAA	AAAAAT	106524027	106524055	29
A_chr03	TTTTTA	AAAAAT	28238959	28238986	28
A_chr03	ATAAAA	AAAAAT	53934835	53934862	28
A_chr03	TTTTTA	AAAAAT	62361454	62361481	28
A_chr03	AAAATA	AAAAAT	78971532	78971559	28
A_chr03	AAAATA	AAAAAT	79476680	79476707	28
A_chr03	AAAATA	AAAAAT	79503796	79503823	28
A_chr03	AAAAAT	AAAAAT	80997542	80997569	28
A_chr03	TTATTT	AAAAAT	82073422	82073449	28
A_chr03	TTTTAT	AAAAAT	100784560	100784587	28
A_chr03	TTTTAT	AAAAAT	111081347	111081374	28
A_chr03	AAAATA	AAAAAT	114235575	114235602	28
A_chr03	AAAAAT	AAAAAT	116129819	116129846	28
A_chr03	TTTTTA	AAAAAT	116163646	116163673	28
A_chr03	TTTATT	AAAAAT	28372317	28372343	27
A_chr03	TTTTAT	AAAAAT	39296316	39296342	27
A_chr03	TTATTT	AAAAAT	46996118	46996144	27
A_chr03	TTATTT	AAAAAT	62752487	62752513	27
A_chr03	AAAAAT	AAAAAT	79502815	79502841	27
A_chr03	AAAAAT	AAAAAT	83105368	83105394	27
A_chr03	AAAAAT	AAAAAT	89555960	89555986	27
A_chr03	TTTTTA	AAAAAT	104346141	104346167	27
A_chr03	TTTATT	AAAAAT	24472066	24472091	26
A_chr03	TTATTT	AAAAAT	28503686	28503711	26
A_chr03	TTATTT	AAAAAT	37486041	37486066	26
A_chr03	TTTTAT	AAAAAT	56283472	56283497	26
A_chr03	AATAAA	AAAAAT	61839194	61839219	26
A_chr03	AAAATA	AAAAAT	11555216	11555240	25
A_chr03	TATTTT	AAAAAT	17890777	17890801	25
A_chr03	TTTATT	AAAAAT	17929789	17929813	25
A_chr03	AAAAAT	AAAAAT	29283704	29283728	25
A_chr03	TTATTT	AAAAAT	33063855	33063879	25
A_chr03	AAAAAT	AAAAAT	38587426	38587450	25
A_chr03	ATTTTT	AAAAAT	39981860	39981884	25
A_chr03	TTATTT	AAAAAT	47137985	47138009	25	***
A_chr03	ATAAAA	AAAAAT	47828684	47828708	25
A_chr03	TTTTTA	AAAAAT	69187355	69187379	25
A_chr03	TATTTT	AAAAAT	77508031	77508055	25
A_chr03	AAAATA	AAAAAT	85505495	85505519	25
A_chr03	AAAATA	AAAAAT	85506632	85506656	25
A_chr03	TAAAAA	AAAAAT	99067097	99067121	25
A_chr03	TAAAAA	AAAAAT	110827918	110827942	25
A_chr03	TAAAAA	AAAAAT	3084378	3084401	24
A_chr03	TTTTTA	AAAAAT	4778149	4778172	24
A_chr03	TATTTT	AAAAAT	13968895	13968918	24
A_chr03	TTTTAT	AAAAAT	14129221	14129244	24
A_chr03	TTTTTA	AAAAAT	25908593	25908616	24
A_chr03	ATTTTT	AAAAAT	27728767	27728790	24
A_chr03	ATTTTT	AAAAAT	30201175	30201198	24
A_chr03	TTTTTA	AAAAAT	31291195	31291218	24
A_chr03	TAAAAA	AAAAAT	32027509	32027532	24
A_chr03	AAAATA	AAAAAT	34848112	34848135	24
A_chr03	TTTATT	AAAAAT	36561535	36561558	24
A_chr03	ATTTTT	AAAAAT	42943220	42943243	24
A_chr03	AAAAAT	AAAAAT	44785917	44785940	24
A_chr03	ATTTTT	AAAAAT	53665438	53665461	24
A_chr03	ATTTTT	AAAAAT	62757940	62757963	24
A_chr03	ATTTTT	AAAAAT	116138002	116138025	24
A_chr03	ATTTTT	AAAAAT	116170905	116170928	24	***
A_chr03	AAAAAT	AAAAAT	125772782	125772805	24
A_chr03	TTTTTA	AAAAAT	126683300	126683323	24
A_chr03	TTTTTA	AAAAAT	16783334	16783356	23
A_chr03	AAAAAT	AAAAAT	28809694	28809716	23
A_chr03	AAAATA	AAAAAT	30447170	30447192	23
A_chr03	ATTTTT	AAAAAT	44001320	44001342	23	***
A_chr03	AATAAA	AAAAAT	47474010	47474032	23
A_chr03	AAAAAT	AAAAAT	59107507	59107529	23
A_chr03	TATTTT	AAAAAT	61492834	61492856	23
A_chr03	AAAATA	AAAAAT	61783868	61783890	23
A_chr03	ATTTTT	AAAAAT	64471590	64471612	23
A_chr03	AAAATA	AAAAAT	71995321	71995343	23
A_chr03	TTTTTA	AAAAAT	73558571	73558593	23	***
A_chr03	AAAAAT	AAAAAT	79436850	79436872	23
A_chr03	TTTTTA	AAAAAT	91315089	91315111	23
A_chr03	AAAAAT	AAAAAT	115646108	115646130	23
A_chr03	TTTTTA	AAAAAT	116025825	116025847	23
A_chr03	ATTTTT	AAAAAT	117236311	117236333	23
A_chr03	TAAAAA	AAAAAT	123721715	123721737	23
A_chr03	ATTTTT	AAAAAT	914590	914611	22
A_chr03	AATAAA	AAAAAT	18317455	18317476	22
A_chr03	AAATAA	AAAAAT	40232085	40232106	22
A_chr03	TTTTAT	AAAAAT	44491863	44491884	22
[truncated: 15,174 more rows]

## Sheet: A_chr04
Table S1-4. The exact position and total length of each SSR motif on chr04 of Gossypium arboreum.*** indicate duplication to the public SSR markers.
Sequence_Name	Motif	Motif_Standardized	SSR_Start	SSR_End	Total_Length
A_chr04	T	A	54502325	54502418	94
A_chr04	T	A	85541845	85541917	73
A_chr04	A	A	92819940	92820010	71
A_chr04	A	A	100471915	100471984	70
A_chr04	A	A	37328913	37328980	68
A_chr04	A	A	12467623	12467683	61
A_chr04	A	A	61579895	61579952	58
A_chr04	T	A	89068910	89068962	53
A_chr04	A	A	14021553	14021604	52
A_chr04	A	A	26578007	26578057	51
A_chr04	A	A	14667091	14667139	49
A_chr04	T	A	89536783	89536830	48
A_chr04	T	A	19130954	19130999	46
A_chr04	A	A	26589815	26589860	46
A_chr04	T	A	15985935	15985977	43
A_chr04	T	A	31097286	31097328	43
A_chr04	T	A	37501980	37502021	42
A_chr04	T	A	33512909	33512948	40
A_chr04	T	A	44720713	44720752	40
A_chr04	A	A	90708686	90708725	40
A_chr04	T	A	94470791	94470830	40
A_chr04	A	A	3312103	3312141	39
A_chr04	T	A	32104325	32104363	39
A_chr04	A	A	50256689	50256727	39
A_chr04	T	A	65332507	65332545	39
A_chr04	A	A	70548501	70548539	39
A_chr04	A	A	75282625	75282662	38
A_chr04	T	A	45502813	45502849	37
A_chr04	A	A	61315515	61315551	37	***
A_chr04	A	A	15140262	15140297	36
A_chr04	T	A	55099002	55099036	35
A_chr04	T	A	69491385	69491419	35
A_chr04	A	A	88716489	88716523	35
A_chr04	T	A	547335	547368	34
A_chr04	T	A	7001249	7001282	34
A_chr04	A	A	12998643	12998676	34
A_chr04	A	A	53500520	53500553	34
A_chr04	A	A	59688998	59689031	34
A_chr04	A	A	74388478	74388511	34
A_chr04	A	A	83602287	83602320	34
A_chr04	T	A	101212529	101212562	34
A_chr04	A	A	254303	254335	33
A_chr04	A	A	484107	484139	33
A_chr04	A	A	11653781	11653813	33
A_chr04	A	A	14263903	14263935	33
A_chr04	T	A	14559580	14559612	33
A_chr04	T	A	31833585	31833617	33
A_chr04	A	A	54875192	54875224	33
A_chr04	A	A	19280888	19280919	32
A_chr04	T	A	53732296	53732327	32
A_chr04	T	A	54615821	54615852	32
A_chr04	A	A	1928205	1928235	31
A_chr04	T	A	23077919	23077949	31
A_chr04	A	A	50303672	50303702	31
A_chr04	T	A	64447381	64447411	31
A_chr04	A	A	69760423	69760453	31
A_chr04	A	A	72024586	72024616	31
A_chr04	A	A	90541571	90541601	31
A_chr04	T	A	98902891	98902921	31
A_chr04	T	A	8277845	8277874	30
A_chr04	A	A	19312320	19312349	30
A_chr04	A	A	57689164	57689193	30
A_chr04	T	A	89380176	89380205	30
A_chr04	T	A	1775417	1775445	29
A_chr04	T	A	3587785	3587813	29
A_chr04	T	A	18533105	18533133	29
A_chr04	A	A	30111961	30111989	29
A_chr04	A	A	34669955	34669983	29
A_chr04	A	A	51759461	51759489	29
A_chr04	T	A	52847523	52847551	29
A_chr04	A	A	56005562	56005590	29	***
A_chr04	T	A	82875813	82875841	29
A_chr04	A	A	90677437	90677465	29
A_chr04	T	A	100147618	100147646	29
A_chr04	T	A	101818489	101818517	29
A_chr04	T	A	399419	399446	28
A_chr04	T	A	2287075	2287102	28
A_chr04	T	A	13286563	13286590	28
A_chr04	A	A	23083881	23083908	28
A_chr04	A	A	39779017	39779044	28
A_chr04	T	A	40797655	40797682	28
A_chr04	A	A	55704512	55704539	28
A_chr04	A	A	64097536	64097563	28
A_chr04	T	A	64283598	64283625	28
A_chr04	A	A	10200718	10200744	27
A_chr04	T	A	11152373	11152399	27
A_chr04	A	A	14997630	14997656	27
A_chr04	T	A	24144637	24144663	27
A_chr04	T	A	24252585	24252611	27
A_chr04	A	A	26797455	26797481	27
A_chr04	T	A	28474118	28474144	27
A_chr04	A	A	37114454	37114480	27
A_chr04	T	A	43490522	43490548	27
A_chr04	A	A	54699188	54699214	27
A_chr04	T	A	54785681	54785707	27
A_chr04	A	A	54900266	54900292	27
A_chr04	T	A	63251406	63251432	27
A_chr04	A	A	70230694	70230720	27
A_chr04	T	A	72901978	72902004	27
A_chr04	T	A	74667678	74667704	27
A_chr04	T	A	84203984	84204010	27
A_chr04	A	A	84706652	84706678	27
A_chr04	T	A	24746494	24746519	26
A_chr04	A	A	32864293	32864318	26
A_chr04	T	A	36107667	36107692	26
A_chr04	T	A	40228975	40229000	26
A_chr04	A	A	44138146	44138171	26
A_chr04	T	A	54829500	54829525	26
A_chr04	T	A	55994109	55994134	26
A_chr04	A	A	92740271	92740296	26
A_chr04	A	A	95900058	95900083	26
A_chr04	A	A	1799880	1799904	25
A_chr04	A	A	10909600	10909624	25
A_chr04	A	A	22090212	22090236	25
A_chr04	A	A	26795608	26795632	25
A_chr04	T	A	29732735	29732759	25
A_chr04	T	A	32058676	32058700	25
A_chr04	A	A	37801786	37801810	25
A_chr04	A	A	37889783	37889807	25
A_chr04	T	A	45110206	45110230	25
A_chr04	T	A	64152717	64152741	25
A_chr04	T	A	69450547	69450571	25
A_chr04	A	A	70471221	70471245	25
A_chr04	A	A	74384271	74384295	25
A_chr04	A	A	89165583	89165607	25
A_chr04	T	A	94164541	94164565	25
A_chr04	T	A	96523424	96523448	25
A_chr04	T	A	2071162	2071185	24
A_chr04	A	A	2080214	2080237	24
A_chr04	T	A	19588212	19588235	24
A_chr04	T	A	20323259	20323282	24
A_chr04	A	A	23459353	23459376	24
A_chr04	A	A	30294797	30294820	24
A_chr04	A	A	37976297	37976320	24
A_chr04	A	A	44909026	44909049	24
A_chr04	T	A	45502880	45502903	24
A_chr04	T	A	52943909	52943932	24
A_chr04	T	A	56005451	56005474	24
A_chr04	T	A	61292581	61292604	24
A_chr04	A	A	69062441	69062464	24
A_chr04	T	A	74362891	74362914	24
A_chr04	T	A	74566312	74566335	24
A_chr04	T	A	85588825	85588848	24
A_chr04	A	A	86667819	86667842	24
A_chr04	A	A	92927716	92927739	24
A_chr04	T	A	94166388	94166411	24
A_chr04	T	A	101818867	101818890	24
A_chr04	A	A	1576247	1576269	23
A_chr04	A	A	8079602	8079624	23
A_chr04	A	A	9262989	9263011	23
A_chr04	T	A	11492446	11492468	23
A_chr04	T	A	12388213	12388235	23
A_chr04	T	A	12608964	12608986	23
A_chr04	A	A	20233163	20233185	23
A_chr04	T	A	21609378	21609400	23
A_chr04	A	A	23485488	23485510	23
A_chr04	A	A	23485579	23485601	23
A_chr04	A	A	25685660	25685682	23
A_chr04	T	A	27069291	27069313	23
A_chr04	A	A	30120942	30120964	23
A_chr04	T	A	31323060	31323082	23
A_chr04	A	A	31482479	31482501	23
A_chr04	A	A	37283799	37283821	23
A_chr04	A	A	41057677	41057699	23
A_chr04	T	A	43492295	43492317	23
A_chr04	T	A	54566857	54566879	23
A_chr04	A	A	55440594	55440616	23
A_chr04	T	A	59283026	59283048	23
A_chr04	T	A	69400915	69400937	23
A_chr04	T	A	69577711	69577733	23
A_chr04	A	A	74823672	74823694	23
A_chr04	T	A	76160646	76160668	23
A_chr04	A	A	78017591	78017613	23
A_chr04	A	A	88716245	88716267	23
A_chr04	A	A	95903296	95903318	23
A_chr04	A	A	100722278	100722300	23
A_chr04	T	A	416636	416657	22
A_chr04	A	A	3319099	3319120	22
A_chr04	A	A	4636612	4636633	22
A_chr04	A	A	9245189	9245210	22
A_chr04	T	A	9380271	9380292	22
A_chr04	A	A	9427426	9427447	22
A_chr04	T	A	12424130	12424151	22
A_chr04	T	A	12557052	12557073	22
A_chr04	A	A	12600916	12600937	22	***
A_chr04	T	A	12885680	12885701	22
A_chr04	A	A	13657803	13657824	22
A_chr04	A	A	14056196	14056217	22
A_chr04	T	A	14187802	14187823	22
A_chr04	T	A	15315764	15315785	22
A_chr04	A	A	15564685	15564706	22
A_chr04	A	A	20439806	20439827	22
A_chr04	T	A	22287143	22287164	22
A_chr04	T	A	23245721	23245742	22
A_chr04	A	A	23578022	23578043	22
A_chr04	A	A	27206235	27206256	22	***
A_chr04	A	A	28342428	28342449	22
A_chr04	A	A	33103412	33103433	22
A_chr04	T	A	36487099	36487120	22
A_chr04	A	A	37454782	37454803	22
A_chr04	A	A	41365746	41365767	22	***
A_chr04	T	A	42131733	42131754	22
A_chr04	A	A	42857403	42857424	22
A_chr04	A	A	48332638	48332659	22
A_chr04	A	A	49467650	49467671	22
A_chr04	T	A	49914165	49914186	22
A_chr04	T	A	51930505	51930526	22
A_chr04	A	A	54520267	54520288	22	***
A_chr04	A	A	55052418	55052439	22
A_chr04	A	A	57765975	57765996	22
A_chr04	T	A	58624389	58624410	22
A_chr04	T	A	59350666	59350687	22
A_chr04	A	A	64333083	64333104	22
A_chr04	T	A	79053335	79053356	22
A_chr04	A	A	85244310	85244331	22
A_chr04	A	A	86635736	86635757	22
A_chr04	T	A	87467438	87467459	22
A_chr04	T	A	88415493	88415514	22
A_chr04	A	A	88580382	88580403	22
A_chr04	A	A	92360933	92360954	22
A_chr04	A	A	92927757	92927778	22
A_chr04	A	A	92928435	92928456	22
A_chr04	T	A	97067869	97067890	22
A_chr04	T	A	99207426	99207447	22
A_chr04	T	A	409439	409459	21
A_chr04	T	A	598255	598275	21
A_chr04	A	A	2090275	2090295	21
A_chr04	T	A	4218614	4218634	21
A_chr04	A	A	6077416	6077436	21
A_chr04	T	A	6916347	6916367	21
A_chr04	A	A	7613818	7613838	21
A_chr04	A	A	12378202	12378222	21
A_chr04	T	A	12976225	12976245	21	***
A_chr04	A	A	13058551	13058571	21
A_chr04	T	A	13128232	13128252	21
A_chr04	T	A	13289020	13289040	21
A_chr04	A	A	13987169	13987189	21
A_chr04	T	A	15671409	15671429	21
A_chr04	A	A	19481542	19481562	21
A_chr04	T	A	19903619	19903639	21
A_chr04	A	A	21642792	21642812	21	***
A_chr04	A	A	22361541	22361561	21
A_chr04	A	A	24406732	24406752	21
A_chr04	A	A	24412792	24412812	21
A_chr04	T	A	26350537	26350557	21
A_chr04	T	A	26664877	26664897	21
A_chr04	A	A	26697649	26697669	21
A_chr04	T	A	27835473	27835493	21	***
A_chr04	A	A	27940213	27940233	21
A_chr04	A	A	30821650	30821670	21
A_chr04	T	A	31145721	31145741	21
A_chr04	T	A	31542313	31542333	21	***
A_chr04	A	A	31694115	31694135	21
A_chr04	T	A	31735858	31735878	21
A_chr04	T	A	34506667	34506687	21
A_chr04	A	A	35117248	35117268	21
A_chr04	T	A	35671092	35671112	21
A_chr04	A	A	36136038	36136058	21
A_chr04	A	A	36177163	36177183	21
A_chr04	A	A	36183093	36183113	21
A_chr04	T	A	36365455	36365475	21	***
A_chr04	A	A	36904372	36904392	21
A_chr04	A	A	37327371	37327391	21
A_chr04	A	A	37622578	37622598	21
A_chr04	A	A	39479203	39479223	21
A_chr04	A	A	40097142	40097162	21
A_chr04	A	A	40322528	40322548	21
A_chr04	T	A	40799724	40799744	21
A_chr04	A	A	42684108	42684128	21
A_chr04	T	A	45244956	45244976	21
A_chr04	A	A	45400579	45400599	21
A_chr04	A	A	45629685	45629705	21
A_chr04	T	A	45782595	45782615	21
A_chr04	A	A	51245818	51245838	21
A_chr04	A	A	51977437	51977457	21
A_chr04	T	A	52952310	52952330	21
A_chr04	A	A	53800465	53800485	21
A_chr04	T	A	54504567	54504587	21
A_chr04	T	A	54666839	54666859	21
A_chr04	A	A	54945352	54945372	21
A_chr04	A	A	55323842	55323862	21
A_chr04	T	A	57259158	57259178	21
A_chr04	T	A	59358788	59358808	21
A_chr04	A	A	65888964	65888984	21
A_chr04	T	A	66391897	66391917	21
A_chr04	T	A	69425241	69425261	21
A_chr04	T	A	69788113	69788133	21
A_chr04	A	A	73783431	73783451	21
A_chr04	T	A	74758433	74758453	21
A_chr04	A	A	76336812	76336832	21
A_chr04	A	A	83988479	83988499	21
A_chr04	T	A	85007094	85007114	21
A_chr04	T	A	89360792	89360812	21
A_chr04	T	A	89569073	89569093	21
A_chr04	T	A	89946601	89946621	21
A_chr04	A	A	90678838	90678858	21	***
A_chr04	T	A	91786870	91786890	21
A_chr04	T	A	92753262	92753282	21
A_chr04	T	A	93372169	93372189	21
A_chr04	T	A	94830017	94830037	21
A_chr04	A	A	94842560	94842580	21
A_chr04	T	A	98502874	98502894	21
A_chr04	T	A	102339544	102339564	21
A_chr04	T	A	286818	286837	20
A_chr04	A	A	545668	545687	20
A_chr04	A	A	545742	545761	20
A_chr04	T	A	8369796	8369815	20
A_chr04	T	A	10907893	10907912	20
A_chr04	T	A	13077252	13077271	20
A_chr04	T	A	13285714	13285733	20
A_chr04	A	A	19123733	19123752	20
A_chr04	T	A	21939690	21939709	20
A_chr04	T	A	23094826	23094845	20
A_chr04	A	A	23201245	23201264	20
A_chr04	A	A	27985689	27985708	20
A_chr04	A	A	32186987	32187006	20
A_chr04	T	A	33116239	33116258	20
A_chr04	A	A	36018699	36018718	20
A_chr04	A	A	37849889	37849908	20
A_chr04	A	A	39878537	39878556	20
A_chr04	A	A	42056419	42056438	20
A_chr04	T	A	42092684	42092703	20
A_chr04	T	A	42092942	42092961	20
A_chr04	A	A	44923057	44923076	20
A_chr04	T	A	51971674	51971693	20
A_chr04	T	A	52914011	52914030	20	***
A_chr04	T	A	58182983	58183002	20
A_chr04	A	A	61260481	61260500	20
A_chr04	T	A	61319398	61319417	20
A_chr04	T	A	63421368	63421387	20
A_chr04	A	A	63627749	63627768	20
A_chr04	A	A	63632032	63632051	20
A_chr04	T	A	69796270	69796289	20
A_chr04	A	A	69806013	69806032	20
A_chr04	T	A	83069914	83069933	20
A_chr04	A	A	84961432	84961451	20
A_chr04	A	A	89163261	89163280	20
A_chr04	A	A	92736876	92736895	20
A_chr04	A	A	451983	452001	19
A_chr04	A	A	458572	458590	19
A_chr04	T	A	704814	704832	19
A_chr04	T	A	3588901	3588919	19
A_chr04	T	A	4507870	4507888	19
A_chr04	A	A	10472073	10472091	19
A_chr04	A	A	12617484	12617502	19
A_chr04	A	A	13500298	13500316	19
A_chr04	A	A	13662987	13663005	19
A_chr04	A	A	14749116	14749134	19
A_chr04	A	A	15125834	15125852	19
A_chr04	A	A	15160940	15160958	19
A_chr04	A	A	15273588	15273606	19
A_chr04	T	A	15717176	15717194	19
A_chr04	T	A	19126989	19127007	19
A_chr04	T	A	20712262	20712280	19
A_chr04	A	A	21933021	21933039	19
A_chr04	T	A	22098113	22098131	19
A_chr04	A	A	23205371	23205389	19
A_chr04	A	A	26616037	26616055	19
A_chr04	T	A	27132528	27132546	19
A_chr04	T	A	28341090	28341108	19
A_chr04	A	A	32877669	32877687	19
A_chr04	A	A	32976824	32976842	19
A_chr04	A	A	33463209	33463227	19
A_chr04	T	A	37315479	37315497	19
A_chr04	A	A	37892864	37892882	19
A_chr04	T	A	45051071	45051089	19	***
A_chr04	T	A	45333593	45333611	19
A_chr04	A	A	45629916	45629934	19
A_chr04	A	A	52654532	52654550	19
A_chr04	A	A	52785921	52785939	19	***
A_chr04	A	A	52942147	52942165	19	***
A_chr04	T	A	53420833	53420851	19
A_chr04	T	A	53755323	53755341	19
A_chr04	T	A	57506839	57506857	19
A_chr04	T	A	58659800	58659818	19
A_chr04	A	A	64019925	64019943	19
A_chr04	A	A	64152604	64152622	19
A_chr04	A	A	64420155	64420173	19
A_chr04	A	A	69984854	69984872	19
A_chr04	T	A	74737458	74737476	19
A_chr04	A	A	76336733	76336751	19
A_chr04	A	A	77836867	77836885	19
A_chr04	T	A	79053213	79053231	19
A_chr04	A	A	81185458	81185476	19
A_chr04	A	A	81335392	81335410	19
A_chr04	A	A	84203072	84203090	19
A_chr04	T	A	88648481	88648499	19
A_chr04	A	A	89208086	89208104	19
A_chr04	A	A	89529527	89529545	19
A_chr04	T	A	90408691	90408709	19
A_chr04	T	A	94167545	94167563	19
A_chr04	A	A	96868264	96868282	19
A_chr04	A	A	526920	526937	18
A_chr04	T	A	1719814	1719831	18
A_chr04	T	A	2985150	2985167	18
A_chr04	A	A	3016409	3016426	18
A_chr04	T	A	3596613	3596630	18
A_chr04	A	A	7110940	7110957	18
A_chr04	A	A	9804296	9804313	18
A_chr04	T	A	12415150	12415167	18
A_chr04	T	A	12438134	12438151	18
A_chr04	T	A	12463017	12463034	18
A_chr04	T	A	13289195	13289212	18
A_chr04	T	A	13342648	13342665	18
A_chr04	T	A	13504942	13504959	18	***
A_chr04	A	A	14551900	14551917	18
A_chr04	T	A	14560757	14560774	18
A_chr04	A	A	15298122	15298139	18
A_chr04	T	A	15558734	15558751	18
A_chr04	T	A	18568076	18568093	18
A_chr04	T	A	20228851	20228868	18
A_chr04	T	A	20327537	20327554	18
A_chr04	T	A	22260555	22260572	18
A_chr04	A	A	22318280	22318297	18
A_chr04	T	A	22695276	22695293	18	***
A_chr04	A	A	23313303	23313320	18
A_chr04	T	A	23662600	23662617	18	***
A_chr04	A	A	24380351	24380368	18
A_chr04	T	A	26536360	26536377	18
A_chr04	T	A	27065642	27065659	18
A_chr04	T	A	27097418	27097435	18
A_chr04	T	A	28043455	28043472	18
A_chr04	A	A	30001088	30001105	18
A_chr04	A	A	32020277	32020294	18
A_chr04	A	A	32103139	32103156	18
A_chr04	T	A	32551275	32551292	18
A_chr04	A	A	32729224	32729241	18
A_chr04	A	A	32843338	32843355	18
A_chr04	A	A	32845961	32845978	18
A_chr04	A	A	33537194	33537211	18
A_chr04	T	A	34387593	34387610	18
A_chr04	A	A	35487692	35487709	18
A_chr04	A	A	36177189	36177206	18
A_chr04	A	A	36178714	36178731	18	***
A_chr04	T	A	36702994	36703011	18
A_chr04	A	A	37124028	37124045	18
A_chr04	A	A	37507694	37507711	18
A_chr04	A	A	39784412	39784429	18
A_chr04	T	A	39912325	39912342	18
A_chr04	T	A	40797503	40797520	18
A_chr04	T	A	40929117	40929134	18
A_chr04	A	A	40954551	40954568	18
A_chr04	A	A	42058277	42058294	18
A_chr04	T	A	42142666	42142683	18
A_chr04	A	A	42341220	42341237	18
A_chr04	A	A	43435884	43435901	18
A_chr04	A	A	43466125	43466142	18
A_chr04	A	A	45363560	45363577	18
A_chr04	T	A	45468619	45468636	18
A_chr04	T	A	51987740	51987757	18
A_chr04	A	A	52024634	52024651	18
A_chr04	A	A	52149537	52149554	18
A_chr04	A	A	52813015	52813032	18
A_chr04	A	A	52905600	52905617	18
A_chr04	T	A	52917582	52917599	18
A_chr04	A	A	53170970	53170987	18
A_chr04	A	A	53738776	53738793	18
A_chr04	A	A	53844501	53844518	18
A_chr04	A	A	54171395	54171412	18
A_chr04	A	A	54491121	54491138	18	***
A_chr04	A	A	54995584	54995601	18
A_chr04	A	A	55244498	55244515	18
A_chr04	T	A	55292209	55292226	18
A_chr04	A	A	55500154	55500171	18
A_chr04	A	A	59563019	59563036	18
A_chr04	T	A	59756586	59756603	18
A_chr04	T	A	61200924	61200941	18
A_chr04	T	A	61537892	61537909	18
A_chr04	A	A	62177858	62177875	18
A_chr04	T	A	62758348	62758365	18
A_chr04	T	A	63421505	63421522	18
A_chr04	A	A	63627166	63627183	18
A_chr04	A	A	63634388	63634405	18
A_chr04	T	A	63637359	63637376	18
A_chr04	A	A	65705768	65705785	18
A_chr04	T	A	76208805	76208822	18	***
A_chr04	T	A	79273909	79273926	18
A_chr04	A	A	80024240	80024257	18
A_chr04	T	A	81108297	81108314	18
A_chr04	A	A	81397148	81397165	18
A_chr04	A	A	84011857	84011874	18
A_chr04	T	A	87584164	87584181	18
A_chr04	A	A	87660211	87660228	18
A_chr04	A	A	89312548	89312565	18
A_chr04	A	A	91497024	91497041	18
A_chr04	T	A	91514750	91514767	18
A_chr04	A	A	92267509	92267526	18
A_chr04	T	A	92561479	92561496	18
A_chr04	T	A	93252648	93252665	18
A_chr04	T	A	93372702	93372719	18
A_chr04	T	A	94160348	94160365	18
A_chr04	A	A	94816994	94817011	18
A_chr04	A	A	96048373	96048390	18
A_chr04	T	A	96330468	96330485	18
A_chr04	A	A	98508536	98508553	18
A_chr04	A	A	101846855	101846872	18
A_chr04	A	A	1621166	1621182	17
A_chr04	A	A	1638475	1638491	17
A_chr04	T	A	1683897	1683913	17
A_chr04	T	A	1735515	1735531	17
A_chr04	A	A	2103147	2103163	17
A_chr04	T	A	3305467	3305483	17
A_chr04	A	A	3815366	3815382	17
A_chr04	T	A	4002942	4002958	17
A_chr04	A	A	4232511	4232527	17	***
A_chr04	A	A	4245414	4245430	17
A_chr04	A	A	4251802	4251818	17
A_chr04	T	A	8278070	8278086	17
A_chr04	A	A	9803478	9803494	17
A_chr04	T	A	11011672	11011688	17
A_chr04	T	A	11637333	11637349	17
A_chr04	T	A	12397673	12397689	17
A_chr04	A	A	12448703	12448719	17
A_chr04	A	A	12571472	12571488	17
A_chr04	A	A	12646809	12646825	17
A_chr04	A	A	12737719	12737735	17
A_chr04	T	A	12739512	12739528	17
A_chr04	T	A	12831383	12831399	17
A_chr04	A	A	12839083	12839099	17
A_chr04	T	A	13289739	13289755	17	***
A_chr04	T	A	13368553	13368569	17
A_chr04	T	A	13514031	13514047	17
A_chr04	T	A	13982727	13982743	17
A_chr04	T	A	15154345	15154361	17
A_chr04	T	A	15154406	15154422	17
A_chr04	A	A	16153419	16153435	17
A_chr04	A	A	17899805	17899821	17	***
A_chr04	T	A	18867982	18867998	17
A_chr04	T	A	19487215	19487231	17
A_chr04	A	A	19905126	19905142	17
A_chr04	A	A	20017762	20017778	17
A_chr04	A	A	20324039	20324055	17
A_chr04	T	A	21609160	21609176	17
A_chr04	T	A	22064201	22064217	17
A_chr04	T	A	22164883	22164899	17	***
A_chr04	T	A	22247895	22247911	17
A_chr04	T	A	23142140	23142156	17
A_chr04	A	A	23193977	23193993	17
A_chr04	T	A	23220723	23220739	17
A_chr04	A	A	23533333	23533349	17
A_chr04	A	A	23533504	23533520	17
A_chr04	A	A	23584392	23584408	17	***
A_chr04	T	A	26617083	26617099	17
A_chr04	T	A	27081570	27081586	17
A_chr04	T	A	27227833	27227849	17
A_chr04	T	A	27395726	27395742	17
A_chr04	A	A	28523257	28523273	17
A_chr04	A	A	29730274	29730290	17
A_chr04	A	A	30247641	30247657	17
A_chr04	A	A	32962561	32962577	17
A_chr04	T	A	33616948	33616964	17
A_chr04	T	A	35467871	35467887	17
A_chr04	T	A	35479566	35479582	17
A_chr04	A	A	35480704	35480720	17
A_chr04	A	A	35883918	35883934	17
A_chr04	A	A	36718148	36718164	17
A_chr04	T	A	37183002	37183018	17
A_chr04	T	A	37496495	37496511	17
A_chr04	A	A	37536109	37536125	17
A_chr04	T	A	37815271	37815287	17
A_chr04	A	A	37945250	37945266	17
A_chr04	A	A	38135112	38135128	17
A_chr04	T	A	38154313	38154329	17
A_chr04	A	A	39816678	39816694	17
A_chr04	T	A	39912230	39912246	17
A_chr04	A	A	40073462	40073478	17
A_chr04	A	A	40125959	40125975	17
A_chr04	A	A	40235203	40235219	17
A_chr04	A	A	40322057	40322073	17
A_chr04	T	A	40379452	40379468	17
A_chr04	T	A	40432607	40432623	17
A_chr04	A	A	40624151	40624167	17
A_chr04	A	A	40645414	40645430	17
A_chr04	T	A	40867956	40867972	17
A_chr04	A	A	40916586	40916602	17
A_chr04	T	A	42266647	42266663	17	***
A_chr04	T	A	45089431	45089447	17
A_chr04	A	A	45154319	45154335	17
A_chr04	T	A	45257043	45257059	17
A_chr04	A	A	45754316	45754332	17
A_chr04	A	A	46045428	46045444	17
A_chr04	T	A	48766372	48766388	17
A_chr04	A	A	52002428	52002444	17
A_chr04	A	A	52142769	52142785	17
A_chr04	A	A	52174573	52174589	17
A_chr04	A	A	52444236	52444252	17
A_chr04	T	A	52659616	52659632	17
A_chr04	A	A	53684177	53684193	17	***
A_chr04	A	A	53731757	53731773	17
A_chr04	T	A	53944481	53944497	17
A_chr04	A	A	54347470	54347486	17
A_chr04	T	A	54614270	54614286	17	***
A_chr04	T	A	54801654	54801670	17
A_chr04	A	A	54980839	54980855	17
A_chr04	T	A	55002051	55002067	17
A_chr04	A	A	55069379	55069395	17
A_chr04	A	A	55071662	55071678	17
A_chr04	A	A	55436568	55436584	17
A_chr04	A	A	55446487	55446503	17	***
A_chr04	T	A	56537395	56537411	17
A_chr04	T	A	57055948	57055964	17
A_chr04	A	A	57347418	57347434	17
A_chr04	A	A	57802474	57802490	17
A_chr04	T	A	58000201	58000217	17
A_chr04	T	A	58533184	58533200	17
A_chr04	T	A	58763878	58763894	17
A_chr04	T	A	59649610	59649626	17
A_chr04	A	A	59714732	59714748	17
A_chr04	A	A	59934841	59934857	17
A_chr04	T	A	61154556	61154572	17
A_chr04	T	A	62175970	62175986	17
A_chr04	T	A	66176524	66176540	17
A_chr04	A	A	69752828	69752844	17
A_chr04	A	A	72023430	72023446	17
A_chr04	T	A	72417934	72417950	17
A_chr04	A	A	74356269	74356285	17
A_chr04	T	A	74363861	74363877	17
A_chr04	A	A	78339496	78339512	17
A_chr04	A	A	82685395	82685411	17
A_chr04	A	A	83764685	83764701	17
A_chr04	T	A	83871609	83871625	17
A_chr04	A	A	84049218	84049234	17
A_chr04	T	A	84955984	84956000	17
A_chr04	A	A	84963349	84963365	17
A_chr04	A	A	87268569	87268585	17
A_chr04	A	A	88575137	88575153	17
A_chr04	A	A	88944303	88944319	17
A_chr04	A	A	89180218	89180234	17
A_chr04	T	A	89404885	89404901	17
A_chr04	A	A	89604177	89604193	17
A_chr04	A	A	89667415	89667431	17
A_chr04	T	A	90295656	90295672	17
A_chr04	A	A	90539634	90539650	17
A_chr04	A	A	92167587	92167603	17
A_chr04	A	A	92672900	92672916	17
A_chr04	T	A	94165699	94165715	17
A_chr04	T	A	94444499	94444515	17
A_chr04	A	A	97247242	97247258	17
A_chr04	A	A	97978499	97978515	17
A_chr04	T	A	98503312	98503328	17
A_chr04	A	A	100210528	100210544	17
A_chr04	T	A	251386	251401	16
A_chr04	A	A	293583	293598	16
A_chr04	T	A	316059	316074	16
A_chr04	T	A	322970	322985	16
A_chr04	T	A	374358	374373	16
A_chr04	A	A	645227	645242	16
A_chr04	T	A	1542968	1542983	16
A_chr04	T	A	1678858	1678873	16
A_chr04	A	A	1717826	1717841	16
A_chr04	T	A	1766260	1766275	16
A_chr04	T	A	2005018	2005033	16
A_chr04	A	A	2077876	2077891	16
A_chr04	T	A	2114190	2114205	16
A_chr04	A	A	2117286	2117301	16
A_chr04	T	A	2659362	2659377	16
A_chr04	T	A	3450603	3450618	16
A_chr04	T	A	3590674	3590689	16
A_chr04	T	A	3592311	3592326	16
A_chr04	T	A	3727029	3727044	16
A_chr04	T	A	3875019	3875034	16
A_chr04	T	A	4007652	4007667	16
A_chr04	A	A	4595024	4595039	16
A_chr04	A	A	4868791	4868806	16
A_chr04	T	A	6615659	6615674	16
A_chr04	A	A	7429356	7429371	16
A_chr04	A	A	7975300	7975315	16
A_chr04	T	A	8575665	8575680	16
A_chr04	T	A	9408329	9408344	16
A_chr04	T	A	9422831	9422846	16
A_chr04	T	A	9511382	9511397	16
A_chr04	T	A	9613867	9613882	16
A_chr04	T	A	10839757	10839772	16
A_chr04	A	A	11201600	11201615	16
A_chr04	A	A	11213239	11213254	16
A_chr04	T	A	11277910	11277925	16
A_chr04	T	A	11351685	11351700	16
A_chr04	T	A	11417688	11417703	16
A_chr04	A	A	11562605	11562620	16
A_chr04	T	A	11636183	11636198	16
A_chr04	T	A	12441656	12441671	16	***
A_chr04	T	A	12571612	12571627	16
A_chr04	A	A	12580242	12580257	16
A_chr04	T	A	12653960	12653975	16
A_chr04	T	A	12774846	12774861	16
A_chr04	T	A	13128749	13128764	16
A_chr04	A	A	13132405	13132420	16
A_chr04	A	A	13660538	13660553	16
A_chr04	A	A	13693166	13693181	16
A_chr04	A	A	13854651	13854666	16
A_chr04	A	A	14005416	14005431	16
A_chr04	A	A	15103066	15103081	16
A_chr04	A	A	15162757	15162772	16
A_chr04	A	A	15376377	15376392	16
A_chr04	A	A	15494968	15494983	16
A_chr04	T	A	16057957	16057972	16
A_chr04	T	A	17127191	17127206	16
A_chr04	A	A	17893110	17893125	16
A_chr04	T	A	18005173	18005188	16
A_chr04	T	A	18706564	18706579	16
A_chr04	A	A	18841750	18841765	16
A_chr04	A	A	19499485	19499500	16
A_chr04	A	A	19511733	19511748	16
A_chr04	A	A	19530463	19530478	16	***
A_chr04	A	A	19852165	19852180	16
A_chr04	A	A	19898683	19898698	16
A_chr04	A	A	19908394	19908409	16
A_chr04	A	A	21632221	21632236	16
A_chr04	A	A	22001283	22001298	16
A_chr04	A	A	22210169	22210184	16
A_chr04	T	A	22322022	22322037	16
A_chr04	A	A	23074876	23074891	16
A_chr04	A	A	23289180	23289195	16
A_chr04	A	A	23318961	23318976	16
A_chr04	A	A	23621449	23621464	16
A_chr04	T	A	23662779	23662794	16
A_chr04	T	A	24297102	24297117	16
A_chr04	T	A	24438670	24438685	16
A_chr04	T	A	24765667	24765682	16
A_chr04	A	A	24904642	24904657	16
A_chr04	T	A	25097765	25097780	16
A_chr04	T	A	26591141	26591156	16
A_chr04	A	A	26647117	26647132	16
A_chr04	A	A	26655183	26655198	16
A_chr04	T	A	26825413	26825428	16
A_chr04	T	A	26986468	26986483	16
A_chr04	A	A	27312643	27312658	16
A_chr04	T	A	27674192	27674207	16	***
A_chr04	T	A	27869404	27869419	16
A_chr04	A	A	27887868	27887883	16
A_chr04	A	A	28004056	28004071	16
A_chr04	T	A	28053269	28053284	16
A_chr04	T	A	28383425	28383440	16
A_chr04	T	A	29800647	29800662	16
A_chr04	T	A	30108562	30108577	16
A_chr04	T	A	30113669	30113684	16
A_chr04	T	A	31088261	31088276	16
A_chr04	T	A	31096687	31096702	16
A_chr04	T	A	31173877	31173892	16
A_chr04	A	A	32666333	32666348	16
A_chr04	T	A	32880442	32880457	16
A_chr04	T	A	32972358	32972373	16
A_chr04	T	A	33291129	33291144	16
A_chr04	T	A	33469018	33469033	16
A_chr04	T	A	34431817	34431832	16
A_chr04	A	A	35124106	35124121	16
A_chr04	A	A	35392204	35392219	16
A_chr04	T	A	36210652	36210667	16
A_chr04	T	A	36648524	36648539	16
A_chr04	T	A	37121158	37121173	16
A_chr04	T	A	37495961	37495976	16
A_chr04	T	A	37573352	37573367	16
A_chr04	A	A	37624242	37624257	16	***
A_chr04	A	A	38114370	38114385	16
A_chr04	T	A	38221792	38221807	16
A_chr04	A	A	38311214	38311229	16
A_chr04	A	A	39786797	39786812	16
A_chr04	A	A	39858269	39858284	16
A_chr04	A	A	39881757	39881772	16
A_chr04	A	A	39988789	39988804	16
A_chr04	T	A	40037877	40037892	16
A_chr04	T	A	40096427	40096442	16
A_chr04	T	A	40246476	40246491	16
A_chr04	T	A	40289923	40289938	16
A_chr04	T	A	40290059	40290074	16
A_chr04	A	A	40583993	40584008	16
A_chr04	A	A	40719668	40719683	16
A_chr04	T	A	40797456	40797471	16
A_chr04	A	A	40879190	40879205	16
A_chr04	A	A	41066502	41066517	16
A_chr04	A	A	41070140	41070155	16
A_chr04	T	A	42092461	42092476	16
A_chr04	A	A	42135515	42135530	16
A_chr04	A	A	42152860	42152875	16
A_chr04	T	A	42205287	42205302	16
A_chr04	A	A	42791633	42791648	16
A_chr04	A	A	42796596	42796611	16
A_chr04	A	A	43800677	43800692	16
A_chr04	A	A	45036193	45036208	16
A_chr04	T	A	45045260	45045275	16
A_chr04	A	A	45056149	45056164	16
A_chr04	A	A	45101798	45101813	16
A_chr04	T	A	45140946	45140961	16
A_chr04	A	A	45358657	45358672	16
A_chr04	A	A	45392784	45392799	16
A_chr04	A	A	45723873	45723888	16
A_chr04	T	A	45759381	45759396	16
A_chr04	A	A	47505339	47505354	16
A_chr04	T	A	47733783	47733798	16
A_chr04	A	A	48526615	48526630	16
A_chr04	A	A	48609077	48609092	16
A_chr04	A	A	51985261	51985276	16
A_chr04	A	A	51997404	51997419	16	***
A_chr04	A	A	52017207	52017222	16
A_chr04	T	A	52735149	52735164	16
A_chr04	T	A	53012082	53012097	16
A_chr04	A	A	53097768	53097783	16
A_chr04	A	A	53168490	53168505	16	***
A_chr04	T	A	53169980	53169995	16
A_chr04	A	A	53197863	53197878	16
A_chr04	T	A	53551268	53551283	16
A_chr04	T	A	53676234	53676249	16
A_chr04	T	A	53735319	53735334	16
A_chr04	A	A	54542420	54542435	16
A_chr04	T	A	54571694	54571709	16
A_chr04	T	A	54942139	54942154	16
A_chr04	A	A	54998613	54998628	16
A_chr04	A	A	55061557	55061572	16
A_chr04	A	A	55153200	55153215	16
A_chr04	A	A	55476995	55477010	16
A_chr04	A	A	56309022	56309037	16
A_chr04	A	A	57316311	57316326	16
A_chr04	A	A	57503296	57503311	16
A_chr04	A	A	58146109	58146124	16
A_chr04	T	A	59652159	59652174	16
A_chr04	A	A	59757027	59757042	16
A_chr04	T	A	59769313	59769328	16
A_chr04	A	A	60898224	60898239	16
A_chr04	T	A	61221087	61221102	16
A_chr04	A	A	61243266	61243281	16
A_chr04	A	A	61344739	61344754	16
A_chr04	T	A	61496039	61496054	16
A_chr04	T	A	61637397	61637412	16
A_chr04	A	A	62179885	62179900	16
A_chr04	T	A	64081395	64081410	16
A_chr04	A	A	64241986	64242001	16
A_chr04	A	A	64381605	64381620	16
A_chr04	T	A	64444390	64444405	16
A_chr04	T	A	64621332	64621347	16
A_chr04	T	A	64676038	64676053	16
A_chr04	T	A	68149534	68149549	16
A_chr04	T	A	69498381	69498396	16
A_chr04	A	A	69524118	69524133	16
A_chr04	A	A	69651289	69651304	16
A_chr04	A	A	69657501	69657516	16
A_chr04	A	A	69663347	69663362	16
A_chr04	A	A	69668927	69668942	16
A_chr04	A	A	69752698	69752713	16
A_chr04	A	A	71328935	71328950	16
A_chr04	A	A	71816751	71816766	16
A_chr04	T	A	71908772	71908787	16
A_chr04	A	A	72417912	72417927	16
A_chr04	T	A	72578865	72578880	16
A_chr04	A	A	73224377	73224392	16
A_chr04	T	A	74463543	74463558	16
A_chr04	T	A	74536420	74536435	16
A_chr04	T	A	74622768	74622783	16
A_chr04	A	A	74965944	74965959	16
A_chr04	T	A	75284055	75284070	16
A_chr04	T	A	75374044	75374059	16
A_chr04	T	A	75991369	75991384	16
A_chr04	T	A	76346308	76346323	16
A_chr04	T	A	76539456	76539471	16
A_chr04	A	A	76559204	76559219	16
A_chr04	T	A	76595490	76595505	16
A_chr04	T	A	76601211	76601226	16
A_chr04	T	A	77073899	77073914	16
A_chr04	A	A	77342040	77342055	16
A_chr04	A	A	77507203	77507218	16
A_chr04	A	A	78729804	78729819	16
A_chr04	A	A	79016198	79016213	16
A_chr04	A	A	79231362	79231377	16
A_chr04	T	A	83979491	83979506	16
A_chr04	T	A	84040367	84040382	16
A_chr04	A	A	84141309	84141324	16
A_chr04	T	A	84533142	84533157	16
A_chr04	A	A	84857553	84857568	16
A_chr04	A	A	85176508	85176523	16
A_chr04	T	A	85524351	85524366	16
A_chr04	T	A	85641848	85641863	16
A_chr04	A	A	87268922	87268937	16
A_chr04	A	A	87586249	87586264	16
A_chr04	T	A	87588727	87588742	16
A_chr04	A	A	88288859	88288874	16
A_chr04	A	A	88621747	88621762	16
A_chr04	A	A	88989193	88989208	16
A_chr04	A	A	89007247	89007262	16
A_chr04	A	A	89083086	89083101	16
A_chr04	A	A	89425638	89425653	16
A_chr04	T	A	89632927	89632942	16
A_chr04	T	A	89702244	89702259	16
A_chr04	A	A	89778091	89778106	16
A_chr04	A	A	90308961	90308976	16
A_chr04	T	A	90355776	90355791	16
A_chr04	T	A	90435356	90435371	16
A_chr04	A	A	90644464	90644479	16
A_chr04	T	A	90744852	90744867	16
A_chr04	A	A	91263727	91263742	16
A_chr04	T	A	92653289	92653304	16
A_chr04	T	A	92659660	92659675	16
A_chr04	T	A	92980804	92980819	16
A_chr04	A	A	92991126	92991141	16
A_chr04	A	A	93335485	93335500	16
A_chr04	T	A	93335907	93335922	16
A_chr04	T	A	94059184	94059199	16
A_chr04	A	A	94847828	94847843	16
A_chr04	T	A	96874309	96874324	16
A_chr04	T	A	97856848	97856863	16
A_chr04	A	A	98223277	98223292	16	***
A_chr04	A	A	98314279	98314294	16
A_chr04	T	A	98323483	98323498	16
A_chr04	A	A	98332901	98332916	16
A_chr04	T	A	98504926	98504941	16
A_chr04	A	A	98595778	98595793	16
A_chr04	T	A	98902082	98902097	16
A_chr04	T	A	102661920	102661935	16
A_chr04	T	A	296118	296132	15
A_chr04	T	A	373333	373347	15
A_chr04	T	A	660539	660553	15
A_chr04	A	A	670003	670017	15
A_chr04	T	A	670280	670294	15
A_chr04	T	A	701676	701690	15
A_chr04	T	A	758877	758891	15
A_chr04	T	A	819868	819882	15
A_chr04	A	A	831870	831884	15
A_chr04	A	A	878724	878738	15
A_chr04	T	A	1487680	1487694	15	***
A_chr04	T	A	1494824	1494838	15
A_chr04	A	A	1532209	1532223	15
A_chr04	T	A	1537017	1537031	15
A_chr04	A	A	1638413	1638427	15
A_chr04	T	A	1975702	1975716	15
A_chr04	T	A	2115586	2115600	15	***
A_chr04	T	A	2422962	2422976	15
A_chr04	T	A	3280388	3280402	15	***
A_chr04	T	A	3755225	3755239	15
A_chr04	A	A	4191068	4191082	15
A_chr04	A	A	4242662	4242676	15	***
A_chr04	T	A	4345925	4345939	15
A_chr04	T	A	4364086	4364100	15
A_chr04	T	A	4364677	4364691	15
A_chr04	A	A	4408659	4408673	15
A_chr04	A	A	4515411	4515425	15
A_chr04	A	A	4526533	4526547	15
A_chr04	A	A	4660231	4660245	15
A_chr04	A	A	6722994	6723008	15
A_chr04	A	A	8378359	8378373	15
A_chr04	T	A	9381795	9381809	15
A_chr04	T	A	9394962	9394976	15
A_chr04	A	A	9474792	9474806	15	***
A_chr04	T	A	9633735	9633749	15
A_chr04	T	A	9916690	9916704	15
A_chr04	T	A	10363904	10363918	15
A_chr04	T	A	11013165	11013179	15
A_chr04	A	A	11072023	11072037	15
A_chr04	A	A	11252001	11252015	15
A_chr04	T	A	11260972	11260986	15
A_chr04	T	A	11275372	11275386	15
A_chr04	T	A	11347640	11347654	15
A_chr04	T	A	11425415	11425429	15
A_chr04	T	A	11567611	11567625	15
A_chr04	A	A	11769258	11769272	15
A_chr04	A	A	12205093	12205107	15
A_chr04	T	A	12452315	12452329	15
A_chr04	T	A	12603406	12603420	15
A_chr04	A	A	12610727	12610741	15
A_chr04	T	A	12648319	12648333	15
A_chr04	T	A	12735662	12735676	15
A_chr04	T	A	12814322	12814336	15
A_chr04	T	A	13000226	13000240	15
A_chr04	T	A	13097711	13097725	15
A_chr04	T	A	13505876	13505890	15
A_chr04	T	A	13685833	13685847	15
A_chr04	A	A	14023384	14023398	15
A_chr04	T	A	14509873	14509887	15
A_chr04	A	A	14547828	14547842	15
A_chr04	A	A	14687632	14687646	15
A_chr04	A	A	15010404	15010418	15
A_chr04	A	A	15104911	15104925	15
A_chr04	T	A	15222835	15222849	15
A_chr04	A	A	15292805	15292819	15
A_chr04	A	A	15292876	15292890	15
A_chr04	T	A	15381336	15381350	15
A_chr04	T	A	15444665	15444679	15	***
A_chr04	A	A	15451746	15451760	15
A_chr04	A	A	18005610	18005624	15
A_chr04	A	A	18010531	18010545	15
A_chr04	A	A	18424056	18424070	15
A_chr04	A	A	18803104	18803118	15
A_chr04	T	A	18875244	18875258	15
A_chr04	A	A	19241577	19241591	15
A_chr04	T	A	19830414	19830428	15
A_chr04	A	A	19895721	19895735	15
A_chr04	A	A	19896299	19896313	15
A_chr04	A	A	19983688	19983702	15
A_chr04	A	A	20428327	20428341	15
A_chr04	T	A	20539615	20539629	15
A_chr04	T	A	20797479	20797493	15
A_chr04	T	A	20990984	20990998	15	***
A_chr04	T	A	21103033	21103047	15
A_chr04	T	A	21870171	21870185	15
A_chr04	A	A	22041138	22041152	15
A_chr04	T	A	22193299	22193313	15
A_chr04	T	A	22235014	22235028	15
A_chr04	A	A	22268484	22268498	15
A_chr04	T	A	22276927	22276941	15
A_chr04	T	A	22312534	22312548	15
A_chr04	A	A	22334028	22334042	15
A_chr04	T	A	22341718	22341732	15
A_chr04	A	A	22425198	22425212	15
A_chr04	T	A	23108518	23108532	15	***
A_chr04	T	A	23167674	23167688	15
A_chr04	A	A	23208970	23208984	15
A_chr04	A	A	23313281	23313295	15
A_chr04	T	A	23322143	23322157	15
A_chr04	T	A	23393108	23393122	15
A_chr04	A	A	23396656	23396670	15
A_chr04	A	A	23417687	23417701	15
A_chr04	T	A	23433364	23433378	15
A_chr04	T	A	23495063	23495077	15
A_chr04	T	A	23622998	23623012	15
A_chr04	A	A	23645497	23645511	15
A_chr04	T	A	23683568	23683582	15
A_chr04	T	A	24318216	24318230	15
A_chr04	A	A	24373555	24373569	15	***
A_chr04	A	A	24437775	24437789	15
A_chr04	A	A	24762546	24762560	15
A_chr04	A	A	24971942	24971956	15
A_chr04	A	A	25685873	25685887	15
A_chr04	A	A	26592079	26592093	15
A_chr04	T	A	26603541	26603555	15
A_chr04	T	A	26608194	26608208	15
A_chr04	T	A	26759204	26759218	15
A_chr04	T	A	26809041	26809055	15
A_chr04	A	A	26889032	26889046	15
A_chr04	T	A	26970476	26970490	15
A_chr04	A	A	27033532	27033546	15
A_chr04	A	A	27099769	27099783	15
A_chr04	T	A	27156841	27156855	15
A_chr04	A	A	27157049	27157063	15
A_chr04	T	A	27478639	27478653	15	***
A_chr04	T	A	27826685	27826699	15
A_chr04	A	A	27836972	27836986	15
A_chr04	A	A	27883576	27883590	15
A_chr04	A	A	27900193	27900207	15
A_chr04	T	A	28035037	28035051	15
A_chr04	T	A	28049233	28049247	15
A_chr04	A	A	28093895	28093909	15
A_chr04	T	A	28223819	28223833	15
A_chr04	T	A	28489889	28489903	15
A_chr04	T	A	28822853	28822867	15
A_chr04	T	A	29746819	29746833	15
A_chr04	A	A	30015183	30015197	15
A_chr04	A	A	30303496	30303510	15
A_chr04	A	A	30303548	30303562	15
A_chr04	A	A	30511765	30511779	15
A_chr04	T	A	30573430	30573444	15
A_chr04	A	A	31013703	31013717	15
A_chr04	T	A	31172698	31172712	15
A_chr04	A	A	31509250	31509264	15
A_chr04	A	A	31700391	31700405	15
A_chr04	A	A	31804387	31804401	15
A_chr04	A	A	31923804	31923818	15
A_chr04	A	A	31975006	31975020	15
A_chr04	A	A	32662438	32662452	15
A_chr04	A	A	32969404	32969418	15
A_chr04	A	A	32979650	32979664	15
A_chr04	T	A	33005032	33005046	15
A_chr04	A	A	33114543	33114557	15
A_chr04	T	A	33272965	33272979	15
A_chr04	T	A	35121109	35121123	15
A_chr04	A	A	35241920	35241934	15
A_chr04	A	A	35297297	35297311	15
A_chr04	A	A	35476213	35476227	15
A_chr04	A	A	35946491	35946505	15	***
A_chr04	A	A	35993908	35993922	15
A_chr04	A	A	35999774	35999788	15
A_chr04	A	A	36018734	36018748	15
A_chr04	A	A	36211378	36211392	15
A_chr04	T	A	36211863	36211877	15
A_chr04	A	A	36346873	36346887	15	***
A_chr04	T	A	36360000	36360014	15
A_chr04	A	A	36366143	36366157	15
A_chr04	A	A	36376027	36376041	15
A_chr04	A	A	36434425	36434439	15
A_chr04	T	A	36650110	36650124	15
A_chr04	A	A	36704592	36704606	15
A_chr04	T	A	36882528	36882542	15
A_chr04	T	A	36961043	36961057	15
A_chr04	A	A	36989370	36989384	15
A_chr04	T	A	37309524	37309538	15
A_chr04	T	A	37549480	37549494	15
A_chr04	A	A	38311851	38311865	15
A_chr04	T	A	38355330	38355344	15
A_chr04	A	A	38388602	38388616	15
A_chr04	A	A	39912309	39912323	15
A_chr04	T	A	39919969	39919983	15
A_chr04	T	A	40124164	40124178	15
A_chr04	A	A	40136618	40136632	15
A_chr04	A	A	40158203	40158217	15
A_chr04	A	A	40159360	40159374	15
A_chr04	A	A	40245731	40245745	15
A_chr04	A	A	40301743	40301757	15
A_chr04	T	A	40404459	40404473	15
A_chr04	A	A	40416843	40416857	15
A_chr04	A	A	40421782	40421796	15
A_chr04	T	A	40460409	40460423	15
A_chr04	A	A	40494536	40494550	15	***
A_chr04	A	A	40543669	40543683	15
A_chr04	T	A	40564501	40564515	15
A_chr04	T	A	40580871	40580885	15
A_chr04	T	A	40584724	40584738	15
A_chr04	T	A	40607201	40607215	15
A_chr04	T	A	40679008	40679022	15
A_chr04	T	A	40717789	40717803	15
A_chr04	A	A	40762618	40762632	15
A_chr04	T	A	42029734	42029748	15
A_chr04	A	A	42105805	42105819	15
A_chr04	A	A	42205121	42205135	15	***
A_chr04	A	A	42221396	42221410	15
A_chr04	A	A	42695759	42695773	15
A_chr04	T	A	42788557	42788571	15
A_chr04	A	A	42931342	42931356	15
A_chr04	T	A	44324797	44324811	15
A_chr04	T	A	44892504	44892518	15
A_chr04	A	A	44908408	44908422	15
A_chr04	T	A	44956489	44956503	15
A_chr04	T	A	44960788	44960802	15
A_chr04	A	A	45028401	45028415	15
A_chr04	T	A	45048257	45048271	15	***
A_chr04	A	A	45232338	45232352	15
A_chr04	T	A	45410531	45410545	15
A_chr04	T	A	45439578	45439592	15
A_chr04	T	A	45514690	45514704	15
A_chr04	T	A	45557627	45557641	15
A_chr04	T	A	47724919	47724933	15
A_chr04	A	A	48060204	48060218	15
A_chr04	A	A	48540992	48541006	15
A_chr04	A	A	49242046	49242060	15
A_chr04	T	A	49354286	49354300	15
A_chr04	T	A	49422078	49422092	15
A_chr04	A	A	49500218	49500232	15
A_chr04	A	A	49532060	49532074	15
A_chr04	T	A	50504296	50504310	15
A_chr04	T	A	51252478	51252492	15
A_chr04	T	A	51953950	51953964	15
A_chr04	T	A	51979649	51979663	15
A_chr04	T	A	52053189	52053203	15
A_chr04	T	A	52053835	52053849	15
A_chr04	T	A	52400035	52400049	15
A_chr04	A	A	52583226	52583240	15
A_chr04	A	A	52592498	52592512	15
A_chr04	A	A	52594139	52594153	15
A_chr04	T	A	52605755	52605769	15
A_chr04	T	A	52664540	52664554	15
A_chr04	T	A	52671302	52671316	15
A_chr04	T	A	52686116	52686130	15
A_chr04	T	A	52731477	52731491	15
A_chr04	A	A	52790813	52790827	15
A_chr04	T	A	52828343	52828357	15
A_chr04	T	A	53098652	53098666	15
A_chr04	T	A	53167343	53167357	15
A_chr04	A	A	53858295	53858309	15
A_chr04	T	A	53929084	53929098	15
A_chr04	T	A	54255559	54255573	15
A_chr04	T	A	54492330	54492344	15
A_chr04	A	A	54571849	54571863	15
A_chr04	T	A	54616114	54616128	15
A_chr04	A	A	54672418	54672432	15
A_chr04	T	A	54818900	54818914	15
A_chr04	A	A	54819840	54819854	15
A_chr04	T	A	54821778	54821792	15
A_chr04	A	A	54849432	54849446	15
A_chr04	T	A	54899080	54899094	15
A_chr04	T	A	55022177	55022191	15
A_chr04	A	A	55645936	55645950	15	***
A_chr04	T	A	55764604	55764618	15	***
A_chr04	A	A	55846210	55846224	15
A_chr04	T	A	56116245	56116259	15
A_chr04	T	A	56451478	56451492	15
A_chr04	A	A	57250602	57250616	15
A_chr04	A	A	57302800	57302814	15
A_chr04	A	A	57303635	57303649	15
A_chr04	A	A	57347718	57347732	15
A_chr04	T	A	57509495	57509509	15	***
A_chr04	T	A	58500106	58500120	15
A_chr04	A	A	58534283	58534297	15
A_chr04	A	A	58574523	58574537	15
A_chr04	T	A	58582405	58582419	15
A_chr04	T	A	58586302	58586316	15
A_chr04	A	A	58591764	58591778	15
A_chr04	T	A	58644925	58644939	15
A_chr04	T	A	58657913	58657927	15
A_chr04	A	A	58744489	58744503	15
A_chr04	T	A	59018249	59018263	15
A_chr04	A	A	59674173	59674187	15
A_chr04	A	A	59783034	59783048	15
A_chr04	A	A	59788738	59788752	15
A_chr04	A	A	60811038	60811052	15	***
A_chr04	A	A	60812411	60812425	15
A_chr04	A	A	60814044	60814058	15
A_chr04	T	A	61219959	61219973	15
A_chr04	A	A	61228437	61228451	15
A_chr04	T	A	61278586	61278600	15
A_chr04	A	A	61309258	61309272	15
A_chr04	A	A	61328314	61328328	15
A_chr04	A	A	61343669	61343683	15
A_chr04	T	A	61366611	61366625	15
A_chr04	A	A	61414781	61414795	15
A_chr04	A	A	61491214	61491228	15
A_chr04	T	A	61665967	61665981	15
A_chr04	A	A	62222142	62222156	15
A_chr04	T	A	63194997	63195011	15
A_chr04	T	A	63270243	63270257	15
A_chr04	T	A	63339098	63339112	15	***
A_chr04	A	A	63461125	63461139	15
A_chr04	A	A	63599764	63599778	15
A_chr04	T	A	64123782	64123796	15
A_chr04	A	A	64141163	64141177	15
A_chr04	A	A	64309516	64309530	15
A_chr04	T	A	64439370	64439384	15
A_chr04	A	A	64439791	64439805	15
A_chr04	A	A	64773956	64773970	15
A_chr04	A	A	65866659	65866673	15
A_chr04	T	A	66329300	66329314	15
A_chr04	T	A	67060031	67060045	15
A_chr04	T	A	68232178	68232192	15
A_chr04	T	A	69058193	69058207	15
A_chr04	T	A	69651725	69651739	15	***
A_chr04	A	A	69806184	69806198	15
A_chr04	A	A	69990681	69990695	15
A_chr04	A	A	69995374	69995388	15
A_chr04	A	A	70349499	70349513	15
A_chr04	A	A	70464644	70464658	15
A_chr04	A	A	71517471	71517485	15
A_chr04	A	A	71815768	71815782	15
A_chr04	T	A	72794785	72794799	15
A_chr04	A	A	72810043	72810057	15
A_chr04	A	A	73033561	73033575	15
A_chr04	A	A	74572325	74572339	15
A_chr04	A	A	74705670	74705684	15
A_chr04	T	A	74744260	74744274	15
A_chr04	T	A	74787203	74787217	15
A_chr04	A	A	75254444	75254458	15
A_chr04	A	A	75281524	75281538	15
A_chr04	T	A	76588123	76588137	15
A_chr04	T	A	76703261	76703275	15
A_chr04	T	A	76712727	76712741	15	***
A_chr04	T	A	76976129	76976143	15
A_chr04	A	A	76985569	76985583	15
A_chr04	A	A	78337169	78337183	15
A_chr04	T	A	78984757	78984771	15
A_chr04	A	A	79354535	79354549	15
A_chr04	A	A	79599957	79599971	15
A_chr04	A	A	80180554	80180568	15
A_chr04	T	A	80979061	80979075	15
A_chr04	T	A	81372754	81372768	15
A_chr04	T	A	81396731	81396745	15
A_chr04	T	A	81434967	81434981	15
A_chr04	T	A	81487333	81487347	15
A_chr04	T	A	83107220	83107234	15	***
A_chr04	T	A	84161809	84161823	15
A_chr04	T	A	84164884	84164898	15
A_chr04	A	A	84237965	84237979	15
A_chr04	T	A	84376327	84376341	15
A_chr04	T	A	84506699	84506713	15
A_chr04	A	A	84852120	84852134	15
A_chr04	A	A	84956266	84956280	15
A_chr04	A	A	85175212	85175226	15
A_chr04	T	A	85516342	85516356	15
A_chr04	A	A	85627189	85627203	15
A_chr04	A	A	85643377	85643391	15
A_chr04	A	A	87394439	87394453	15
A_chr04	A	A	87554733	87554747	15
A_chr04	A	A	87573301	87573315	15
A_chr04	A	A	88508720	88508734	15
A_chr04	T	A	88576051	88576065	15
A_chr04	T	A	88801717	88801731	15
A_chr04	A	A	88823777	88823791	15
A_chr04	T	A	88931120	88931134	15
A_chr04	T	A	89014216	89014230	15	***
A_chr04	T	A	89190304	89190318	15	***
A_chr04	A	A	89274040	89274054	15
A_chr04	A	A	89353974	89353988	15
A_chr04	A	A	89419590	89419604	15
A_chr04	T	A	89630268	89630282	15
A_chr04	A	A	89736227	89736241	15
A_chr04	A	A	89737988	89738002	15
A_chr04	A	A	89942449	89942463	15
A_chr04	A	A	89947334	89947348	15
A_chr04	A	A	89981791	89981805	15
A_chr04	T	A	90113492	90113506	15
A_chr04	A	A	90235045	90235059	15
A_chr04	A	A	90374597	90374611	15
A_chr04	A	A	90385154	90385168	15
A_chr04	A	A	90505430	90505444	15
A_chr04	T	A	90527072	90527086	15
A_chr04	T	A	91495740	91495754	15
A_chr04	T	A	91575832	91575846	15
A_chr04	A	A	92467406	92467420	15
A_chr04	T	A	92519897	92519911	15
A_chr04	A	A	92684795	92684809	15
A_chr04	A	A	92913747	92913761	15
A_chr04	A	A	92950571	92950585	15
A_chr04	T	A	92982967	92982981	15
A_chr04	A	A	93302222	93302236	15
A_chr04	T	A	94166070	94166084	15
A_chr04	T	A	94348899	94348913	15
A_chr04	A	A	94467160	94467174	15
A_chr04	T	A	96410680	96410694	15
A_chr04	T	A	96473041	96473055	15
A_chr04	T	A	96646145	96646159	15
A_chr04	T	A	96652823	96652837	15	***
A_chr04	A	A	96718946	96718960	15
A_chr04	T	A	97921260	97921274	15
A_chr04	A	A	97928804	97928818	15
A_chr04	T	A	97974958	97974972	15
A_chr04	T	A	98502432	98502446	15
A_chr04	A	A	98551313	98551327	15
A_chr04	A	A	100161507	100161521	15
A_chr04	T	A	102711012	102711026	15
A_chr04	AAAAAC	AAAAAC	97937808	97937846	39
A_chr04	AAAAAC	AAAAAC	40096694	40096727	34
A_chr04	TTTTTG	AAAAAC	37420297	37420328	32
A_chr04	TTTTTG	AAAAAC	52065292	52065321	30
A_chr04	TTTTTG	AAAAAC	36487348	36487374	27
A_chr04	AAAAAC	AAAAAC	15764987	15765012	26
A_chr04	TGTTTT	AAAAAC	94062997	94063021	25
A_chr04	AAAAAC	AAAAAC	24436865	24436887	23
A_chr04	AAAACA	AAAAAC	35682308	35682330	23
A_chr04	TGTTTT	AAAAAC	63014890	63014912	23
A_chr04	TTTTTG	AAAAAC	84966164	84966186	23
A_chr04	AAAACA	AAAAAC	99245412	99245433	22
A_chr04	AAAACA	AAAAAC	52972319	52972339	21
A_chr04	AAACAA	AAAAAC	57304681	57304701	21
A_chr04	TTTTGT	AAAAAC	70614981	70615001	21
A_chr04	AACAAA	AAAAAC	11636746	11636765	20
A_chr04	AAAAAC	AAAAAC	52287777	52287795	19
A_chr04	AAAAAC	AAAAAC	55618354	55618372	19	***
A_chr04	ACAAAA	AAAAAC	63500047	63500065	19
A_chr04	GTTTTT	AAAAAC	19978672	19978689	18
A_chr04	GTTTTT	AAAAAC	43168373	43168390	18
A_chr04	AAAAAC	AAAAAC	52779436	52779453	18
A_chr04	AAAAAC	AAAAAC	52780924	52780941	18
A_chr04	GTTTTT	AAAAAC	73179237	73179254	18
A_chr04	ACAAAA	AAAAAC	98079363	98079380	18
A_chr04	TTTCTT	AAAAAG	76164166	76164204	39
A_chr04	TTTTTC	AAAAAG	36714954	36714991	38
A_chr04	TTCTTT	AAAAAG	40424282	40424319	38
A_chr04	TCTTTT	AAAAAG	80794121	80794158	38
A_chr04	AAAAGA	AAAAAG	89424680	89424717	38
A_chr04	AAAAAG	AAAAAG	26803414	26803450	37
A_chr04	TTTTTC	AAAAAG	52743712	52743748	37
A_chr04	TTTTTC	AAAAAG	33472862	33472897	36
A_chr04	TTTTTC	AAAAAG	89031663	89031698	36
A_chr04	AAAGAA	AAAAAG	40403004	40403038	35
A_chr04	AAAAAG	AAAAAG	92121921	92121955	35
A_chr04	AAAAAG	AAAAAG	855898	855931	34
A_chr04	TTTTTC	AAAAAG	82378603	82378635	33
A_chr04	AGAAAA	AAAAAG	66382724	66382755	32
A_chr04	GAAAAA	AAAAAG	90485754	90485785	32
A_chr04	TTTTTC	AAAAAG	26868699	26868729	31
A_chr04	AAAAAG	AAAAAG	54789140	54789170	31
A_chr04	AAAGAA	AAAAAG	11588829	11588857	29
A_chr04	AAAAAG	AAAAAG	52946444	52946472	29
A_chr04	TTTTCT	AAAAAG	62497791	62497819	29
A_chr04	TCTTTT	AAAAAG	74394979	74395007	29
A_chr04	AGAAAA	AAAAAG	85299985	85300013	29
A_chr04	TTTTTC	AAAAAG	11432239	11432266	28
A_chr04	AAAAAG	AAAAAG	14881119	14881146	28
A_chr04	TTTTCT	AAAAAG	62569379	62569406	28
A_chr04	TTTTCT	AAAAAG	71178928	71178955	28	***
A_chr04	AAAAAG	AAAAAG	92578230	92578257	28
A_chr04	TTTTCT	AAAAAG	10355527	10355553	27
A_chr04	TTCTTT	AAAAAG	13390479	13390505	27
A_chr04	AAAGAA	AAAAAG	15430914	15430939	26
A_chr04	TCTTTT	AAAAAG	23303822	23303847	26
A_chr04	AAAGAA	AAAAAG	39395548	39395573	26
A_chr04	TTTTCT	AAAAAG	84200239	84200264	26
A_chr04	TCTTTT	AAAAAG	246749	246773	25
A_chr04	TTTTTC	AAAAAG	45312445	45312469	25
A_chr04	TTTTCT	AAAAAG	52886429	52886453	25
A_chr04	AAAGAA	AAAAAG	60908868	60908892	25
A_chr04	AGAAAA	AAAAAG	80109446	80109470	25
A_chr04	AAAAAG	AAAAAG	83120251	83120275	25
A_chr04	TTTTCT	AAAAAG	94543041	94543065	25
A_chr04	AAAAAG	AAAAAG	94967316	94967340	25
A_chr04	TTTCTT	AAAAAG	99486493	99486517	25
A_chr04	CTTTTT	AAAAAG	13648431	13648454	24
A_chr04	TTCTTT	AAAAAG	40723540	40723563	24
A_chr04	GAAAAA	AAAAAG	43289978	43290001	24
A_chr04	TTCTTT	AAAAAG	62569498	62569521	24
A_chr04	AAAAAG	AAAAAG	76989240	76989263	24
A_chr04	AGAAAA	AAAAAG	107459	107481	23
A_chr04	CTTTTT	AAAAAG	12547965	12547987	23	***
A_chr04	AAAAAG	AAAAAG	49099312	49099334	23
A_chr04	AAAAAG	AAAAAG	55787253	55787275	23
A_chr04	AAAAAG	AAAAAG	56888364	56888386	23
A_chr04	TTCTTT	AAAAAG	60771740	60771762	23
A_chr04	AAAAAG	AAAAAG	102320744	102320766	23
A_chr04	TTTTCT	AAAAAG	9589477	9589498	22
A_chr04	TTTCTT	AAAAAG	14566747	14566768	22
A_chr04	AAAAAG	AAAAAG	33163301	33163322	22
A_chr04	TTTTTC	AAAAAG	38423638	38423659	22
A_chr04	AAAAAG	AAAAAG	42032899	42032920	22	***
A_chr04	TTTTCT	AAAAAG	42596722	42596743	22
A_chr04	TTTTCT	AAAAAG	43214815	43214836	22
A_chr04	TTTTCT	AAAAAG	59672497	59672518	22
A_chr04	AAAAAG	AAAAAG	62414494	62414515	22
A_chr04	AAAAGA	AAAAAG	84605682	84605703	22
A_chr04	TTTTCT	AAAAAG	97831378	97831399	22
A_chr04	TTTCTT	AAAAAG	296222	296242	21
A_chr04	AAAAGA	AAAAAG	9663244	9663264	21
A_chr04	AAAGAA	AAAAAG	13035569	13035589	21
A_chr04	AAAGAA	AAAAAG	15408722	15408742	21
A_chr04	AAAAGA	AAAAAG	15561413	15561433	21
A_chr04	TTTTCT	AAAAAG	35461814	35461834	21
A_chr04	AAAAGA	AAAAAG	35925504	35925524	21
A_chr04	TTTCTT	AAAAAG	37072605	37072625	21
A_chr04	AAAGAA	AAAAAG	48070764	48070784	21
A_chr04	TTTCTT	AAAAAG	52544615	52544635	21
A_chr04	AAAGAA	AAAAAG	55750209	55750229	21
A_chr04	TTTTTC	AAAAAG	86634927	86634947	21
A_chr04	AAGAAA	AAAAAG	89118551	89118571	21
A_chr04	TTTCTT	AAAAAG	96647889	96647909	21
A_chr04	AAAAAG	AAAAAG	23310597	23310616	20	***
A_chr04	TTTCTT	AAAAAG	28434175	28434194	20
A_chr04	TTTTCT	AAAAAG	64812478	64812497	20
A_chr04	TTCTTT	AAAAAG	89071156	89071175	20
A_chr04	TTTTCT	AAAAAG	97068160	97068179	20
A_chr04	TTTCTT	AAAAAG	371052	371070	19
A_chr04	TTTTTC	AAAAAG	11442636	11442654	19
A_chr04	AAAAAG	AAAAAG	13608951	13608969	19	***
A_chr04	TTTCTT	AAAAAG	15836902	15836920	19
A_chr04	AGAAAA	AAAAAG	19591699	19591717	19
A_chr04	AAAAAG	AAAAAG	23504168	23504186	19
A_chr04	AAAAAG	AAAAAG	24200464	24200482	19	***
A_chr04	TTTTTC	AAAAAG	24280900	24280918	19
A_chr04	TTTTTC	AAAAAG	27118051	27118069	19
A_chr04	TCTTTT	AAAAAG	30392251	30392269	19
A_chr04	TCTTTT	AAAAAG	30399981	30399999	19
A_chr04	AAAGAA	AAAAAG	30847226	30847244	19
A_chr04	AAAGAA	AAAAAG	31448881	31448899	19
A_chr04	TCTTTT	AAAAAG	34097301	34097319	19
A_chr04	AGAAAA	AAAAAG	49559244	49559262	19
A_chr04	TTTCTT	AAAAAG	62009260	62009278	19
A_chr04	AAAAAG	AAAAAG	69332115	69332133	19
A_chr04	TTTCTT	AAAAAG	84200301	84200319	19
A_chr04	TTTTTC	AAAAAG	84301934	84301952	19
A_chr04	TCTTTT	AAAAAG	94187710	94187728	19
A_chr04	AAAAGA	AAAAAG	96547639	96547657	19
A_chr04	AAAAGA	AAAAAG	96556618	96556636	19
A_chr04	AAAAGA	AAAAAG	99212490	99212508	19
A_chr04	AAGAAA	AAAAAG	141066	141083	18
A_chr04	AAAGAA	AAAAAG	2001110	2001127	18
A_chr04	TCTTTT	AAAAAG	2570615	2570632	18
A_chr04	AAAGAA	AAAAAG	13341378	13341395	18
A_chr04	AAAAAG	AAAAAG	18759794	18759811	18
A_chr04	AAAAAG	AAAAAG	24574410	24574427	18
A_chr04	TTTTTC	AAAAAG	30609960	30609977	18
A_chr04	TTCTTT	AAAAAG	34746407	34746424	18
A_chr04	AAGAAA	AAAAAG	36624704	36624721	18
A_chr04	GAAAAA	AAAAAG	39852416	39852433	18
A_chr04	AAAAGA	AAAAAG	45201096	45201113	18
A_chr04	TTCTTT	AAAAAG	45952559	45952576	18
A_chr04	AAAAGA	AAAAAG	49482501	49482518	18
A_chr04	AGAAAA	AAAAAG	52210897	52210914	18
A_chr04	GAAAAA	AAAAAG	53957283	53957300	18
A_chr04	TTTCTT	AAAAAG	58577729	58577746	18
A_chr04	TTTTCT	AAAAAG	59549515	59549532	18
A_chr04	TTTCTT	AAAAAG	71179043	71179060	18
A_chr04	TTCTTT	AAAAAG	83674274	83674291	18
A_chr04	TTCTTT	AAAAAG	84177821	84177838	18
A_chr04	AAAAAG	AAAAAG	85299541	85299558	18
A_chr04	TTTCTT	AAAAAG	86611435	86611452	18
A_chr04	AGAAAA	AAAAAG	90561326	90561343	18
A_chr04	TCTTTT	AAAAAG	94036624	94036641	18
A_chr04	AAAGAA	AAAAAG	99967122	99967139	18
A_chr04	AAAGAA	AAAAAG	99995446	99995463	18
A_chr04	TTTCTT	AAAAAG	100908370	100908387	18
A_chr04	TTCTTT	AAAAAG	102610111	102610128	18
A_chr04	ATAAAA	AAAAAT	68240823	68240926	104
A_chr04	ATAAAA	AAAAAT	14404886	14404985	100
A_chr04	AAAAAT	AAAAAT	74479350	74479419	70
A_chr04	ATAAAA	AAAAAT	2414221	2414287	67
A_chr04	AAAATA	AAAAAT	14864960	14865022	63
A_chr04	AAAATA	AAAAAT	9314442	9314495	54
A_chr04	TTTATT	AAAAAT	96329807	96329859	53
A_chr04	ATTTTT	AAAAAT	24646556	24646606	51
A_chr04	TTTTTA	AAAAAT	17292787	17292835	49
A_chr04	TAAAAA	AAAAAT	49495504	49495552	49
A_chr04	ATTTTT	AAAAAT	36824944	36824991	48
A_chr04	TTTTTA	AAAAAT	18761101	18761147	47
A_chr04	AATAAA	AAAAAT	40149504	40149550	47
A_chr04	TTTTTA	AAAAAT	93412750	93412795	46
A_chr04	AAATAA	AAAAAT	28535064	28535107	44
A_chr04	TTTATT	AAAAAT	83917858	83917900	43
A_chr04	AAATAA	AAAAAT	94508430	94508472	43
A_chr04	TTTTAT	AAAAAT	31653068	31653109	42
A_chr04	TAAAAA	AAAAAT	1911397	1911437	41
A_chr04	TAAAAA	AAAAAT	12518763	12518803	41
A_chr04	TAAAAA	AAAAAT	30020579	30020619	41
A_chr04	TTTTTA	AAAAAT	31235991	31236031	41
A_chr04	TAAAAA	AAAAAT	45802862	45802902	41
A_chr04	ATAAAA	AAAAAT	68271926	68271966	41
A_chr04	TTTTTA	AAAAAT	75140105	75140145	41
A_chr04	TAAAAA	AAAAAT	85308421	85308461	41
A_chr04	TAAAAA	AAAAAT	96901338	96901378	41
A_chr04	TAAAAA	AAAAAT	55721314	55721353	40
A_chr04	ATAAAA	AAAAAT	31788074	31788112	39
A_chr04	AATAAA	AAAAAT	16505990	16506026	37
A_chr04	AAAATA	AAAAAT	43341927	43341963	37	***
A_chr04	AAATAA	AAAAAT	98068641	98068677	37
A_chr04	ATTTTT	AAAAAT	51372	51407	36
A_chr04	ATTTTT	AAAAAT	22042137	22042172	36
A_chr04	AAATAA	AAAAAT	32198114	32198149	36
A_chr04	TTTTAT	AAAAAT	56480858	56480893	36
A_chr04	ATTTTT	AAAAAT	25701629	25701663	35
A_chr04	AAAAAT	AAAAAT	63828160	63828194	35
A_chr04	AAAATA	AAAAAT	46591741	46591774	34
A_chr04	ATAAAA	AAAAAT	49441813	49441846	34
A_chr04	AAAAAT	AAAAAT	97079326	97079359	34
A_chr04	TTTTTA	AAAAAT	3954963	3954995	33
A_chr04	ATAAAA	AAAAAT	19404722	19404754	33
A_chr04	AAAAAT	AAAAAT	70982641	70982673	33
A_chr04	TTTTAT	AAAAAT	92845489	92845521	33
A_chr04	AAAAAT	AAAAAT	96090084	96090116	33
A_chr04	AAAAAT	AAAAAT	1426146	1426177	32
A_chr04	TTTATT	AAAAAT	5865182	5865213	32
A_chr04	AAAAAT	AAAAAT	24244491	24244522	32
A_chr04	TTTTTA	AAAAAT	70060572	70060603	32
A_chr04	TTTATT	AAAAAT	76955425	76955456	32
A_chr04	TTTATT	AAAAAT	76962077	76962108	32
A_chr04	AAATAA	AAAAAT	1945493	1945523	31
A_chr04	TTTTAT	AAAAAT	26515441	26515471	31
A_chr04	AAAATA	AAAAAT	27885431	27885461	31
A_chr04	ATTTTT	AAAAAT	32958847	32958877	31
A_chr04	AAAAAT	AAAAAT	22428057	22428086	30
A_chr04	TATTTT	AAAAAT	37419591	37419620	30
A_chr04	TTATTT	AAAAAT	38781267	38781296	30
A_chr04	TTTTTA	AAAAAT	76333810	76333839	30
A_chr04	AAATAA	AAAAAT	84458865	84458894	30
A_chr04	TTTTTA	AAAAAT	92988043	92988072	30
A_chr04	AATAAA	AAAAAT	94814003	94814032	30
A_chr04	TTTTTA	AAAAAT	96882370	96882399	30
A_chr04	AAAATA	AAAAAT	4235780	4235808	29
A_chr04	AATAAA	AAAAAT	13438526	13438554	29
A_chr04	ATAAAA	AAAAAT	21680641	21680669	29
A_chr04	TTTTTA	AAAAAT	32936388	32936416	29
A_chr04	TTTTAT	AAAAAT	47158676	47158704	29
A_chr04	TTTTTA	AAAAAT	52633554	52633582	29
A_chr04	TAAAAA	AAAAAT	83699489	83699517	29
A_chr04	AATAAA	AAAAAT	89816977	89817005	29
A_chr04	AAAATA	AAAAAT	1355239	1355266	28
A_chr04	AAAATA	AAAAAT	4538919	4538946	28
A_chr04	TTTTAT	AAAAAT	8347290	8347317	28
A_chr04	AAAATA	AAAAAT	8892370	8892397	28
A_chr04	AAAATA	AAAAAT	27585249	27585276	28
A_chr04	AAAATA	AAAAAT	31427873	31427900	28
A_chr04	ATTTTT	AAAAAT	31763906	31763933	28
A_chr04	TTTTTA	AAAAAT	45631902	45631929	28
A_chr04	AAATAA	AAAAAT	101213582	101213609	28
A_chr04	AAAAAT	AAAAAT	5893579	5893605	27
A_chr04	AAAAAT	AAAAAT	9364936	9364962	27
A_chr04	TTATTT	AAAAAT	55704788	55704814	27
A_chr04	TTTATT	AAAAAT	92373580	92373606	27
A_chr04	AAAATA	AAAAAT	14536438	14536463	26
A_chr04	TTATTT	AAAAAT	23170772	23170797	26
A_chr04	AAAAAT	AAAAAT	35982231	35982256	26
A_chr04	AATAAA	AAAAAT	39431045	39431070	26
A_chr04	AAAATA	AAAAAT	39850813	39850838	26
A_chr04	AAAATA	AAAAAT	45589276	45589301	26
A_chr04	TTTTAT	AAAAAT	56101469	56101494	26
A_chr04	TAAAAA	AAAAAT	64071622	64071647	26
A_chr04	TTTTAT	AAAAAT	68037809	68037834	26
A_chr04	ATTTTT	AAAAAT	71224821	71224846	26
A_chr04	AAAATA	AAAAAT	95907176	95907201	26
A_chr04	ATTTTT	AAAAAT	10470516	10470540	25
A_chr04	TTTATT	AAAAAT	15194741	15194765	25
A_chr04	ATTTTT	AAAAAT	21718705	21718729	25
A_chr04	TATTTT	AAAAAT	29699862	29699886	25
A_chr04	TTTTTA	AAAAAT	29830121	29830145	25
A_chr04	AAAATA	AAAAAT	35682829	35682853	25
A_chr04	TTTTTA	AAAAAT	36796342	36796366	25
A_chr04	AAAATA	AAAAAT	36914074	36914098	25
A_chr04	ATTTTT	AAAAAT	38239316	38239340	25
A_chr04	TTTTTA	AAAAAT	38259221	38259245	25
A_chr04	ATAAAA	AAAAAT	40291456	40291480	25
A_chr04	AAAATA	AAAAAT	40825752	40825776	25
A_chr04	ATTTTT	AAAAAT	43104600	43104624	25
A_chr04	AAAAAT	AAAAAT	54443068	54443092	25
A_chr04	TAAAAA	AAAAAT	57492245	57492269	25
A_chr04	AAATAA	AAAAAT	66297818	66297842	25
A_chr04	TTATTT	AAAAAT	88867884	88867908	25
A_chr04	ATTTTT	AAAAAT	89512966	89512990	25
A_chr04	AATAAA	AAAAAT	92622232	92622256	25
A_chr04	AAAATA	AAAAAT	98950659	98950683	25
A_chr04	ATTTTT	AAAAAT	12435857	12435880	24
A_chr04	TTTATT	AAAAAT	18671822	18671845	24
A_chr04	TTTATT	AAAAAT	20168992	20169015	24
A_chr04	ATTTTT	AAAAAT	27067304	27067327	24
A_chr04	TATTTT	AAAAAT	32875883	32875906	24
A_chr04	ATTTTT	AAAAAT	34772738	34772761	24
A_chr04	TAAAAA	AAAAAT	40677586	40677609	24
A_chr04	TATTTT	AAAAAT	40761789	40761812	24
A_chr04	TAAAAA	AAAAAT	52154378	52154401	24
A_chr04	AAAAAT	AAAAAT	59355493	59355516	24	***
A_chr04	AAAAAT	AAAAAT	73790419	73790442	24
A_chr04	TAAAAA	AAAAAT	85618769	85618792	24
A_chr04	AAAATA	AAAAAT	86955327	86955350	24
A_chr04	ATTTTT	AAAAAT	91638588	91638611	24
A_chr04	TTTTTA	AAAAAT	96521842	96521865	24
A_chr04	TTATTT	AAAAAT	101786768	101786791	24
A_chr04	ATTTTT	AAAAAT	519513	519535	23
A_chr04	TATTTT	AAAAAT	2122191	2122213	23
A_chr04	TTATTT	AAAAAT	19442093	19442115	23
A_chr04	ATTTTT	AAAAAT	19960897	19960919	23
A_chr04	TATTTT	AAAAAT	20159132	20159154	23
A_chr04	TTTTTA	AAAAAT	20441376	20441398	23
A_chr04	TTTTAT	AAAAAT	23258632	23258654	23
A_chr04	TTTTTA	AAAAAT	25578914	25578936	23
A_chr04	TAAAAA	AAAAAT	40885784	40885806	23
A_chr04	AAAAAT	AAAAAT	45392302	45392324	23
A_chr04	AAAATA	AAAAAT	53574966	53574988	23
A_chr04	AAAATA	AAAAAT	55725190	55725212	23
A_chr04	TATTTT	AAAAAT	56256665	56256687	23
A_chr04	AATAAA	AAAAAT	58748959	58748981	23
A_chr04	AAAATA	AAAAAT	63252430	63252452	23
A_chr04	AAAATA	AAAAAT	82173441	82173463	23
A_chr04	AAAAAT	AAAAAT	90645954	90645976	23
A_chr04	TTTTTA	AAAAAT	92364670	92364692	23
A_chr04	AAAAAT	AAAAAT	95785644	95785666	23
A_chr04	TTTTTA	AAAAAT	6262538	6262559	22
A_chr04	AAAATA	AAAAAT	9694690	9694711	22
A_chr04	TTTTTA	AAAAAT	11719474	11719495	22
A_chr04	ATTTTT	AAAAAT	13562869	13562890	22
A_chr04	AAAAAT	AAAAAT	15890433	15890454	22
A_chr04	TTTATT	AAAAAT	28227335	28227356	22
A_chr04	TTTTAT	AAAAAT	31582202	31582223	22
A_chr04	TTTTAT	AAAAAT	34155646	34155667	22
A_chr04	AAAATA	AAAAAT	34212135	34212156	22
A_chr04	TTTATT	AAAAAT	40184990	40185011	22
A_chr04	TTTTAT	AAAAAT	47096498	47096519	22
A_chr04	TTTTTA	AAAAAT	51276968	51276989	22
A_chr04	AAAAAT	AAAAAT	55846462	55846483	22
A_chr04	TTTTAT	AAAAAT	102661806	102661827	22	***
A_chr04	TATTTT	AAAAAT	464274	464294	21
A_chr04	TTTATT	AAAAAT	2614499	2614519	21
A_chr04	AAATAA	AAAAAT	9187763	9187783	21
A_chr04	TTTATT	AAAAAT	11806770	11806790	21
A_chr04	TTTATT	AAAAAT	12018934	12018954	21
A_chr04	AAAAAT	AAAAAT	14127268	14127288	21
A_chr04	TAAAAA	AAAAAT	36604660	36604680	21
A_chr04	AAAATA	AAAAAT	47779417	47779437	21
A_chr04	TAAAAA	AAAAAT	53873174	53873194	21
A_chr04	AAAAAT	AAAAAT	56342760	56342780	21
A_chr04	AAATAA	AAAAAT	63446191	63446211	21
A_chr04	AATAAA	AAAAAT	70987975	70987995	21
A_chr04	TTTATT	AAAAAT	89579549	89579569	21
A_chr04	TTTATT	AAAAAT	91114021	91114041	21
A_chr04	TTTATT	AAAAAT	92745579	92745599	21
A_chr04	AATAAA	AAAAAT	94141874	94141894	21
A_chr04	TTTATT	AAAAAT	98527030	98527050	21
A_chr04	AATAAA	AAAAAT	101219215	101219235	21
A_chr04	TTTTTA	AAAAAT	1817961	1817980	20
A_chr04	TTTTTA	AAAAAT	1914747	1914766	20
A_chr04	TATTTT	AAAAAT	4020670	4020689	20
A_chr04	AAATAA	AAAAAT	6994900	6994919	20
A_chr04	TAAAAA	AAAAAT	9529683	9529702	20
A_chr04	AAAATA	AAAAAT	9991342	9991361	20
A_chr04	TATTTT	AAAAAT	13169462	13169481	20
A_chr04	TTTATT	AAAAAT	14308944	14308963	20
A_chr04	TTTTTA	AAAAAT	16837442	16837461	20
A_chr04	AAAAAT	AAAAAT	27776247	27776266	20
A_chr04	ATTTTT	AAAAAT	28274369	28274388	20
A_chr04	TTTTTA	AAAAAT	31300298	31300317	20
A_chr04	AAATAA	AAAAAT	31830749	31830768	20
A_chr04	AAAATA	AAAAAT	31883516	31883535	20
A_chr04	ATAAAA	AAAAAT	32553144	32553163	20
A_chr04	TTTATT	AAAAAT	33845558	33845577	20
A_chr04	TTTATT	AAAAAT	35533421	35533440	20
A_chr04	AAAATA	AAAAAT	36198503	36198522	20
A_chr04	TTTATT	AAAAAT	36346780	36346799	20
A_chr04	AAATAA	AAAAAT	38094379	38094398	20
A_chr04	AATAAA	AAAAAT	40634042	40634061	20
A_chr04	AAATAA	AAAAAT	45202923	45202942	20
A_chr04	AAAATA	AAAAAT	47526014	47526033	20
A_chr04	TTATTT	AAAAAT	51935850	51935869	20
A_chr04	ATTTTT	AAAAAT	53568199	53568218	20	***
A_chr04	AAAATA	AAAAAT	56381319	56381338	20
A_chr04	AAAATA	AAAAAT	56382706	56382725	20
A_chr04	TTTTTA	AAAAAT	58714189	58714208	20
A_chr04	AATAAA	AAAAAT	62127276	62127295	20
A_chr04	TTTATT	AAAAAT	63120946	63120965	20
A_chr04	TTTATT	AAAAAT	64291160	64291179	20
A_chr04	AAAATA	AAAAAT	73835237	73835256	20
A_chr04	AAAAAT	AAAAAT	74365546	74365565	20
A_chr04	AAAAAT	AAAAAT	76618026	76618045	20
A_chr04	TTTATT	AAAAAT	82376287	82376306	20
A_chr04	TTTATT	AAAAAT	87307437	87307456	20
A_chr04	TTATTT	AAAAAT	89763725	89763744	20
A_chr04	ATTTTT	AAAAAT	90737814	90737833	20
A_chr04	TTTTAT	AAAAAT	92979943	92979962	20
A_chr04	TTTTAT	AAAAAT	93191718	93191737	20
A_chr04	AAAATA	AAAAAT	96104211	96104230	20
A_chr04	AAATAA	AAAAAT	98344020	98344039	20
A_chr04	AAATAA	AAAAAT	98348478	98348497	20
A_chr04	ATAAAA	AAAAAT	238027	238045	19
A_chr04	AAAAAT	AAAAAT	562992	563010	19
A_chr04	AAAAAT	AAAAAT	4186469	4186487	19
A_chr04	AAATAA	AAAAAT	9172503	9172521	19
A_chr04	ATAAAA	AAAAAT	9605867	9605885	19
A_chr04	AAAATA	AAAAAT	10425090	10425108	19
A_chr04	AAAAAT	AAAAAT	11165140	11165158	19
A_chr04	TTTTTA	AAAAAT	11638376	11638394	19
A_chr04	TAAAAA	AAAAAT	13461402	13461420	19
A_chr04	TAAAAA	AAAAAT	19451855	19451873	19
A_chr04	ATAAAA	AAAAAT	20376622	20376640	19
A_chr04	TTTTTA	AAAAAT	24679584	24679602	19
A_chr04	AAAAAT	AAAAAT	27812103	27812121	19
A_chr04	AAAAAT	AAAAAT	29378133	29378151	19
A_chr04	ATTTTT	AAAAAT	29895083	29895101	19
A_chr04	TTATTT	AAAAAT	30474706	30474724	19
A_chr04	ATAAAA	AAAAAT	31779471	31779489	19
A_chr04	ATAAAA	AAAAAT	35566736	35566754	19
A_chr04	TTTATT	AAAAAT	36105254	36105272	19
A_chr04	AAAAAT	AAAAAT	37498319	37498337	19
A_chr04	AAAAAT	AAAAAT	37507876	37507894	19
A_chr04	ATTTTT	AAAAAT	39422295	39422313	19
A_chr04	TTTTAT	AAAAAT	40906952	40906970	19
A_chr04	TATTTT	AAAAAT	45055625	45055643	19
A_chr04	ATTTTT	AAAAAT	45123483	45123501	19
A_chr04	TATTTT	AAAAAT	48932551	48932569	19
A_chr04	TATTTT	AAAAAT	51975164	51975182	19
A_chr04	ATTTTT	AAAAAT	52116005	52116023	19
A_chr04	TTATTT	AAAAAT	53708719	53708737	19
A_chr04	TTATTT	AAAAAT	55253683	55253701	19
A_chr04	TATTTT	AAAAAT	55504097	55504115	19
A_chr04	ATTTTT	AAAAAT	60143625	60143643	19
A_chr04	TTATTT	AAAAAT	63180545	63180563	19
A_chr04	AATAAA	AAAAAT	63269719	63269737	19
A_chr04	AAAATA	AAAAAT	64216809	64216827	19
A_chr04	AATAAA	AAAAAT	83497689	83497707	19
A_chr04	TATTTT	AAAAAT	84916597	84916615	19
A_chr04	TTTTTA	AAAAAT	86624249	86624267	19
A_chr04	AAAAAT	AAAAAT	88713227	88713245	19
A_chr04	AAAAAT	AAAAAT	89086725	89086743	19
A_chr04	TTATTT	AAAAAT	89183826	89183844	19
A_chr04	TTTTTA	AAAAAT	94421988	94422006	19
A_chr04	TTTTTA	AAAAAT	94436295	94436313	19
A_chr04	AAAATA	AAAAAT	94851076	94851094	19
A_chr04	TATTTT	AAAAAT	96829948	96829966	19
A_chr04	TTTTAT	AAAAAT	98521685	98521703	19
A_chr04	ATTTTT	AAAAAT	779165	779182	18
A_chr04	TAAAAA	AAAAAT	780614	780631	18	***
A_chr04	TATTTT	AAAAAT	785056	785073	18
A_chr04	AAAAAT	AAAAAT	1891705	1891722	18
A_chr04	TATTTT	AAAAAT	3290018	3290035	18
A_chr04	TAAAAA	AAAAAT	4023343	4023360	18
A_chr04	TTTTTA	AAAAAT	4384617	4384634	18
A_chr04	ATTTTT	AAAAAT	4628748	4628765	18
A_chr04	ATTTTT	AAAAAT	6053443	6053460	18
A_chr04	AAAAAT	AAAAAT	6656777	6656794	18
A_chr04	AAAATA	AAAAAT	7020302	7020319	18
A_chr04	TTTATT	AAAAAT	10355462	10355479	18
A_chr04	TTTATT	AAAAAT	10355489	10355506	18
A_chr04	TTTATT	AAAAAT	11080158	11080175	18
A_chr04	TTTATT	AAAAAT	11465631	11465648	18
A_chr04	AAAAAT	AAAAAT	12959839	12959856	18
A_chr04	ATTTTT	AAAAAT	13873750	13873767	18
A_chr04	ATTTTT	AAAAAT	14125366	14125383	18
A_chr04	AATAAA	AAAAAT	14465072	14465089	18
A_chr04	TTTTTA	AAAAAT	15061733	15061750	18
A_chr04	TTTATT	AAAAAT	15148359	15148376	18
A_chr04	TTTATT	AAAAAT	15222003	15222020	18
A_chr04	AAAAAT	AAAAAT	15890602	15890619	18
A_chr04	AAAATA	AAAAAT	18209049	18209066	18
A_chr04	AAAAAT	AAAAAT	18471229	18471246	18
A_chr04	AAAAAT	AAAAAT	22180398	22180415	18
A_chr04	AAAAAT	AAAAAT	22370320	22370337	18
A_chr04	AAAAAT	AAAAAT	22425393	22425410	18
A_chr04	TAAAAA	AAAAAT	23328253	23328270	18
A_chr04	AAAATA	AAAAAT	24396053	24396070	18
A_chr04	ATTTTT	AAAAAT	24764835	24764852	18
A_chr04	TTTTTA	AAAAAT	24773784	24773801	18
A_chr04	TTTTAT	AAAAAT	24826837	24826854	18
A_chr04	TTTTTA	AAAAAT	24870249	24870266	18
A_chr04	AAAATA	AAAAAT	25114224	25114241	18	***
A_chr04	AAAATA	AAAAAT	25588615	25588632	18
A_chr04	ATTTTT	AAAAAT	25921125	25921142	18
A_chr04	TTTATT	AAAAAT	26784559	26784576	18	***
A_chr04	TTATTT	AAAAAT	27438046	27438063	18
A_chr04	ATTTTT	AAAAAT	27468340	27468357	18
A_chr04	TAAAAA	AAAAAT	28432830	28432847	18
A_chr04	AAAAAT	AAAAAT	29674000	29674017	18
A_chr04	TTTTAT	AAAAAT	31758330	31758347	18
A_chr04	TATTTT	AAAAAT	32260990	32261007	18
A_chr04	AAAAAT	AAAAAT	32985045	32985062	18
A_chr04	ATTTTT	AAAAAT	33287969	33287986	18
A_chr04	AAATAA	AAAAAT	34907182	34907199	18
A_chr04	TAAAAA	AAAAAT	35445584	35445601	18
A_chr04	AAAAAT	AAAAAT	35969638	35969655	18
A_chr04	TAAAAA	AAAAAT	36349710	36349727	18
A_chr04	AAAATA	AAAAAT	36870237	36870254	18
A_chr04	TAAAAA	AAAAAT	37412887	37412904	18
A_chr04	TAAAAA	AAAAAT	37421824	37421841	18
A_chr04	AAAATA	AAAAAT	37694404	37694421	18
A_chr04	TTTATT	AAAAAT	39847079	39847096	18
A_chr04	TATTTT	AAAAAT	39957844	39957861	18
A_chr04	AAAAAT	AAAAAT	40525073	40525090	18	***
A_chr04	AAAAAT	AAAAAT	42517086	42517103	18	***
A_chr04	TTTATT	AAAAAT	42929647	42929664	18
A_chr04	TATTTT	AAAAAT	43487297	43487314	18
A_chr04	TTTATT	AAAAAT	43721511	43721528	18
A_chr04	TTTTTA	AAAAAT	44930273	44930290	18
A_chr04	AAAATA	AAAAAT	45140687	45140704	18
A_chr04	AAAAAT	AAAAAT	45351814	45351831	18
A_chr04	ATTTTT	AAAAAT	45412242	45412259	18
A_chr04	ATTTTT	AAAAAT	45613628	45613645	18
A_chr04	ATTTTT	AAAAAT	45634274	45634291	18
A_chr04	AAAAAT	AAAAAT	46385035	46385052	18
A_chr04	AAAAAT	AAAAAT	47475005	47475022	18
A_chr04	AAAATA	AAAAAT	49921943	49921960	18
A_chr04	TTATTT	AAAAAT	51258800	51258817	18
A_chr04	TATTTT	AAAAAT	53047090	53047107	18
A_chr04	TTTTTA	AAAAAT	53743008	53743025	18
A_chr04	AAAAAT	AAAAAT	53876190	53876207	18
A_chr04	AAAAAT	AAAAAT	54895477	54895494	18
A_chr04	ATTTTT	AAAAAT	55022266	55022283	18
A_chr04	TTTTTA	AAAAAT	55473736	55473753	18
A_chr04	AAAATA	AAAAAT	55844076	55844093	18	***
A_chr04	AAAAAT	AAAAAT	57175623	57175640	18
A_chr04	TTTTTA	AAAAAT	57238504	57238521	18
A_chr04	TTTTTA	AAAAAT	57467145	57467162	18
A_chr04	AATAAA	AAAAAT	58007472	58007489	18
A_chr04	AAAAAT	AAAAAT	59366667	59366684	18
A_chr04	AATAAA	AAAAAT	59558569	59558586	18
A_chr04	TTATTT	AAAAAT	63333134	63333151	18
A_chr04	AAAAAT	AAAAAT	63620154	63620171	18
A_chr04	AATAAA	AAAAAT	65766388	65766405	18
A_chr04	ATTTTT	AAAAAT	69494693	69494710	18
A_chr04	AAATAA	AAAAAT	69501383	69501400	18
A_chr04	AATAAA	AAAAAT	69659637	69659654	18
A_chr04	TAAAAA	AAAAAT	69989924	69989941	18
A_chr04	TAAAAA	AAAAAT	69994617	69994634	18
A_chr04	AAAATA	AAAAAT	72571370	72571387	18
A_chr04	ATTTTT	AAAAAT	73562174	73562191	18
A_chr04	TATTTT	AAAAAT	74003120	74003137	18
A_chr04	AAAATA	AAAAAT	79406577	79406594	18
A_chr04	TAAAAA	AAAAAT	81325149	81325166	18
A_chr04	TTTATT	AAAAAT	81432017	81432034	18
A_chr04	AATAAA	AAAAAT	82637860	82637877	18
A_chr04	AAAAAT	AAAAAT	83894851	83894868	18
A_chr04	TTTTTA	AAAAAT	87594608	87594625	18
A_chr04	ATTTTT	AAAAAT	87730607	87730624	18
A_chr04	ATTTTT	AAAAAT	89248489	89248506	18
A_chr04	TAAAAA	AAAAAT	89462319	89462336	18	***
A_chr04	TAAAAA	AAAAAT	89562301	89562318	18
A_chr04	TATTTT	AAAAAT	90939006	90939023	18
A_chr04	AAAATA	AAAAAT	92565274	92565291	18
A_chr04	AAAAAT	AAAAAT	92720407	92720424	18
A_chr04	TTTATT	AAAAAT	92897466	92897483	18
A_chr04	ATTTTT	AAAAAT	93761617	93761634	18
A_chr04	TAAAAA	AAAAAT	96335088	96335105	18
A_chr04	AAAATA	AAAAAT	97073806	97073823	18
A_chr04	TAAAAA	AAAAAT	97098504	97098521	18
A_chr04	TAAAAA	AAAAAT	98551740	98551757	18
A_chr04	TTTTG	AAAAC	94059808	94059875	68
A_chr04	ACAAA	AAAAC	38215331	38215372	42	***
A_chr04	AACAA	AAAAC	89285171	89285206	36
A_chr04	TTTTG	AAAAC	16015324	16015357	34
A_chr04	TTTTG	AAAAC	54699483	54699514	32
A_chr04	TTGTT	AAAAC	93194193	93194221	29	***
A_chr04	AAACA	AAAAC	13580717	13580742	26
A_chr04	TTTTG	AAAAC	27307828	27307852	25
A_chr04	TGTTT	AAAAC	86684954	86684978	25
A_chr04	TTTTG	AAAAC	61312339	61312361	23
A_chr04	TTGTT	AAAAC	76731100	76731122	23
A_chr04	AACAA	AAAAC	20157614	20157635	22
A_chr04	TTGTT	AAAAC	56101429	56101450	22
A_chr04	TTTTG	AAAAC	100918732	100918753	22	***
A_chr04	AAAAC	AAAAC	19533951	19533971	21
A_chr04	AAAAC	AAAAC	40510225	40510245	21
A_chr04	CAAAA	AAAAC	52710219	52710239	21
A_chr04	GTTTT	AAAAC	92383082	92383102	21
A_chr04	TGTTT	AAAAC	6638089	6638108	20
A_chr04	AAAAC	AAAAC	85810775	85810794	20
A_chr04	GTTTT	AAAAC	85818203	85818222	20
A_chr04	AAAAC	AAAAC	4557037	4557055	19
A_chr04	AAAAC	AAAAC	18668439	18668457	19
A_chr04	TTTTG	AAAAC	31367456	31367474	19
A_chr04	AAAAC	AAAAC	60781999	60782017	19
A_chr04	AAAAC	AAAAC	91016030	91016048	19
A_chr04	TTTTG	AAAAC	94144675	94144693	19
A_chr04	TGTTT	AAAAC	12669997	12670014	18
A_chr04	TTGTT	AAAAC	13581374	13581391	18
A_chr04	GTTTT	AAAAC	20795489	20795506	18
A_chr04	ACAAA	AAAAC	26531876	26531893	18
A_chr04	TGTTT	AAAAC	26835287	26835304	18
A_chr04	ACAAA	AAAAC	26842836	26842853	18
A_chr04	ACAAA	AAAAC	63291561	63291578	18
A_chr04	ACAAA	AAAAC	80399206	80399223	18
A_chr04	AAACA	AAAAC	81901744	81901761	18
A_chr04	ACAAA	AAAAC	90666356	90666373	18
A_chr04	TGTTT	AAAAC	95628008	95628025	18
A_chr04	TTGTT	AAAAC	3722970	3722986	17
A_chr04	TTTGT	AAAAC	30758800	30758816	17
A_chr04	AAAAC	AAAAC	45234307	45234323	17
A_chr04	TTTTG	AAAAC	54497257	54497273	17
A_chr04	AAACA	AAAAC	70505929	70505945	17
A_chr04	AAAAC	AAAAC	4145268	4145283	16
A_chr04	AAAAC	AAAAC	5877765	5877780	16
A_chr04	AAACA	AAAAC	7981725	7981740	16
A_chr04	TTGTT	AAAAC	17943990	17944005	16
A_chr04	TTGTT	AAAAC	17945082	17945097	16
A_chr04	TGTTT	AAAAC	24849023	24849038	16
A_chr04	TTTTG	AAAAC	29370646	29370661	16
A_chr04	ACAAA	AAAAC	36457268	36457283	16	***
A_chr04	ACAAA	AAAAC	36822963	36822978	16
A_chr04	ACAAA	AAAAC	37078805	37078820	16	***
A_chr04	AAAAC	AAAAC	53594705	53594720	16
A_chr04	AAAAC	AAAAC	53715258	53715273	16
A_chr04	TGTTT	AAAAC	61294492	61294507	16
A_chr04	AACAA	AAAAC	62180234	62180249	16
A_chr04	TGTTT	AAAAC	88618094	88618109	16
A_chr04	GTTTT	AAAAC	6652170	6652184	15
A_chr04	CAAAA	AAAAC	13863711	13863725	15
A_chr04	AAAAC	AAAAC	24267854	24267868	15
A_chr04	GTTTT	AAAAC	31418139	31418153	15
A_chr04	GTTTT	AAAAC	31483575	31483589	15
A_chr04	TTTGT	AAAAC	33108517	33108531	15
A_chr04	TTGTT	AAAAC	35543320	35543334	15
A_chr04	GTTTT	AAAAC	36618123	36618137	15
A_chr04	GTTTT	AAAAC	39146612	39146626	15
A_chr04	CAAAA	AAAAC	45368183	45368197	15
A_chr04	GTTTT	AAAAC	48154096	48154110	15
A_chr04	AAAAC	AAAAC	48614615	48614629	15
A_chr04	GTTTT	AAAAC	49530491	49530505	15
A_chr04	ACAAA	AAAAC	49534999	49535013	15
A_chr04	TGTTT	AAAAC	59628608	59628622	15
A_chr04	CAAAA	AAAAC	60118395	60118409	15
A_chr04	GTTTT	AAAAC	61299273	61299287	15
A_chr04	CAAAA	AAAAC	65923551	65923565	15
A_chr04	TGTTT	AAAAC	65954957	65954971	15
A_chr04	ACAAA	AAAAC	70508070	70508084	15
A_chr04	TTTTG	AAAAC	72542846	72542860	15
A_chr04	AAAAC	AAAAC	74318961	74318975	15
A_chr04	AAAAC	AAAAC	74962656	74962670	15
A_chr04	AAAAC	AAAAC	76373116	76373130	15
A_chr04	TGTTT	AAAAC	77166729	77166743	15
A_chr04	TTTTG	AAAAC	82672686	82672700	15
A_chr04	TTTTG	AAAAC	82676061	82676075	15
A_chr04	CAAAA	AAAAC	86782898	86782912	15
A_chr04	CAAAA	AAAAC	87750537	87750551	15
A_chr04	TTTTG	AAAAC	92359266	92359280	15
A_chr04	GTTTT	AAAAC	94164212	94164226	15
A_chr04	TGTTT	AAAAC	94192058	94192072	15
A_chr04	AAACA	AAAAC	96554513	96554527	15
A_chr04	CAAAA	AAAAC	97207445	97207459	15	***
A_chr04	AAACA	AAAAC	97925465	97925479	15	***
A_chr04	TTTTGG	AAAACC	12433699	12433733	35
A_chr04	AACCAA	AAAACC	69863328	69863362	35
A_chr04	CAAAAC	AAAACC	37593853	37593873	21
A_chr04	GTTTTC	AAAACG	84314439	84314457	19
A_chr04	AGTTTT	AAAACT	72361048	72361077	30
A_chr04	TTTTAG	AAAACT	23243849	23243872	24
A_chr04	AGTTTT	AAAACT	40091574	40091591	18
A_chr04	TTTCT	AAAAG	44992252	44992292	41
A_chr04	TTTTC	AAAAG	32157374	32157412	39
A_chr04	CTTTT	AAAAG	61140378	61140413	36
A_chr04	AGAAA	AAAAG	67211210	67211241	32
A_chr04	AAAGA	AAAAG	32566432	32566462	31
A_chr04	TTTCT	AAAAG	851389	851417	29
A_chr04	TTTTC	AAAAG	85092063	85092091	29
A_chr04	TTTTC	AAAAG	85104337	85104365	29
A_chr04	CTTTT	AAAAG	19998725	19998752	28
A_chr04	AAAAG	AAAAG	42330735	42330762	28
A_chr04	AAAAG	AAAAG	57507626	57507653	28
A_chr04	AAAAG	AAAAG	59008328	59008355	28
A_chr04	TTTCT	AAAAG	85259735	85259761	27
A_chr04	GAAAA	AAAAG	102342133	102342159	27
A_chr04	AAAGA	AAAAG	42033135	42033160	26
A_chr04	TTTTC	AAAAG	1577126	1577150	25
A_chr04	TTTCT	AAAAG	35819070	35819094	25
A_chr04	TTTTC	AAAAG	37496304	37496328	25
A_chr04	AAAGA	AAAAG	91020631	91020655	25
A_chr04	GAAAA	AAAAG	95581746	95581770	25
A_chr04	TTTTC	AAAAG	660686	660709	24
A_chr04	TTTTC	AAAAG	3186982	3187005	24
A_chr04	TTCTT	AAAAG	8870825	8870848	24	***
A_chr04	AAAAG	AAAAG	11739714	11739737	24
A_chr04	AAAAG	AAAAG	27531344	27531367	24
A_chr04	TTTCT	AAAAG	50409815	50409838	24
A_chr04	AAAAG	AAAAG	69448510	69448533	24
A_chr04	TTTTC	AAAAG	72680359	72680382	24
A_chr04	AAAAG	AAAAG	79608449	79608472	24	***
A_chr04	TTTTC	AAAAG	81904156	81904179	24
A_chr04	TTCTT	AAAAG	90022546	90022569	24
A_chr04	TTTTC	AAAAG	92268947	92268970	24
A_chr04	TTCTT	AAAAG	95020073	95020096	24
A_chr04	AAAGA	AAAAG	3524033	3524055	23
A_chr04	TTTCT	AAAAG	4133771	4133793	23
A_chr04	AAAAG	AAAAG	19899009	19899031	23
A_chr04	CTTTT	AAAAG	28067701	28067723	23
A_chr04	TTTTC	AAAAG	36342502	36342524	23
A_chr04	TTTTC	AAAAG	40079614	40079636	23
A_chr04	AAAAG	AAAAG	40412694	40412716	23
A_chr04	AAAAG	AAAAG	54589160	54589182	23
[truncated: 11,700 more rows]

## Sheet: A_chr05
Table S1-5. The exact position and total length of each SSR motif on chr05 of Gossypium arboreum.*** indicate duplication to the public SSR markers.
Sequence_Name	Motif	Motif_Standardized	SSR_Start	SSR_End	Total_Length
A_chr05	A	A	26102091	26102208	118
A_chr05	A	A	45378816	45378929	114
A_chr05	T	A	41100238	41100318	81
A_chr05	T	A	51614721	51614795	75
A_chr05	A	A	16058963	16059034	72
A_chr05	T	A	26657218	26657289	72
A_chr05	T	A	56239211	56239277	67
A_chr05	A	A	46889160	46889223	64
A_chr05	A	A	46889269	46889328	60
A_chr05	A	A	43181251	43181308	58
A_chr05	T	A	41143529	41143584	56
A_chr05	T	A	58341917	58341972	56
A_chr05	T	A	6186718	6186766	49
A_chr05	T	A	22184468	22184514	47
A_chr05	T	A	22420099	22420144	46
A_chr05	T	A	24945165	24945208	44
A_chr05	A	A	34086777	34086818	42
A_chr05	T	A	3133388	3133426	39
A_chr05	A	A	53723363	53723400	38
A_chr05	A	A	22221374	22221409	36
A_chr05	T	A	46511408	46511443	36
A_chr05	A	A	8103103	8103137	35
A_chr05	A	A	8103154	8103188	35
A_chr05	A	A	8129830	8129864	35
A_chr05	T	A	41667836	41667870	35
A_chr05	A	A	9711249	9711282	34
A_chr05	A	A	10557344	10557377	34
A_chr05	A	A	47061790	47061823	34
A_chr05	A	A	50772578	50772611	34
A_chr05	A	A	8347113	8347145	33
A_chr05	A	A	59638034	59638066	33
A_chr05	T	A	6186440	6186471	32
A_chr05	T	A	29365504	29365535	32
A_chr05	A	A	58996488	58996519	32
A_chr05	T	A	3133255	3133285	31
A_chr05	T	A	26086986	26087016	31
A_chr05	A	A	41795092	41795122	31
A_chr05	A	A	43095373	43095403	31
A_chr05	A	A	24851707	24851736	30
A_chr05	T	A	25286936	25286965	30	***
A_chr05	T	A	43223824	43223853	30
A_chr05	A	A	45378988	45379017	30
A_chr05	A	A	48183282	48183311	30
A_chr05	A	A	58921856	58921885	30
A_chr05	A	A	4454640	4454668	29
A_chr05	A	A	8661726	8661754	29
A_chr05	A	A	8933407	8933435	29
A_chr05	A	A	16577254	16577282	29
A_chr05	A	A	50501541	50501569	29
A_chr05	A	A	8542657	8542684	28
A_chr05	A	A	16576396	16576423	28
A_chr05	T	A	19106615	19106642	28
A_chr05	A	A	31720336	31720363	28
A_chr05	A	A	42122403	42122430	28
A_chr05	T	A	42814123	42814150	28
A_chr05	T	A	42814457	42814484	28
A_chr05	A	A	43393501	43393528	28
A_chr05	A	A	48185007	48185034	28
A_chr05	T	A	59559412	59559439	28
A_chr05	A	A	2752260	2752286	27
A_chr05	T	A	7473268	7473294	27
A_chr05	A	A	7948969	7948995	27	***
A_chr05	T	A	13389556	13389582	27
A_chr05	T	A	19106492	19106518	27
A_chr05	A	A	19194082	19194108	27
A_chr05	T	A	33622536	33622562	27
A_chr05	T	A	34065136	34065162	27
A_chr05	T	A	52703563	52703589	27
A_chr05	T	A	4453203	4453228	26
A_chr05	A	A	26358814	26358839	26
A_chr05	T	A	41658827	41658852	26
A_chr05	T	A	58368958	58368983	26
A_chr05	A	A	8098080	8098104	25	***
A_chr05	T	A	10534825	10534849	25
A_chr05	A	A	17068782	17068806	25
A_chr05	T	A	31677983	31678007	25
A_chr05	T	A	47635371	47635395	25
A_chr05	T	A	58080982	58081006	25
A_chr05	T	A	306598	306621	24
A_chr05	T	A	10588813	10588836	24
A_chr05	A	A	19111012	19111035	24
A_chr05	A	A	24712999	24713022	24
A_chr05	A	A	26025404	26025427	24
A_chr05	T	A	32310083	32310106	24
A_chr05	A	A	35542200	35542223	24
A_chr05	T	A	39822457	39822480	24
A_chr05	A	A	44567576	44567599	24
A_chr05	T	A	45721931	45721954	24
A_chr05	A	A	47061832	47061855	24
A_chr05	A	A	7554263	7554285	23
A_chr05	T	A	7728911	7728933	23
A_chr05	T	A	9876078	9876100	23
A_chr05	T	A	16048033	16048055	23
A_chr05	A	A	20789486	20789508	23
A_chr05	T	A	22216645	22216667	23
A_chr05	A	A	22248653	22248675	23
A_chr05	A	A	33187992	33188014	23
A_chr05	A	A	39323390	39323412	23
A_chr05	A	A	42020554	42020576	23
A_chr05	A	A	42321759	42321781	23
A_chr05	T	A	47277659	47277681	23
A_chr05	A	A	48836347	48836369	23
A_chr05	A	A	50772652	50772674	23
A_chr05	A	A	53899744	53899766	23
A_chr05	A	A	55159042	55159064	23
A_chr05	A	A	55235667	55235689	23
A_chr05	A	A	55235852	55235874	23
A_chr05	T	A	1861874	1861895	22
A_chr05	T	A	7391831	7391852	22
A_chr05	A	A	10093230	10093251	22
A_chr05	T	A	10544079	10544100	22
A_chr05	A	A	12487409	12487430	22
A_chr05	T	A	12511335	12511356	22
A_chr05	A	A	17839490	17839511	22
A_chr05	A	A	19307493	19307514	22
A_chr05	T	A	26347212	26347233	22
A_chr05	A	A	27329676	27329697	22
A_chr05	T	A	28102034	28102055	22
A_chr05	A	A	28104449	28104470	22	***
A_chr05	T	A	31345721	31345742	22
A_chr05	A	A	31718214	31718235	22
A_chr05	A	A	46758146	46758167	22
A_chr05	A	A	50545773	50545794	22
A_chr05	T	A	50575966	50575987	22
A_chr05	A	A	51758890	51758911	22
A_chr05	T	A	55636183	55636204	22
A_chr05	A	A	56622956	56622977	22
A_chr05	T	A	56849465	56849486	22	***
A_chr05	A	A	219559	219579	21
A_chr05	A	A	2431829	2431849	21
A_chr05	T	A	3120198	3120218	21
A_chr05	A	A	4423664	4423684	21
A_chr05	A	A	5120205	5120225	21
A_chr05	T	A	5155891	5155911	21
A_chr05	A	A	7383225	7383245	21
A_chr05	T	A	7858722	7858742	21
A_chr05	T	A	7936335	7936355	21
A_chr05	A	A	8962520	8962540	21
A_chr05	A	A	8965583	8965603	21
A_chr05	A	A	9697566	9697586	21
A_chr05	T	A	10535102	10535122	21
A_chr05	T	A	10821364	10821384	21
A_chr05	T	A	10868695	10868715	21
A_chr05	A	A	11693028	11693048	21
A_chr05	A	A	15050550	15050570	21
A_chr05	A	A	19052216	19052236	21
A_chr05	T	A	19318012	19318032	21
A_chr05	A	A	20123701	20123721	21
A_chr05	T	A	20913712	20913732	21
A_chr05	T	A	24651973	24651993	21
A_chr05	A	A	25151244	25151264	21
A_chr05	A	A	26120232	26120252	21
A_chr05	A	A	26217742	26217762	21
A_chr05	A	A	26319755	26319775	21
A_chr05	A	A	32269346	32269366	21
A_chr05	A	A	33874753	33874773	21
A_chr05	A	A	34655782	34655802	21
A_chr05	A	A	37470722	37470742	21
A_chr05	T	A	39072395	39072415	21
A_chr05	T	A	42666361	42666381	21
A_chr05	A	A	43062766	43062786	21
A_chr05	A	A	43251042	43251062	21
A_chr05	A	A	43823856	43823876	21
A_chr05	T	A	44926111	44926131	21
A_chr05	A	A	46440958	46440978	21
A_chr05	A	A	47714902	47714922	21	***
A_chr05	T	A	50572837	50572857	21
A_chr05	T	A	52703538	52703558	21
A_chr05	T	A	52780563	52780583	21
A_chr05	A	A	53818404	53818424	21
A_chr05	A	A	53865451	53865471	21
A_chr05	T	A	53900145	53900165	21	***
A_chr05	T	A	54413089	54413109	21
A_chr05	T	A	54488964	54488984	21
A_chr05	A	A	56348093	56348113	21
A_chr05	T	A	57685876	57685896	21
A_chr05	T	A	57872857	57872877	21
A_chr05	A	A	57955731	57955751	21
A_chr05	A	A	58703007	58703027	21
A_chr05	T	A	58926165	58926185	21
A_chr05	T	A	59327741	59327761	21
A_chr05	T	A	6256379	6256398	20
A_chr05	T	A	7621932	7621951	20
A_chr05	A	A	7643054	7643073	20
A_chr05	A	A	7932384	7932403	20
A_chr05	T	A	8162220	8162239	20
A_chr05	A	A	9618791	9618810	20
A_chr05	T	A	9869607	9869626	20
A_chr05	T	A	19068645	19068664	20
A_chr05	A	A	20941324	20941343	20
A_chr05	A	A	23696600	23696619	20
A_chr05	T	A	25500882	25500901	20
A_chr05	A	A	27323210	27323229	20
A_chr05	A	A	30628452	30628471	20
A_chr05	T	A	31452057	31452076	20
A_chr05	T	A	53422278	53422297	20
A_chr05	T	A	53446829	53446848	20
A_chr05	T	A	54610692	54610711	20
A_chr05	A	A	56780480	56780499	20
A_chr05	A	A	56820281	56820300	20
A_chr05	T	A	57671162	57671181	20
A_chr05	A	A	58947181	58947200	20
A_chr05	A	A	58996647	58996666	20
A_chr05	A	A	59620108	59620127	20
A_chr05	A	A	1762665	1762683	19
A_chr05	T	A	2427309	2427327	19
A_chr05	A	A	2431765	2431783	19
A_chr05	A	A	7523701	7523719	19
A_chr05	T	A	7900336	7900354	19
A_chr05	T	A	7973685	7973703	19
A_chr05	T	A	8112490	8112508	19
A_chr05	T	A	8439577	8439595	19
A_chr05	T	A	8767888	8767906	19
A_chr05	T	A	8961638	8961656	19
A_chr05	T	A	8969149	8969167	19
A_chr05	T	A	10529183	10529201	19
A_chr05	T	A	16629076	16629094	19
A_chr05	T	A	17573057	17573075	19
A_chr05	T	A	19193386	19193404	19
A_chr05	T	A	23217103	23217121	19
A_chr05	A	A	25690787	25690805	19
A_chr05	T	A	26656646	26656664	19
A_chr05	A	A	29656642	29656660	19
A_chr05	A	A	29854018	29854036	19
A_chr05	A	A	29854139	29854157	19
A_chr05	T	A	30126636	30126654	19
A_chr05	A	A	36716901	36716919	19	***
A_chr05	T	A	42220937	42220955	19
A_chr05	T	A	42806491	42806509	19
A_chr05	A	A	44666131	44666149	19
A_chr05	A	A	45834319	45834337	19
A_chr05	A	A	45872193	45872211	19
A_chr05	T	A	48818867	48818885	19
A_chr05	A	A	48835531	48835549	19
A_chr05	A	A	48836300	48836318	19
A_chr05	T	A	50583291	50583309	19
A_chr05	A	A	53447767	53447785	19
A_chr05	A	A	53899778	53899796	19
A_chr05	T	A	57130400	57130418	19
A_chr05	A	A	2069266	2069283	18
A_chr05	A	A	2311643	2311660	18
A_chr05	T	A	4456387	4456404	18
A_chr05	A	A	4480991	4481008	18
A_chr05	T	A	5481213	5481230	18
A_chr05	A	A	7639386	7639403	18
A_chr05	T	A	7890872	7890889	18
A_chr05	T	A	8195306	8195323	18
A_chr05	T	A	8426609	8426626	18	***
A_chr05	A	A	8454126	8454143	18
A_chr05	A	A	8496947	8496964	18
A_chr05	A	A	8685468	8685485	18
A_chr05	A	A	9199166	9199183	18
A_chr05	T	A	9872050	9872067	18
A_chr05	A	A	10117438	10117455	18
A_chr05	A	A	10194597	10194614	18
A_chr05	T	A	10528505	10528522	18
A_chr05	A	A	10819266	10819283	18
A_chr05	A	A	11899609	11899626	18
A_chr05	A	A	12795267	12795284	18
A_chr05	A	A	15048179	15048196	18
A_chr05	A	A	16727547	16727564	18
A_chr05	T	A	18384197	18384214	18	***
A_chr05	T	A	18731150	18731167	18
A_chr05	T	A	21360812	21360829	18
A_chr05	T	A	22311888	22311905	18
A_chr05	A	A	23129575	23129592	18
A_chr05	A	A	24876685	24876702	18
A_chr05	T	A	25211147	25211164	18
A_chr05	A	A	25842712	25842729	18
A_chr05	A	A	26317973	26317990	18
A_chr05	A	A	29135642	29135659	18
A_chr05	T	A	29361115	29361132	18
A_chr05	T	A	29503933	29503950	18
A_chr05	A	A	29991214	29991231	18
A_chr05	A	A	31242210	31242227	18
A_chr05	T	A	32237399	32237416	18
A_chr05	T	A	34341274	34341291	18
A_chr05	A	A	34499196	34499213	18	***
A_chr05	T	A	34574111	34574128	18
A_chr05	A	A	36576378	36576395	18
A_chr05	T	A	39904609	39904626	18
A_chr05	T	A	40730766	40730783	18
A_chr05	A	A	41673018	41673035	18
A_chr05	A	A	42324028	42324045	18
A_chr05	A	A	42673743	42673760	18
A_chr05	A	A	42922149	42922166	18
A_chr05	T	A	43049222	43049239	18
A_chr05	A	A	43392726	43392743	18
A_chr05	A	A	44559968	44559985	18
A_chr05	A	A	45224917	45224934	18
A_chr05	A	A	48525525	48525542	18
A_chr05	T	A	48531253	48531270	18
A_chr05	A	A	48538494	48538511	18
A_chr05	T	A	48818797	48818814	18
A_chr05	T	A	48903479	48903496	18
A_chr05	A	A	50504617	50504634	18
A_chr05	A	A	50777189	50777206	18
A_chr05	A	A	50781348	50781365	18
A_chr05	A	A	53631938	53631955	18
A_chr05	A	A	53899810	53899827	18
A_chr05	A	A	53935370	53935387	18
A_chr05	T	A	56162083	56162100	18
A_chr05	T	A	56348699	56348716	18
A_chr05	T	A	57656676	57656693	18
A_chr05	A	A	57697291	57697308	18
A_chr05	A	A	57831206	57831223	18
A_chr05	T	A	57960798	57960815	18
A_chr05	T	A	57967577	57967594	18
A_chr05	A	A	58185842	58185859	18
A_chr05	T	A	58984189	58984206	18
A_chr05	A	A	2149947	2149963	17
A_chr05	T	A	4456271	4456287	17
A_chr05	A	A	4783102	4783118	17
A_chr05	T	A	5027315	5027331	17
A_chr05	T	A	5152642	5152658	17	***
A_chr05	T	A	5419679	5419695	17
A_chr05	A	A	5435374	5435390	17
A_chr05	T	A	6712107	6712123	17
A_chr05	A	A	7562641	7562657	17	***
A_chr05	A	A	7667069	7667085	17
A_chr05	T	A	7691310	7691326	17
A_chr05	T	A	7706479	7706495	17
A_chr05	A	A	7938706	7938722	17
A_chr05	T	A	8025918	8025934	17
A_chr05	A	A	8046972	8046988	17
A_chr05	A	A	8073800	8073816	17
A_chr05	T	A	8147987	8148003	17
A_chr05	A	A	8187167	8187183	17
A_chr05	A	A	8564541	8564557	17
A_chr05	T	A	8597319	8597335	17
A_chr05	A	A	8747109	8747125	17
A_chr05	A	A	8933207	8933223	17
A_chr05	T	A	8968506	8968522	17
A_chr05	T	A	9038728	9038744	17
A_chr05	T	A	9260605	9260621	17
A_chr05	A	A	9269166	9269182	17
A_chr05	T	A	9400400	9400416	17
A_chr05	T	A	9708169	9708185	17
A_chr05	T	A	9754386	9754402	17
A_chr05	A	A	9912001	9912017	17
A_chr05	A	A	10091543	10091559	17
A_chr05	T	A	10112203	10112219	17
A_chr05	T	A	10168286	10168302	17
A_chr05	A	A	13166966	13166982	17
A_chr05	T	A	13426405	13426421	17
A_chr05	A	A	14393575	14393591	17
A_chr05	A	A	15005434	15005450	17
A_chr05	T	A	15960368	15960384	17
A_chr05	T	A	16321854	16321870	17
A_chr05	T	A	16580914	16580930	17
A_chr05	T	A	17111858	17111874	17
A_chr05	T	A	17630481	17630497	17
A_chr05	A	A	18142905	18142921	17
A_chr05	T	A	18380140	18380156	17	***
A_chr05	T	A	18730828	18730844	17
A_chr05	A	A	18763996	18764012	17
A_chr05	A	A	18775737	18775753	17
A_chr05	A	A	18838303	18838319	17
A_chr05	T	A	19323396	19323412	17
A_chr05	T	A	20242722	20242738	17
A_chr05	T	A	20683106	20683122	17
A_chr05	T	A	20989287	20989303	17
A_chr05	A	A	24669691	24669707	17
A_chr05	T	A	24815565	24815581	17
A_chr05	A	A	24864102	24864118	17
A_chr05	T	A	25102917	25102933	17
A_chr05	A	A	25104634	25104650	17
A_chr05	T	A	25186121	25186137	17
A_chr05	T	A	25866794	25866810	17
A_chr05	A	A	26064031	26064047	17
A_chr05	A	A	26342060	26342076	17
A_chr05	T	A	26380051	26380067	17
A_chr05	T	A	28218056	28218072	17
A_chr05	T	A	29622103	29622119	17
A_chr05	T	A	29731397	29731413	17
A_chr05	T	A	31150211	31150227	17
A_chr05	A	A	34484493	34484509	17
A_chr05	A	A	35789580	35789596	17
A_chr05	T	A	37217679	37217695	17
A_chr05	A	A	37500960	37500976	17
A_chr05	A	A	39313727	39313743	17
A_chr05	A	A	39707337	39707353	17
A_chr05	A	A	39911510	39911526	17
A_chr05	A	A	42200716	42200732	17	***
A_chr05	T	A	42280808	42280824	17	***
A_chr05	T	A	42335478	42335494	17
A_chr05	T	A	42510950	42510966	17
A_chr05	A	A	45132343	45132359	17
A_chr05	A	A	45215305	45215321	17	***
A_chr05	T	A	45827954	45827970	17
A_chr05	T	A	45879122	45879138	17
A_chr05	T	A	47688971	47688987	17
A_chr05	T	A	48829947	48829963	17
A_chr05	A	A	48955602	48955618	17
A_chr05	T	A	50545523	50545539	17
A_chr05	A	A	50705462	50705478	17
A_chr05	A	A	50730724	50730740	17
A_chr05	A	A	51342362	51342378	17
A_chr05	A	A	51358983	51358999	17
A_chr05	A	A	53876029	53876045	17
A_chr05	A	A	54108180	54108196	17
A_chr05	T	A	54384316	54384332	17	***
A_chr05	A	A	54448929	54448945	17
A_chr05	A	A	56560487	56560503	17
A_chr05	A	A	56576263	56576279	17
A_chr05	T	A	56590116	56590132	17
A_chr05	T	A	56591812	56591828	17
A_chr05	A	A	57661671	57661687	17
A_chr05	A	A	57714683	57714699	17
A_chr05	A	A	58176688	58176704	17
A_chr05	T	A	58281512	58281528	17
A_chr05	A	A	58366138	58366154	17
A_chr05	A	A	58409770	58409786	17
A_chr05	T	A	58429977	58429993	17
A_chr05	T	A	59320365	59320381	17
A_chr05	A	A	59555694	59555710	17
A_chr05	A	A	59633588	59633604	17
A_chr05	T	A	529325	529340	16
A_chr05	A	A	2887421	2887436	16
A_chr05	A	A	3811454	3811469	16
A_chr05	A	A	4417062	4417077	16
A_chr05	A	A	4441264	4441279	16
A_chr05	T	A	4471268	4471283	16
A_chr05	T	A	4552155	4552170	16
A_chr05	T	A	4612585	4612600	16
A_chr05	T	A	5030101	5030116	16
A_chr05	T	A	5161238	5161253	16	***
A_chr05	T	A	5719290	5719305	16
A_chr05	T	A	6194547	6194562	16
A_chr05	A	A	6243314	6243329	16
A_chr05	T	A	6630038	6630053	16
A_chr05	T	A	6928679	6928694	16
A_chr05	A	A	7253336	7253351	16
A_chr05	T	A	7548150	7548165	16
A_chr05	T	A	7548421	7548436	16
A_chr05	A	A	7554374	7554389	16
A_chr05	A	A	7585175	7585190	16
A_chr05	A	A	7610892	7610907	16
A_chr05	T	A	7793973	7793988	16
A_chr05	A	A	7903187	7903202	16
A_chr05	T	A	7938806	7938821	16
A_chr05	T	A	8088036	8088051	16
A_chr05	A	A	8103384	8103399	16
A_chr05	T	A	8411711	8411726	16
A_chr05	A	A	8430175	8430190	16
A_chr05	T	A	8468636	8468651	16
A_chr05	T	A	8573893	8573908	16
A_chr05	A	A	8651755	8651770	16	***
A_chr05	A	A	8817891	8817906	16
A_chr05	A	A	8933622	8933637	16
A_chr05	T	A	9038016	9038031	16
A_chr05	T	A	9069826	9069841	16
A_chr05	T	A	9073316	9073331	16
A_chr05	A	A	9123163	9123178	16
A_chr05	A	A	9131522	9131537	16
A_chr05	T	A	9246556	9246571	16
A_chr05	A	A	9598244	9598259	16
A_chr05	T	A	9880303	9880318	16
A_chr05	T	A	10105014	10105029	16
A_chr05	A	A	10112282	10112297	16
A_chr05	A	A	10239683	10239698	16
A_chr05	T	A	10240444	10240459	16
A_chr05	T	A	10421780	10421795	16
A_chr05	T	A	10437936	10437951	16
A_chr05	T	A	10503228	10503243	16
A_chr05	T	A	10565036	10565051	16
A_chr05	T	A	12597369	12597384	16
A_chr05	T	A	12816879	12816894	16
A_chr05	A	A	13426264	13426279	16
A_chr05	T	A	14878230	14878245	16
A_chr05	A	A	15050324	15050339	16
A_chr05	T	A	15573895	15573910	16
A_chr05	A	A	15713407	15713422	16
A_chr05	A	A	15731057	15731072	16
A_chr05	A	A	16254690	16254705	16
A_chr05	A	A	16724008	16724023	16
A_chr05	T	A	17340939	17340954	16
A_chr05	T	A	17627504	17627519	16
A_chr05	A	A	17679386	17679401	16
A_chr05	T	A	17783244	17783259	16
A_chr05	T	A	18138229	18138244	16
A_chr05	T	A	18384742	18384757	16
A_chr05	T	A	18389603	18389618	16
A_chr05	A	A	19030287	19030302	16
A_chr05	A	A	19192179	19192194	16
A_chr05	A	A	19440191	19440206	16
A_chr05	A	A	20790353	20790368	16
A_chr05	T	A	21140829	21140844	16
A_chr05	T	A	21383365	21383380	16
A_chr05	T	A	21484026	21484041	16
A_chr05	A	A	21660428	21660443	16
A_chr05	A	A	22274475	22274490	16
A_chr05	T	A	22406050	22406065	16
A_chr05	A	A	22678586	22678601	16
A_chr05	A	A	23128821	23128836	16
A_chr05	A	A	23741864	23741879	16
A_chr05	A	A	24524221	24524236	16
A_chr05	T	A	24734655	24734670	16
A_chr05	A	A	24774540	24774555	16
A_chr05	T	A	25048779	25048794	16
A_chr05	T	A	25172531	25172546	16
A_chr05	A	A	26257074	26257089	16
A_chr05	A	A	26331396	26331411	16
A_chr05	T	A	26358924	26358939	16	***
A_chr05	A	A	26379705	26379720	16	***
A_chr05	T	A	26387515	26387530	16
A_chr05	T	A	27196418	27196433	16
A_chr05	T	A	29791495	29791510	16
A_chr05	T	A	29843966	29843981	16
A_chr05	T	A	30125257	30125272	16
A_chr05	T	A	30298709	30298724	16
A_chr05	A	A	30361034	30361049	16
A_chr05	T	A	30961138	30961153	16
A_chr05	A	A	34380867	34380882	16
A_chr05	T	A	34452478	34452493	16
A_chr05	A	A	34831379	34831394	16
A_chr05	A	A	34871500	34871515	16	***
A_chr05	T	A	35252683	35252698	16
A_chr05	T	A	35484265	35484280	16
A_chr05	T	A	36254851	36254866	16
A_chr05	A	A	36573235	36573250	16
A_chr05	A	A	39412397	39412412	16
A_chr05	T	A	39675033	39675048	16
A_chr05	T	A	39822792	39822807	16
A_chr05	T	A	41434633	41434648	16
A_chr05	A	A	41509410	41509425	16
A_chr05	T	A	41555137	41555152	16
A_chr05	A	A	42036051	42036066	16
A_chr05	A	A	42332850	42332865	16	***
A_chr05	A	A	42931213	42931228	16
A_chr05	A	A	43073208	43073223	16
A_chr05	T	A	43170257	43170272	16
A_chr05	A	A	43405393	43405408	16
A_chr05	A	A	44382018	44382033	16
A_chr05	T	A	44671312	44671327	16
A_chr05	A	A	44722094	44722109	16
A_chr05	A	A	45428978	45428993	16
A_chr05	A	A	45879845	45879860	16
A_chr05	T	A	47685885	47685900	16
A_chr05	T	A	47709596	47709611	16
A_chr05	A	A	48203150	48203165	16
A_chr05	A	A	48253506	48253521	16
A_chr05	A	A	48574184	48574199	16
A_chr05	T	A	48656950	48656965	16
A_chr05	T	A	48660737	48660752	16
A_chr05	T	A	48859592	48859607	16
A_chr05	T	A	48880765	48880780	16
A_chr05	T	A	48984750	48984765	16
A_chr05	A	A	49881644	49881659	16
A_chr05	A	A	49882559	49882574	16
A_chr05	A	A	50423046	50423061	16
A_chr05	T	A	50548863	50548878	16
A_chr05	A	A	50775963	50775978	16
A_chr05	T	A	50781420	50781435	16
A_chr05	A	A	51195012	51195027	16
A_chr05	A	A	51784702	51784717	16
A_chr05	A	A	51950307	51950322	16
A_chr05	A	A	52145821	52145836	16
A_chr05	A	A	52412143	52412158	16
A_chr05	T	A	52465925	52465940	16
A_chr05	A	A	52575075	52575090	16
A_chr05	A	A	53059944	53059959	16
A_chr05	A	A	53501365	53501380	16
A_chr05	A	A	53718355	53718370	16
A_chr05	A	A	53738107	53738122	16
A_chr05	T	A	53784600	53784615	16
A_chr05	T	A	53784699	53784714	16
A_chr05	T	A	53870460	53870475	16
A_chr05	A	A	53938270	53938285	16
A_chr05	T	A	54116652	54116667	16
A_chr05	T	A	54180789	54180804	16
A_chr05	T	A	54383361	54383376	16
A_chr05	T	A	56133636	56133651	16
A_chr05	T	A	56593219	56593234	16
A_chr05	T	A	56778592	56778607	16
A_chr05	A	A	56841380	56841395	16
A_chr05	T	A	56981880	56981895	16
A_chr05	A	A	57267159	57267174	16
A_chr05	A	A	57521082	57521097	16
A_chr05	T	A	57659770	57659785	16
A_chr05	T	A	57932822	57932837	16
A_chr05	T	A	57942517	57942532	16
A_chr05	A	A	58064882	58064897	16
A_chr05	A	A	58459352	58459367	16
A_chr05	T	A	58504186	58504201	16
A_chr05	A	A	58624133	58624148	16
A_chr05	A	A	58952250	58952265	16
A_chr05	T	A	58995557	58995572	16
A_chr05	A	A	59142582	59142597	16
A_chr05	A	A	59167914	59167929	16
A_chr05	T	A	59295579	59295594	16
A_chr05	T	A	59559212	59559227	16
A_chr05	A	A	59619821	59619836	16
A_chr05	A	A	325897	325911	15
A_chr05	T	A	1986153	1986167	15
A_chr05	T	A	2101654	2101668	15
A_chr05	T	A	2103463	2103477	15
A_chr05	A	A	2166305	2166319	15
A_chr05	A	A	2302474	2302488	15
A_chr05	A	A	2421517	2421531	15	***
A_chr05	T	A	3026552	3026566	15
A_chr05	A	A	4570273	4570287	15
A_chr05	T	A	4762270	4762284	15
A_chr05	T	A	5078485	5078499	15
A_chr05	A	A	5157950	5157964	15
A_chr05	A	A	5166863	5166877	15
A_chr05	A	A	6527456	6527470	15
A_chr05	T	A	6717634	6717648	15
A_chr05	T	A	6939213	6939227	15
A_chr05	T	A	7462889	7462903	15
A_chr05	A	A	7710984	7710998	15
A_chr05	A	A	7758352	7758366	15
A_chr05	T	A	7799036	7799050	15
A_chr05	T	A	7834977	7834991	15
A_chr05	A	A	7848316	7848330	15
A_chr05	A	A	7993213	7993227	15
A_chr05	T	A	8002030	8002044	15
A_chr05	A	A	8232566	8232580	15
A_chr05	A	A	8293858	8293872	15
A_chr05	A	A	8306077	8306091	15
A_chr05	A	A	8349365	8349379	15
A_chr05	T	A	8358614	8358628	15
A_chr05	T	A	8420562	8420576	15
A_chr05	A	A	8450140	8450154	15	***
A_chr05	T	A	8464552	8464566	15
A_chr05	T	A	8535454	8535468	15
A_chr05	A	A	8597180	8597194	15
A_chr05	T	A	8621389	8621403	15
A_chr05	T	A	8981664	8981678	15
A_chr05	A	A	9030277	9030291	15
A_chr05	A	A	9127159	9127173	15
A_chr05	T	A	9240592	9240606	15
A_chr05	T	A	9244534	9244548	15
A_chr05	T	A	9245855	9245869	15
A_chr05	A	A	9309699	9309713	15
A_chr05	T	A	9313626	9313640	15
A_chr05	A	A	9577296	9577310	15
A_chr05	A	A	9697920	9697934	15
A_chr05	T	A	9733712	9733726	15
A_chr05	T	A	10010164	10010178	15
A_chr05	T	A	10178815	10178829	15
A_chr05	A	A	10192725	10192739	15
A_chr05	A	A	10424560	10424574	15
A_chr05	T	A	10482344	10482358	15
A_chr05	A	A	10493970	10493984	15
A_chr05	A	A	10516754	10516768	15
A_chr05	A	A	10687919	10687933	15	***
A_chr05	T	A	10808069	10808083	15	***
A_chr05	A	A	10901480	10901494	15
A_chr05	T	A	11532672	11532686	15
A_chr05	A	A	11597138	11597152	15
A_chr05	T	A	12071567	12071581	15
A_chr05	A	A	12418480	12418494	15
A_chr05	T	A	13648758	13648772	15
A_chr05	A	A	14120133	14120147	15
A_chr05	A	A	14269974	14269988	15
A_chr05	A	A	14292803	14292817	15
A_chr05	A	A	14860475	14860489	15
A_chr05	T	A	14933169	14933183	15
A_chr05	A	A	14968278	14968292	15
A_chr05	T	A	15785426	15785440	15
A_chr05	T	A	15846308	15846322	15
A_chr05	T	A	16241324	16241338	15
A_chr05	A	A	17258707	17258721	15
A_chr05	T	A	17363638	17363652	15
A_chr05	T	A	17452549	17452563	15
A_chr05	T	A	17542791	17542805	15	***
A_chr05	T	A	17597714	17597728	15
A_chr05	A	A	17633868	17633882	15
A_chr05	T	A	17999023	17999037	15
A_chr05	T	A	18107293	18107307	15
A_chr05	T	A	18215044	18215058	15
A_chr05	A	A	18263098	18263112	15
A_chr05	T	A	18712069	18712083	15
A_chr05	A	A	18795240	18795254	15	***
A_chr05	A	A	18798080	18798094	15
A_chr05	T	A	19039731	19039745	15
A_chr05	T	A	19128865	19128879	15
A_chr05	T	A	19187748	19187762	15
A_chr05	A	A	19269087	19269101	15
A_chr05	T	A	19442755	19442769	15
A_chr05	A	A	19451409	19451423	15
A_chr05	A	A	19759945	19759959	15
A_chr05	T	A	19960368	19960382	15
A_chr05	T	A	21396806	21396820	15
A_chr05	A	A	21420552	21420566	15
A_chr05	T	A	21644887	21644901	15
A_chr05	A	A	22207122	22207136	15
A_chr05	T	A	22215474	22215488	15
A_chr05	T	A	22220765	22220779	15
A_chr05	T	A	22253909	22253923	15
A_chr05	T	A	22262424	22262438	15
A_chr05	A	A	23270007	23270021	15	***
A_chr05	T	A	23857262	23857276	15
A_chr05	T	A	24377154	24377168	15
A_chr05	A	A	24794130	24794144	15
A_chr05	T	A	25040637	25040651	15
A_chr05	T	A	25360937	25360951	15	***
A_chr05	T	A	25459852	25459866	15
A_chr05	A	A	25794099	25794113	15
A_chr05	A	A	25801769	25801783	15
A_chr05	T	A	25889287	25889301	15
A_chr05	T	A	25909545	25909559	15
A_chr05	T	A	26341789	26341803	15	***
A_chr05	A	A	26381702	26381716	15
A_chr05	T	A	26596190	26596204	15
A_chr05	T	A	26737472	26737486	15
A_chr05	T	A	27090071	27090085	15
A_chr05	T	A	27873854	27873868	15
A_chr05	T	A	28628320	28628334	15
A_chr05	T	A	28872189	28872203	15
A_chr05	T	A	28893364	28893378	15
A_chr05	A	A	29104316	29104330	15
A_chr05	A	A	29362442	29362456	15
A_chr05	T	A	29450154	29450168	15
A_chr05	T	A	29547373	29547387	15
A_chr05	T	A	29779041	29779055	15
A_chr05	A	A	30952221	30952235	15
A_chr05	A	A	31121257	31121271	15
A_chr05	A	A	31123087	31123101	15
A_chr05	T	A	31155681	31155695	15
A_chr05	T	A	31164832	31164846	15
A_chr05	A	A	31225401	31225415	15
A_chr05	A	A	31234436	31234450	15
A_chr05	T	A	31644508	31644522	15
A_chr05	T	A	31718467	31718481	15
A_chr05	A	A	32013246	32013260	15
A_chr05	A	A	32274774	32274788	15
A_chr05	A	A	32897259	32897273	15
A_chr05	A	A	32898309	32898323	15
A_chr05	A	A	32993592	32993606	15
A_chr05	T	A	33116602	33116616	15
A_chr05	A	A	33400768	33400782	15
A_chr05	A	A	33981412	33981426	15
A_chr05	A	A	34304293	34304307	15
A_chr05	A	A	34330099	34330113	15
A_chr05	A	A	34487593	34487607	15
A_chr05	T	A	34546555	34546569	15
A_chr05	A	A	35535200	35535214	15
A_chr05	A	A	35590556	35590570	15
A_chr05	A	A	35750026	35750040	15
A_chr05	A	A	35876458	35876472	15
A_chr05	T	A	36024659	36024673	15
A_chr05	A	A	36088157	36088171	15
A_chr05	T	A	36637754	36637768	15
A_chr05	T	A	36825582	36825596	15
A_chr05	T	A	38086603	38086617	15
A_chr05	A	A	39910910	39910924	15
A_chr05	T	A	40201399	40201413	15
A_chr05	A	A	41292260	41292274	15
A_chr05	A	A	41522306	41522320	15
A_chr05	T	A	41597914	41597928	15
A_chr05	A	A	41644523	41644537	15
A_chr05	T	A	41661873	41661887	15
A_chr05	A	A	41793474	41793488	15
A_chr05	A	A	42165213	42165227	15
A_chr05	A	A	42262822	42262836	15
A_chr05	T	A	42892347	42892361	15
A_chr05	A	A	43133189	43133203	15
A_chr05	T	A	43475459	43475473	15
A_chr05	T	A	43822153	43822167	15
A_chr05	A	A	43831834	43831848	15
A_chr05	A	A	43907468	43907482	15
A_chr05	A	A	44248487	44248501	15
A_chr05	T	A	44461451	44461465	15
A_chr05	A	A	44515687	44515701	15
A_chr05	A	A	44634121	44634135	15
A_chr05	T	A	44699133	44699147	15
A_chr05	T	A	44719652	44719666	15
A_chr05	T	A	44754480	44754494	15
A_chr05	A	A	44782153	44782167	15
A_chr05	A	A	44815508	44815522	15	***
A_chr05	T	A	44831381	44831395	15
A_chr05	T	A	44836362	44836376	15
A_chr05	T	A	45000899	45000913	15	***
A_chr05	A	A	45132699	45132713	15
A_chr05	T	A	45865965	45865979	15
A_chr05	T	A	46340316	46340330	15
A_chr05	T	A	46623649	46623663	15
A_chr05	T	A	46887783	46887797	15
A_chr05	T	A	47714189	47714203	15
A_chr05	A	A	48167499	48167513	15	***
A_chr05	A	A	48168126	48168140	15
A_chr05	A	A	48256675	48256689	15
A_chr05	A	A	48264535	48264549	15
A_chr05	T	A	48828127	48828141	15
A_chr05	A	A	48870014	48870028	15	***
A_chr05	A	A	48939112	48939126	15
A_chr05	T	A	50306056	50306070	15
A_chr05	A	A	50337987	50338001	15
A_chr05	A	A	50414390	50414404	15
A_chr05	A	A	50697185	50697199	15
A_chr05	A	A	50703872	50703886	15
A_chr05	A	A	50721137	50721151	15
A_chr05	A	A	51325947	51325961	15
A_chr05	T	A	51356657	51356671	15
A_chr05	A	A	52070059	52070073	15
A_chr05	A	A	52070476	52070490	15
A_chr05	T	A	52194795	52194809	15
A_chr05	T	A	52314670	52314684	15
A_chr05	A	A	52315389	52315403	15
A_chr05	T	A	52472529	52472543	15
A_chr05	A	A	52508054	52508068	15
A_chr05	T	A	52568551	52568565	15
A_chr05	T	A	52699649	52699663	15
A_chr05	T	A	53554728	53554742	15
A_chr05	T	A	53766747	53766761	15
A_chr05	A	A	53807710	53807724	15	***
A_chr05	A	A	53833364	53833378	15
A_chr05	T	A	53923951	53923965	15
A_chr05	T	A	54191983	54191997	15
A_chr05	T	A	54228694	54228708	15
A_chr05	A	A	54313102	54313116	15
A_chr05	A	A	54380194	54380208	15
A_chr05	A	A	54383775	54383789	15
A_chr05	A	A	54401002	54401016	15
A_chr05	A	A	54435482	54435496	15
A_chr05	A	A	54892088	54892102	15
A_chr05	T	A	56352027	56352041	15
A_chr05	T	A	56550143	56550157	15
A_chr05	T	A	56760514	56760528	15
A_chr05	T	A	57192196	57192210	15
A_chr05	A	A	57194250	57194264	15
A_chr05	A	A	57205771	57205785	15
A_chr05	A	A	57648081	57648095	15
A_chr05	T	A	57660253	57660267	15
A_chr05	T	A	57812629	57812643	15
A_chr05	A	A	57940056	57940070	15
A_chr05	A	A	58108309	58108323	15
A_chr05	A	A	58155433	58155447	15
A_chr05	A	A	58309425	58309439	15
A_chr05	A	A	58382986	58383000	15
A_chr05	T	A	58393792	58393806	15	***
A_chr05	T	A	58420134	58420148	15
A_chr05	T	A	58836470	58836484	15
A_chr05	A	A	58947719	58947733	15
A_chr05	T	A	58952598	58952612	15
A_chr05	T	A	58990705	58990719	15
A_chr05	T	A	58994834	58994848	15
A_chr05	A	A	59157731	59157745	15
A_chr05	A	A	59163870	59163884	15	***
A_chr05	T	A	59250755	59250769	15
A_chr05	A	A	59442369	59442383	15
A_chr05	A	A	59602542	59602556	15	***
A_chr05	CAAAAA	AAAAAC	33629602	33629637	36
A_chr05	AAAACA	AAAAAC	51260632	51260666	35
A_chr05	TTTTGT	AAAAAC	8613865	8613898	34
A_chr05	AAAAAC	AAAAAC	31152323	31152355	33
A_chr05	TTTTGT	AAAAAC	8612308	8612336	29
A_chr05	TTTTGT	AAAAAC	9192788	9192810	23
A_chr05	TTTGTT	AAAAAC	43208815	43208837	23
A_chr05	TTTTTG	AAAAAC	46297530	46297551	22
A_chr05	ACAAAA	AAAAAC	12605116	12605134	19
A_chr05	AAAAAC	AAAAAC	25257198	25257216	19
A_chr05	ACAAAA	AAAAAC	37176878	37176896	19
A_chr05	TGTTTT	AAAAAC	57902687	57902705	19
A_chr05	ACAAAA	AAAAAC	25275496	25275513	18
A_chr05	TTTTGT	AAAAAC	43176364	43176381	18
A_chr05	TTTTGT	AAAAAC	43191135	43191152	18
A_chr05	TGTTTT	AAAAAC	52091057	52091074	18
A_chr05	AAAAGA	AAAAAG	21425019	21425070	52
A_chr05	TTTTCT	AAAAAG	17491721	17491755	35
A_chr05	AAAGAA	AAAAAG	31177775	31177809	35
A_chr05	TTTTTC	AAAAAG	6180049	6180082	34
A_chr05	TTCTTT	AAAAAG	52136440	52136472	33
A_chr05	AAAGAA	AAAAAG	29940708	29940737	30
A_chr05	TTCTTT	AAAAAG	50452687	50452716	30	***
A_chr05	AAAAAG	AAAAAG	3415088	3415115	28
A_chr05	AAAGAA	AAAAAG	56680854	56680881	28
A_chr05	TTTTCT	AAAAAG	15977873	15977899	27
A_chr05	TTTCTT	AAAAAG	47871023	47871049	27
A_chr05	AAAAGA	AAAAAG	4359594	4359619	26
A_chr05	AAAGAA	AAAAAG	19330165	19330190	26
A_chr05	AAAGAA	AAAAAG	27200178	27200203	26
A_chr05	TTTCTT	AAAAAG	30129251	30129276	26
A_chr05	TTTTTC	AAAAAG	2270668	2270692	25
A_chr05	AAAAAG	AAAAAG	25358636	25358660	25
A_chr05	AAGAAA	AAAAAG	39406206	39406230	25
A_chr05	AAGAAA	AAAAAG	48210335	48210359	25
A_chr05	CTTTTT	AAAAAG	17532072	17532095	24
A_chr05	CTTTTT	AAAAAG	18235193	18235216	24
A_chr05	GAAAAA	AAAAAG	30076326	30076349	24
A_chr05	CTTTTT	AAAAAG	34448636	34448659	24
A_chr05	AAAGAA	AAAAAG	50926974	50926997	24
A_chr05	GAAAAA	AAAAAG	57130606	57130629	24
A_chr05	TCTTTT	AAAAAG	59037023	59037046	24
A_chr05	TTTCTT	AAAAAG	3423197	3423219	23
A_chr05	GAAAAA	AAAAAG	17629856	17629878	23
A_chr05	TTTTTC	AAAAAG	31165322	31165344	23
A_chr05	CTTTTT	AAAAAG	48035927	48035949	23
A_chr05	TTTTTC	AAAAAG	57067448	57067470	23
A_chr05	TCTTTT	AAAAAG	58227170	58227192	23
A_chr05	AAAAAG	AAAAAG	37541	37562	22
A_chr05	CTTTTT	AAAAAG	2315423	2315444	22
A_chr05	AAAAAG	AAAAAG	18404754	18404775	22
A_chr05	TTTTCT	AAAAAG	21577957	21577978	22
A_chr05	TTTTTC	AAAAAG	25431027	25431048	22
A_chr05	TTTCTT	AAAAAG	19306235	19306255	21
A_chr05	AAAAAG	AAAAAG	29934397	29934417	21
A_chr05	TTTCTT	AAAAAG	31536914	31536934	21
A_chr05	TTTTCT	AAAAAG	41675309	41675329	21
A_chr05	TTTTTC	AAAAAG	45489622	45489642	21
A_chr05	TTTTTC	AAAAAG	49019756	49019776	21
A_chr05	TTTTTC	AAAAAG	53759839	53759859	21
A_chr05	AAAAAG	AAAAAG	59027790	59027810	21
A_chr05	TTTTCT	AAAAAG	8603761	8603780	20
A_chr05	TTTCTT	AAAAAG	13804805	13804824	20
A_chr05	TTTCTT	AAAAAG	13812231	13812250	20
A_chr05	TTTCTT	AAAAAG	14067651	14067670	20
A_chr05	AAGAAA	AAAAAG	34379353	34379372	20
A_chr05	TTTTTC	AAAAAG	40744366	40744385	20
A_chr05	AAAGAA	AAAAAG	46641086	46641105	20
A_chr05	AAAAAG	AAAAAG	50423334	50423353	20
A_chr05	AAGAAA	AAAAAG	51940175	51940194	20
A_chr05	AAAAGA	AAAAAG	12401819	12401837	19
A_chr05	TTTTCT	AAAAAG	15610635	15610653	19
A_chr05	TTTTTC	AAAAAG	19131232	19131250	19
A_chr05	TCTTTT	AAAAAG	19475115	19475133	19
A_chr05	AAAAAG	AAAAAG	23166785	23166803	19
A_chr05	TCTTTT	AAAAAG	29736518	29736536	19
A_chr05	TCTTTT	AAAAAG	29975339	29975357	19
A_chr05	AAAAAG	AAAAAG	38199915	38199933	19
A_chr05	AAAGAA	AAAAAG	38550388	38550406	19
A_chr05	TTCTTT	AAAAAG	46703970	46703988	19
A_chr05	AAGAAA	AAAAAG	53870979	53870997	19
A_chr05	AAAAGA	AAAAAG	54727979	54727997	19
A_chr05	TTTTTC	AAAAAG	59440909	59440927	19
A_chr05	AAAGAA	AAAAAG	2360164	2360181	18
A_chr05	TTCTTT	AAAAAG	9363386	9363403	18
A_chr05	AGAAAA	AAAAAG	9730338	9730355	18
A_chr05	AAAAAG	AAAAAG	16219261	16219278	18
A_chr05	AAAGAA	AAAAAG	16997223	16997240	18
A_chr05	AAAAAG	AAAAAG	22964984	22965001	18
A_chr05	AGAAAA	AAAAAG	26050492	26050509	18
A_chr05	AAGAAA	AAAAAG	26845043	26845060	18
A_chr05	CTTTTT	AAAAAG	35260377	35260394	18
A_chr05	TTTCTT	AAAAAG	37353865	37353882	18
A_chr05	AGAAAA	AAAAAG	40122653	40122670	18
A_chr05	AGAAAA	AAAAAG	40151931	40151948	18
A_chr05	TTCTTT	AAAAAG	40819910	40819927	18
A_chr05	TTCTTT	AAAAAG	42024254	42024271	18
A_chr05	TTTCTT	AAAAAG	44237459	44237476	18
A_chr05	TTTTTC	AAAAAG	44350936	44350953	18
A_chr05	TTTTTC	AAAAAG	44357233	44357250	18
A_chr05	GAAAAA	AAAAAG	48817903	48817920	18
A_chr05	GAAAAA	AAAAAG	50494477	50494494	18
A_chr05	TCTTTT	AAAAAG	52684944	52684961	18
A_chr05	AAAATA	AAAAAT	2761531	2761639	109
A_chr05	AAAATA	AAAAAT	51369541	51369628	88
A_chr05	TTTTAT	AAAAAT	16655308	16655375	68
A_chr05	TTATTT	AAAAAT	16698800	16698865	66	***
A_chr05	AAAAAT	AAAAAT	4239064	4239123	60
A_chr05	ATAAAA	AAAAAT	38695995	38696047	53
A_chr05	AAATAA	AAAAAT	17204744	17204793	50
A_chr05	AAATAA	AAAAAT	30502341	30502389	49
A_chr05	ATTTTT	AAAAAT	15608370	15608417	48
A_chr05	TTTATT	AAAAAT	16682006	16682050	45
A_chr05	ATAAAA	AAAAAT	34601812	34601856	45
A_chr05	TTTATT	AAAAAT	53811032	53811076	45
A_chr05	TATTTT	AAAAAT	46386688	46386729	42
A_chr05	AAAAAT	AAAAAT	3530247	3530287	41
A_chr05	TTTTTA	AAAAAT	8460411	8460451	41
A_chr05	TAAAAA	AAAAAT	31444582	31444622	41
A_chr05	TAAAAA	AAAAAT	32674586	32674626	41
A_chr05	TAAAAA	AAAAAT	36822256	36822296	41
A_chr05	TTTTTA	AAAAAT	56548618	56548658	41
A_chr05	TAAAAA	AAAAAT	25358842	25358881	40
A_chr05	TTTTTA	AAAAAT	45272712	45272751	40
A_chr05	AAATAA	AAAAAT	25702992	25703030	39
A_chr05	TATTTT	AAAAAT	8907333	8907369	37
A_chr05	ATAAAA	AAAAAT	9847245	9847281	37
A_chr05	TTTTTA	AAAAAT	11211960	11211996	37
A_chr05	TTTTAT	AAAAAT	13451791	13451826	36
A_chr05	TTTTTA	AAAAAT	19366186	19366220	35
A_chr05	TTTTTA	AAAAAT	32138757	32138791	35
A_chr05	AAAAAT	AAAAAT	43212796	43212830	35
A_chr05	TTTTTA	AAAAAT	12335333	12335366	34
A_chr05	AAAAAT	AAAAAT	17122692	17122725	34	***
A_chr05	TTTATT	AAAAAT	14849971	14850002	32
A_chr05	AAAAAT	AAAAAT	18075970	18076001	32
A_chr05	AAAATA	AAAAAT	58960268	58960299	32
A_chr05	TTATTT	AAAAAT	15590510	15590540	31
A_chr05	AATAAA	AAAAAT	53290017	53290046	30
A_chr05	TTATTT	AAAAAT	50029028	50029056	29
A_chr05	TTTTTA	AAAAAT	7598940	7598967	28
A_chr05	AAAATA	AAAAAT	15657402	15657429	28	***
A_chr05	TTTTAT	AAAAAT	52558117	52558144	28
A_chr05	AATAAA	AAAAAT	58124345	58124372	28
A_chr05	ATTTTT	AAAAAT	15368263	15368289	27
A_chr05	TTTTAT	AAAAAT	2951126	2951151	26
A_chr05	TATTTT	AAAAAT	17218662	17218687	26
A_chr05	TTTTAT	AAAAAT	27152971	27152996	26
A_chr05	ATTTTT	AAAAAT	27236290	27236315	26
A_chr05	TTTATT	AAAAAT	28047488	28047513	26
A_chr05	TATTTT	AAAAAT	44567414	44567439	26
A_chr05	TTTTTA	AAAAAT	4790301	4790325	25
A_chr05	AAAATA	AAAAAT	13705882	13705906	25
A_chr05	AAAAAT	AAAAAT	23348622	23348646	25
A_chr05	AAAATA	AAAAAT	32300332	32300356	25
A_chr05	TTATTT	AAAAAT	33912708	33912732	25
A_chr05	TAAAAA	AAAAAT	44420014	44420038	25
A_chr05	TAAAAA	AAAAAT	44564008	44564032	25
A_chr05	AAAAAT	AAAAAT	50883574	50883598	25
A_chr05	TTATTT	AAAAAT	54466073	54466097	25
A_chr05	TATTTT	AAAAAT	14849867	14849890	24
A_chr05	TTTATT	AAAAAT	49936783	49936806	24
A_chr05	TTTTTA	AAAAAT	59436111	59436134	24
A_chr05	TTTTTA	AAAAAT	17459268	17459290	23
A_chr05	TTTTAT	AAAAAT	19920074	19920096	23
A_chr05	ATTTTT	AAAAAT	33722129	33722151	23
A_chr05	ATTTTT	AAAAAT	35005139	35005161	23
A_chr05	AAAATA	AAAAAT	38074524	38074546	23
A_chr05	AAAATA	AAAAAT	48560960	48560982	23	***
A_chr05	AAAAAT	AAAAAT	52064559	52064581	23
A_chr05	AAAAAT	AAAAAT	53520050	53520072	23
A_chr05	ATTTTT	AAAAAT	57562923	57562945	23
A_chr05	TTTTAT	AAAAAT	2984343	2984364	22
A_chr05	TTTTTA	AAAAAT	7416646	7416667	22
A_chr05	TTTTAT	AAAAAT	18239641	18239662	22
A_chr05	TTTTAT	AAAAAT	18254536	18254557	22
A_chr05	TTTTAT	AAAAAT	19285265	19285286	22
A_chr05	TTTTTA	AAAAAT	22245054	22245075	22
A_chr05	AAAAAT	AAAAAT	25425368	25425389	22
A_chr05	TATTTT	AAAAAT	30434248	30434269	22
A_chr05	TTTTAT	AAAAAT	33496955	33496976	22
A_chr05	ATTTTT	AAAAAT	45873578	45873599	22
A_chr05	AAAATA	AAAAAT	50385226	50385247	22
A_chr05	AAAAAT	AAAAAT	58961584	58961605	22
A_chr05	AAAAAT	AAAAAT	19741	19761	21
A_chr05	TTTTTA	AAAAAT	6034642	6034662	21
A_chr05	AAAATA	AAAAAT	16718733	16718753	21
A_chr05	TTTTTA	AAAAAT	25941217	25941237	21
A_chr05	AAAAAT	AAAAAT	32170562	32170582	21
A_chr05	AAAAAT	AAAAAT	34603436	34603456	21
A_chr05	AAAATA	AAAAAT	36755413	36755433	21
A_chr05	TTTTTA	AAAAAT	39344314	39344334	21
A_chr05	TTTTTA	AAAAAT	43140901	43140921	21
A_chr05	TTTATT	AAAAAT	58132273	58132293	21
A_chr05	AAAAAT	AAAAAT	58346929	58346949	21
A_chr05	TTTATT	AAAAAT	3493670	3493689	20
A_chr05	TTTTAT	AAAAAT	6768769	6768788	20
A_chr05	AATAAA	AAAAAT	8922933	8922952	20
A_chr05	AAATAA	AAAAAT	8946804	8946823	20
A_chr05	TAAAAA	AAAAAT	13543375	13543394	20
A_chr05	TAAAAA	AAAAAT	19330836	19330855	20
A_chr05	AAAATA	AAAAAT	24860629	24860648	20
A_chr05	AAAAAT	AAAAAT	30293979	30293998	20
A_chr05	AAATAA	AAAAAT	33271616	33271635	20
A_chr05	TAAAAA	AAAAAT	41687965	41687984	20
A_chr05	AAAATA	AAAAAT	45413067	45413086	20
A_chr05	TTTATT	AAAAAT	47825537	47825556	20
A_chr05	ATTTTT	AAAAAT	57470466	57470485	20
A_chr05	AAAAAT	AAAAAT	116398	116416	19
A_chr05	TTATTT	AAAAAT	2176326	2176344	19
A_chr05	TTATTT	AAAAAT	2176681	2176699	19
A_chr05	AAAAAT	AAAAAT	2276550	2276568	19
A_chr05	TTTATT	AAAAAT	2307089	2307107	19
A_chr05	AAATAA	AAAAAT	2738814	2738832	19
A_chr05	ATTTTT	AAAAAT	2929475	2929493	19
A_chr05	TAAAAA	AAAAAT	4788773	4788791	19
A_chr05	ATAAAA	AAAAAT	7783100	7783118	19
A_chr05	TTTTTA	AAAAAT	7801211	7801229	19
A_chr05	ATAAAA	AAAAAT	7931457	7931475	19
A_chr05	ATTTTT	AAAAAT	8813323	8813341	19
A_chr05	ATTTTT	AAAAAT	8921618	8921636	19
A_chr05	ATAAAA	AAAAAT	12921792	12921810	19
A_chr05	TTTTAT	AAAAAT	13631258	13631276	19
A_chr05	ATTTTT	AAAAAT	19256541	19256559	19
A_chr05	AAAAAT	AAAAAT	20250666	20250684	19
A_chr05	AAAATA	AAAAAT	21039157	21039175	19
A_chr05	TAAAAA	AAAAAT	25722176	25722194	19
A_chr05	TAAAAA	AAAAAT	25856493	25856511	19
A_chr05	TTTATT	AAAAAT	26463435	26463453	19
A_chr05	ATAAAA	AAAAAT	29305551	29305569	19
A_chr05	TATTTT	AAAAAT	31100644	31100662	19
A_chr05	AAAAAT	AAAAAT	31649294	31649312	19
A_chr05	TTATTT	AAAAAT	39678660	39678678	19
A_chr05	AAAAAT	AAAAAT	42464906	42464924	19
A_chr05	AAAATA	AAAAAT	42804591	42804609	19
A_chr05	AAAAAT	AAAAAT	43038939	43038957	19
A_chr05	TTTTTA	AAAAAT	43210065	43210083	19
A_chr05	TTTTAT	AAAAAT	43870580	43870598	19
A_chr05	ATTTTT	AAAAAT	44469451	44469469	19
A_chr05	TATTTT	AAAAAT	44521362	44521380	19
A_chr05	TATTTT	AAAAAT	44523191	44523209	19
A_chr05	TATTTT	AAAAAT	44556355	44556373	19
A_chr05	TTTTTA	AAAAAT	44664137	44664155	19
A_chr05	AAAATA	AAAAAT	46324684	46324702	19
A_chr05	TAAAAA	AAAAAT	46476085	46476103	19
A_chr05	TAAAAA	AAAAAT	49937966	49937984	19
A_chr05	AAAATA	AAAAAT	52215231	52215249	19
A_chr05	ATTTTT	AAAAAT	53868876	53868894	19
A_chr05	TTTATT	AAAAAT	56893057	56893075	19
A_chr05	TTTATT	AAAAAT	56899473	56899491	19
A_chr05	ATTTTT	AAAAAT	57670959	57670977	19
A_chr05	ATAAAA	AAAAAT	58310910	58310928	19
A_chr05	AATAAA	AAAAAT	59194916	59194934	19
A_chr05	TAAAAA	AAAAAT	59400421	59400439	19
A_chr05	AAAAAT	AAAAAT	1508211	1508228	18
A_chr05	AAAAAT	AAAAAT	2063739	2063756	18
A_chr05	TTTATT	AAAAAT	2165799	2165816	18
A_chr05	TTATTT	AAAAAT	3026336	3026353	18
A_chr05	TAAAAA	AAAAAT	3048967	3048984	18
A_chr05	TAAAAA	AAAAAT	3068939	3068956	18
A_chr05	ATTTTT	AAAAAT	7346653	7346670	18
A_chr05	TTTTTA	AAAAAT	7759504	7759521	18
A_chr05	AAATAA	AAAAAT	8511244	8511261	18
A_chr05	AAAATA	AAAAAT	8927960	8927977	18
A_chr05	AAAAAT	AAAAAT	9166926	9166943	18
A_chr05	TTTTAT	AAAAAT	9561669	9561686	18
A_chr05	ATTTTT	AAAAAT	9746403	9746420	18
A_chr05	TTATTT	AAAAAT	10534154	10534171	18
A_chr05	TTTTTA	AAAAAT	12216406	12216423	18
A_chr05	AATAAA	AAAAAT	13510549	13510566	18
A_chr05	TTTTAT	AAAAAT	15467076	15467093	18
A_chr05	AAATAA	AAAAAT	15537738	15537755	18
A_chr05	TATTTT	AAAAAT	18281026	18281043	18
A_chr05	AAAAAT	AAAAAT	19523110	19523127	18	***
A_chr05	AAAATA	AAAAAT	20140758	20140775	18
A_chr05	AAAAAT	AAAAAT	21509408	21509425	18
A_chr05	TATTTT	AAAAAT	22303513	22303530	18
A_chr05	AAAAAT	AAAAAT	25022878	25022895	18
A_chr05	TATTTT	AAAAAT	25172954	25172971	18
A_chr05	TAAAAA	AAAAAT	25212170	25212187	18
A_chr05	TTATTT	AAAAAT	25353589	25353606	18
A_chr05	ATTTTT	AAAAAT	26045412	26045429	18
A_chr05	ATAAAA	AAAAAT	26343626	26343643	18
A_chr05	AATAAA	AAAAAT	27236993	27237010	18
A_chr05	TTTATT	AAAAAT	27883813	27883830	18
A_chr05	TTTATT	AAAAAT	29300722	29300739	18
A_chr05	TAAAAA	AAAAAT	29844506	29844523	18
A_chr05	AAAAAT	AAAAAT	34482063	34482080	18
A_chr05	TTTATT	AAAAAT	36646994	36647011	18
A_chr05	TAAAAA	AAAAAT	39034789	39034806	18
A_chr05	AATAAA	AAAAAT	39725134	39725151	18
A_chr05	TAAAAA	AAAAAT	41595869	41595886	18
A_chr05	TAAAAA	AAAAAT	42990573	42990590	18
A_chr05	TAAAAA	AAAAAT	44268833	44268850	18
A_chr05	TTTTTA	AAAAAT	44441811	44441828	18
A_chr05	TTTTTA	AAAAAT	44455268	44455285	18
A_chr05	TAAAAA	AAAAAT	46836172	46836189	18
A_chr05	TTTTTA	AAAAAT	48537471	48537488	18
A_chr05	TTTATT	AAAAAT	48701721	48701738	18
A_chr05	ATTTTT	AAAAAT	51020105	51020122	18
A_chr05	ATTTTT	AAAAAT	51087628	51087645	18
A_chr05	AATAAA	AAAAAT	51961061	51961078	18
A_chr05	ATTTTT	AAAAAT	52687003	52687020	18
A_chr05	AAATAA	AAAAAT	53506591	53506608	18
A_chr05	TTTTTA	AAAAAT	53715874	53715891	18
A_chr05	AAAATA	AAAAAT	53723052	53723069	18
A_chr05	ATTTTT	AAAAAT	54200400	54200417	18
A_chr05	TAAAAA	AAAAAT	54303426	54303443	18
A_chr05	TTTATT	AAAAAT	54811249	54811266	18
A_chr05	AATAAA	AAAAAT	55164084	55164101	18
A_chr05	TTTTTA	AAAAAT	56143835	56143852	18
A_chr05	TAAAAA	AAAAAT	56836455	56836472	18
A_chr05	AAAAAT	AAAAAT	57490310	57490327	18
A_chr05	TATTTT	AAAAAT	57615367	57615384	18
A_chr05	TAAAAA	AAAAAT	57886953	57886970	18
A_chr05	AAAAAT	AAAAAT	57986847	57986864	18
A_chr05	TAAAAA	AAAAAT	58619109	58619126	18
A_chr05	AAAATA	AAAAAT	58925358	58925375	18
A_chr05	ATTTTT	AAAAAT	59078809	59078826	18
A_chr05	TATTTT	AAAAAT	59243806	59243823	18
A_chr05	TTATTT	AAAAAT	59631998	59632015	18
A_chr05	TTTTG	AAAAC	58149741	58149775	35
A_chr05	AAAAC	AAAAC	26060808	26060832	25
A_chr05	TTGTT	AAAAC	43491535	43491559	25
A_chr05	TGTTT	AAAAC	58434972	58434995	24
A_chr05	AACAA	AAAAC	57386614	57386636	23
A_chr05	AACAA	AAAAC	57402293	57402315	23
A_chr05	AACAA	AAAAC	17601476	17601497	22
A_chr05	AAACA	AAAAC	22440689	22440710	22
A_chr05	AAAAC	AAAAC	41797967	41797988	22
A_chr05	AAAAC	AAAAC	50572388	50572409	22
A_chr05	AAAAC	AAAAC	50573208	50573229	22	***
A_chr05	ACAAA	AAAAC	1301943	1301963	21	***
A_chr05	ACAAA	AAAAC	7588689	7588709	21
A_chr05	TTTTG	AAAAC	8331266	8331286	21
A_chr05	TGTTT	AAAAC	12299052	12299072	21
A_chr05	ACAAA	AAAAC	47718351	47718371	21	***
A_chr05	TTTTG	AAAAC	59116103	59116123	21
A_chr05	TTTTG	AAAAC	9979195	9979213	19
A_chr05	TTTTG	AAAAC	15590480	15590498	19
A_chr05	CAAAA	AAAAC	56136233	56136251	19
A_chr05	AAACA	AAAAC	33547	33564	18
A_chr05	CAAAA	AAAAC	7901507	7901524	18
A_chr05	TTGTT	AAAAC	9208649	9208666	18
A_chr05	ACAAA	AAAAC	18856103	18856120	18
A_chr05	TGTTT	AAAAC	18967600	18967617	18
A_chr05	TTGTT	AAAAC	22377124	22377141	18
A_chr05	AAACA	AAAAC	22786284	22786301	18
A_chr05	AAACA	AAAAC	34545704	34545721	18
A_chr05	TTTTG	AAAAC	43028193	43028210	18
A_chr05	AAACA	AAAAC	46363479	46363496	18
A_chr05	TTTTG	AAAAC	390637	390653	17
A_chr05	CAAAA	AAAAC	5626600	5626616	17
A_chr05	ACAAA	AAAAC	9153025	9153041	17
A_chr05	AAAAC	AAAAC	25523031	25523047	17
A_chr05	TTTTG	AAAAC	5648151	5648166	16
A_chr05	TTTTG	AAAAC	9909655	9909670	16
A_chr05	AAAAC	AAAAC	17702267	17702282	16
A_chr05	ACAAA	AAAAC	24956015	24956030	16
A_chr05	TTGTT	AAAAC	58187436	58187451	16
A_chr05	AAAAC	AAAAC	5572008	5572022	15
A_chr05	GTTTT	AAAAC	8425745	8425759	15
A_chr05	CAAAA	AAAAC	8471599	8471613	15
A_chr05	GTTTT	AAAAC	9118048	9118062	15
A_chr05	AAACA	AAAAC	17764403	17764417	15
A_chr05	GTTTT	AAAAC	18736964	18736978	15
A_chr05	TTTTG	AAAAC	20372148	20372162	15
A_chr05	AAACA	AAAAC	23112448	23112462	15
A_chr05	TTTTG	AAAAC	33204577	33204591	15
A_chr05	AAAAC	AAAAC	37678306	37678320	15
A_chr05	AAACA	AAAAC	41420472	41420486	15
A_chr05	AAAAC	AAAAC	41801128	41801142	15
A_chr05	GTTTT	AAAAC	43447307	43447321	15
A_chr05	GTTTT	AAAAC	43548419	43548433	15
A_chr05	TTTTG	AAAAC	46381337	46381351	15
A_chr05	AACAA	AAAAC	48693944	48693958	15	***
A_chr05	CAAAA	AAAAC	57400608	57400622	15
A_chr05	AAAAC	AAAAC	58276758	58276772	15
A_chr05	GTTTTG	AAAACC	33736892	33736922	31
A_chr05	AACCAA	AAAACC	40979059	40979078	20
A_chr05	CCAAAA	AAAACC	41000592	41000609	18
A_chr05	AACGAA	AAAACG	13853517	13853554	38
A_chr05	TTTTAG	AAAACT	10440193	10440222	30
A_chr05	GTTTTA	AAAACT	13564473	13564490	18
A_chr05	TTTTC	AAAAG	37346634	37346675	42
A_chr05	AAAAG	AAAAG	27248640	27248677	38
A_chr05	AAAGA	AAAAG	5572669	5572702	34
A_chr05	CTTTT	AAAAG	41349203	41349235	33
A_chr05	AAAAG	AAAAG	6211312	6211343	32
A_chr05	AAAAG	AAAAG	41566719	41566748	30
A_chr05	AAAAG	AAAAG	35590229	35590257	29
A_chr05	TTCTT	AAAAG	52181159	52181187	29
A_chr05	AAGAA	AAAAG	46084432	46084459	28
A_chr05	TTTTC	AAAAG	6180106	6180132	27
A_chr05	TTCTT	AAAAG	12787822	12787848	27
A_chr05	AAAAG	AAAAG	43424337	43424363	27
A_chr05	TTCTT	AAAAG	48961277	48961303	27
A_chr05	TTTTC	AAAAG	21150475	21150500	26
A_chr05	TTTTC	AAAAG	52198096	52198121	26
A_chr05	TTTTC	AAAAG	21390447	21390471	25
A_chr05	AAAAG	AAAAG	26140985	26141009	25
A_chr05	TTTTC	AAAAG	26490994	26491018	25
A_chr05	AAAAG	AAAAG	35909305	35909329	25
A_chr05	TTTTC	AAAAG	171503	171526	24
A_chr05	AAAGA	AAAAG	3375520	3375543	24
A_chr05	TTTTC	AAAAG	20663156	20663179	24
A_chr05	TTTTC	AAAAG	41607833	41607856	24
A_chr05	TTTCT	AAAAG	47687596	47687619	24
A_chr05	TTCTT	AAAAG	2725148	2725170	23
A_chr05	AAGAA	AAAAG	6339618	6339640	23
A_chr05	AAAAG	AAAAG	7175118	7175140	23
A_chr05	AAAAG	AAAAG	7195596	7195618	23
A_chr05	TTTCT	AAAAG	7437661	7437683	23
A_chr05	AAAAG	AAAAG	34075786	34075808	23
A_chr05	AAAAG	AAAAG	44230202	44230224	23
A_chr05	TTCTT	AAAAG	50282428	50282450	23
A_chr05	TTTCT	AAAAG	57426999	57427021	23
A_chr05	AAAAG	AAAAG	3207970	3207991	22
A_chr05	AAGAA	AAAAG	10384163	10384184	22
A_chr05	TTCTT	AAAAG	18716872	18716893	22
A_chr05	AAAAG	AAAAG	25209764	25209785	22
A_chr05	AAGAA	AAAAG	44111897	44111918	22
A_chr05	TCTTT	AAAAG	57649166	57649187	22
A_chr05	TTCTT	AAAAG	4351657	4351677	21
A_chr05	TTTCT	AAAAG	6954128	6954148	21
A_chr05	TCTTT	AAAAG	9101593	9101613	21	***
A_chr05	AAAAG	AAAAG	12647318	12647338	21
A_chr05	TTTTC	AAAAG	44689746	44689766	21
A_chr05	TTTCT	AAAAG	53924490	53924510	21
A_chr05	AAAAG	AAAAG	2966748	2966767	20
A_chr05	TTCTT	AAAAG	6389124	6389143	20
A_chr05	GAAAA	AAAAG	14245959	14245978	20
A_chr05	TTCTT	AAAAG	15059322	15059341	20
A_chr05	AAAAG	AAAAG	25339795	25339814	20
A_chr05	GAAAA	AAAAG	44492359	44492378	20
A_chr05	TTTTC	AAAAG	50768990	50769009	20
A_chr05	TTTTC	AAAAG	53907921	53907940	20
A_chr05	TTTTC	AAAAG	5023529	5023547	19
A_chr05	TTTTC	AAAAG	6541947	6541965	19
A_chr05	AAAAG	AAAAG	10568149	10568167	19
A_chr05	AGAAA	AAAAG	15906184	15906202	19
A_chr05	AAAAG	AAAAG	18421129	18421147	19
A_chr05	TTTTC	AAAAG	18713423	18713441	19
A_chr05	AAAAG	AAAAG	25339768	25339786	19
A_chr05	AAAAG	AAAAG	25894279	25894297	19
A_chr05	TTTTC	AAAAG	33733949	33733967	19
A_chr05	TTTTC	AAAAG	38939821	38939839	19
A_chr05	AAAGA	AAAAG	41537591	41537609	19
A_chr05	TTTTC	AAAAG	41608391	41608409	19
A_chr05	TTTTC	AAAAG	41652920	41652938	19
A_chr05	AAAAG	AAAAG	48279120	48279138	19
A_chr05	AAAAG	AAAAG	49370043	49370061	19
A_chr05	AAAAG	AAAAG	50389920	50389938	19
A_chr05	TTTTC	AAAAG	50496800	50496818	19	***
A_chr05	TTTTC	AAAAG	58423485	58423503	19
A_chr05	TTTTC	AAAAG	2587266	2587283	18
A_chr05	TTTTC	AAAAG	3437932	3437949	18
A_chr05	AAAGA	AAAAG	9354440	9354457	18
A_chr05	TTTTC	AAAAG	9948419	9948436	18
A_chr05	TTTTC	AAAAG	11504781	11504798	18
A_chr05	AAAGA	AAAAG	12466415	12466432	18
A_chr05	TTTCT	AAAAG	12990124	12990141	18
A_chr05	AAAGA	AAAAG	19816696	19816713	18
A_chr05	TTTCT	AAAAG	30402172	30402189	18
A_chr05	TCTTT	AAAAG	34699339	34699356	18
A_chr05	TTTTC	AAAAG	36182577	36182594	18
A_chr05	TTTTC	AAAAG	37338651	37338668	18
A_chr05	TTTTC	AAAAG	37353891	37353908	18
A_chr05	TTTCT	AAAAG	41475276	41475293	18
A_chr05	GAAAA	AAAAG	41798044	41798061	18
A_chr05	AAGAA	AAAAG	44661604	44661621	18
A_chr05	AAAGA	AAAAG	48465666	48465683	18
A_chr05	TTTCT	AAAAG	51132374	51132391	18
A_chr05	TTTTC	AAAAG	52741561	52741578	18
A_chr05	TTTTC	AAAAG	53787315	53787332	18
A_chr05	AAAGA	AAAAG	55028469	55028486	18
A_chr05	TTTTC	AAAAG	1292265	1292281	17
A_chr05	AAAGA	AAAAG	1720423	1720439	17
A_chr05	AAGAA	AAAAG	2192912	2192928	17
A_chr05	AAGAA	AAAAG	2200005	2200021	17
A_chr05	AAGAA	AAAAG	4891093	4891109	17	***
A_chr05	AAGAA	AAAAG	5918940	5918956	17
A_chr05	TTTTC	AAAAG	6920051	6920067	17
A_chr05	AAGAA	AAAAG	7145190	7145206	17
A_chr05	AAAAG	AAAAG	7969529	7969545	17
A_chr05	AAGAA	AAAAG	9237747	9237763	17
A_chr05	AAAGA	AAAAG	9715310	9715326	17
A_chr05	AAGAA	AAAAG	11080229	11080245	17
A_chr05	AAGAA	AAAAG	11087559	11087575	17
A_chr05	AAGAA	AAAAG	11435709	11435725	17
A_chr05	AAGAA	AAAAG	11501801	11501817	17
A_chr05	AAAGA	AAAAG	11638535	11638551	17
A_chr05	AAGAA	AAAAG	12392888	12392904	17
A_chr05	TTTTC	AAAAG	14497309	14497325	17	***
A_chr05	AAAGA	AAAAG	15051594	15051610	17
A_chr05	AAAAG	AAAAG	15363767	15363783	17
A_chr05	TTTTC	AAAAG	16933679	16933695	17
A_chr05	TTTTC	AAAAG	16939849	16939865	17
A_chr05	TTTTC	AAAAG	17901493	17901509	17
A_chr05	TTTTC	AAAAG	19677562	19677578	17
A_chr05	TTTTC	AAAAG	20516427	20516443	17
A_chr05	TTTTC	AAAAG	21024177	21024193	17
A_chr05	TTTTC	AAAAG	24337796	24337812	17
A_chr05	TTCTT	AAAAG	24648305	24648321	17
A_chr05	TTCTT	AAAAG	25152887	25152903	17
A_chr05	TTTCT	AAAAG	25420590	25420606	17
A_chr05	TTTTC	AAAAG	26976471	26976487	17
A_chr05	AAGAA	AAAAG	28435834	28435850	17
A_chr05	TTTTC	AAAAG	30789406	30789422	17
A_chr05	TTTTC	AAAAG	33655501	33655517	17
A_chr05	AAAAG	AAAAG	34528505	34528521	17
A_chr05	TTTTC	AAAAG	34585214	34585230	17
A_chr05	TTTTC	AAAAG	35338567	35338583	17
A_chr05	TTTTC	AAAAG	35667785	35667801	17
A_chr05	TTTTC	AAAAG	36279541	36279557	17
A_chr05	AAGAA	AAAAG	37427415	37427431	17
A_chr05	TTTTC	AAAAG	38379591	38379607	17
A_chr05	AAGAA	AAAAG	38554791	38554807	17
A_chr05	AAGAA	AAAAG	38728975	38728991	17
A_chr05	AAGAA	AAAAG	39764493	39764509	17
A_chr05	AAGAA	AAAAG	39774926	39774942	17
A_chr05	TTTTC	AAAAG	40182168	40182184	17
A_chr05	TTTTC	AAAAG	40212774	40212790	17
A_chr05	TTTTC	AAAAG	40344663	40344679	17
A_chr05	TTTTC	AAAAG	40410841	40410857	17
A_chr05	AAGAA	AAAAG	40679644	40679660	17
A_chr05	AAAAG	AAAAG	42784365	42784381	17
A_chr05	AAAAG	AAAAG	43164818	43164834	17
A_chr05	AAGAA	AAAAG	43678252	43678268	17
A_chr05	AAGAA	AAAAG	43686274	43686290	17
A_chr05	AAGAA	AAAAG	45332703	45332719	17
A_chr05	AAGAA	AAAAG	47064047	47064063	17
A_chr05	TTTTC	AAAAG	48463580	48463596	17
A_chr05	AAGAA	AAAAG	48993053	48993069	17
A_chr05	TTTTC	AAAAG	49453090	49453106	17
A_chr05	TTTTC	AAAAG	50187706	50187722	17
A_chr05	AAGAA	AAAAG	51163062	51163078	17
A_chr05	AAGAA	AAAAG	51168003	51168019	17
A_chr05	TTTTC	AAAAG	51661452	51661468	17
A_chr05	AAAGA	AAAAG	53594954	53594970	17
A_chr05	AAAGA	AAAAG	54056579	54056595	17
A_chr05	TTTTC	AAAAG	54610638	54610654	17
A_chr05	TTTTC	AAAAG	54808619	54808635	17
A_chr05	AAGAA	AAAAG	56384480	56384496	17
A_chr05	AAGAA	AAAAG	57697107	57697123	17
A_chr05	TTCTT	AAAAG	59445080	59445096	17
A_chr05	TTTTC	AAAAG	1051610	1051625	16
A_chr05	TTTCT	AAAAG	1152484	1152499	16	***
A_chr05	TTTCT	AAAAG	1155590	1155605	16
A_chr05	AAAAG	AAAAG	1723786	1723801	16
A_chr05	TCTTT	AAAAG	4304004	4304019	16
A_chr05	AAAAG	AAAAG	7216861	7216876	16
A_chr05	AAAAG	AAAAG	10570742	10570757	16
A_chr05	AAAAG	AAAAG	11803572	11803587	16
A_chr05	TCTTT	AAAAG	14318170	14318185	16
A_chr05	AAAGA	AAAAG	14935309	14935324	16
A_chr05	AAAAG	AAAAG	15375587	15375602	16
A_chr05	AGAAA	AAAAG	16199955	16199970	16
A_chr05	TTTTC	AAAAG	20388466	20388481	16
A_chr05	AGAAA	AAAAG	21200274	21200289	16
A_chr05	TCTTT	AAAAG	21795080	21795095	16
A_chr05	TCTTT	AAAAG	23265670	23265685	16
A_chr05	TTTCT	AAAAG	24872072	24872087	16
A_chr05	TTTTC	AAAAG	26083720	26083735	16
A_chr05	TTTTC	AAAAG	29256144	29256159	16
A_chr05	AGAAA	AAAAG	29509877	29509892	16	***
A_chr05	AAAAG	AAAAG	29732569	29732584	16
A_chr05	TCTTT	AAAAG	30701772	30701787	16
A_chr05	TTTCT	AAAAG	32792812	32792827	16
A_chr05	TCTTT	AAAAG	34370132	34370147	16
A_chr05	TCTTT	AAAAG	37318959	37318974	16
A_chr05	AAAGA	AAAAG	39759319	39759334	16
A_chr05	AAAAG	AAAAG	40872025	40872040	16
A_chr05	AAAAG	AAAAG	40885164	40885179	16
A_chr05	TCTTT	AAAAG	42013612	42013627	16
A_chr05	TTTTC	AAAAG	42242685	42242700	16	***
A_chr05	AGAAA	AAAAG	47395108	47395123	16
A_chr05	AAGAA	AAAAG	47751763	47751778	16
A_chr05	AAAAG	AAAAG	51721735	51721750	16
A_chr05	AAAGA	AAAAG	53129266	53129281	16
A_chr05	AAAGA	AAAAG	53853721	53853736	16
A_chr05	CTTTT	AAAAG	54417432	54417447	16
A_chr05	CTTTT	AAAAG	55552035	55552050	16
A_chr05	AAAAG	AAAAG	56673321	56673336	16
A_chr05	AGAAA	AAAAG	57104351	57104366	16
A_chr05	AAAAG	AAAAG	628789	628803	15
A_chr05	AAAAG	AAAAG	701295	701309	15
A_chr05	GAAAA	AAAAG	739792	739806	15
A_chr05	CTTTT	AAAAG	799204	799218	15
A_chr05	TCTTT	AAAAG	1559310	1559324	15
A_chr05	CTTTT	AAAAG	2592375	2592389	15
A_chr05	AAAGA	AAAAG	3161733	3161747	15
A_chr05	AAAAG	AAAAG	4168040	4168054	15
A_chr05	CTTTT	AAAAG	4310971	4310985	15
A_chr05	GAAAA	AAAAG	7722513	7722527	15
A_chr05	TTTTC	AAAAG	7866847	7866861	15
A_chr05	GAAAA	AAAAG	7867600	7867614	15
A_chr05	TTTTC	AAAAG	8938320	8938334	15
A_chr05	GAAAA	AAAAG	8950428	8950442	15
A_chr05	CTTTT	AAAAG	9118952	9118966	15	***
A_chr05	TTCTT	AAAAG	9350230	9350244	15
A_chr05	GAAAA	AAAAG	9471718	9471732	15
A_chr05	TTTTC	AAAAG	10959312	10959326	15
A_chr05	CTTTT	AAAAG	11867848	11867862	15
A_chr05	CTTTT	AAAAG	12118160	12118174	15
A_chr05	AAAAG	AAAAG	12802271	12802285	15
A_chr05	TCTTT	AAAAG	13392416	13392430	15	***
A_chr05	AGAAA	AAAAG	15045921	15045935	15
A_chr05	TTCTT	AAAAG	15332831	15332845	15
A_chr05	GAAAA	AAAAG	18301789	18301803	15
A_chr05	TTTTC	AAAAG	18964871	18964885	15
A_chr05	TTTTC	AAAAG	18980409	18980423	15
A_chr05	CTTTT	AAAAG	19338660	19338674	15
A_chr05	AAAAG	AAAAG	20387377	20387391	15
A_chr05	CTTTT	AAAAG	20863041	20863055	15
A_chr05	TTTTC	AAAAG	20869579	20869593	15
A_chr05	GAAAA	AAAAG	21450887	21450901	15
A_chr05	AAAGA	AAAAG	21615156	21615170	15
A_chr05	AAAGA	AAAAG	21620074	21620088	15
A_chr05	CTTTT	AAAAG	21888579	21888593	15
A_chr05	TCTTT	AAAAG	25680303	25680317	15
A_chr05	CTTTT	AAAAG	26722083	26722097	15
A_chr05	CTTTT	AAAAG	27401588	27401602	15
A_chr05	CTTTT	AAAAG	27442205	27442219	15
A_chr05	CTTTT	AAAAG	28642162	28642176	15
A_chr05	CTTTT	AAAAG	28807555	28807569	15
A_chr05	TTTTC	AAAAG	29423061	29423075	15
A_chr05	AAAGA	AAAAG	29430664	29430678	15
A_chr05	TTTTC	AAAAG	30195050	30195064	15
A_chr05	AAAAG	AAAAG	30263872	30263886	15
A_chr05	CTTTT	AAAAG	30519407	30519421	15
A_chr05	GAAAA	AAAAG	32013208	32013222	15
A_chr05	AAAAG	AAAAG	33341375	33341389	15
A_chr05	TTTTC	AAAAG	35323701	35323715	15
A_chr05	CTTTT	AAAAG	36055355	36055369	15
A_chr05	AAAAG	AAAAG	38511039	38511053	15
A_chr05	CTTTT	AAAAG	39741999	39742013	15
A_chr05	AAAAG	AAAAG	40348974	40348988	15
A_chr05	CTTTT	AAAAG	41686804	41686818	15
A_chr05	AAAGA	AAAAG	42395892	42395906	15
A_chr05	AAAGA	AAAAG	42401119	42401133	15
A_chr05	TCTTT	AAAAG	43037199	43037213	15
A_chr05	AAAAG	AAAAG	43694179	43694193	15
A_chr05	TTTTC	AAAAG	45399789	45399803	15
A_chr05	TTCTT	AAAAG	48849985	48849999	15	***
A_chr05	CTTTT	AAAAG	49200055	49200069	15
A_chr05	AGAAA	AAAAG	49222772	49222786	15
A_chr05	CTTTT	AAAAG	51244518	51244532	15
A_chr05	AGAAA	AAAAG	53723234	53723248	15
A_chr05	TTTTC	AAAAG	53725436	53725450	15
A_chr05	AAAAG	AAAAG	53999726	53999740	15
A_chr05	CTTTT	AAAAG	57214810	57214824	15
A_chr05	TCTTT	AAAAG	58735234	58735248	15
A_chr05	TCTTT	AAAAG	58908294	58908308	15
A_chr05	CTTTT	AAAAG	58969241	58969255	15
A_chr05	CTTTTG	AAAAGC	44084957	44084978	22
A_chr05	TTGCTT	AAAAGC	25560927	25560947	21
A_chr05	GCTTTT	AAAAGC	18731935	18731954	20
A_chr05	TTTTCC	AAAAGG	56505103	56505134	32
A_chr05	TTCCTT	AAAAGG	21558609	21558627	19
A_chr05	AAAGGA	AAAAGG	30284258	30284276	19
A_chr05	TTTTA	AAAAT	19920009	19920063	55
A_chr05	TTTTA	AAAAT	39646094	39646136	43
A_chr05	AATAA	AAAAT	6977601	6977641	41
A_chr05	ATTTT	AAAAT	35571250	35571290	41
A_chr05	TTTAT	AAAAT	52635919	52635958	40
A_chr05	TTTAT	AAAAT	52650692	52650731	40
A_chr05	TTTAT	AAAAT	12941806	12941844	39
A_chr05	AAATA	AAAAT	2447116	2447153	38
A_chr05	TTTAT	AAAAT	19461318	19461355	38
A_chr05	AAAAT	AAAAT	20280404	20280441	38
A_chr05	TTATT	AAAAT	29426147	29426184	38
A_chr05	AAAAT	AAAAT	14196032	14196068	37
A_chr05	AATAA	AAAAT	25380334	25380369	36
A_chr05	TTTAT	AAAAT	50413701	50413736	36
A_chr05	TAAAA	AAAAT	54339739	54339774	36
A_chr05	TTTAT	AAAAT	5479499	5479533	35
A_chr05	AAAAT	AAAAT	16612342	16612376	35
A_chr05	AAATA	AAAAT	23874367	23874401	35
A_chr05	TAAAA	AAAAT	51397522	51397555	34
A_chr05	AAAAT	AAAAT	58186482	58186515	34
A_chr05	AAAAT	AAAAT	2641909	2641941	33
A_chr05	TATTT	AAAAT	4038512	4038544	33
A_chr05	TTTAT	AAAAT	10300409	10300441	33
A_chr05	TTTAT	AAAAT	19456867	19456899	33
A_chr05	TTTAT	AAAAT	37220615	37220647	33
A_chr05	AAAAT	AAAAT	46529769	46529801	33
A_chr05	TTTAT	AAAAT	48650692	48650724	33
A_chr05	AAAAT	AAAAT	50288688	50288720	33
A_chr05	TTTAT	AAAAT	10313987	10314018	32
A_chr05	ATTTT	AAAAT	15368533	15368564	32
A_chr05	ATAAA	AAAAT	23246266	23246297	32
A_chr05	AAAAT	AAAAT	23253748	23253779	32
A_chr05	AAAAT	AAAAT	26643388	26643419	32
A_chr05	AAAAT	AAAAT	26647790	26647821	32
A_chr05	ATAAA	AAAAT	39677613	39677644	32
A_chr05	AAAAT	AAAAT	39705469	39705500	32
A_chr05	TATTT	AAAAT	18104927	18104957	31
A_chr05	TTTTA	AAAAT	46847481	46847511	31
A_chr05	ATAAA	AAAAT	11339549	11339578	30
A_chr05	TTTTA	AAAAT	34206413	34206442	30
A_chr05	TAAAA	AAAAT	44972865	44972894	30
A_chr05	TTTAT	AAAAT	50509324	50509353	30
A_chr05	ATAAA	AAAAT	1564372	1564400	29
A_chr05	TATTT	AAAAT	15749144	15749172	29	***
A_chr05	TTTTA	AAAAT	48683835	48683863	29
A_chr05	TTATT	AAAAT	52633796	52633824	29
A_chr05	ATTTT	AAAAT	2262093	2262120	28
A_chr05	TTATT	AAAAT	2306521	2306548	28
A_chr05	AAATA	AAAAT	8386666	8386693	28
A_chr05	TTTAT	AAAAT	10252486	10252513	28
A_chr05	TTTAT	AAAAT	10290401	10290428	28
A_chr05	AAAAT	AAAAT	10680515	10680542	28
A_chr05	TTTTA	AAAAT	12931612	12931639	28	***
A_chr05	AAAAT	AAAAT	20275973	20276000	28
A_chr05	AAATA	AAAAT	31591810	31591837	28
A_chr05	ATAAA	AAAAT	33989847	33989874	28
A_chr05	AAAAT	AAAAT	34082412	34082439	28
A_chr05	TTTAT	AAAAT	48599502	48599529	28	***
A_chr05	TTTAT	AAAAT	48646251	48646278	28
A_chr05	AAATA	AAAAT	50922639	50922666	28
A_chr05	TTTAT	AAAAT	51592828	51592855	28
A_chr05	TTATT	AAAAT	56815469	56815496	28
A_chr05	TTTTA	AAAAT	57955641	57955668	28
A_chr05	ATTTT	AAAAT	4943661	4943687	27
A_chr05	AATAA	AAAAT	14220158	14220184	27
A_chr05	TATTT	AAAAT	18330682	18330708	27
A_chr05	TTTAT	AAAAT	22208259	22208285	27
A_chr05	TTTTA	AAAAT	30194993	30195019	27
A_chr05	TTATT	AAAAT	30403039	30403065	27
A_chr05	ATAAA	AAAAT	41455055	41455081	27
A_chr05	TTTAT	AAAAT	56140983	56141009	27	***
A_chr05	TTTTA	AAAAT	56859044	56859070	27
A_chr05	TTTAT	AAAAT	58367475	58367501	27
A_chr05	AAATA	AAAAT	58439853	58439879	27
A_chr05	TTATT	AAAAT	59061591	59061617	27
A_chr05	AAAAT	AAAAT	30061236	30061261	26
A_chr05	AATAA	AAAAT	43422508	43422533	26
A_chr05	AAAAT	AAAAT	46363451	46363476	26
A_chr05	ATAAA	AAAAT	47305911	47305936	26
A_chr05	AAAAT	AAAAT	54422125	54422150	26
A_chr05	TATTT	AAAAT	1166501	1166525	25	***
A_chr05	TTTAT	AAAAT	1755839	1755863	25
A_chr05	ATTTT	AAAAT	7471791	7471815	25
A_chr05	TATTT	AAAAT	11341849	11341873	25
A_chr05	TTTTA	AAAAT	15406656	15406680	25
A_chr05	TAAAA	AAAAT	26488812	26488836	25
A_chr05	AAAAT	AAAAT	54382982	54383006	25
A_chr05	ATTTT	AAAAT	56466831	56466855	25
A_chr05	AAAAT	AAAAT	5629120	5629143	24
A_chr05	AAAAT	AAAAT	5632588	5632611	24
A_chr05	AAATA	AAAAT	14517125	14517148	24
A_chr05	AAAAT	AAAAT	15798933	15798956	24
A_chr05	ATTTT	AAAAT	17174338	17174361	24
A_chr05	TTTTA	AAAAT	17354926	17354949	24
A_chr05	AAAAT	AAAAT	19329097	19329120	24
A_chr05	TTTTA	AAAAT	19366244	19366267	24
A_chr05	TTTTA	AAAAT	21683116	21683139	24
A_chr05	TTTTA	AAAAT	21687549	21687572	24
A_chr05	ATTTT	AAAAT	22244927	22244950	24
A_chr05	TTTAT	AAAAT	24385835	24385858	24
A_chr05	AAAAT	AAAAT	25099162	25099185	24
A_chr05	AAAAT	AAAAT	26198799	26198822	24
A_chr05	TTTAT	AAAAT	33455443	33455466	24
A_chr05	AAAAT	AAAAT	34289956	34289979	24
A_chr05	AAAAT	AAAAT	34291670	34291693	24
A_chr05	ATAAA	AAAAT	39925059	39925082	24
A_chr05	AAAAT	AAAAT	41186676	41186699	24
A_chr05	ATAAA	AAAAT	44187526	44187549	24
A_chr05	TTTAT	AAAAT	52364459	52364482	24
A_chr05	TTTTA	AAAAT	56270577	56270600	24
A_chr05	TAAAA	AAAAT	907596	907618	23
A_chr05	TTTAT	AAAAT	2805242	2805264	23
A_chr05	TTTAT	AAAAT	3230263	3230285	23
A_chr05	TTTAT	AAAAT	3245536	3245558	23
A_chr05	TTTTA	AAAAT	8159911	8159933	23
A_chr05	TTTAT	AAAAT	10318441	10318463	23
A_chr05	AAAAT	AAAAT	10684896	10684918	23
A_chr05	TTATT	AAAAT	14993503	14993525	23
A_chr05	TTATT	AAAAT	15000623	15000645	23
A_chr05	TTATT	AAAAT	15029168	15029190	23
A_chr05	AAAAT	AAAAT	15410833	15410855	23
A_chr05	TTATT	AAAAT	15686867	15686889	23
A_chr05	AAAAT	AAAAT	16418503	16418525	23
A_chr05	ATTTT	AAAAT	18616930	18616952	23
A_chr05	TTTAT	AAAAT	23979217	23979239	23
A_chr05	TTTAT	AAAAT	24301373	24301395	23
A_chr05	ATAAA	AAAAT	25308051	25308073	23
A_chr05	TAAAA	AAAAT	25702939	25702961	23
A_chr05	AAATA	AAAAT	26864484	26864506	23
A_chr05	AAATA	AAAAT	32785334	32785356	23
A_chr05	AAAAT	AAAAT	34077996	34078018	23
A_chr05	TTTAT	AAAAT	37225034	37225056	23
A_chr05	TTTAT	AAAAT	40175103	40175125	23
A_chr05	AAAAT	AAAAT	41191112	41191134	23
A_chr05	TATTT	AAAAT	43028797	43028819	23
A_chr05	TTTAT	AAAAT	43076188	43076210	23
A_chr05	TTTTA	AAAAT	44996516	44996538	23
A_chr05	TTATT	AAAAT	45658499	45658521	23
A_chr05	AAAAT	AAAAT	50944344	50944366	23
A_chr05	AAATA	AAAAT	52960387	52960409	23
A_chr05	TTTAT	AAAAT	55724297	55724319	23
A_chr05	AAATA	AAAAT	56609989	56610011	23
A_chr05	AAATA	AAAAT	57584977	57584999	23
A_chr05	TAAAA	AAAAT	58343200	58343222	23
A_chr05	TAAAA	AAAAT	59096901	59096923	23
A_chr05	TAAAA	AAAAT	59118484	59118506	23
A_chr05	TTATT	AAAAT	292323	292344	22
A_chr05	TAAAA	AAAAT	324497	324518	22
A_chr05	ATTTT	AAAAT	2637680	2637701	22
A_chr05	TTTTA	AAAAT	2642185	2642206	22
A_chr05	TTTTA	AAAAT	3204090	3204111	22
A_chr05	TTTTA	AAAAT	4811713	4811734	22
A_chr05	TTTTA	AAAAT	4843942	4843963	22
A_chr05	TTTAT	AAAAT	7938893	7938914	22
A_chr05	TTTTA	AAAAT	10680788	10680809	22
A_chr05	TTTTA	AAAAT	10685163	10685184	22
A_chr05	TTTTA	AAAAT	13264174	13264195	22
A_chr05	TAAAA	AAAAT	14909458	14909479	22
A_chr05	TAAAA	AAAAT	14913918	14913939	22
A_chr05	TTTTA	AAAAT	15411111	15411132	22
A_chr05	TTTTA	AAAAT	16605962	16605983	22
A_chr05	TTTTA	AAAAT	16621728	16621749	22
A_chr05	AATAA	AAAAT	17324635	17324656	22
A_chr05	AAAAT	AAAAT	19045084	19045105	22	***
A_chr05	AATAA	AAAAT	20076616	20076637	22
A_chr05	TTTTA	AAAAT	20276245	20276266	22
A_chr05	TTTTA	AAAAT	20280686	20280707	22
A_chr05	ATTTT	AAAAT	21476282	21476303	22
A_chr05	TAAAA	AAAAT	23890068	23890089	22
A_chr05	TAAAA	AAAAT	23978949	23978970	22
A_chr05	TTTAT	AAAAT	24111963	24111984	22
A_chr05	TTTTA	AAAAT	28047566	28047587	22
A_chr05	TAAAA	AAAAT	29613161	29613182	22
A_chr05	TTATT	AAAAT	29931183	29931204	22
A_chr05	TTTTA	AAAAT	32406480	32406501	22
A_chr05	TTATT	AAAAT	32641009	32641030	22
A_chr05	TAAAA	AAAAT	33127183	33127204	22
A_chr05	TAAAA	AAAAT	33131670	33131691	22
A_chr05	TAAAA	AAAAT	33273407	33273428	22
A_chr05	TAAAA	AAAAT	33436964	33436985	22
A_chr05	TAAAA	AAAAT	33455178	33455199	22
A_chr05	TTTTA	AAAAT	33500191	33500212	22
A_chr05	TAAAA	AAAAT	33920631	33920652	22
A_chr05	TAAAA	AAAAT	34206137	34206158	22
A_chr05	TTATT	AAAAT	34319801	34319822	22
A_chr05	ATTTT	AAAAT	36267930	36267951	22
A_chr05	TTTAT	AAAAT	37675127	37675148	22
A_chr05	TAAAA	AAAAT	38282636	38282657	22
A_chr05	TTTTA	AAAAT	41186952	41186973	22
A_chr05	TTTTA	AAAAT	41191379	41191400	22
A_chr05	TTTTA	AAAAT	41297087	41297108	22
A_chr05	AAAAT	AAAAT	41388713	41388734	22
A_chr05	TTTTA	AAAAT	44995410	44995431	22
A_chr05	AAATA	AAAAT	45388995	45389016	22
A_chr05	ATAAA	AAAAT	45403627	45403648	22	***
A_chr05	AATAA	AAAAT	45438442	45438463	22
A_chr05	TTTAT	AAAAT	51584842	51584863	22
A_chr05	ATTTT	AAAAT	2072445	2072465	21
A_chr05	ATTTT	AAAAT	2086766	2086786	21
A_chr05	TAAAA	AAAAT	2207651	2207671	21
A_chr05	TTTTA	AAAAT	2956176	2956196	21
A_chr05	ATAAA	AAAAT	3278212	3278232	21
A_chr05	TATTT	AAAAT	3638929	3638949	21
A_chr05	TTTAT	AAAAT	5471067	5471087	21
A_chr05	AAAAT	AAAAT	7246379	7246399	21
A_chr05	ATAAA	AAAAT	7788440	7788460	21
A_chr05	TTTTA	AAAAT	8315055	8315075	21
A_chr05	TTTTA	AAAAT	8316133	8316153	21
A_chr05	ATTTT	AAAAT	12984130	12984150	21
A_chr05	ATTTT	AAAAT	16390283	16390303	21
A_chr05	ATTTT	AAAAT	19932994	19933014	21
A_chr05	TATTT	AAAAT	20722761	20722781	21
A_chr05	TTTTA	AAAAT	23351405	23351425	21
A_chr05	TTATT	AAAAT	26774377	26774397	21
A_chr05	AATAA	AAAAT	31120079	31120099	21
A_chr05	ATTTT	AAAAT	33499389	33499409	21
A_chr05	TAAAA	AAAAT	33517453	33517473	21
A_chr05	TAAAA	AAAAT	37452161	37452181	21
A_chr05	TAAAA	AAAAT	37470289	37470309	21
A_chr05	TAAAA	AAAAT	41075340	41075360	21
A_chr05	TTTTA	AAAAT	43462229	43462249	21
A_chr05	TTTTA	AAAAT	46107606	46107626	21
A_chr05	TTTTA	AAAAT	53391140	53391160	21
A_chr05	ATTTT	AAAAT	54266521	54266541	21
A_chr05	ATTTT	AAAAT	55347195	55347215	21
A_chr05	TTTTA	AAAAT	55470868	55470888	21
A_chr05	TTTTA	AAAAT	57066809	57066829	21
A_chr05	ATTTT	AAAAT	3139441	3139460	20
A_chr05	ATTTT	AAAAT	3146024	3146043	20
A_chr05	AAAAT	AAAAT	5171957	5171976	20
A_chr05	ATTTT	AAAAT	5531913	5531932	20
A_chr05	TTATT	AAAAT	5575777	5575796	20
A_chr05	TATTT	AAAAT	5723719	5723738	20
A_chr05	TTTAT	AAAAT	6312156	6312175	20
A_chr05	ATTTT	AAAAT	9353543	9353562	20
A_chr05	AAAAT	AAAAT	11039527	11039546	20
A_chr05	ATAAA	AAAAT	11398295	11398314	20
A_chr05	ATAAA	AAAAT	20956031	20956050	20
A_chr05	TTTTA	AAAAT	22031782	22031801	20
A_chr05	TTTTA	AAAAT	34579058	34579077	20
A_chr05	ATAAA	AAAAT	38106543	38106562	20
A_chr05	ATTTT	AAAAT	44270893	44270912	20
A_chr05	TTTTA	AAAAT	47702687	47702706	20
A_chr05	AAATA	AAAAT	50293127	50293146	20
A_chr05	AAATA	AAAAT	50385465	50385484	20
A_chr05	AAAAT	AAAAT	53555311	53555330	20
A_chr05	AAAAT	AAAAT	53760891	53760910	20
A_chr05	ATTTT	AAAAT	56811986	56812005	20
A_chr05	AAAAT	AAAAT	57215419	57215438	20
A_chr05	AAATA	AAAAT	58261718	58261737	20
A_chr05	AAATA	AAAAT	58270197	58270216	20
A_chr05	ATTTT	AAAAT	58446698	58446717	20
A_chr05	ATTTT	AAAAT	2922830	2922848	19
A_chr05	AAAAT	AAAAT	7950278	7950296	19
A_chr05	AAAAT	AAAAT	12922739	12922757	19
A_chr05	TTTTA	AAAAT	13707873	13707891	19
A_chr05	TTTTA	AAAAT	14969338	14969356	19
A_chr05	AAAAT	AAAAT	15290245	15290263	19
A_chr05	AAAAT	AAAAT	15960127	15960145	19
A_chr05	AAAAT	AAAAT	16231261	16231279	19
A_chr05	TAAAA	AAAAT	16649021	16649039	19
A_chr05	TTTAT	AAAAT	17523067	17523085	19
A_chr05	AAAAT	AAAAT	17535265	17535283	19
A_chr05	TTTTA	AAAAT	17741736	17741754	19
A_chr05	TTTTA	AAAAT	18092840	18092858	19
A_chr05	AAATA	AAAAT	18257297	18257315	19
A_chr05	TTTTA	AAAAT	20375198	20375216	19
A_chr05	TTTTA	AAAAT	20795726	20795744	19
A_chr05	ATAAA	AAAAT	20877551	20877569	19
A_chr05	ATAAA	AAAAT	20966705	20966723	19
A_chr05	AAAAT	AAAAT	25046891	25046909	19
A_chr05	TTTTA	AAAAT	26384884	26384902	19
A_chr05	AAAAT	AAAAT	27095833	27095851	19
A_chr05	TTTTA	AAAAT	28073717	28073735	19
A_chr05	TTTTA	AAAAT	29943727	29943745	19
A_chr05	AAAAT	AAAAT	30481308	30481326	19
A_chr05	TAAAA	AAAAT	30636155	30636173	19
A_chr05	TTTTA	AAAAT	34211439	34211457	19
A_chr05	TTTTA	AAAAT	34220332	34220350	19
A_chr05	ATAAA	AAAAT	35021141	35021159	19
A_chr05	TTTTA	AAAAT	36724998	36725016	19
A_chr05	AAATA	AAAAT	38269233	38269251	19
A_chr05	TTATT	AAAAT	38431197	38431215	19
A_chr05	ATAAA	AAAAT	38441167	38441185	19
A_chr05	TAAAA	AAAAT	41191345	41191363	19
A_chr05	ATTTT	AAAAT	41666887	41666905	19
A_chr05	TTTTA	AAAAT	42816031	42816049	19
A_chr05	TTTAT	AAAAT	43447339	43447357	19
A_chr05	TTTTA	AAAAT	44926794	44926812	19
A_chr05	TTTTA	AAAAT	46410691	46410709	19
A_chr05	AAAAT	AAAAT	46438685	46438703	19
A_chr05	AAATA	AAAAT	46774468	46774486	19
A_chr05	TTTTA	AAAAT	50483571	50483589	19
A_chr05	ATAAA	AAAAT	52238036	52238054	19
A_chr05	ATTTT	AAAAT	52591768	52591786	19
A_chr05	TTTTA	AAAAT	53652176	53652194	19	***
A_chr05	TTATT	AAAAT	56793959	56793977	19
A_chr05	TAAAA	AAAAT	56825071	56825089	19
A_chr05	AAATA	AAAAT	57511507	57511525	19
A_chr05	TTTAT	AAAAT	324763	324780	18
A_chr05	ATTTT	AAAAT	3149886	3149903	18
A_chr05	TTATT	AAAAT	3639248	3639265	18
A_chr05	AATAA	AAAAT	4244184	4244201	18
A_chr05	TTTAT	AAAAT	4423480	4423497	18
A_chr05	TTTAT	AAAAT	4904906	4904923	18
A_chr05	TTATT	AAAAT	4993462	4993479	18
A_chr05	AAATA	AAAAT	6303649	6303666	18
A_chr05	TTTAT	AAAAT	7379321	7379338	18
A_chr05	TTATT	AAAAT	7696711	7696728	18
A_chr05	AAAAT	AAAAT	7841621	7841638	18
A_chr05	TTTAT	AAAAT	8487032	8487049	18
A_chr05	TTTAT	AAAAT	10256960	10256977	18
A_chr05	TATTT	AAAAT	12981723	12981740	18
A_chr05	TTTTA	AAAAT	13077465	13077482	18
A_chr05	AAAAT	AAAAT	13473852	13473869	18
A_chr05	AAAAT	AAAAT	15078762	15078779	18
A_chr05	TTTTA	AAAAT	15948412	15948429	18
A_chr05	TTTAT	AAAAT	16159303	16159320	18
A_chr05	TTTTA	AAAAT	16229189	16229206	18
A_chr05	TATTT	AAAAT	16246565	16246582	18
A_chr05	TTTAT	AAAAT	16471137	16471154	18
A_chr05	TTTAT	AAAAT	16475567	16475584	18
A_chr05	AAAAT	AAAAT	16747290	16747307	18
A_chr05	TTTAT	AAAAT	17305767	17305784	18
A_chr05	ATTTT	AAAAT	17941977	17941994	18
A_chr05	TTTTA	AAAAT	18868854	18868871	18
A_chr05	AAAAT	AAAAT	19330305	19330322	18
A_chr05	TTTAT	AAAAT	20273099	20273116	18
A_chr05	ATTTT	AAAAT	20747325	20747342	18
A_chr05	TTTAT	AAAAT	20759482	20759499	18
A_chr05	TAAAA	AAAAT	21115449	21115466	18
A_chr05	TTTTA	AAAAT	21501902	21501919	18
A_chr05	TTTAT	AAAAT	21603373	21603390	18
A_chr05	ATAAA	AAAAT	21731549	21731566	18
A_chr05	TTATT	AAAAT	22156206	22156223	18
A_chr05	TTTAT	AAAAT	23067594	23067611	18
A_chr05	TTTAT	AAAAT	24301332	24301349	18
A_chr05	TTTTA	AAAAT	25061876	25061893	18
A_chr05	AAAAT	AAAAT	25094726	25094743	18
A_chr05	TATTT	AAAAT	25251842	25251859	18
A_chr05	TTTTA	AAAAT	25620095	25620112	18
A_chr05	AAAAT	AAAAT	26050469	26050486	18
A_chr05	AAATA	AAAAT	28320965	28320982	18
A_chr05	TTTAT	AAAAT	31195763	31195780	18
A_chr05	TTTAT	AAAAT	33473555	33473572	18
A_chr05	TTTAT	AAAAT	34190879	34190896	18
A_chr05	TTTTA	AAAAT	36918149	36918166	18
A_chr05	ATTTT	AAAAT	39312833	39312850	18
A_chr05	TTTTA	AAAAT	39467645	39467662	18
A_chr05	TTTTA	AAAAT	39707446	39707463	18
A_chr05	TTTAT	AAAAT	41295389	41295406	18
A_chr05	ATTTT	AAAAT	42885038	42885055	18
A_chr05	AATAA	AAAAT	43578064	43578081	18
A_chr05	TTATT	AAAAT	44514977	44514994	18
A_chr05	TTTTA	AAAAT	45115628	45115645	18
A_chr05	TTTTA	AAAAT	45719459	45719476	18
A_chr05	TTTAT	AAAAT	45937299	45937316	18
A_chr05	TTTAT	AAAAT	45953379	45953396	18
A_chr05	TTATT	AAAAT	46007487	46007504	18
A_chr05	AAAAT	AAAAT	47862914	47862931	18
A_chr05	TTTAT	AAAAT	50341422	50341439	18
A_chr05	TTTAT	AAAAT	50864775	50864792	18
A_chr05	TTTTA	AAAAT	50864819	50864836	18
A_chr05	ATTTT	AAAAT	51010981	51010998	18
A_chr05	AAATA	AAAAT	52197382	52197399	18
A_chr05	AAATA	AAAAT	52952271	52952288	18
A_chr05	TTTAT	AAAAT	54801758	54801775	18
A_chr05	AATAA	AAAAT	55313838	55313855	18
A_chr05	TTTAT	AAAAT	56393422	56393439	18
A_chr05	AATAA	AAAAT	56890404	56890421	18
A_chr05	AAATA	AAAAT	57149734	57149751	18
A_chr05	TTATT	AAAAT	57164255	57164272	18
A_chr05	ATTTT	AAAAT	58015069	58015086	18
A_chr05	TAAAA	AAAAT	58263646	58263663	18
A_chr05	AAATA	AAAAT	58410095	58410112	18
A_chr05	AATAA	AAAAT	59652426	59652443	18
A_chr05	AATAA	AAAAT	29199	29215	17
A_chr05	AATAA	AAAAT	31748	31764	17
A_chr05	AATAA	AAAAT	1964559	1964575	17
A_chr05	TAAAA	AAAAT	2642337	2642353	17
A_chr05	TTATT	AAAAT	3303047	3303063	17
A_chr05	TTATT	AAAAT	4545773	4545789	17	***
A_chr05	AATAA	AAAAT	4714751	4714767	17
A_chr05	TTATT	AAAAT	5471037	5471053	17
A_chr05	TAAAA	AAAAT	6497621	6497637	17
A_chr05	AAAAT	AAAAT	7892394	7892410	17
A_chr05	AAAAT	AAAAT	8439908	8439924	17
A_chr05	ATAAA	AAAAT	8767384	8767400	17
A_chr05	TTATT	AAAAT	10192367	10192383	17
A_chr05	TTTTA	AAAAT	11678085	11678101	17	***
A_chr05	TTTTA	AAAAT	11908311	11908327	17
A_chr05	ATAAA	AAAAT	13153318	13153334	17
A_chr05	TTATT	AAAAT	13211542	13211558	17	***
A_chr05	AATAA	AAAAT	13322285	13322301	17
A_chr05	AATAA	AAAAT	13331273	13331289	17
A_chr05	AAATA	AAAAT	14181502	14181518	17
A_chr05	TATTT	AAAAT	14862274	14862290	17
A_chr05	AAATA	AAAAT	16842839	16842855	17
A_chr05	TTTTA	AAAAT	17225334	17225350	17
A_chr05	AAAAT	AAAAT	17496522	17496538	17
A_chr05	AAAAT	AAAAT	17952816	17952832	17
A_chr05	TTTTA	AAAAT	18144511	18144527	17
A_chr05	ATTTT	AAAAT	19422849	19422865	17
A_chr05	AAATA	AAAAT	20123469	20123485	17
A_chr05	AATAA	AAAAT	20288177	20288193	17
A_chr05	AAATA	AAAAT	24508730	24508746	17
A_chr05	TTTTA	AAAAT	24730916	24730932	17
A_chr05	TTTTA	AAAAT	25518823	25518839	17
A_chr05	TTTTA	AAAAT	25826979	25826995	17
A_chr05	TTATT	AAAAT	26885063	26885079	17
A_chr05	TTATT	AAAAT	29412424	29412440	17
A_chr05	TTTAT	AAAAT	29493954	29493970	17
A_chr05	AAAAT	AAAAT	30337305	30337321	17
A_chr05	TTATT	AAAAT	30407450	30407466	17
A_chr05	AAATA	AAAAT	30637857	30637873	17
A_chr05	AAATA	AAAAT	31532227	31532243	17
A_chr05	AATAA	AAAAT	32214788	32214804	17
A_chr05	AATAA	AAAAT	32307171	32307187	17
A_chr05	AATAA	AAAAT	34482129	34482145	17
A_chr05	TTATT	AAAAT	34545255	34545271	17
A_chr05	AATAA	AAAAT	34703090	34703106	17
A_chr05	TAAAA	AAAAT	34752459	34752475	17
A_chr05	AATAA	AAAAT	35124588	35124604	17
A_chr05	AAATA	AAAAT	35341883	35341899	17
A_chr05	TTTAT	AAAAT	35607552	35607568	17
A_chr05	TTTAT	AAAAT	35612910	35612926	17
A_chr05	AAAAT	AAAAT	37434809	37434825	17
A_chr05	AATAA	AAAAT	38803711	38803727	17
A_chr05	TTTAT	AAAAT	39495605	39495621	17
A_chr05	AAATA	AAAAT	39868831	39868847	17
A_chr05	TTATT	AAAAT	40052229	40052245	17
A_chr05	TTTTA	AAAAT	40960938	40960954	17
A_chr05	TATTT	AAAAT	41645532	41645548	17
A_chr05	TTATT	AAAAT	41789703	41789719	17
A_chr05	AAATA	AAAAT	42511738	42511754	17
A_chr05	TTATT	AAAAT	42896484	42896500	17	***
A_chr05	AAATA	AAAAT	45304437	45304453	17	***
A_chr05	TTTTA	AAAAT	46455256	46455272	17
A_chr05	AAAAT	AAAAT	50352239	50352255	17
A_chr05	AATAA	AAAAT	51393721	51393737	17
A_chr05	TTATT	AAAAT	52357303	52357319	17
A_chr05	AATAA	AAAAT	52631237	52631253	17
A_chr05	AAAAT	AAAAT	52693419	52693435	17
A_chr05	TTTTA	AAAAT	53203319	53203335	17
A_chr05	ATAAA	AAAAT	53489043	53489059	17
A_chr05	ATTTT	AAAAT	53756317	53756333	17
A_chr05	AATAA	AAAAT	56028301	56028317	17
A_chr05	AAAAT	AAAAT	56152859	56152875	17
A_chr05	TATTT	AAAAT	56194498	56194514	17
A_chr05	AAAAT	AAAAT	56792607	56792623	17
A_chr05	TATTT	AAAAT	57064930	57064946	17
A_chr05	TTATT	AAAAT	57166469	57166485	17
A_chr05	TTTAT	AAAAT	57492225	57492241	17
A_chr05	TAAAA	AAAAT	58433313	58433329	17
A_chr05	ATAAA	AAAAT	59244653	59244669	17
A_chr05	TTTTA	AAAAT	529934	529949	16
A_chr05	TTTAT	AAAAT	623085	623100	16
A_chr05	ATAAA	AAAAT	2121315	2121330	16
A_chr05	TTATT	AAAAT	2267328	2267343	16
A_chr05	ATAAA	AAAAT	2642150	2642165	16
A_chr05	TAAAA	AAAAT	3033703	3033718	16
A_chr05	ATTTT	AAAAT	3120394	3120409	16
A_chr05	TAAAA	AAAAT	4826981	4826996	16
A_chr05	TAAAA	AAAAT	4836770	4836785	16
A_chr05	AAAAT	AAAAT	6181955	6181970	16
A_chr05	TTTAT	AAAAT	6259010	6259025	16
A_chr05	TTTAT	AAAAT	6460007	6460022	16
A_chr05	TTATT	AAAAT	7212405	7212420	16
A_chr05	TATTT	AAAAT	7448489	7448504	16
A_chr05	TATTT	AAAAT	7634546	7634561	16
A_chr05	ATAAA	AAAAT	7750347	7750362	16
A_chr05	ATTTT	AAAAT	8558755	8558770	16
A_chr05	TATTT	AAAAT	8620287	8620302	16
A_chr05	TATTT	AAAAT	8868817	8868832	16
A_chr05	TTTTA	AAAAT	9433926	9433941	16
A_chr05	ATAAA	AAAAT	10290133	10290148	16
A_chr05	TATTT	AAAAT	10449347	10449362	16
A_chr05	AAAAT	AAAAT	10597620	10597635	16
A_chr05	ATAAA	AAAAT	11918621	11918636	16
A_chr05	TTTAT	AAAAT	13251659	13251674	16
A_chr05	AAATA	AAAAT	13304967	13304982	16
A_chr05	TAAAA	AAAAT	13633447	13633462	16
A_chr05	TAAAA	AAAAT	13675381	13675396	16
A_chr05	AAAAT	AAAAT	14219432	14219447	16
A_chr05	TTTAT	AAAAT	14737263	14737278	16
A_chr05	TTTTA	AAAAT	14857027	14857042	16
A_chr05	TATTT	AAAAT	15434724	15434739	16
A_chr05	ATAAA	AAAAT	15666623	15666638	16
A_chr05	TTATT	AAAAT	15854020	15854035	16
A_chr05	ATAAA	AAAAT	15854453	15854468	16
A_chr05	ATAAA	AAAAT	15859410	15859425	16
A_chr05	AATAA	AAAAT	15951217	15951232	16
A_chr05	TAAAA	AAAAT	15960601	15960616	16
[truncated: 6,655 more rows]

## Sheet: A_chr06
Table S1-6. The exact position and total length of each SSR motif on chr06 of Gossypium arboreum.*** indicate duplication to the public SSR markers.
Sequence_Name	Motif	Motif_Standardized	SSR_Start	SSR_End	Total_Length
A_chr06	T	A	91812589	91812773	185
A_chr06	T	A	76576614	76576713	100
A_chr06	A	A	56452931	56453021	91
A_chr06	T	A	48625541	48625617	77
A_chr06	T	A	47293433	47293508	76
A_chr06	A	A	56446517	56446589	73
A_chr06	T	A	93022684	93022756	73
A_chr06	T	A	56977034	56977103	70
A_chr06	T	A	68728313	68728382	70
A_chr06	T	A	15709465	15709528	64
A_chr06	T	A	157240	157301	62
A_chr06	T	A	31107343	31107404	62	***
A_chr06	T	A	77038868	77038924	57
A_chr06	T	A	77586865	77586919	55
A_chr06	T	A	15470053	15470099	47	***
A_chr06	T	A	19047245	19047290	46
A_chr06	T	A	80644046	80644091	46
A_chr06	A	A	64141486	64141529	44
A_chr06	A	A	42097040	42097082	43
A_chr06	T	A	101837534	101837576	43
A_chr06	A	A	60318811	60318852	42
A_chr06	A	A	61970238	61970279	42
A_chr06	T	A	88575779	88575820	42
A_chr06	A	A	31228020	31228060	41
A_chr06	A	A	49355590	49355627	38
A_chr06	T	A	43803661	43803697	37
A_chr06	T	A	56984392	56984428	37
A_chr06	T	A	62793166	62793202	37
A_chr06	T	A	81682915	81682951	37
A_chr06	A	A	13081425	13081459	35
A_chr06	A	A	34526937	34526971	35
A_chr06	A	A	40847979	40848013	35
A_chr06	T	A	73322988	73323022	35
A_chr06	A	A	9676420	9676453	34
A_chr06	A	A	21937440	21937473	34
A_chr06	T	A	47158220	47158253	34
A_chr06	A	A	93577633	93577666	34
A_chr06	T	A	17695520	17695552	33
A_chr06	A	A	64138899	64138931	33
A_chr06	T	A	75684585	75684617	33
A_chr06	A	A	80003972	80004004	33
A_chr06	T	A	83430148	83430180	33
A_chr06	A	A	2323229	2323260	32
A_chr06	A	A	12367259	12367290	32
A_chr06	A	A	16314841	16314872	32
A_chr06	A	A	17148221	17148252	32
A_chr06	T	A	32488825	32488856	32
A_chr06	A	A	37187372	37187403	32
A_chr06	T	A	59250619	59250650	32
A_chr06	T	A	10570844	10570874	31
A_chr06	A	A	11836734	11836764	31
A_chr06	A	A	26026512	26026542	31
A_chr06	A	A	77502088	77502118	31
A_chr06	A	A	78577068	78577098	31
A_chr06	T	A	8082926	8082955	30
A_chr06	T	A	37300562	37300591	30
A_chr06	A	A	53363752	53363781	30
A_chr06	T	A	61838971	61839000	30
A_chr06	A	A	68779489	68779518	30	***
A_chr06	A	A	79589102	79589131	30
A_chr06	T	A	86047023	86047052	30
A_chr06	T	A	90220817	90220846	30
A_chr06	T	A	94224635	94224664	30
A_chr06	T	A	100422917	100422946	30
A_chr06	A	A	29588325	29588353	29
A_chr06	A	A	56553879	56553907	29
A_chr06	T	A	64078887	64078915	29
A_chr06	A	A	77502195	77502223	29
A_chr06	T	A	99139975	99140003	29
A_chr06	A	A	104494103	104494131	29
A_chr06	A	A	6451219	6451246	28
A_chr06	A	A	21463017	21463044	28
A_chr06	T	A	21748648	21748675	28
A_chr06	A	A	21955864	21955891	28
A_chr06	T	A	33480757	33480784	28
A_chr06	T	A	41396245	41396272	28
A_chr06	T	A	56745127	56745154	28
A_chr06	T	A	61946774	61946801	28
A_chr06	T	A	65058343	65058370	28
A_chr06	T	A	72364046	72364073	28
A_chr06	T	A	96797482	96797509	28
A_chr06	T	A	98719684	98719711	28
A_chr06	T	A	5857967	5857993	27
A_chr06	A	A	26703961	26703987	27
A_chr06	T	A	29355516	29355542	27
A_chr06	T	A	34884414	34884440	27
A_chr06	A	A	35851612	35851638	27
A_chr06	A	A	36788351	36788377	27
A_chr06	A	A	37191749	37191775	27
A_chr06	T	A	37237162	37237188	27
A_chr06	A	A	44135922	44135948	27
A_chr06	A	A	49400877	49400903	27
A_chr06	T	A	49713894	49713920	27
A_chr06	A	A	61777392	61777418	27
A_chr06	T	A	61955999	61956025	27
A_chr06	T	A	61966422	61966448	27
A_chr06	A	A	63776288	63776314	27
A_chr06	T	A	71002650	71002676	27
A_chr06	T	A	76576802	76576828	27
A_chr06	T	A	76955472	76955498	27
A_chr06	T	A	77554187	77554213	27
A_chr06	A	A	81539894	81539920	27
A_chr06	A	A	93120446	93120472	27
A_chr06	A	A	96773332	96773358	27	***
A_chr06	A	A	102029927	102029953	27
A_chr06	A	A	103879666	103879692	27
A_chr06	T	A	7824676	7824701	26
A_chr06	T	A	9879367	9879392	26
A_chr06	A	A	21924075	21924100	26
A_chr06	T	A	36804113	36804138	26
A_chr06	A	A	49588310	49588335	26
A_chr06	T	A	66310019	66310044	26
A_chr06	A	A	72535879	72535904	26
A_chr06	A	A	73182722	73182747	26	***
A_chr06	T	A	74042095	74042120	26
A_chr06	A	A	79303228	79303253	26
A_chr06	T	A	79378229	79378254	26
A_chr06	T	A	79464053	79464078	26
A_chr06	A	A	97275457	97275482	26
A_chr06	A	A	103895769	103895794	26
A_chr06	A	A	21646704	21646728	25
A_chr06	T	A	21744526	21744550	25
A_chr06	A	A	50554109	50554133	25
A_chr06	A	A	58904626	58904650	25
A_chr06	A	A	71174883	71174907	25
A_chr06	A	A	71977540	71977564	25
A_chr06	T	A	81344512	81344536	25
A_chr06	T	A	81849897	81849921	25
A_chr06	A	A	11457129	11457152	24
A_chr06	T	A	17080914	17080937	24
A_chr06	A	A	19095403	19095426	24
A_chr06	A	A	20409216	20409239	24	***
A_chr06	A	A	31301855	31301878	24
A_chr06	A	A	34006059	34006082	24
A_chr06	T	A	49507718	49507741	24
A_chr06	A	A	50558455	50558478	24
A_chr06	T	A	56532190	56532213	24
A_chr06	A	A	64122301	64122324	24
A_chr06	A	A	64141797	64141820	24
A_chr06	T	A	69839056	69839079	24
A_chr06	T	A	72850573	72850596	24
A_chr06	T	A	73186001	73186024	24
A_chr06	A	A	77633250	77633273	24
A_chr06	T	A	7180820	7180842	23
A_chr06	T	A	7907978	7908000	23
A_chr06	T	A	8514623	8514645	23
A_chr06	T	A	12342195	12342217	23
A_chr06	A	A	26806948	26806970	23
A_chr06	A	A	31301684	31301706	23
A_chr06	A	A	33696033	33696055	23
A_chr06	T	A	33957777	33957799	23
A_chr06	T	A	33963276	33963298	23
A_chr06	T	A	42840790	42840812	23
A_chr06	A	A	45781547	45781569	23	***
A_chr06	A	A	53355028	53355050	23
A_chr06	A	A	54526519	54526541	23
A_chr06	A	A	56075952	56075974	23
A_chr06	A	A	57399989	57400011	23
A_chr06	A	A	62082817	62082839	23
A_chr06	T	A	62360246	62360268	23
A_chr06	A	A	63536256	63536278	23	***
A_chr06	T	A	67147948	67147970	23
A_chr06	T	A	70731245	70731267	23
A_chr06	A	A	73018662	73018684	23
A_chr06	A	A	74126555	74126577	23
A_chr06	T	A	74554709	74554731	23
A_chr06	T	A	75208650	75208672	23
A_chr06	A	A	76148808	76148830	23
A_chr06	T	A	77470616	77470638	23
A_chr06	T	A	79378081	79378103	23
A_chr06	A	A	79845896	79845918	23
A_chr06	A	A	80122779	80122801	23
A_chr06	T	A	84111196	84111218	23
A_chr06	A	A	84641019	84641041	23
A_chr06	A	A	84648483	84648505	23
A_chr06	A	A	85859977	85859999	23
A_chr06	A	A	88721272	88721294	23
A_chr06	T	A	91905063	91905085	23
A_chr06	T	A	95457726	95457748	23
A_chr06	A	A	7744623	7744644	22
A_chr06	T	A	7924364	7924385	22
A_chr06	T	A	12356772	12356793	22
A_chr06	A	A	15622387	15622408	22
A_chr06	T	A	16410127	16410148	22
A_chr06	A	A	16552904	16552925	22
A_chr06	T	A	18440586	18440607	22
A_chr06	A	A	20472109	20472130	22
A_chr06	T	A	21278245	21278266	22
A_chr06	T	A	21468168	21468189	22
A_chr06	T	A	23252003	23252024	22
A_chr06	T	A	25385905	25385926	22
A_chr06	A	A	26389531	26389552	22
A_chr06	A	A	35158190	35158211	22
A_chr06	T	A	37177311	37177332	22
A_chr06	T	A	47157591	47157612	22
A_chr06	T	A	53419587	53419608	22
A_chr06	A	A	53439151	53439172	22
A_chr06	A	A	56525678	56525699	22
A_chr06	T	A	62361337	62361358	22
A_chr06	T	A	63135137	63135158	22
A_chr06	T	A	63243630	63243651	22
A_chr06	A	A	63645128	63645149	22
A_chr06	T	A	63918346	63918367	22
A_chr06	A	A	65583957	65583978	22
A_chr06	T	A	66541381	66541402	22
A_chr06	A	A	68330743	68330764	22
A_chr06	T	A	68358717	68358738	22
A_chr06	A	A	70244988	70245009	22
A_chr06	A	A	71396812	71396833	22
A_chr06	T	A	71751029	71751050	22
A_chr06	A	A	73674291	73674312	22
A_chr06	T	A	74634102	74634123	22
A_chr06	T	A	75223140	75223161	22
A_chr06	T	A	75881417	75881438	22
A_chr06	A	A	77485001	77485022	22
A_chr06	T	A	77535993	77536014	22
A_chr06	T	A	77631019	77631040	22
A_chr06	A	A	77926046	77926067	22
A_chr06	A	A	85866405	85866426	22
A_chr06	A	A	86042929	86042950	22
A_chr06	A	A	90884831	90884852	22
A_chr06	A	A	91430597	91430618	22
A_chr06	T	A	93621857	93621878	22
A_chr06	A	A	97276520	97276541	22
A_chr06	A	A	163607	163627	21
A_chr06	A	A	5256965	5256985	21
A_chr06	T	A	7347013	7347033	21
A_chr06	T	A	7425458	7425478	21
A_chr06	T	A	7855096	7855116	21
A_chr06	T	A	9049350	9049370	21
A_chr06	T	A	9665474	9665494	21
A_chr06	T	A	11939783	11939803	21
A_chr06	T	A	11940130	11940150	21	***
A_chr06	T	A	12691852	12691872	21
A_chr06	T	A	13332573	13332593	21
A_chr06	A	A	14203128	14203148	21
A_chr06	T	A	15638821	15638841	21
A_chr06	A	A	16883753	16883773	21
A_chr06	T	A	17005631	17005651	21
A_chr06	A	A	18175456	18175476	21
A_chr06	A	A	20267585	20267605	21
A_chr06	T	A	20556631	20556651	21
A_chr06	A	A	21421562	21421582	21
A_chr06	A	A	21462878	21462898	21
A_chr06	A	A	22128001	22128021	21	***
A_chr06	A	A	22680006	22680026	21
A_chr06	T	A	22715962	22715982	21
A_chr06	A	A	24576284	24576304	21
A_chr06	A	A	24669094	24669114	21
A_chr06	A	A	26531831	26531851	21	***
A_chr06	A	A	27288827	27288847	21
A_chr06	T	A	29306364	29306384	21
A_chr06	A	A	32946522	32946542	21
A_chr06	T	A	33219473	33219493	21
A_chr06	A	A	33446380	33446400	21
A_chr06	T	A	35520261	35520281	21
A_chr06	T	A	35607970	35607990	21
A_chr06	A	A	37070003	37070023	21
A_chr06	A	A	37264402	37264422	21
A_chr06	T	A	38481850	38481870	21
A_chr06	T	A	47506936	47506956	21
A_chr06	A	A	56141338	56141358	21
A_chr06	A	A	56261560	56261580	21
A_chr06	T	A	56342115	56342135	21
A_chr06	T	A	56668105	56668125	21
A_chr06	A	A	56817893	56817913	21
A_chr06	T	A	59341395	59341415	21
A_chr06	A	A	59852401	59852421	21
A_chr06	T	A	60123700	60123720	21
A_chr06	A	A	61774562	61774582	21
A_chr06	T	A	63537150	63537170	21
A_chr06	A	A	63692432	63692452	21	***
A_chr06	A	A	65072409	65072429	21
A_chr06	A	A	73233474	73233494	21
A_chr06	A	A	73463978	73463998	21
A_chr06	A	A	73499127	73499147	21
A_chr06	T	A	74191123	74191143	21
A_chr06	T	A	74321877	74321897	21
A_chr06	A	A	76165253	76165273	21
A_chr06	T	A	77462184	77462204	21
A_chr06	T	A	77577875	77577895	21
A_chr06	T	A	78066480	78066500	21
A_chr06	A	A	78639262	78639282	21
A_chr06	T	A	78746630	78746650	21
A_chr06	T	A	79176627	79176647	21
A_chr06	T	A	79531882	79531902	21
A_chr06	A	A	79649535	79649555	21
A_chr06	T	A	79767073	79767093	21
A_chr06	A	A	81795911	81795931	21
A_chr06	T	A	85862552	85862572	21
A_chr06	A	A	88710473	88710493	21
A_chr06	A	A	90739088	90739108	21
A_chr06	A	A	93783599	93783619	21
A_chr06	T	A	94424302	94424322	21
A_chr06	T	A	96743426	96743446	21
A_chr06	T	A	96765406	96765426	21
A_chr06	T	A	100317207	100317227	21
A_chr06	A	A	100866873	100866893	21
A_chr06	T	A	102587282	102587302	21
A_chr06	A	A	102757272	102757292	21
A_chr06	A	A	102837559	102837579	21
A_chr06	T	A	1523523	1523542	20
A_chr06	T	A	5864298	5864317	20
A_chr06	A	A	7290651	7290670	20
A_chr06	T	A	7907952	7907971	20
A_chr06	T	A	8687929	8687948	20
A_chr06	A	A	8822638	8822657	20
A_chr06	T	A	17914901	17914920	20
A_chr06	A	A	19634218	19634237	20
A_chr06	A	A	21462986	21463005	20
A_chr06	A	A	21465449	21465468	20
A_chr06	T	A	21821836	21821855	20
A_chr06	T	A	27965577	27965596	20
A_chr06	T	A	32806386	32806405	20
A_chr06	A	A	33213434	33213453	20
A_chr06	T	A	33916023	33916042	20	***
A_chr06	A	A	34072214	34072233	20
A_chr06	A	A	34525040	34525059	20
A_chr06	A	A	35503910	35503929	20
A_chr06	A	A	35515498	35515517	20
A_chr06	A	A	36886850	36886869	20
A_chr06	A	A	40614224	40614243	20
A_chr06	T	A	41296724	41296743	20
A_chr06	T	A	42154113	42154132	20
A_chr06	A	A	46030447	46030466	20
A_chr06	A	A	52138753	52138772	20
A_chr06	T	A	55147383	55147402	20
A_chr06	T	A	56331602	56331621	20
A_chr06	T	A	56459689	56459708	20
A_chr06	A	A	56973186	56973205	20
A_chr06	A	A	57032341	57032360	20
A_chr06	A	A	59822013	59822032	20
A_chr06	T	A	61408369	61408388	20
A_chr06	T	A	61966600	61966619	20
A_chr06	A	A	62011047	62011066	20
A_chr06	T	A	62953269	62953288	20
A_chr06	A	A	64969120	64969139	20
A_chr06	T	A	66897251	66897270	20
A_chr06	T	A	66911130	66911149	20
A_chr06	T	A	67915099	67915118	20
A_chr06	T	A	73947951	73947970	20
A_chr06	T	A	74070590	74070609	20
A_chr06	A	A	74308194	74308213	20
A_chr06	T	A	74449268	74449287	20
A_chr06	A	A	76713141	76713160	20
A_chr06	A	A	77484718	77484737	20
A_chr06	A	A	78053351	78053370	20
A_chr06	T	A	78414054	78414073	20
A_chr06	T	A	78627921	78627940	20
A_chr06	A	A	79269370	79269389	20
A_chr06	A	A	79303793	79303812	20
A_chr06	A	A	79313352	79313371	20
A_chr06	A	A	81616246	81616265	20
A_chr06	T	A	81814395	81814414	20	***
A_chr06	A	A	85520652	85520671	20
A_chr06	A	A	85813567	85813586	20
A_chr06	T	A	88648413	88648432	20
A_chr06	T	A	92868962	92868981	20
A_chr06	T	A	94382044	94382063	20
A_chr06	T	A	94419370	94419389	20
A_chr06	A	A	99731090	99731109	20
A_chr06	A	A	6424433	6424451	19
A_chr06	A	A	7501380	7501398	19
A_chr06	T	A	7986918	7986936	19
A_chr06	T	A	8262113	8262131	19
A_chr06	T	A	8491331	8491349	19
A_chr06	A	A	8541993	8542011	19
A_chr06	T	A	8806062	8806080	19
A_chr06	T	A	12920546	12920564	19
A_chr06	T	A	15642033	15642051	19	***
A_chr06	A	A	16314372	16314390	19
A_chr06	A	A	17207516	17207534	19
A_chr06	T	A	19038713	19038731	19
A_chr06	T	A	20928140	20928158	19
A_chr06	A	A	21129390	21129408	19
A_chr06	T	A	21747342	21747360	19
A_chr06	A	A	22368976	22368994	19
A_chr06	T	A	23110516	23110534	19
A_chr06	T	A	23300784	23300802	19
A_chr06	A	A	25263485	25263503	19
A_chr06	T	A	27536480	27536498	19
A_chr06	T	A	33043123	33043141	19
A_chr06	T	A	33404326	33404344	19
A_chr06	A	A	33456624	33456642	19
A_chr06	T	A	34275216	34275234	19
A_chr06	A	A	34288183	34288201	19
A_chr06	T	A	35334248	35334266	19
A_chr06	A	A	36817778	36817796	19
A_chr06	A	A	36967530	36967548	19
A_chr06	T	A	37186171	37186189	19
A_chr06	T	A	37401885	37401903	19
A_chr06	A	A	38501010	38501028	19
A_chr06	T	A	47522076	47522094	19
A_chr06	A	A	49587888	49587906	19
A_chr06	A	A	49589994	49590012	19
A_chr06	A	A	52979453	52979471	19
A_chr06	T	A	53865608	53865626	19
A_chr06	A	A	56015182	56015200	19
A_chr06	A	A	56335917	56335935	19
A_chr06	T	A	56462798	56462816	19	***
A_chr06	T	A	56738247	56738265	19
A_chr06	T	A	56755370	56755388	19	***
A_chr06	A	A	56877858	56877876	19
A_chr06	A	A	60229231	60229249	19
A_chr06	A	A	60797420	60797438	19
A_chr06	A	A	61969640	61969658	19
A_chr06	A	A	62009687	62009705	19
A_chr06	A	A	64729243	64729261	19
A_chr06	A	A	70955137	70955155	19
A_chr06	T	A	71737590	71737608	19
A_chr06	A	A	72128874	72128892	19
A_chr06	T	A	72653981	72653999	19
A_chr06	T	A	72655900	72655918	19
A_chr06	A	A	72929098	72929116	19
A_chr06	A	A	72950353	72950371	19
A_chr06	T	A	73090597	73090615	19
A_chr06	T	A	73433475	73433493	19
A_chr06	T	A	74065254	74065272	19
A_chr06	A	A	74368246	74368264	19
A_chr06	A	A	76164945	76164963	19
A_chr06	T	A	76537249	76537267	19
A_chr06	A	A	76712983	76713001	19
A_chr06	T	A	77082731	77082749	19
A_chr06	T	A	77234116	77234134	19
A_chr06	T	A	77276256	77276274	19
A_chr06	A	A	77403698	77403716	19
A_chr06	A	A	78296939	78296957	19
A_chr06	T	A	79533054	79533072	19
A_chr06	A	A	80386354	80386372	19
A_chr06	T	A	80425918	80425936	19
A_chr06	T	A	80929430	80929448	19
A_chr06	T	A	81721868	81721886	19
A_chr06	A	A	85505511	85505529	19
A_chr06	T	A	91646189	91646207	19
A_chr06	T	A	92269400	92269418	19	***
A_chr06	A	A	93148100	93148118	19
A_chr06	A	A	93570695	93570713	19
A_chr06	A	A	93649234	93649252	19
A_chr06	A	A	101019574	101019592	19
A_chr06	T	A	3473732	3473749	18
A_chr06	A	A	6134929	6134946	18
A_chr06	T	A	7228136	7228153	18
A_chr06	T	A	7556252	7556269	18
A_chr06	T	A	7854451	7854468	18
A_chr06	T	A	7925193	7925210	18
A_chr06	T	A	7991728	7991745	18
A_chr06	A	A	8552399	8552416	18
A_chr06	T	A	8635340	8635357	18
A_chr06	A	A	8647268	8647285	18
A_chr06	T	A	8672602	8672619	18
A_chr06	A	A	8837318	8837335	18
A_chr06	T	A	9884754	9884771	18
A_chr06	A	A	10514335	10514352	18
A_chr06	A	A	11419535	11419552	18
A_chr06	A	A	11458482	11458499	18
A_chr06	A	A	13340600	13340617	18
A_chr06	T	A	13355220	13355237	18	***
A_chr06	A	A	15197750	15197767	18
A_chr06	T	A	16312057	16312074	18
A_chr06	T	A	17041835	17041852	18	***
A_chr06	T	A	17619159	17619176	18
A_chr06	T	A	17677980	17677997	18
A_chr06	A	A	17701714	17701731	18
A_chr06	A	A	17752563	17752580	18
A_chr06	A	A	19493950	19493967	18
A_chr06	T	A	20050532	20050549	18
A_chr06	A	A	20466316	20466333	18
A_chr06	T	A	21043407	21043424	18
A_chr06	A	A	21309492	21309509	18
A_chr06	A	A	21583010	21583027	18
A_chr06	A	A	21928608	21928625	18
A_chr06	T	A	22677536	22677553	18
A_chr06	T	A	22900572	22900589	18
A_chr06	T	A	26367770	26367787	18
A_chr06	T	A	27116307	27116324	18
A_chr06	A	A	31148935	31148952	18
A_chr06	A	A	31313794	31313811	18
A_chr06	A	A	32757072	32757089	18
A_chr06	A	A	33509823	33509840	18
A_chr06	T	A	33832515	33832532	18
A_chr06	A	A	34479961	34479978	18
A_chr06	T	A	34874351	34874368	18
A_chr06	T	A	35333416	35333433	18
A_chr06	T	A	35406910	35406927	18	***
A_chr06	A	A	37113343	37113360	18
A_chr06	A	A	37744854	37744871	18
A_chr06	T	A	41195416	41195433	18
A_chr06	T	A	41196207	41196224	18
A_chr06	A	A	41419908	41419925	18
A_chr06	T	A	41949467	41949484	18
A_chr06	T	A	42273065	42273082	18
A_chr06	T	A	45026353	45026370	18
A_chr06	A	A	52850230	52850247	18
A_chr06	A	A	53510190	53510207	18
A_chr06	T	A	53560715	53560732	18
A_chr06	T	A	53648498	53648515	18
A_chr06	A	A	53682704	53682721	18
A_chr06	T	A	53920822	53920839	18
A_chr06	T	A	56438199	56438216	18
A_chr06	A	A	56974998	56975015	18
A_chr06	A	A	59936312	59936329	18
A_chr06	A	A	60077506	60077523	18
A_chr06	T	A	60123880	60123897	18
A_chr06	A	A	60318715	60318732	18
A_chr06	A	A	61375836	61375853	18
A_chr06	T	A	61466572	61466589	18
A_chr06	T	A	63189994	63190011	18	***
A_chr06	T	A	63436288	63436305	18
A_chr06	A	A	63712006	63712023	18
A_chr06	A	A	63954997	63955014	18
A_chr06	A	A	64072017	64072034	18
A_chr06	T	A	64083561	64083578	18	***
A_chr06	T	A	67480858	67480875	18
A_chr06	T	A	69965107	69965124	18
A_chr06	T	A	70669955	70669972	18
A_chr06	A	A	70736392	70736409	18
A_chr06	A	A	70854659	70854676	18
A_chr06	T	A	71405449	71405466	18
A_chr06	A	A	71977381	71977398	18
A_chr06	T	A	72543209	72543226	18
A_chr06	T	A	72544813	72544830	18
A_chr06	A	A	72844717	72844734	18
A_chr06	T	A	72848020	72848037	18
A_chr06	A	A	72849712	72849729	18
A_chr06	A	A	72959900	72959917	18
A_chr06	T	A	72968043	72968060	18	***
A_chr06	T	A	73508769	73508786	18
A_chr06	A	A	73531714	73531731	18
A_chr06	A	A	73533712	73533729	18
A_chr06	T	A	73948904	73948921	18
A_chr06	T	A	74793280	74793297	18
A_chr06	A	A	75213030	75213047	18
A_chr06	A	A	75909903	75909920	18
A_chr06	A	A	75974473	75974490	18
A_chr06	A	A	76713178	76713195	18
A_chr06	T	A	76964235	76964252	18
A_chr06	T	A	77356652	77356669	18	***
A_chr06	A	A	77357850	77357867	18
A_chr06	T	A	77489127	77489144	18
A_chr06	T	A	77635141	77635158	18
A_chr06	T	A	78080843	78080860	18
A_chr06	A	A	78206438	78206455	18
A_chr06	A	A	78514473	78514490	18
A_chr06	T	A	78678631	78678648	18
A_chr06	A	A	79286715	79286732	18
A_chr06	A	A	79999419	79999436	18
A_chr06	T	A	80211403	80211420	18
A_chr06	T	A	80558750	80558767	18
A_chr06	A	A	80904614	80904631	18
A_chr06	A	A	81851626	81851643	18
A_chr06	T	A	81853471	81853488	18
A_chr06	A	A	81855199	81855216	18
A_chr06	T	A	82003019	82003036	18
A_chr06	T	A	88615769	88615786	18
A_chr06	A	A	91412516	91412533	18
A_chr06	A	A	93614703	93614720	18
A_chr06	A	A	94096883	94096900	18
A_chr06	T	A	94507011	94507028	18
A_chr06	T	A	96680149	96680166	18
A_chr06	A	A	96690507	96690524	18
A_chr06	T	A	97006358	97006375	18
A_chr06	A	A	101352274	101352291	18
A_chr06	A	A	102836744	102836761	18
A_chr06	T	A	268574	268590	17
A_chr06	A	A	2430339	2430355	17
A_chr06	T	A	2586574	2586590	17
A_chr06	T	A	2919275	2919291	17
A_chr06	T	A	2931546	2931562	17
A_chr06	A	A	3352203	3352219	17
A_chr06	T	A	4977364	4977380	17
A_chr06	T	A	5938568	5938584	17	***
A_chr06	A	A	7171508	7171524	17	***
A_chr06	T	A	7212613	7212629	17
A_chr06	A	A	7239316	7239332	17
A_chr06	T	A	7285382	7285398	17	***
A_chr06	T	A	7325825	7325841	17
A_chr06	A	A	7461248	7461264	17
A_chr06	T	A	7771451	7771467	17
A_chr06	T	A	7908078	7908094	17
A_chr06	A	A	8156575	8156591	17
A_chr06	T	A	8249178	8249194	17
A_chr06	T	A	8341175	8341191	17
A_chr06	T	A	8365343	8365359	17
A_chr06	T	A	8371140	8371156	17
A_chr06	T	A	8635907	8635923	17
A_chr06	A	A	9866093	9866109	17
A_chr06	T	A	10227632	10227648	17
A_chr06	A	A	10489582	10489598	17
A_chr06	A	A	11709284	11709300	17
A_chr06	T	A	12432574	12432590	17
A_chr06	A	A	13006836	13006852	17
A_chr06	A	A	13368353	13368369	17
A_chr06	A	A	15993330	15993346	17
A_chr06	A	A	16191215	16191231	17
A_chr06	A	A	16224743	16224759	17
A_chr06	A	A	16327075	16327091	17
A_chr06	A	A	17431187	17431203	17
A_chr06	T	A	18478252	18478268	17
A_chr06	T	A	21133924	21133940	17
A_chr06	T	A	21466159	21466175	17
A_chr06	A	A	21747104	21747120	17
A_chr06	T	A	21827203	21827219	17
A_chr06	T	A	21856709	21856725	17
A_chr06	T	A	21881821	21881837	17
A_chr06	A	A	21912734	21912750	17
A_chr06	T	A	21993204	21993220	17
A_chr06	T	A	22083816	22083832	17
A_chr06	T	A	22236096	22236112	17
A_chr06	A	A	22667717	22667733	17
A_chr06	T	A	22686671	22686687	17
A_chr06	T	A	23076215	23076231	17
A_chr06	T	A	24103606	24103622	17
A_chr06	T	A	25637465	25637481	17
A_chr06	T	A	25708877	25708893	17
A_chr06	T	A	26367151	26367167	17	***
A_chr06	A	A	28046363	28046379	17
A_chr06	A	A	31081785	31081801	17
A_chr06	A	A	31118470	31118486	17
A_chr06	A	A	31255076	31255092	17
A_chr06	A	A	31313212	31313228	17
A_chr06	T	A	32774794	32774810	17
A_chr06	T	A	32855626	32855642	17	***
A_chr06	A	A	32911843	32911859	17
A_chr06	A	A	33090020	33090036	17
A_chr06	T	A	33433251	33433267	17
A_chr06	A	A	33494078	33494094	17
A_chr06	A	A	33674488	33674504	17
A_chr06	A	A	34050374	34050390	17
A_chr06	A	A	34073281	34073297	17
A_chr06	A	A	34236695	34236711	17
A_chr06	T	A	34423951	34423967	17
A_chr06	T	A	34526675	34526691	17
A_chr06	A	A	34682806	34682822	17
A_chr06	A	A	34770361	34770377	17
A_chr06	A	A	35005627	35005643	17
A_chr06	A	A	35424660	35424676	17
A_chr06	A	A	36286399	36286415	17
A_chr06	T	A	36885387	36885403	17	***
A_chr06	A	A	37245547	37245563	17
A_chr06	T	A	37401698	37401714	17
A_chr06	T	A	38769592	38769608	17
A_chr06	A	A	41422106	41422122	17
A_chr06	A	A	42245409	42245425	17
A_chr06	T	A	42455690	42455706	17
A_chr06	A	A	45806617	45806633	17
A_chr06	T	A	45841224	45841240	17
A_chr06	A	A	45848819	45848835	17
A_chr06	A	A	47855079	47855095	17
A_chr06	A	A	48149884	48149900	17
A_chr06	T	A	49273754	49273770	17
A_chr06	T	A	53435975	53435991	17
A_chr06	A	A	53652370	53652386	17
A_chr06	A	A	53848326	53848342	17
A_chr06	T	A	56588892	56588908	17
A_chr06	A	A	56671505	56671521	17
A_chr06	T	A	56725712	56725728	17
A_chr06	T	A	56733358	56733374	17
A_chr06	A	A	56754285	56754301	17
A_chr06	A	A	56786684	56786700	17
A_chr06	A	A	56880306	56880322	17	***
A_chr06	A	A	58222827	58222843	17
A_chr06	T	A	59246058	59246074	17
A_chr06	A	A	60047663	60047679	17
A_chr06	T	A	60115238	60115254	17	***
A_chr06	A	A	60178133	60178149	17	***
A_chr06	T	A	61794402	61794418	17
A_chr06	A	A	62107069	62107085	17
A_chr06	A	A	62325916	62325932	17
A_chr06	A	A	63134255	63134271	17
A_chr06	A	A	63248444	63248460	17
A_chr06	A	A	63440447	63440463	17	***
A_chr06	A	A	63499652	63499668	17
A_chr06	T	A	63516110	63516126	17
A_chr06	T	A	63589549	63589565	17
A_chr06	T	A	63798366	63798382	17
A_chr06	T	A	64114358	64114374	17
A_chr06	A	A	64952372	64952388	17
A_chr06	A	A	65058198	65058214	17
A_chr06	T	A	65949611	65949627	17
A_chr06	A	A	66908256	66908272	17
A_chr06	A	A	68132454	68132470	17
A_chr06	A	A	68336120	68336136	17
A_chr06	T	A	68780224	68780240	17	***
A_chr06	A	A	70949716	70949732	17
A_chr06	A	A	71402811	71402827	17
A_chr06	A	A	72081966	72081982	17
A_chr06	T	A	73030754	73030770	17
A_chr06	A	A	73235530	73235546	17
A_chr06	A	A	73509274	73509290	17
A_chr06	A	A	73688261	73688277	17
A_chr06	T	A	74101843	74101859	17
A_chr06	T	A	74504667	74504683	17
A_chr06	A	A	74931687	74931703	17
A_chr06	A	A	74959120	74959136	17
A_chr06	T	A	76115358	76115374	17
A_chr06	A	A	76534284	76534300	17
A_chr06	A	A	76588728	76588744	17
A_chr06	A	A	76605744	76605760	17
A_chr06	A	A	77081746	77081762	17
A_chr06	A	A	77547337	77547353	17
A_chr06	T	A	78337158	78337174	17
A_chr06	A	A	78573870	78573886	17
A_chr06	T	A	78639621	78639637	17
A_chr06	A	A	78651949	78651965	17
A_chr06	A	A	79082543	79082559	17
A_chr06	T	A	79159266	79159282	17
A_chr06	T	A	79292565	79292581	17
A_chr06	T	A	80062077	80062093	17
A_chr06	T	A	80067543	80067559	17
A_chr06	A	A	80088294	80088310	17
A_chr06	A	A	80861337	80861353	17
A_chr06	T	A	81127288	81127304	17
A_chr06	T	A	81628643	81628659	17
A_chr06	A	A	81682340	81682356	17
A_chr06	A	A	81941987	81942003	17	***
A_chr06	A	A	83475475	83475491	17
A_chr06	A	A	84212145	84212161	17
A_chr06	A	A	86571017	86571033	17
A_chr06	A	A	87567551	87567567	17	***
A_chr06	T	A	88615462	88615478	17
A_chr06	T	A	88617294	88617310	17
A_chr06	T	A	88707016	88707032	17
A_chr06	T	A	88811266	88811282	17
A_chr06	T	A	88963394	88963410	17
A_chr06	T	A	89595239	89595255	17
A_chr06	A	A	89971127	89971143	17
A_chr06	A	A	91414177	91414193	17
A_chr06	A	A	91659381	91659397	17
A_chr06	T	A	92161416	92161432	17
A_chr06	T	A	92163805	92163821	17	***
A_chr06	A	A	92413559	92413575	17
A_chr06	A	A	93172214	93172230	17
A_chr06	T	A	93182932	93182948	17
A_chr06	T	A	93423670	93423686	17
A_chr06	T	A	93485882	93485898	17
A_chr06	T	A	93866804	93866820	17
A_chr06	T	A	95368106	95368122	17
A_chr06	A	A	95588272	95588288	17
A_chr06	A	A	96577721	96577737	17
A_chr06	T	A	96907807	96907823	17
A_chr06	A	A	96973262	96973278	17
A_chr06	A	A	97375006	97375022	17
A_chr06	T	A	98572525	98572541	17
A_chr06	A	A	99419731	99419747	17
A_chr06	T	A	101161449	101161465	17
A_chr06	A	A	101797050	101797066	17
A_chr06	T	A	101914526	101914542	17
A_chr06	A	A	101955520	101955536	17
A_chr06	T	A	102294421	102294437	17
A_chr06	A	A	102682229	102682245	17
A_chr06	A	A	102741595	102741611	17
A_chr06	A	A	102957049	102957065	17
A_chr06	T	A	103632569	103632585	17
A_chr06	T	A	103645065	103645081	17
A_chr06	A	A	103951047	103951063	17
A_chr06	A	A	104235045	104235061	17
A_chr06	A	A	105065755	105065771	17
A_chr06	A	A	2437481	2437496	16
A_chr06	A	A	2660102	2660117	16
A_chr06	A	A	4652484	4652499	16
A_chr06	T	A	6010266	6010281	16
A_chr06	A	A	7152413	7152428	16
A_chr06	T	A	7259211	7259226	16
A_chr06	T	A	7304436	7304451	16
A_chr06	T	A	7334817	7334832	16
A_chr06	A	A	7413776	7413791	16
A_chr06	A	A	7434587	7434602	16
A_chr06	T	A	7461390	7461405	16
A_chr06	A	A	7500782	7500797	16
A_chr06	A	A	7995599	7995614	16
A_chr06	A	A	8051412	8051427	16	***
A_chr06	T	A	8435801	8435816	16
A_chr06	T	A	8843776	8843791	16
A_chr06	T	A	9745973	9745988	16
A_chr06	T	A	9876681	9876696	16
A_chr06	T	A	10135760	10135775	16
A_chr06	A	A	10490796	10490811	16
A_chr06	T	A	10549992	10550007	16
A_chr06	A	A	11710419	11710434	16
A_chr06	A	A	13137467	13137482	16
A_chr06	T	A	14326595	14326610	16
A_chr06	T	A	14333703	14333718	16
A_chr06	T	A	15625102	15625117	16
A_chr06	A	A	16324447	16324462	16
A_chr06	T	A	17753213	17753228	16
A_chr06	A	A	17869342	17869357	16
A_chr06	T	A	18418052	18418067	16
A_chr06	A	A	18705394	18705409	16
A_chr06	T	A	20045531	20045546	16
A_chr06	T	A	20208055	20208070	16
A_chr06	A	A	20552262	20552277	16
A_chr06	T	A	20552870	20552885	16
A_chr06	T	A	20782556	20782571	16
A_chr06	A	A	20834895	20834910	16
A_chr06	T	A	20855122	20855137	16
A_chr06	A	A	21038916	21038931	16
A_chr06	A	A	21233131	21233146	16
A_chr06	A	A	21234213	21234228	16
A_chr06	A	A	21264359	21264374	16
A_chr06	T	A	21278834	21278849	16
A_chr06	A	A	21388221	21388236	16
A_chr06	A	A	21474966	21474981	16
A_chr06	A	A	21576645	21576660	16
A_chr06	T	A	21951543	21951558	16
A_chr06	A	A	21952072	21952087	16
A_chr06	A	A	21986119	21986134	16
A_chr06	A	A	22003804	22003819	16
A_chr06	A	A	22045800	22045815	16
A_chr06	T	A	22099151	22099166	16
A_chr06	A	A	22197031	22197046	16
A_chr06	T	A	22215483	22215498	16	***
A_chr06	A	A	22877444	22877459	16
A_chr06	T	A	22903859	22903874	16
A_chr06	T	A	22913083	22913098	16
A_chr06	T	A	22916471	22916486	16	***
A_chr06	T	A	22917820	22917835	16
A_chr06	T	A	23083289	23083304	16
A_chr06	T	A	23167904	23167919	16
A_chr06	T	A	24036623	24036638	16
A_chr06	T	A	25322876	25322891	16	***
A_chr06	T	A	25329228	25329243	16
A_chr06	A	A	25398988	25399003	16
A_chr06	A	A	25708047	25708062	16
A_chr06	A	A	25929663	25929678	16
A_chr06	T	A	26871279	26871294	16
A_chr06	T	A	27274168	27274183	16
A_chr06	T	A	27659529	27659544	16
A_chr06	T	A	27977328	27977343	16
A_chr06	T	A	28295667	28295682	16
A_chr06	T	A	28544152	28544167	16
A_chr06	A	A	29315305	29315320	16
A_chr06	A	A	31081136	31081151	16
A_chr06	A	A	31212122	31212137	16
A_chr06	T	A	31255152	31255167	16
A_chr06	A	A	32234398	32234413	16
A_chr06	A	A	32728389	32728404	16
A_chr06	A	A	32846567	32846582	16
A_chr06	T	A	32852922	32852937	16
A_chr06	A	A	33203569	33203584	16
A_chr06	T	A	33274034	33274049	16
A_chr06	A	A	33499477	33499492	16
A_chr06	A	A	33628974	33628989	16
A_chr06	A	A	33629086	33629101	16
A_chr06	A	A	33840444	33840459	16
A_chr06	A	A	33847453	33847468	16
A_chr06	A	A	33907837	33907852	16
A_chr06	A	A	33915231	33915246	16
A_chr06	T	A	33923068	33923083	16
A_chr06	A	A	34140170	34140185	16
A_chr06	T	A	34164029	34164044	16
A_chr06	A	A	34218013	34218028	16
A_chr06	T	A	34294455	34294470	16
A_chr06	A	A	34305395	34305410	16
A_chr06	T	A	34313200	34313215	16	***
A_chr06	T	A	34382666	34382681	16
A_chr06	T	A	34663872	34663887	16
A_chr06	T	A	34986816	34986831	16
A_chr06	T	A	35153699	35153714	16
A_chr06	A	A	35221389	35221404	16
A_chr06	T	A	35501079	35501094	16
A_chr06	T	A	35507964	35507979	16
A_chr06	A	A	35793969	35793984	16
A_chr06	T	A	36292848	36292863	16
A_chr06	T	A	37239912	37239927	16
A_chr06	A	A	37300329	37300344	16
A_chr06	T	A	37323315	37323330	16
A_chr06	A	A	38327915	38327930	16
A_chr06	A	A	38870237	38870252	16	***
A_chr06	A	A	40567600	40567615	16
A_chr06	A	A	40572459	40572474	16
A_chr06	T	A	40752925	40752940	16
A_chr06	T	A	40797917	40797932	16
A_chr06	A	A	40980201	40980216	16
A_chr06	A	A	41000398	41000413	16
A_chr06	T	A	41367598	41367613	16
A_chr06	T	A	41478040	41478055	16	***
A_chr06	T	A	41745267	41745282	16
A_chr06	A	A	41954806	41954821	16
A_chr06	T	A	42185269	42185284	16
A_chr06	T	A	42308083	42308098	16
A_chr06	A	A	43662467	43662482	16
A_chr06	T	A	44127056	44127071	16
A_chr06	A	A	45713030	45713045	16
A_chr06	A	A	45936989	45937004	16
A_chr06	T	A	50561013	50561028	16
A_chr06	T	A	50627774	50627789	16
A_chr06	T	A	50752293	50752308	16
A_chr06	A	A	53438583	53438598	16
A_chr06	T	A	53450568	53450583	16
A_chr06	T	A	53470430	53470445	16
A_chr06	A	A	53625653	53625668	16
A_chr06	T	A	53630823	53630838	16
A_chr06	A	A	53682622	53682637	16
A_chr06	A	A	53690372	53690387	16
A_chr06	T	A	53703805	53703820	16
A_chr06	T	A	53850803	53850818	16	***
A_chr06	T	A	54002718	54002733	16
A_chr06	T	A	54072841	54072856	16
A_chr06	A	A	54107582	54107597	16
A_chr06	A	A	54108342	54108357	16
A_chr06	T	A	54112934	54112949	16
A_chr06	A	A	54118251	54118266	16
A_chr06	T	A	54496430	54496445	16
A_chr06	A	A	55147582	55147597	16
A_chr06	A	A	55225638	55225653	16
A_chr06	A	A	55252377	55252392	16
A_chr06	T	A	56097015	56097030	16
A_chr06	A	A	56140567	56140582	16
A_chr06	T	A	56314915	56314930	16
A_chr06	T	A	56358416	56358431	16
A_chr06	A	A	56361372	56361387	16
A_chr06	T	A	56384250	56384265	16
A_chr06	A	A	56438353	56438368	16
A_chr06	T	A	56706698	56706713	16
A_chr06	A	A	56717606	56717621	16
A_chr06	T	A	56770190	56770205	16
A_chr06	T	A	56857126	56857141	16
A_chr06	A	A	56865306	56865321	16
A_chr06	A	A	56912365	56912380	16
A_chr06	T	A	56972255	56972270	16
A_chr06	T	A	57026498	57026513	16
A_chr06	T	A	57027099	57027114	16
A_chr06	A	A	57032763	57032778	16
A_chr06	A	A	57075601	57075616	16
A_chr06	T	A	57942361	57942376	16
A_chr06	A	A	59239519	59239534	16
A_chr06	A	A	59239548	59239563	16
A_chr06	A	A	59324706	59324721	16
A_chr06	T	A	59724437	59724452	16
A_chr06	T	A	59843151	59843166	16
A_chr06	A	A	59898204	59898219	16
A_chr06	A	A	61132449	61132464	16
[truncated: 14,138 more rows]

## Sheet: A_chr07
Table S1-7. The exact position and total length of each SSR motif on chr07 of Gossypium arboreum.*** indicate duplication to the public SSR markers.
[truncated: 18,078 more rows]

[truncated: 6 more sheets: A_chr08, A_chr09, A_chr10, A_chr11, A_chr12, A_chr13]
