# Supplementary material for: Development of chromosome-specific markers with high polymorphism for allotetraploid cotton based on genome-wide characterization of simple sequence repeats in diploid cottons (Gossypium arboreum L. and Gossypium raimondii Ulbrich)
Source: BMC Genomics. 2015 Feb 6;16(1):55. doi: 10.1186/s12864-015-1265-2 (PMC4325953; doi:10.1186/s12864-015-1265-2)
Supplement: Additional file 3: — Microsoft Excel file for Supplemental Tables S3a–c. Table S3a. Statistics for all SSRs for each chromosome in Gossypium arboreum. Table S3b. Statistics for all SSRs on each chromosome in Gossypium raimondii. Table S3c. Summary of SSR density on chromosomes of Gossypium arboreum and Gossypium raimondii. [file 12864_2015_1265_MOESM3_ESM.xlsx]

## Sheet: Table S3a
Table S3a. Statistics of total SSRs for each chromosome in G. arboreum.
Chr1	Counts	Average_Length(bp)	Density(Counts/Mbp)
mononucleotide	1822	18.71	12.38
dinucleotide	4032	22.41	27.41
trinucleotide	2817	28.45	19.15
tetranucleotide	2650	20.2	18.01
pentanucleotide	5253	18.4	35.7
hexanucleotide	1948	25.34	13.24
			125.89
Chr2	Counts	Average_Length(bp)	Density(Counts/Mbp)
mononucleotide	945	19.32	9.35
dinucleotide	2436	22.12	24.11
trinucleotide	1478	34.44	14.63
tetranucleotide	1518	21.16	15.03
pentanucleotide	3316	18.38	32.82
hexanucleotide	1127	24.93	11.16
			107.1
Chr3	Counts	Average_Length(bp)	Density(Counts/Mbp)
mononucleotide	1731	18.69	13.55
dinucleotide	3865	22.56	30.26
trinucleotide	2639	29.76	20.66
tetranucleotide	2424	20.38	18.98
pentanucleotide	4834	18.41	37.85
hexanucleotide	1679	24.54	13.15
			134.45
Chr4	Counts	Average_Length(bp)	Density(Counts/Mbp)
mononucleotide	1389	18.66	13.49
dinucleotide	3077	26.96	29.89
trinucleotide	1979	28.54	19.23
tetranucleotide	1883	19.19	18.29
pentanucleotide	3987	18.47	38.73
hexanucleotide	1383	24.25	13.44
			133.07
Chr5	Counts	Average_Length(bp)	Density(Counts/Mbp)
mononucleotide	891	18.91	14.93
dinucleotide	1920	22.55	32.17
trinucleotide	1391	33.01	23.3
tetranucleotide	1247	19.24	20.89
pentanucleotide	2358	18.5	39.5
hexanucleotide	846	24.04	14.17
			144.96
Chr6	Counts	Average_Length(bp)	Density(Counts/Mbp)
mononucleotide	1647	18.59	15.58
dinucleotide	3346	22.41	31.66
trinucleotide	2279	29.34	21.56
tetranucleotide	2081	19.23	19.69
pentanucleotide	4212	18.28	39.85
hexanucleotide	1505	24.41	14.24
			142.58
Chr7	Counts	Average_Length(bp)	Density(Counts/Mbp)
mononucleotide	1790	19.92	13
dinucleotide	3990	22.6	28.98
trinucleotide	2739	33.18	19.89
tetranucleotide	2585	19.22	18.78
pentanucleotide	5209	18.43	37.84
hexanucleotide	1764	24.17	12.81
			131.3
Chr8	Counts	Average_Length(bp)	Density(Counts/Mbp)
mononucleotide	1725	18.89	14.22
dinucleotide	3580	22.44	29.5
trinucleotide	2590	35.11	21.35
tetranucleotide	2334	25.51	19.24
pentanucleotide	4879	18.34	40.21
hexanucleotide	1693	24.12	13.95
			138.47
Chr9	Counts	Average_Length(bp)	Density(Counts/Mbp)
mononucleotide	1986	18.5	17.32
dinucleotide	3754	22.26	32.73
trinucleotide	2578	27.66	22.48
tetranucleotide	2483	19.1	21.65
pentanucleotide	4939	18.52	43.07
hexanucleotide	1659	23.51	14.47
			151.72
Chr10	Counts	Average_Length(bp)	Density(Counts/Mbp)
mononucleotide	1436	18.71	11.27
dinucleotide	3467	22.51	27.22
trinucleotide	2218	28.67	17.41
tetranucleotide	2140	19.27	16.8
pentanucleotide	4540	18.41	35.64
hexanucleotide	1505	24.83	11.81
			120.15
Chr11	Counts	Average_Length(bp)	Density(Counts/Mbp)
mononucleotide	1363	19.31	14.11
dinucleotide	2829	22.64	29.28
trinucleotide	2107	30.18	21.81
tetranucleotide	2086	20.23	21.59
pentanucleotide	4105	18.43	42.49
hexanucleotide	1373	24.6	14.21
			143.49
Chr12	Counts	Average_Length(bp)	Density(Counts/Mbp)
mononucleotide	1695	18.74	11.61
dinucleotide	3906	22.43	26.75
trinucleotide	2410	33.51	16.51
tetranucleotide	2437	19.27	16.69
pentanucleotide	5291	18.45	36.24
hexanucleotide	1785	24.99	12.23
			120.03
Chr13	Counts	Average_Length(bp)	Density(Counts/Mbp)
mononucleotide	1692	18.88	11.74
dinucleotide	4002	22.34	27.76
trinucleotide	2689	28.15	18.65
tetranucleotide	2473	19.27	17.16
pentanucleotide	5155	18.36	35.76
hexanucleotide	1828	24.59	12.68
			123.75

## Sheet: Table S3b
Table S3b. Statistics of total SSRs for each chromosome in G. raimondii.
Chr1	Counts	Average_Length(bp)	Density(Counts/Mbp)
mononucleotide	744	17.52	13.32
dinucleotide	2136	23.96	38.23
trinucleotide	1646	26.35	29.46
tetranucleotide	1874	19.76	33.54
pentanucleotide	3183	18.33	56.97
hexanucleotide	1248	23.72	22.34
			193.86
Chr2	Counts	Average_Length(bp)	Density(Counts/Mbp)
mononucleotide	729	17.46	11.61
dinucleotide	2289	24.07	36.47
trinucleotide	1703	26.94	27.13
tetranucleotide	2039	19.46	32.48
pentanucleotide	3397	18.46	54.12
hexanucleotide	1209	23.63	19.26
			181.07
Chr3	Counts	Average_Length(bp)	Density(Counts/Mbp)
mononucleotide	540	17.83	11.8
dinucleotide	1675	24.24	36.6
trinucleotide	1196	25.84	26.13
tetranucleotide	1539	19.54	33.63
pentanucleotide	2544	18.74	55.59
hexanucleotide	901	23.41	19.69
			183.44
Chr4	Counts	Average_Length(bp)	Density(Counts/Mbp)
mononucleotide	794	17.33	12.77
dinucleotide	2287	23.98	36.78
trinucleotide	1698	26.33	27.31
tetranucleotide	2121	19.69	34.11
pentanucleotide	3510	18.55	56.45
hexanucleotide	1267	23.39	20.38
			187.8
Chr5	Counts	Average_Length(bp)	Density(Counts/Mbp)
mononucleotide	721	17.51	11.24
dinucleotide	2160	23.64	33.68
trinucleotide	1685	26.56	26.27
tetranucleotide	2076	20.24	32.37
pentanucleotide	3451	18.42	53.8
hexanucleotide	1300	23.45	20.27
			177.63
Chr6	Counts	Average_Length(bp)	Density(Counts/Mbp)
mononucleotide	618	17.43	12.1
dinucleotide	1946	24.34	38.1
trinucleotide	1493	26.16	29.23
tetranucleotide	1793	19.04	35.11
pentanucleotide	2906	18.33	56.9
hexanucleotide	1060	23.47	20.75
			192.19
Chr7	Counts	Average_Length(bp)	Density(Counts/Mbp)
mononucleotide	994	17.22	16.3
dinucleotide	2486	23.85	40.77
trinucleotide	1833	25.68	30.06
tetranucleotide	2110	19.67	34.6
pentanucleotide	3742	18.5	61.36
hexanucleotide	1330	23.26	21.81
			204.9
Chr8	Counts	Average_Length(bp)	Density(Counts/Mbp)
mononucleotide	753	17.43	13.18
dinucleotide	2128	24.15	37.25
trinucleotide	1664	26.09	29.13
tetranucleotide	1978	19.7	34.62
pentanucleotide	3353	18.39	58.69
hexanucleotide	1130	23.68	19.78
			192.65
Chr9	Counts	Average_Length(bp)	Density(Counts/Mbp)
mononucleotide	1189	17.37	16.81
dinucleotide	2926	24.25	41.38
trinucleotide	2122	25.51	30.01
tetranucleotide	2476	19.13	35.01
pentanucleotide	4184	18.46	59.17
hexanucleotide	1547	23.14	21.88
			204.26
Chr10	Counts	Average_Length(bp)	Density(Counts/Mbp)
mononucleotide	720	17.73	11.58
dinucleotide	2147	24.02	34.53
trinucleotide	1525	27.67	24.53
tetranucleotide	2022	20.22	32.52
pentanucleotide	3466	18.34	55.75
hexanucleotide	1239	23.94	19.93
			178.84
Chr11	Counts	Average_Length(bp)	Density(Counts/Mbp)
mononucleotide	808	17.38	12.89
dinucleotide	2314	24.03	36.92
trinucleotide	1702	26.75	27.15
tetranucleotide	2147	19.61	34.25
pentanucleotide	3469	18.42	55.34
hexanucleotide	1256	24.12	20.04
			186.59
Chr12	Counts	Average_Length(bp)	Density(Counts/Mbp)
mononucleotide	485	17.31	13.69
dinucleotide	1462	24.56	41.26
trinucleotide	1028	26.19	29.02
tetranucleotide	1255	21.22	35.42
pentanucleotide	2017	18.56	56.93
hexanucleotide	771	22.95	21.76
			198.08
Chr13	Counts	Average_Length(bp)	Density(Counts/Mbp)
mononucleotide	717	17.77	12.29
dinucleotide	2212	23.8	37.93
trinucleotide	1749	27.28	29.99
tetranucleotide	1995	19.37	34.21
pentanucleotide	3324	18.52	56.99
hexanucleotide	1156	23.35	19.82
			191.23

## Sheet: Table S3c
Table S3c. Summary of SSR density in chromosomes of G. arboreum and G. raimondii.
	G. arboreum	G. raimondii
chr1	125.89	193.86
chr2	107.1	181.07
chr3	134.45	183.44
chr4	133.07	187.8
chr5	144.96	177.63
chr6	142.58	192.19
chr7	131.3	204.9
chr8	138.47	192.65
chr9	151.72	204.26
chr10	120.15	178.84
chr11	143.49	186.59
chr12	120.03	198.08
chr13	123.75	191.23
