# Supplementary material for: Development of chromosome-specific markers with high polymorphism for allotetraploid cotton based on genome-wide characterization of simple sequence repeats in diploid cottons (Gossypium arboreum L. and Gossypium raimondii Ulbrich)
Source: BMC Genomics. 2015 Feb 6;16(1):55. doi: 10.1186/s12864-015-1265-2 (PMC4325953; doi:10.1186/s12864-015-1265-2)
Supplement: Additional file 4: Table S4. — Distribution of mono-, di-, tri-, tetra-, penta- and hexanucleotide repeats in genomic sequences of Gossypium arboreum and Gossypium raimondii. [file 12864_2015_1265_MOESM4_ESM.xlsx]

## Sheet: Table S4
Table S4. Distribution of mono-,di-, tri-, tetra-, penta- and hexanucleotide repeats in genomic sequences of Gossypium arboreum and Gossypium raimondii.
			G. arboreum			G. raimondii
Repeat type	Motif	Count	%	Density (SSR/Mbp)	Motif	Count	%	Density (SSR/Mbp)
MONONUCLEOTIDE	A	19014	94.5406	12.41	A	9233	94.0991	12.32
	C	1098	5.45943	0.72	C	579	5.90094	0.77
	Total	20112	100	13.13	Total	9812	100	13.09
DINUCLEOTIDE	AT	38855	87.8993	25.36	AT	23470	83.3215	31.33
	AG	3084	6.97674	2.01	AG	2966	10.5297	3.96
	AC	2260	5.11266	1.48	AC	1722	6.11332	2.3
	CG	5	0.0113112	0	CG	10	0.0355013	0.01
	Total	44204	100	28.85	Total	28168	100	37.6
TRINUCLEOTIDE	AAT	20228	67.6205	13.2	AAT	11992	56.9854	16.01
	AAG	4823	16.1229	3.15	AAG	4161	19.7729	5.55
	ATC	1865	6.23454	1.22	ATC	1656	7.86923	2.21
	AAC	866	2.89497	0.57	AAC	1131	5.37445	1.51
	ACC	729	2.43699	0.48	ACC	649	3.08401	0.87
	AGG	654	2.18627	0.43	AGG	619	2.94146	0.83
	AGC	404	1.35054	0.26	AGC	394	1.87227	0.53
	ACT	201	0.671926	0.13	ACT	223	1.05968	0.3
	CCG	91	0.304205	0.06	CCG	123	0.58449	0.16
	ACG	53	0.177175	0.03	ACG	96	0.456187	0.13
	Total	29914	100	19.53	Total	21044	100	28.1
TETRANUCLEOTIDE	AAAT	14311	50.4957	9.34	AAAT	13195	51.8977	17.61
	AAAG	5298	18.6938	3.46	AAAG	3830	15.0639	5.11
	AATT	3163	11.1605	2.06	AATT	3167	12.4562	4.23
	ATAC	1635	5.76903	1.07	ATAC	1411	5.54966	1.88
	AAAC	923	3.25677	0.6	AAAC	999	3.9292	1.33
	AATG	908	3.20384	0.59	AATG	799	3.14258	1.07
	AAGT	380	1.34081	0.25	ATGC	273	1.07375	0.36
	ATGC	264	0.931513	0.17	AACC	270	1.06195	0.36
	AATC	221	0.779789	0.14	AACT	210	0.825959	0.28
	ATAG	212	0.748033	0.14	ATAG	207	0.814159	0.28
	AACT	167	0.589252	0.11	AATC	203	0.798427	0.27
	AAGG	123	0.434	0.08	AAGG	143	0.562439	0.19
	ATCC	108	0.381073	0.07	AGGG	131	0.515241	0.17
	AGGG	106	0.374016	0.07	ATCC	111	0.436578	0.15
	AACC	104	0.36696	0.07	ACTC	67	0.26352	0.09
	ACTC	83	0.292862	0.05	AAGC	65	0.255654	0.08
	ACAG	60	0.211707	0.04	AAGT	55	0.216323	0.07
	AAGC	51	0.179951	0.03	ACCC	49	0.192724	0.07
	AGGC	43	0.151724	0.03	ACAG	43	0.169125	0.06
	ACCC	35	0.123496	0.02	AGGC	41	0.161259	0.05
	ACCT	28	0.0987968	0.02	ACCT	30	0.117994	0.04
	AGCT	25	0.0882114	0.02	AGCC	24	0.0943953	0.03
	ACTG	22	0.0776261	0.01	AGCT	23	0.0904621	0.03
	AGCC	21	0.0740976	0.01	ACGC	20	0.0786627	0.03
	ACGT	17	0.0599838	0.01	ACGT	18	0.0707965	0.02
	ACGC	10	0.0352846	0.01	ACTG	15	0.0589971	0.02
	AGCG	9	0.0317561	0.01	AGCG	11	0.0432645	0.01
	AACG	8	0.0282277	0.01	AACG	7	0.027532	0.01
	CCCG	3	0.0105854	0	ACCG	4	0.0157325	0.01
	ACGG	3	0.0105854	0	ATCG	4	0.0157325	0.01
	Total	28341	100	18.49	Total	25425	100	33.92
PENTANUCLEOTIDE	AAAAT	24215	41.6939	15.81	AAAAT	14108	33.1594	18.83
	AAAAG	7678	13.2202	5.01	AAATT	4819	11.3266	6.43
	AAATT	5922	10.1966	3.87	AAAAG	4613	10.8424	6.16
	AATAT	3240	5.5787	2.11	CCCGG	2964	6.96658	3.96
	AAAAC	1342	2.31069	0.88	AATAT	2183	5.13092	2.91
	AATTC	1277	2.19877	0.83	AATCG	1975	4.64203	2.64
	CCCGG	1226	2.11095	0.8	AAAAC	1291	3.03436	1.72
	AATGC	1034	1.78036	0.67	AATTC	862	2.02604	1.15
	AATAC	836	1.43944	0.55	AAATG	766	1.8004	1.02
	AAATG	783	1.34819	0.51	AATCT	718	1.68759	0.96
	AATCG	733	1.2621	0.48	AAGAG	696	1.63588	0.93
	AAGAG	723	1.24488	0.47	AGGGG	584	1.37263	0.78
	AACAG	688	1.18461	0.45	AAATC	506	1.1893	0.68
	AAAGG	577	0.993492	0.38	ACCGC	480	1.12819	0.64
	AAGGT	538	0.92634	0.35	ATATC	431	1.01302	0.58
	AAATC	505	0.86952	0.33	AAAGG	421	0.989517	0.56
	ATATC	479	0.824753	0.31	ACCCG	406	0.954261	0.54
	ATCAG	366	0.630187	0.24	AACCC	401	0.942509	0.54
	AACAT	356	0.612969	0.23	AATGC	269	0.632257	0.36
	AAACC	355	0.611247	0.23	AAACC	255	0.599351	0.34
	AACCC	329	0.56648	0.21	AAACT	197	0.463028	0.26
	AGGGG	316	0.544096	0.21	AACAT	174	0.408969	0.23
	ACAGG	305	0.525156	0.2	AAAGC	168	0.394867	0.22
	ATGAC	283	0.487276	0.18	AATAC	163	0.383115	0.22
	AATGG	263	0.452839	0.17	AATGT	158	0.371363	0.21
	ACCCG	245	0.421846	0.16	AATCC	132	0.310252	0.18
	AATCT	237	0.408072	0.15	AAGGG	114	0.267945	0.15
	AAAGT	222	0.382245	0.14	AGAGG	114	0.267945	0.15
	AAACT	192	0.33059	0.13	AACCT	111	0.260894	0.15
	AATAG	155	0.266882	0.1	AACAC	107	0.251493	0.14
	AAAGC	154	0.265161	0.1	AGAGC	107	0.251493	0.14
	AATGT	147	0.253108	0.1	AATGG	105	0.246792	0.14
	AATCC	111	0.191122	0.07	AATAG	104	0.244441	0.14
	AGAGG	105	0.180791	0.07	AAAGT	86	0.202134	0.11
	ACAGT	100	0.172182	0.07	ATCTC	83	0.195083	0.11
	AACTC	97	0.167017	0.06	AAGAC	83	0.195083	0.11
	AAGGG	94	0.161851	0.06	AACTG	82	0.192733	0.11
	ATGCC	93	0.160129	0.06	ATAGC	80	0.188032	0.11
	AACAC	92	0.158408	0.06	AACTC	78	0.183331	0.1
	ATCTC	92	0.158408	0.06	ATACT	77	0.180981	0.1
	AGAGC	88	0.15152	0.06	ACCCC	77	0.180981	0.1
	ACTCG	78	0.134302	0.05	ACTCG	74	0.173929	0.1
	ATACT	72	0.123971	0.05	ATCAC	69	0.162177	0.09
	ATCAC	72	0.123971	0.05	AACTT	67	0.157477	0.09
	ATCCC	68	0.117084	0.04	ATGAC	65	0.152776	0.09
	ACCGC	65	0.111918	0.04	ATCCC	62	0.145725	0.08
	AAGAT	60	0.103309	0.04	AGCCC	60	0.141024	0.08
	AACTT	51	0.0878129	0.03	AAGAT	58	0.136323	0.08
	AAGCT	48	0.0826475	0.03	ATCAG	49	0.115169	0.07
	AAGCC	43	0.0740384	0.03	AACAG	48	0.112819	0.06
	Subtotal	57150	98.4021	37.29	Subtotal	41700	98.0116	55.65
	Total	58078	100	37.87	Total	42546	100	56.76
HEXANUCLEOTIDE	AAAAAT	5292	26.3349	3.45	AAAAAT	3742	24.2766	4.99
	AATCAG	2123	10.5648	1.39	AAAAAG	1710	11.0938	2.28
	AAAAAG	2045	10.1767	1.33	AAAATT	1021	6.62385	1.36
	AAAATT	1242	6.18064	0.81	AAATAT	626	4.06124	0.84
	AACAGT	826	4.11048	0.54	AAAATG	604	3.91852	0.81
	AAATAT	637	3.16994	0.42	AAATTT	420	2.7248	0.56
	AAAATG	482	2.39861	0.31	AAAAAC	418	2.71182	0.56
	AAATTT	413	2.05524	0.27	AATTAT	398	2.58207	0.53
	AATTAT	371	1.84623	0.24	ATATAC	319	2.06955	0.43
	ATATAC	346	1.72182	0.23	AAAACT	319	2.06955	0.43
	AAAAAC	334	1.66211	0.22	AAAATC	308	1.99818	0.41
	AATATT	219	1.08982	0.14	AACCCT	263	1.70624	0.35
	AAAATC	206	1.02513	0.13	AACAGT	243	1.57649	0.32
	AAATGG	186	0.925603	0.12	AATATT	239	1.55054	0.32
	AAATTG	168	0.836029	0.11	AAATTG	174	1.12884	0.23
	AAAAGG	118	0.587211	0.08	AAATGG	164	1.06397	0.22
	AAGATG	104	0.517542	0.07	AAAAGG	140	0.908265	0.19
	AAAACT	101	0.502613	0.07	AAGATG	123	0.797976	0.16
	ATACAC	99	0.49266	0.06	AAATTC	122	0.791488	0.16
	AAATTC	99	0.49266	0.06	AAAACG	113	0.7331	0.15
	AGAGGG	97	0.482707	0.06	AAGGGG	90	0.583885	0.12
	AAGGGG	96	0.477731	0.06	AAAGAG	84	0.544959	0.11
	AAAACC	95	0.472754	0.06	AAAACC	84	0.544959	0.11
	ATACTG	91	0.452849	0.06	AATAAC	82	0.531984	0.11
	AAATAG	86	0.427967	0.06	AAGAGG	75	0.486571	0.1
	AAAGAG	83	0.413038	0.05	AAATAG	69	0.447645	0.09
	AAAGGC	82	0.408062	0.05	AGAGGG	65	0.421695	0.09
	AAGAGG	77	0.38318	0.05	AAAAGC	62	0.402232	0.08
	AATTAG	75	0.373227	0.05	AAACCC	61	0.395744	0.08
	ATACAG	73	0.363274	0.05	ACCTCC	59	0.382769	0.08
	CCGGCG	71	0.353322	0.05	ATCACC	57	0.369794	0.08
	AACCCT	66	0.32844	0.04	AAAGTG	56	0.363306	0.07
	AATCTG	65	0.323464	0.04	ATACAC	54	0.350331	0.07
	AAAGGG	64	0.318487	0.04	AAGGAG	52	0.337356	0.07
	ATCACC	63	0.313511	0.04	ATATAG	51	0.330868	0.07
	AAAAGC	62	0.308534	0.04	AAATCC	49	0.317893	0.07
	AAACAT	61	0.303558	0.04	AAAAGT	46	0.29843	0.06
	ATATAG	60	0.298582	0.04	AAATAC	45	0.291942	0.06
	AAGGAG	57	0.283653	0.04	AAATGC	44	0.285455	0.06
	AATAAC	57	0.283653	0.04	AATGAT	43	0.278967	0.06
	AATAGT	56	0.278676	0.04	AATATG	42	0.27248	0.06
	ACCTCC	56	0.278676	0.04	AATCAG	42	0.27248	0.06
	AAATGC	49	0.243842	0.03	AAAGGG	41	0.265992	0.05
	AAATAC	47	0.233889	0.03	AAACTT	41	0.265992	0.05
	AAAGTG	44	0.21896	0.03	AAACAT	39	0.253017	0.05
	AATGAT	42	0.209007	0.03	AATAAG	39	0.253017	0.05
	AAAAGT	41	0.204031	0.03	AACAAG	38	0.246529	0.05
	AAATCC	40	0.199054	0.03	AATCTG	38	0.246529	0.05
	AAATCT	39	0.194078	0.03	AATTAG	37	0.240042	0.05
	AAACCC	38	0.189102	0.02	AATGGC	36	0.233554	0.05
	Subtotal	17344	86.31	11.32	Subtotal	13087	84.9033	17.46
	Total	20095	100	12.93	Total	15414	100	20.55
* Only the fifty most frequent motifs for penta- and hexa SSR type (representing 84.9% to 98.4% of the repeats within that class) are presented.
Subtotals were calculated based on the data presented in this table for the fifty most frequenty repeats, whereas ‘total' values included all the repeats within each SSR type.
