# Supplementary material for: Development of chromosome-specific markers with high polymorphism for allotetraploid cotton based on genome-wide characterization of simple sequence repeats in diploid cottons (Gossypium arboreum L. and Gossypium raimondii Ulbrich)
Source: BMC Genomics. 2015 Feb 6;16(1):55. doi: 10.1186/s12864-015-1265-2 (PMC4325953; doi:10.1186/s12864-015-1265-2)
Supplement: Additional file 5: Table S5. — Repetition of internal SSRs within each chromosome. [file 12864_2015_1265_MOESM5_ESM.xlsx]

## Sheet: Table S5
Table S5. Repetition of the internal SSRs within each chromosome.
	Chromosome	Total SSR No.	Unissr No.	%	Average number of repetition*	Maximum number of repetition
G.arboreum	chr01	18522	10871	58.6924	3.2	254
	chr02	10820	7463	68.9741	3.4	210
	chr03	17172	12329	71.7971	3.2	310
	chr04	13698	9967	72.7624	3	237
	chr05	8653	6515	75.2918	2.9	159
	chr06	15070	11131	73.862	3.1	252
	chr07	18077	12803	70.8248	3.2	300
	chr08	16801	11925	70.9779	3.2	337
	chr09	17399	12655	72.7341	3.1	291
	chr10	15306	10858	70.9395	3.2	261
	chr11	13863	10076	72.6827	3	297
	chr12	17524	12249	69.8984	3.4	354
	chr13	17839	12596	70.6093	3.2	274
	Average	15034.6	10599.4	70.8672	3.13636	264.364
G. raimondii	chr01	10831	8734	80.6389	2.67	80
	chr02	11366	8974	78.9548	2.71	145
	chr03	8395	6642	79.1185	2.69	59
	chr04	11677	9349	80.0634	2.65	79
	chr05	11393	8954	78.5921	2.74	87
	chr06	9816	7924	80.7253	2.61	67
	chr07	12495	10052	80.4482	2.68	120
	chr08	11006	8814	80.0836	2.6	92
	chr09	14444	11687	80.9125	2.63	83
	chr10	11119	8711	78.3434	2.83	106
	chr11	11696	9370	80.1129	2.68	109
	chr12	7018	5690	81.0772	2.57	52
	chr13	11153	8700	77.9919	2.69	84
	Average	10954.5	8738.54	79.7741	2.67308	89.4615
*Only SSRs detected more than twice were calculated, unissr excluded
