# Supplementary material for: Development of chromosome-specific markers with high polymorphism for allotetraploid cotton based on genome-wide characterization of simple sequence repeats in diploid cottons (Gossypium arboreum L. and Gossypium raimondii Ulbrich)
Source: BMC Genomics. 2015 Feb 6;16(1):55. doi: 10.1186/s12864-015-1265-2 (PMC4325953; doi:10.1186/s12864-015-1265-2)
Supplement: Additional file 6: Table S6. — Development of chromosome-specific SSRs by comparative analysis. [file 12864_2015_1265_MOESM6_ESM.xlsx]

## Sheet: Table S6
Table S6. Development of chromosome-specific SSRs by comparative analysis.
		G. arboreum															G. raimondii
		Total	Chr01	Chr02	Chr03	Chr04	Chr05	Chr06	Chr07	Chr08	Chr09	Chr10	Chr11	chr12	Chr13	Non-reduntant No. in G. arboreum	Chr01	chr02	Chr03	Chr04	Chr05	Chr06	Chr07	Chr08	Chr09	Chr10	Chr11	Chr12	Chr13	Non-reduntant No. in G. raimondii	Non-reduntant No. in both genomes	Unissr No. among 26 chromosomes	%
G. arboreum	Chr01	18522	—	3516	3822	3682	3132	3681	3856	3803	3696	3780	3604	3880	3850	6225	1493	453	535	401	450	354	473	384	523	478	537	329	470	2283	7826	10696	57.7475
	Chr02	10820	2861	—	2856	2729	2351	2701	2811	2806	2753	2839	2645	2858	2893	4367	328	700	504	293	316	262	327	281	338	328	357	253	357	1246	5130	5690	52.5878
	Chr03	17172	3488	3246	—	3345	2907	3333	3529	3479	3443	3494	3314	3616	3568	5673	396	1107*	776	373	423	363	427	378	483	529	473	359	408	2183	7254	9918	57.7568
	Chr04	13698	2822	2608	2759	—	2294	2674	2823	2739	2778	2805	2594	2884	2902	4580	349	359	353	1363	340	307	357	298	376	338	374	276	348	1824	5909	7789	56.8623
	Chr05	8653	1622	1493	1614	1545	—	1553	1647	1609	1569	1571	1505	1625	1649	2678	202	223	195	194	873	181	209	180	209	214	224	167	201	1091	3462	5191	59.9908
	Chr06	15070	2898	2598	2811	2742	2281	—	2876	2800	2740	2814	2664	2844	2894	4640	398	418	371	330	435	1365	481	360	486	437	432	316	418	2033	6096	8974	59.5488
	Chr07	18077	3817	3421	3770	3597	3098	3630	—	3742	3749	3701	3605	3827	3811	6218	464	504	478	395	458	411	1415	406	566	499	509	370	449	2067	7570	10507	58.1236
	Chr08	16801	3532	3262	3507	3350	2956	3399	3563	—	3498	3487	3369	3588	3589	5679	425	497	412	382	502	396	576	1521	460	464	484	360	439	2177	7191	9610	57.199
	Chr09	17399	3345	2998	3361	3178	2676	3147	3381	3269	—	3263	3198	3365	3418	5495	402	433	387	356	363	442	458	374	1595	428	479	317	466	2255	7157	10242	58.8655
	Chr10	15306	3439	3216	3412	3308	2766	3248	3475	3367	3357	—	3233	3495	3480	5535	497	490	443	416	511	396	471	391	580	1168	484	378	525	1869	6744	8562	55.9388
	Chr11	13863	2751	2494	2712	2569	2199	2632	2797	2737	2720	2761	—	2830	2751	4660	363	403	366	313	445	358	422	346	460	395	1266	310	386	1734	5832	8031	57.9312
	chr12	17524	4095	3760	4134	3965	3352	3861	4128	4043	3979	4037	3872	—	4178	6448	524	525	476	489	520	469	537	508	655	556	559	1111	488	2125	7871	9653	55.0845
	Chr13	17839	3865	3520	3786	3692	3125	3611	3809	3783	3783	3771	3551	3863	—	6219	461	507	459	448	480	399	518	389	461	487	544	366	1329	2095	7594	10245	57.4303
G. raimondii	Chr01	10831	1335	281	269	293	252	282	332	284	310	346	268	333	337	2424	—	1147	1030	1220	1137	1089	1185	1128	1210	1116	1176	950	1154	1335	3674	7157	66.0788
	chr02	11366	431	741	1012*	372	340	390	446	417	422	437	374	411	458	2731	1306	—	1202	1307	1345	1245	1331	1359	1368	1346	1325	1097	1332	1913	3965	7401	65.1153
	Chr03	8395	390	429	610	287	216	238	308	257	261	281	227	268	312	2025	949	988	—	998	942	913	994	959	975	987	1008	808	973	1403	2975	5420	64.5622
	Chr04	11677	387	332	328	1375	286	322	364	349	351	376	298	369	412	2639	1270	1234	1114	—	1246	1213	1317	1289	1302	1239	1282	1054	1257	2025	4045	7632	65.3593
	Chr05	11393	455	379	380	374	993	448	415	443	362	469	431	419	463	2661	1278	1362	1187	1354	—	1202	1331	1327	1410	1384	1398	1149	1325	1897	3890	7503	65.8562
	Chr06	9816	267	231	223	229	211	1273	282	236	372	264	273	274	295	2122	998	1011	918	1079	1005	—	1029	1035	1057	1025	1017	860	971	1688	3364	6452	65.7294
	Chr07	12495	400	308	336	332	278	399	1254	465	391	365	367	357	438	2711	1299	1285	1184	1414	1269	1236	—	1366	1398	1301	1299	1134	1295	2071	4168	8327	66.6427
	Chr08	11006	338	265	287	288	223	294	302	1390	299	302	271	348	315	2510	1131	1221	1043	1261	1163	1115	1264	—	1260	1182	1186	1004	1170	1935	3896	7110	64.6011
	Chr09	14444	423	305	335	336	248	383	430	346	1446	452	368	473	356	2847	1364	1383	1218	1443	1428	1280	1449	1384	—	1406	1407	1159	1386	2611	4844	9600	66.4636
	Chr10	11119	478	405	522	391	358	420	459	451	402	1111	418	436	451	2746	1289	1390	1238	1417	1420	1299	1425	1367	1463	—	1400	1116	1362	1800	3849	7270	65.3836
	Chr11	11696	449	333	356	341	301	345	394	352	371	356	1179	389	417	2572	1201	1270	1166	1261	1259	1139	1221	1228	1255	1225	—	1013	1234	1864	3826	7870	67.288
	Chr12	7018	207	197	214	181	172	208	215	197	205	210	199	867	213	1513	706	720	648	745	767	698	759	743	784	744	730	—	717	1144	2322	4696	66.9137
	Chr13	11153	409	356	318	329	286	345	365	318	401	435	331	324	1249	2580	1213	1246	1127	1290	1222	1093	1257	1234	1284	1233	1263	1017	—	1819	3811	7342	65.8298
*Colinearity analysis suggested chromosome 3 of G. arboreum corresponded to both chromosome 2 and 3 of G. raimondii.
