# Supplementary material for: Development of chromosome-specific markers with high polymorphism for allotetraploid cotton based on genome-wide characterization of simple sequence repeats in diploid cottons (Gossypium arboreum L. and Gossypium raimondii Ulbrich)
Source: BMC Genomics. 2015 Feb 6;16(1):55. doi: 10.1186/s12864-015-1265-2 (PMC4325953; doi:10.1186/s12864-015-1265-2)
Supplement: Additional file 8: — Microsoft Excel file with 13 tables presenting the exact positions and total lengths of all chromosome-specific SSRs on every chromosome of Gossypium raimondii. [file 12864_2015_1265_MOESM8_ESM.xlsx]

## Sheet: D_chr01
Table S8-1. The exact positions and total lengths of all chromosome-specific SSRs on chr01 of Gossypium raimondii.
Sequence_Name	Motif	Motif_Standardized	SSR_Start	SSR_End	Total_Length
D_chr01	T	A	48024918	48024966	49
D_chr01	T	A	41363917	41363964	48
D_chr01	T	A	22657282	22657320	39
D_chr01	A	A	2031314	2031348	35
D_chr01	A	A	5011915	5011949	35
D_chr01	T	A	16063047	16063080	34
D_chr01	T	A	26520095	26520127	33
D_chr01	A	A	9077021	9077052	32
D_chr01	A	A	18537053	18537084	32
D_chr01	T	A	697976	698005	30
D_chr01	T	A	27229545	27229574	30
D_chr01	T	A	34136555	34136584	30
D_chr01	T	A	43615110	43615138	29
D_chr01	A	A	54073007	54073035	29
D_chr01	A	A	11963371	11963398	28
D_chr01	A	A	29274799	29274826	28
D_chr01	A	A	2215071	2215097	27
D_chr01	A	A	4348658	4348684	27
D_chr01	A	A	10849811	10849837	27
D_chr01	T	A	22027136	22027162	27
D_chr01	T	A	22453776	22453802	27
D_chr01	T	A	26636722	26636748	27
D_chr01	A	A	31728662	31728688	27
D_chr01	T	A	43103144	43103170	27
D_chr01	A	A	29278604	29278629	26
D_chr01	T	A	29370136	29370161	26
D_chr01	T	A	13779166	13779190	25
D_chr01	T	A	29237327	29237351	25
D_chr01	A	A	11167204	11167227	24
D_chr01	T	A	45949115	45949138	24
D_chr01	A	A	5014786	5014808	23
D_chr01	A	A	12823108	12823130	23
D_chr01	T	A	18976962	18976984	23
D_chr01	A	A	19625050	19625072	23
D_chr01	T	A	20598438	20598460	23
D_chr01	A	A	21633383	21633405	23
D_chr01	A	A	34750829	34750851	23
D_chr01	A	A	48166340	48166362	23
D_chr01	A	A	2873491	2873512	22
D_chr01	A	A	3115615	3115636	22
D_chr01	A	A	6479081	6479102	22
D_chr01	A	A	8433904	8433925	22
D_chr01	A	A	12000093	12000114	22
D_chr01	T	A	15837698	15837719	22
D_chr01	A	A	22210387	22210408	22
D_chr01	A	A	29671291	29671312	22
D_chr01	T	A	39569851	39569872	22
D_chr01	T	A	41340027	41340048	22
D_chr01	T	A	42386186	42386207	22
D_chr01	T	A	43956575	43956596	22
D_chr01	T	A	44058578	44058599	22
D_chr01	T	A	47678777	47678798	22
D_chr01	A	A	48144598	48144619	22
D_chr01	T	A	55454833	55454854	22
D_chr01	A	A	242391	242411	21
D_chr01	A	A	357519	357539	21
D_chr01	T	A	1195268	1195288	21
D_chr01	A	A	2399815	2399835	21
D_chr01	T	A	2476412	2476432	21
D_chr01	T	A	3199154	3199174	21
D_chr01	A	A	4973365	4973385	21
D_chr01	T	A	5203588	5203608	21
D_chr01	A	A	9711023	9711043	21
D_chr01	T	A	10995503	10995523	21
D_chr01	T	A	12972488	12972508	21
D_chr01	A	A	13276388	13276408	21
D_chr01	T	A	14244862	14244882	21
D_chr01	T	A	14440610	14440630	21
D_chr01	A	A	16765795	16765815	21
D_chr01	A	A	17586233	17586253	21
D_chr01	T	A	21635418	21635438	21
D_chr01	T	A	26689156	26689176	21
D_chr01	A	A	27745500	27745520	21
D_chr01	A	A	29138417	29138437	21
D_chr01	T	A	33878871	33878891	21
D_chr01	T	A	40927094	40927114	21
D_chr01	T	A	46876418	46876438	21
D_chr01	A	A	47290357	47290377	21
D_chr01	T	A	47920356	47920376	21
D_chr01	T	A	48602657	48602677	21
D_chr01	T	A	53274520	53274540	21
D_chr01	T	A	53691153	53691173	21
D_chr01	A	A	14405	14424	20
D_chr01	T	A	564675	564694	20
D_chr01	A	A	3338372	3338391	20
D_chr01	T	A	3655751	3655770	20
D_chr01	T	A	5742963	5742982	20
D_chr01	T	A	8596129	8596148	20
D_chr01	A	A	12476141	12476160	20
D_chr01	T	A	16215156	16215175	20
D_chr01	A	A	17037834	17037853	20
D_chr01	T	A	20147536	20147555	20
D_chr01	T	A	25959135	25959154	20
D_chr01	A	A	33000247	33000266	20
D_chr01	A	A	45901812	45901831	20
D_chr01	A	A	51607108	51607127	20
D_chr01	A	A	53006954	53006973	20
D_chr01	A	A	53118200	53118219	20
D_chr01	A	A	1668122	1668140	19
D_chr01	A	A	2081985	2082003	19
D_chr01	A	A	3142227	3142245	19
D_chr01	T	A	3143342	3143360	19
D_chr01	T	A	3343449	3343467	19
D_chr01	T	A	8199590	8199608	19
D_chr01	A	A	9466075	9466093	19
D_chr01	T	A	10367018	10367036	19
D_chr01	T	A	10737296	10737314	19
D_chr01	T	A	11448253	11448271	19
D_chr01	A	A	13774091	13774109	19
D_chr01	A	A	15383523	15383541	19
D_chr01	A	A	16300007	16300025	19
D_chr01	T	A	16980791	16980809	19
D_chr01	T	A	24486500	24486518	19
D_chr01	T	A	27213260	27213278	19
D_chr01	T	A	27320431	27320449	19
D_chr01	T	A	27463000	27463018	19
D_chr01	T	A	34635090	34635108	19
D_chr01	T	A	40214214	40214232	19
D_chr01	T	A	40318234	40318252	19
D_chr01	T	A	42166308	42166326	19
D_chr01	A	A	42680598	42680616	19
D_chr01	A	A	43123331	43123349	19
D_chr01	A	A	47955553	47955571	19
D_chr01	T	A	277042	277059	18
D_chr01	T	A	898383	898400	18
D_chr01	T	A	2210743	2210760	18
D_chr01	A	A	2507432	2507449	18
D_chr01	A	A	3088849	3088866	18
D_chr01	A	A	3594589	3594606	18
D_chr01	T	A	4586039	4586056	18
D_chr01	A	A	4758195	4758212	18
D_chr01	A	A	4859837	4859854	18
D_chr01	A	A	5667832	5667849	18
D_chr01	A	A	6066860	6066877	18
D_chr01	T	A	6839164	6839181	18
D_chr01	T	A	6847013	6847030	18
D_chr01	T	A	7394650	7394667	18
D_chr01	T	A	7583026	7583043	18
D_chr01	T	A	7977933	7977950	18
D_chr01	T	A	9146287	9146304	18
D_chr01	A	A	9233360	9233377	18
D_chr01	A	A	11187247	11187264	18
D_chr01	T	A	14196117	14196134	18
D_chr01	T	A	14580797	14580814	18
D_chr01	A	A	15424658	15424675	18
D_chr01	A	A	18803468	18803485	18
D_chr01	A	A	19611555	19611572	18
D_chr01	A	A	20257228	20257245	18
D_chr01	T	A	20304433	20304450	18
D_chr01	A	A	21958804	21958821	18
D_chr01	A	A	22607457	22607474	18
D_chr01	T	A	26636580	26636597	18
D_chr01	T	A	31985616	31985633	18
D_chr01	T	A	35122252	35122269	18
D_chr01	A	A	37702548	37702565	18
D_chr01	T	A	39553474	39553491	18
D_chr01	T	A	40046550	40046567	18
D_chr01	T	A	40704961	40704978	18
D_chr01	T	A	42508951	42508968	18
D_chr01	A	A	43955723	43955740	18
D_chr01	T	A	46582264	46582281	18
D_chr01	T	A	47170526	47170543	18
D_chr01	A	A	17354	17370	17
D_chr01	T	A	483779	483795	17
D_chr01	A	A	538688	538704	17
D_chr01	A	A	599220	599236	17
D_chr01	T	A	1054565	1054581	17
D_chr01	A	A	1496602	1496618	17
D_chr01	T	A	1656828	1656844	17
D_chr01	T	A	1850330	1850346	17
D_chr01	T	A	2118109	2118125	17
D_chr01	T	A	2395303	2395319	17
D_chr01	A	A	3030099	3030115	17
D_chr01	T	A	3089168	3089184	17
D_chr01	T	A	3555266	3555282	17
D_chr01	A	A	3772881	3772897	17
D_chr01	A	A	3815205	3815221	17
D_chr01	A	A	3853425	3853441	17
D_chr01	T	A	4219728	4219744	17
D_chr01	A	A	4303009	4303025	17
D_chr01	A	A	4340394	4340410	17
D_chr01	A	A	4429472	4429488	17
D_chr01	T	A	4692409	4692425	17
D_chr01	T	A	5067383	5067399	17
D_chr01	T	A	5285372	5285388	17
D_chr01	T	A	5325405	5325421	17
D_chr01	T	A	5756653	5756669	17
D_chr01	A	A	5971802	5971818	17
D_chr01	A	A	6242258	6242274	17
D_chr01	A	A	6248703	6248719	17
D_chr01	A	A	6477862	6477878	17
D_chr01	T	A	6565762	6565778	17
D_chr01	T	A	6886513	6886529	17
D_chr01	T	A	8165130	8165146	17
D_chr01	A	A	8511697	8511713	17
D_chr01	A	A	9147250	9147266	17
D_chr01	A	A	9826028	9826044	17
D_chr01	A	A	10025474	10025490	17
D_chr01	T	A	11164747	11164763	17
D_chr01	A	A	11177045	11177061	17
D_chr01	T	A	11212014	11212030	17
D_chr01	T	A	11588519	11588535	17
D_chr01	T	A	11937457	11937473	17
D_chr01	T	A	12025609	12025625	17
D_chr01	T	A	12237989	12238005	17
D_chr01	A	A	12419331	12419347	17
D_chr01	A	A	12434502	12434518	17
D_chr01	A	A	13452367	13452383	17
D_chr01	A	A	14098759	14098775	17
D_chr01	A	A	14242182	14242198	17
D_chr01	T	A	14317425	14317441	17
D_chr01	T	A	15661231	15661247	17
D_chr01	A	A	15910193	15910209	17
D_chr01	T	A	16931135	16931151	17
D_chr01	A	A	17808255	17808271	17
D_chr01	A	A	19878155	19878171	17
D_chr01	A	A	19882206	19882222	17
D_chr01	A	A	20436976	20436992	17
D_chr01	A	A	21816812	21816828	17
D_chr01	A	A	21860476	21860492	17
D_chr01	A	A	24090175	24090191	17
D_chr01	T	A	24407161	24407177	17
D_chr01	T	A	26688676	26688692	17
D_chr01	T	A	27212531	27212547	17
D_chr01	A	A	27798533	27798549	17
D_chr01	A	A	27802233	27802249	17
D_chr01	T	A	27804067	27804083	17
D_chr01	A	A	28487667	28487683	17
D_chr01	A	A	28746183	28746199	17
D_chr01	A	A	29458940	29458956	17
D_chr01	A	A	33153602	33153618	17
D_chr01	T	A	33600972	33600988	17
D_chr01	A	A	34140796	34140812	17
D_chr01	A	A	38143863	38143879	17
D_chr01	T	A	40059769	40059785	17
D_chr01	A	A	40590514	40590530	17
D_chr01	A	A	41344492	41344508	17
D_chr01	A	A	41500036	41500052	17
D_chr01	T	A	45229631	45229647	17
D_chr01	A	A	45410347	45410363	17
D_chr01	A	A	45553210	45553226	17
D_chr01	T	A	45758871	45758887	17
D_chr01	T	A	46040377	46040393	17
D_chr01	T	A	46821139	46821155	17
D_chr01	T	A	47095160	47095176	17
D_chr01	T	A	49302027	49302043	17
D_chr01	A	A	52801357	52801373	17
D_chr01	T	A	53496405	53496421	17
D_chr01	T	A	53589908	53589924	17
D_chr01	T	A	54824012	54824028	17
D_chr01	T	A	55087435	55087451	17
D_chr01	T	A	224645	224660	16
D_chr01	T	A	489268	489283	16
D_chr01	A	A	628753	628768	16
D_chr01	A	A	700043	700058	16
D_chr01	A	A	1021619	1021634	16
D_chr01	T	A	1274369	1274384	16
D_chr01	T	A	1319448	1319463	16
D_chr01	T	A	1531206	1531221	16
D_chr01	T	A	1561102	1561117	16
D_chr01	A	A	1628789	1628804	16
D_chr01	A	A	1638126	1638141	16
D_chr01	T	A	1804662	1804677	16
D_chr01	A	A	1906999	1907014	16
D_chr01	T	A	2197115	2197130	16
D_chr01	T	A	2302832	2302847	16
D_chr01	T	A	2725208	2725223	16
D_chr01	T	A	3280636	3280651	16
D_chr01	T	A	3405002	3405017	16
D_chr01	T	A	3606678	3606693	16
D_chr01	A	A	3607086	3607101	16
D_chr01	A	A	4028290	4028305	16
D_chr01	A	A	4029912	4029927	16
D_chr01	T	A	4543254	4543269	16
D_chr01	A	A	4741003	4741018	16
D_chr01	T	A	5285622	5285637	16
D_chr01	T	A	5394301	5394316	16
D_chr01	A	A	6343236	6343251	16
D_chr01	A	A	6435464	6435479	16
D_chr01	A	A	6885370	6885385	16
D_chr01	T	A	7091988	7092003	16
D_chr01	A	A	7161216	7161231	16
D_chr01	T	A	7167538	7167553	16
D_chr01	T	A	7176554	7176569	16
D_chr01	T	A	7351553	7351568	16
D_chr01	A	A	7898494	7898509	16
D_chr01	A	A	7985173	7985188	16
D_chr01	A	A	8160409	8160424	16
D_chr01	A	A	8191162	8191177	16
D_chr01	A	A	8532651	8532666	16
D_chr01	A	A	8637839	8637854	16
D_chr01	A	A	9159987	9160002	16
D_chr01	T	A	9302322	9302337	16
D_chr01	T	A	9599623	9599638	16
D_chr01	A	A	10077401	10077416	16
D_chr01	A	A	10366831	10366846	16
D_chr01	A	A	10884820	10884835	16
D_chr01	T	A	11324269	11324284	16
D_chr01	A	A	11578287	11578302	16
D_chr01	T	A	11602720	11602735	16
D_chr01	T	A	11714757	11714772	16
D_chr01	T	A	12186144	12186159	16
D_chr01	A	A	13964960	13964975	16
D_chr01	A	A	14100369	14100384	16
D_chr01	A	A	14308994	14309009	16
D_chr01	T	A	14581054	14581069	16
D_chr01	T	A	14757789	14757804	16
D_chr01	T	A	15295369	15295384	16
D_chr01	T	A	15327009	15327024	16
D_chr01	A	A	15386580	15386595	16
D_chr01	A	A	15915872	15915887	16
D_chr01	A	A	15934141	15934156	16
D_chr01	T	A	16680473	16680488	16
D_chr01	T	A	17040903	17040918	16
D_chr01	A	A	18167269	18167284	16
D_chr01	A	A	19021246	19021261	16
D_chr01	T	A	19407125	19407140	16
D_chr01	A	A	19690863	19690878	16
D_chr01	A	A	19947445	19947460	16
D_chr01	A	A	20238032	20238047	16
D_chr01	T	A	20272021	20272036	16
D_chr01	A	A	20439038	20439053	16
D_chr01	A	A	20479559	20479574	16
D_chr01	A	A	21279739	21279754	16
D_chr01	T	A	21543123	21543138	16
D_chr01	T	A	22911111	22911126	16
D_chr01	A	A	23034721	23034736	16
D_chr01	A	A	23580934	23580949	16
D_chr01	T	A	24440572	24440587	16
D_chr01	A	A	24449289	24449304	16
D_chr01	A	A	24484238	24484253	16
D_chr01	A	A	24957911	24957926	16
D_chr01	A	A	25349516	25349531	16
D_chr01	T	A	25524029	25524044	16
D_chr01	A	A	26307233	26307248	16
D_chr01	T	A	26684525	26684540	16
D_chr01	A	A	27078074	27078089	16
D_chr01	A	A	28163605	28163620	16
D_chr01	A	A	29295597	29295612	16
D_chr01	T	A	29769137	29769152	16
D_chr01	T	A	29976514	29976529	16
D_chr01	T	A	30429590	30429605	16
D_chr01	A	A	30982127	30982142	16
D_chr01	T	A	31311909	31311924	16
D_chr01	A	A	32355375	32355390	16
D_chr01	T	A	34136837	34136852	16
D_chr01	A	A	34145993	34146008	16
D_chr01	A	A	34716542	34716557	16
D_chr01	A	A	38068416	38068431	16
D_chr01	T	A	39258865	39258880	16
D_chr01	A	A	39967392	39967407	16
D_chr01	T	A	40046660	40046675	16
D_chr01	T	A	41020973	41020988	16
D_chr01	T	A	41395293	41395308	16
D_chr01	A	A	42159473	42159488	16
D_chr01	T	A	43083726	43083741	16
D_chr01	T	A	43330637	43330652	16
D_chr01	A	A	45034473	45034488	16
D_chr01	T	A	45228931	45228946	16
D_chr01	T	A	45279163	45279178	16
D_chr01	A	A	45896768	45896783	16
D_chr01	T	A	46619662	46619677	16
D_chr01	T	A	46937797	46937812	16
D_chr01	T	A	47043891	47043906	16
D_chr01	T	A	47227973	47227988	16
D_chr01	T	A	47612328	47612343	16
D_chr01	T	A	48191272	48191287	16
D_chr01	T	A	48316736	48316751	16
D_chr01	A	A	48430000	48430015	16
D_chr01	A	A	48626020	48626035	16
D_chr01	A	A	50314635	50314650	16
D_chr01	T	A	52436238	52436253	16
D_chr01	T	A	52832939	52832954	16
D_chr01	T	A	53236098	53236113	16
D_chr01	T	A	54072505	54072520	16
D_chr01	T	A	54076837	54076852	16
D_chr01	T	A	54488140	54488155	16
D_chr01	A	A	54506582	54506597	16
D_chr01	A	A	30421	30435	15
D_chr01	T	A	240143	240157	15
D_chr01	A	A	276552	276566	15
D_chr01	T	A	277720	277734	15
D_chr01	A	A	418234	418248	15
D_chr01	T	A	485179	485193	15
D_chr01	T	A	485378	485392	15
D_chr01	A	A	518449	518463	15
D_chr01	T	A	758381	758395	15
D_chr01	A	A	1058770	1058784	15
D_chr01	T	A	1081291	1081305	15
D_chr01	T	A	1174239	1174253	15
D_chr01	T	A	1299451	1299465	15
D_chr01	T	A	1305177	1305191	15
D_chr01	A	A	1310314	1310328	15
D_chr01	T	A	1418811	1418825	15
D_chr01	A	A	1455217	1455231	15
D_chr01	T	A	1520343	1520357	15
D_chr01	T	A	1535472	1535486	15
D_chr01	A	A	1634872	1634886	15
D_chr01	T	A	1654959	1654973	15
D_chr01	T	A	1656607	1656621	15
D_chr01	T	A	1658974	1658988	15
D_chr01	T	A	1688840	1688854	15
D_chr01	A	A	1701103	1701117	15
D_chr01	T	A	1819436	1819450	15
D_chr01	T	A	1852396	1852410	15
D_chr01	T	A	1924348	1924362	15
D_chr01	T	A	1968131	1968145	15
D_chr01	T	A	2190369	2190383	15
D_chr01	T	A	2286194	2286208	15
D_chr01	T	A	2380293	2380307	15
D_chr01	A	A	2424263	2424277	15
D_chr01	A	A	2448435	2448449	15
D_chr01	A	A	2450114	2450128	15
D_chr01	A	A	2499057	2499071	15
D_chr01	A	A	2521333	2521347	15
D_chr01	T	A	2539318	2539332	15
D_chr01	A	A	2561575	2561589	15
D_chr01	A	A	2918918	2918932	15
D_chr01	T	A	3183083	3183097	15
D_chr01	A	A	3208496	3208510	15
D_chr01	T	A	3281726	3281740	15
D_chr01	T	A	3311056	3311070	15
D_chr01	A	A	3339432	3339446	15
D_chr01	A	A	3606103	3606117	15
D_chr01	T	A	3618545	3618559	15
D_chr01	A	A	3681256	3681270	15
D_chr01	A	A	3994942	3994956	15
D_chr01	A	A	4007780	4007794	15
D_chr01	A	A	4103405	4103419	15
D_chr01	T	A	4210135	4210149	15
D_chr01	T	A	4506745	4506759	15
D_chr01	T	A	4545363	4545377	15
D_chr01	A	A	5098238	5098252	15
D_chr01	T	A	5149395	5149409	15
D_chr01	A	A	5440802	5440816	15
D_chr01	T	A	5665425	5665439	15
D_chr01	T	A	5795195	5795209	15
D_chr01	T	A	6039517	6039531	15
D_chr01	T	A	6182441	6182455	15
D_chr01	T	A	6363330	6363344	15
D_chr01	T	A	7352772	7352786	15
D_chr01	T	A	7402985	7402999	15
D_chr01	T	A	7440811	7440825	15
D_chr01	A	A	7554889	7554903	15
D_chr01	A	A	7612309	7612323	15
D_chr01	A	A	7678138	7678152	15
D_chr01	T	A	8195562	8195576	15
D_chr01	A	A	8642449	8642463	15
D_chr01	A	A	8966430	8966444	15
D_chr01	A	A	9213621	9213635	15
D_chr01	A	A	9245281	9245295	15
D_chr01	T	A	9468999	9469013	15
D_chr01	A	A	9511514	9511528	15
D_chr01	T	A	9871548	9871562	15
D_chr01	A	A	10235446	10235460	15
D_chr01	T	A	10453593	10453607	15
D_chr01	T	A	10650508	10650522	15
D_chr01	A	A	10672086	10672100	15
D_chr01	A	A	10673121	10673135	15
D_chr01	A	A	10857049	10857063	15
D_chr01	A	A	11008772	11008786	15
D_chr01	T	A	11104684	11104698	15
D_chr01	T	A	11812955	11812969	15
D_chr01	A	A	11997277	11997291	15
D_chr01	A	A	12024696	12024710	15
D_chr01	A	A	12036399	12036413	15
D_chr01	T	A	12062012	12062026	15
D_chr01	T	A	12357531	12357545	15
D_chr01	T	A	12629142	12629156	15
D_chr01	T	A	12643586	12643600	15
D_chr01	T	A	12644269	12644283	15
D_chr01	A	A	12844708	12844722	15
D_chr01	T	A	12988132	12988146	15
D_chr01	A	A	13436420	13436434	15
D_chr01	T	A	14185827	14185841	15
D_chr01	A	A	14307498	14307512	15
D_chr01	A	A	14609792	14609806	15
D_chr01	T	A	14956049	14956063	15
D_chr01	T	A	15015036	15015050	15
D_chr01	T	A	15722770	15722784	15
D_chr01	T	A	15893231	15893245	15
D_chr01	T	A	16008288	16008302	15
D_chr01	A	A	16241773	16241787	15
D_chr01	T	A	16282738	16282752	15
D_chr01	A	A	16298745	16298759	15
D_chr01	A	A	16340814	16340828	15
D_chr01	T	A	17107365	17107379	15
D_chr01	T	A	17165897	17165911	15
D_chr01	T	A	17212461	17212475	15
D_chr01	A	A	17342264	17342278	15
D_chr01	A	A	17594091	17594105	15
D_chr01	A	A	17671003	17671017	15
D_chr01	T	A	17936160	17936174	15
D_chr01	A	A	17947206	17947220	15
D_chr01	A	A	18496272	18496286	15
D_chr01	A	A	18572760	18572774	15
D_chr01	T	A	18911535	18911549	15
D_chr01	T	A	19104501	19104515	15
D_chr01	T	A	20945833	20945847	15
D_chr01	A	A	21452503	21452517	15
D_chr01	T	A	21684608	21684622	15
D_chr01	A	A	21856217	21856231	15
D_chr01	T	A	23367193	23367207	15
D_chr01	A	A	23630990	23631004	15
D_chr01	A	A	24484559	24484573	15
D_chr01	A	A	24560278	24560292	15
D_chr01	T	A	25456630	25456644	15
D_chr01	A	A	25701910	25701924	15
D_chr01	T	A	26408635	26408649	15
D_chr01	T	A	27256937	27256951	15
D_chr01	A	A	27311655	27311669	15
D_chr01	A	A	27321974	27321988	15
D_chr01	T	A	27603818	27603832	15
D_chr01	A	A	27961645	27961659	15
D_chr01	A	A	29305115	29305129	15
D_chr01	T	A	29415777	29415791	15
D_chr01	A	A	29804437	29804451	15
D_chr01	A	A	30026780	30026794	15
D_chr01	T	A	30279946	30279960	15
D_chr01	T	A	31091009	31091023	15
D_chr01	T	A	31665283	31665297	15
D_chr01	A	A	31667691	31667705	15
D_chr01	T	A	32220566	32220580	15
D_chr01	T	A	32654343	32654357	15
D_chr01	A	A	33153516	33153530	15
D_chr01	A	A	33734458	33734472	15
D_chr01	T	A	33923381	33923395	15
D_chr01	T	A	34212367	34212381	15
D_chr01	T	A	34222541	34222555	15
D_chr01	T	A	34239219	34239233	15
D_chr01	A	A	34286437	34286451	15
D_chr01	A	A	34633434	34633448	15
D_chr01	A	A	35255603	35255617	15
D_chr01	A	A	35400109	35400123	15
D_chr01	T	A	35857403	35857417	15
D_chr01	T	A	37703359	37703373	15
D_chr01	T	A	38654982	38654996	15
D_chr01	T	A	39224796	39224810	15
D_chr01	T	A	39227376	39227390	15
D_chr01	T	A	39280119	39280133	15
D_chr01	T	A	39549076	39549090	15
D_chr01	A	A	39717700	39717714	15
D_chr01	T	A	39740522	39740536	15
D_chr01	A	A	39777466	39777480	15
D_chr01	T	A	39779970	39779984	15
D_chr01	A	A	39852820	39852834	15
D_chr01	T	A	39900307	39900321	15
D_chr01	T	A	39941162	39941176	15
D_chr01	A	A	39977631	39977645	15
D_chr01	T	A	40711895	40711909	15
D_chr01	T	A	40808416	40808430	15
D_chr01	A	A	41014884	41014898	15
D_chr01	T	A	41285557	41285571	15
D_chr01	A	A	41377244	41377258	15
D_chr01	T	A	41720050	41720064	15
D_chr01	A	A	41844733	41844747	15
D_chr01	A	A	42030471	42030485	15
D_chr01	A	A	42088318	42088332	15
D_chr01	A	A	42294401	42294415	15
D_chr01	A	A	42424287	42424301	15
D_chr01	A	A	42514217	42514231	15
D_chr01	A	A	42514318	42514332	15
D_chr01	A	A	43259702	43259716	15
D_chr01	A	A	43347527	43347541	15
D_chr01	A	A	43411697	43411711	15
D_chr01	T	A	43469421	43469435	15
D_chr01	A	A	43638841	43638855	15
D_chr01	T	A	43847085	43847099	15
D_chr01	T	A	44748979	44748993	15
D_chr01	T	A	44768401	44768415	15
D_chr01	T	A	44814681	44814695	15
D_chr01	T	A	45751568	45751582	15
D_chr01	A	A	46143124	46143138	15
D_chr01	A	A	46275595	46275609	15
D_chr01	T	A	46400962	46400976	15
D_chr01	A	A	46440209	46440223	15
D_chr01	T	A	46606252	46606266	15
D_chr01	T	A	46823860	46823874	15
D_chr01	A	A	46861829	46861843	15
D_chr01	T	A	47049166	47049180	15
D_chr01	T	A	47062593	47062607	15
D_chr01	T	A	47116796	47116810	15
D_chr01	T	A	47130032	47130046	15
D_chr01	A	A	47231347	47231361	15
D_chr01	A	A	47505684	47505698	15
D_chr01	T	A	47616133	47616147	15
D_chr01	T	A	47856856	47856870	15
D_chr01	A	A	48410335	48410349	15
D_chr01	A	A	49250793	49250807	15
D_chr01	T	A	49311973	49311987	15
D_chr01	T	A	52387192	52387206	15
D_chr01	T	A	52405979	52405993	15
D_chr01	T	A	52539375	52539389	15
D_chr01	A	A	52543257	52543271	15
D_chr01	T	A	52557290	52557304	15
D_chr01	A	A	52836689	52836703	15
D_chr01	A	A	53176460	53176474	15
D_chr01	T	A	53220232	53220246	15
D_chr01	A	A	53459971	53459985	15
D_chr01	T	A	53517664	53517678	15
D_chr01	A	A	53624683	53624697	15
D_chr01	A	A	53652785	53652799	15
D_chr01	T	A	54212235	54212249	15
D_chr01	T	A	54483498	54483512	15
D_chr01	T	A	54489368	54489382	15
D_chr01	A	A	54533977	54533991	15
D_chr01	A	A	54724105	54724119	15
D_chr01	T	A	55020372	55020386	15
D_chr01	A	A	55050900	55050914	15
D_chr01	T	A	55220785	55220799	15
D_chr01	AAAAAC	AAAAAC	28684839	28684884	46
D_chr01	AAAAAC	AAAAAC	17434912	17434942	31
D_chr01	AAAACA	AAAAAC	47323594	47323620	27
D_chr01	GTTTTT	AAAAAC	11542476	11542499	24
D_chr01	CAAAAA	AAAAAC	28110252	28110275	24
D_chr01	TTTTTG	AAAAAC	25092760	25092781	22
D_chr01	ACAAAA	AAAAAC	962985	963005	21
D_chr01	TTTTTG	AAAAAC	22520444	22520464	21
D_chr01	TTTTTG	AAAAAC	28822329	28822349	21
D_chr01	TTTTGT	AAAAAC	32991215	32991235	21
D_chr01	TTTTGT	AAAAAC	39595394	39595414	21
D_chr01	AAACAA	AAAAAC	49379970	49379990	21
D_chr01	AAACAA	AAAAAC	50002939	50002959	21
D_chr01	AAAAAC	AAAAAC	17867726	17867745	20
D_chr01	TTTGTT	AAAAAC	20709461	20709480	20
D_chr01	TTTTTG	AAAAAC	9400247	9400265	19
D_chr01	GTTTTT	AAAAAC	12189505	12189523	19
D_chr01	CAAAAA	AAAAAC	20251393	20251411	19
D_chr01	CAAAAA	AAAAAC	27747571	27747589	19
D_chr01	TTTTTG	AAAAAC	33514447	33514465	19
D_chr01	GTTTTT	AAAAAC	1711800	1711817	18
D_chr01	TTTTTG	AAAAAC	1715366	1715383	18
D_chr01	TTTTTG	AAAAAC	14208004	14208021	18
D_chr01	TTTGTT	AAAAAC	14437396	14437413	18
D_chr01	AAACAA	AAAAAC	31521745	31521762	18
D_chr01	GTTTTT	AAAAAC	38916603	38916620	18
D_chr01	TTTTGT	AAAAAC	45640149	45640166	18
D_chr01	TTTTTG	AAAAAC	47142955	47142972	18
D_chr01	AAAAAG	AAAAAG	47463781	47463850	70
D_chr01	TTTTCT	AAAAAG	40989170	40989216	47
D_chr01	TTTTCT	AAAAAG	22883433	22883478	46
D_chr01	AAAAAG	AAAAAG	44082457	44082499	43
D_chr01	TTTCTT	AAAAAG	51303817	51303859	43
D_chr01	CTTTTT	AAAAAG	8411159	8411200	42
D_chr01	TTTTCT	AAAAAG	16781780	16781818	39
D_chr01	TTTTCT	AAAAAG	46208870	46208907	38
D_chr01	AAAGAA	AAAAAG	30324146	30324182	37
D_chr01	TTTTTC	AAAAAG	85489	85523	35
D_chr01	TTTTTC	AAAAAG	39698182	39698216	35
D_chr01	TTTTCT	AAAAAG	46470227	46470259	33
D_chr01	TTTTTC	AAAAAG	9689853	9689883	31
D_chr01	TTTTCT	AAAAAG	883195	883224	30
D_chr01	CTTTTT	AAAAAG	21660910	21660939	30
D_chr01	GAAAAA	AAAAAG	30372203	30372232	30
D_chr01	AAAAAG	AAAAAG	33818276	33818305	30
D_chr01	AAAAAG	AAAAAG	6299507	6299535	29
D_chr01	GAAAAA	AAAAAG	39887392	39887419	28
D_chr01	TTTTCT	AAAAAG	46709168	46709195	28
D_chr01	TTTTCT	AAAAAG	50786485	50786512	28
D_chr01	AAAGAA	AAAAAG	1560968	1560994	27
D_chr01	AAAAAG	AAAAAG	8067701	8067727	27
D_chr01	AAAAAG	AAAAAG	41881207	41881233	27
D_chr01	AAGAAA	AAAAAG	48671333	48671359	27
D_chr01	TTCTTT	AAAAAG	55006623	55006649	27
D_chr01	TCTTTT	AAAAAG	8794025	8794050	26
D_chr01	AGAAAA	AAAAAG	12869095	12869120	26
D_chr01	AGAAAA	AAAAAG	12878761	12878786	26
D_chr01	TCTTTT	AAAAAG	13761676	13761701	26
D_chr01	AAAAAG	AAAAAG	41318191	41318216	26
D_chr01	TTTCTT	AAAAAG	41829800	41829825	26
D_chr01	TCTTTT	AAAAAG	2539928	2539952	25
D_chr01	AAGAAA	AAAAAG	15300823	15300847	25
D_chr01	TTTCTT	AAAAAG	26729496	26729520	25
D_chr01	AAAGAA	AAAAAG	29578402	29578426	25
D_chr01	TTCTTT	AAAAAG	40652023	40652047	25
D_chr01	TTTTTC	AAAAAG	55122422	55122446	25
D_chr01	TTTCTT	AAAAAG	55295	55318	24
D_chr01	TTTTCT	AAAAAG	6481358	6481381	24
D_chr01	AAAGAA	AAAAAG	17850651	17850674	24
D_chr01	TTTTTC	AAAAAG	27899776	27899799	24
D_chr01	TTTCTT	AAAAAG	45661837	45661860	24
D_chr01	AAAAGA	AAAAAG	47201603	47201626	24
D_chr01	CTTTTT	AAAAAG	54768223	54768246	24
D_chr01	AAAAAG	AAAAAG	243911	243933	23
D_chr01	GAAAAA	AAAAAG	2542653	2542675	23
D_chr01	TTTTTC	AAAAAG	43253463	43253485	23
D_chr01	AAAAAG	AAAAAG	48118392	48118414	23
D_chr01	TTTTTC	AAAAAG	49734636	49734658	23
D_chr01	TTTTCT	AAAAAG	5686388	5686409	22
D_chr01	AAAAAG	AAAAAG	7510676	7510697	22
D_chr01	AAAAAG	AAAAAG	18419374	18419395	22
D_chr01	TTTTCT	AAAAAG	35332603	35332624	22
D_chr01	TTTTCT	AAAAAG	41196510	41196531	22
D_chr01	TTTTCT	AAAAAG	55022336	55022357	22
D_chr01	AAAAAG	AAAAAG	2268088	2268108	21
D_chr01	TTTCTT	AAAAAG	6742158	6742178	21
D_chr01	AAAAAG	AAAAAG	6985004	6985024	21
D_chr01	AAAAAG	AAAAAG	9848786	9848806	21
D_chr01	TTTCTT	AAAAAG	26299014	26299034	21
D_chr01	AAAAAG	AAAAAG	33391353	33391373	21
D_chr01	TTTTCT	AAAAAG	39702288	39702308	21
D_chr01	AAAAAG	AAAAAG	41339968	41339988	21
D_chr01	TTTCTT	AAAAAG	41993970	41993990	21
D_chr01	TTTCTT	AAAAAG	46989702	46989722	21
D_chr01	AAAGAA	AAAAAG	51388608	51388628	21
D_chr01	TTTCTT	AAAAAG	55007161	55007181	21
D_chr01	AAAAAG	AAAAAG	602262	602281	20
D_chr01	TTCTTT	AAAAAG	5899388	5899407	20
D_chr01	AAGAAA	AAAAAG	24188344	24188363	20
D_chr01	TTCTTT	AAAAAG	25167147	25167166	20
D_chr01	AAGAAA	AAAAAG	29363493	29363512	20
D_chr01	AAAGAA	AAAAAG	31521810	31521829	20
D_chr01	TTTTTC	AAAAAG	41295161	41295180	20
D_chr01	AAAAAG	AAAAAG	41683063	41683082	20
D_chr01	AAAAGA	AAAAAG	44859509	44859528	20
D_chr01	AAAAGA	AAAAAG	1050939	1050957	19
D_chr01	AAGAAA	AAAAAG	5428300	5428318	19
D_chr01	TTTCTT	AAAAAG	15720513	15720531	19
D_chr01	CTTTTT	AAAAAG	16512164	16512182	19
D_chr01	AAAAGA	AAAAAG	18053563	18053581	19
D_chr01	GAAAAA	AAAAAG	19712494	19712512	19
D_chr01	TCTTTT	AAAAAG	29711845	29711863	19
D_chr01	TTTTTC	AAAAAG	35285367	35285385	19
D_chr01	AAGAAA	AAAAAG	49040542	49040560	19
D_chr01	AAGAAA	AAAAAG	49381245	49381263	19
D_chr01	AGAAAA	AAAAAG	53299699	53299717	19
D_chr01	AAAAAG	AAAAAG	53880350	53880368	19
D_chr01	TTCTTT	AAAAAG	3960930	3960947	18
D_chr01	CTTTTT	AAAAAG	10269093	10269110	18
D_chr01	AAAAAG	AAAAAG	11744112	11744129	18
D_chr01	CTTTTT	AAAAAG	12058284	12058301	18
D_chr01	AAAAAG	AAAAAG	12290868	12290885	18
D_chr01	TTTTTC	AAAAAG	14775448	14775465	18
D_chr01	CTTTTT	AAAAAG	14837993	14838010	18
D_chr01	AAAAAG	AAAAAG	15227479	15227496	18
D_chr01	TCTTTT	AAAAAG	19408842	19408859	18
D_chr01	AAAAAG	AAAAAG	20854381	20854398	18
D_chr01	CTTTTT	AAAAAG	20923292	20923309	18
D_chr01	AAGAAA	AAAAAG	21039618	21039635	18
D_chr01	GAAAAA	AAAAAG	21834554	21834571	18
D_chr01	TTTTTC	AAAAAG	32500201	32500218	18
D_chr01	AAAAAG	AAAAAG	35876474	35876491	18
D_chr01	AAAAAG	AAAAAG	38920258	38920275	18
D_chr01	AAGAAA	AAAAAG	38922297	38922314	18
D_chr01	TCTTTT	AAAAAG	41905950	41905967	18
D_chr01	AAAAAG	AAAAAG	43703658	43703675	18
D_chr01	TTTTCT	AAAAAG	45130424	45130441	18
D_chr01	CTTTTT	AAAAAG	47388389	47388406	18
D_chr01	AAAAGA	AAAAAG	51721079	51721096	18
D_chr01	TTTTCT	AAAAAG	54801882	54801899	18
D_chr01	TTTTCT	AAAAAG	54811438	54811455	18
D_chr01	AAAATA	AAAAAT	43003127	43003190	64
D_chr01	AAAAAT	AAAAAT	24188288	24188341	54
D_chr01	TAAAAA	AAAAAT	36432682	36432734	53
D_chr01	AAAAAT	AAAAAT	48667310	48667356	47
D_chr01	TTTTTA	AAAAAT	16778175	16778216	42
D_chr01	AAAAAT	AAAAAT	8349026	8349065	40
D_chr01	AAAAAT	AAAAAT	44828607	44828646	40
D_chr01	TTTATT	AAAAAT	10445533	10445571	39
D_chr01	TTATTT	AAAAAT	45260815	45260852	38
D_chr01	ATTTTT	AAAAAT	52267307	52267344	38
D_chr01	AAATAA	AAAAAT	4999935	4999969	35
D_chr01	TTTTAT	AAAAAT	8520709	8520743	35
D_chr01	AAAAAT	AAAAAT	13726632	13726666	35
D_chr01	ATAAAA	AAAAAT	25588360	25588394	35
D_chr01	TTTTAT	AAAAAT	44555221	44555255	35
D_chr01	TAAAAA	AAAAAT	2179040	2179073	34
D_chr01	TTTTTA	AAAAAT	38096171	38096204	34
D_chr01	AAAAAT	AAAAAT	17027449	17027481	33
D_chr01	AAAATA	AAAAAT	52090166	52090198	33
D_chr01	AAATAA	AAAAAT	2639728	2639759	32
D_chr01	AAAAAT	AAAAAT	24030308	24030339	32
D_chr01	TAAAAA	AAAAAT	46706097	46706128	32
D_chr01	TTATTT	AAAAAT	48016904	48016935	32
D_chr01	TTTTTA	AAAAAT	16767790	16767819	30
D_chr01	AAAATA	AAAAAT	46450223	46450251	29
D_chr01	TTTTAT	AAAAAT	10125616	10125643	28
D_chr01	AAAAAT	AAAAAT	9304269	9304295	27
D_chr01	AATAAA	AAAAAT	17377750	17377776	27
D_chr01	AAAAAT	AAAAAT	8658856	8658881	26
D_chr01	ATTTTT	AAAAAT	10156039	10156064	26
D_chr01	TAAAAA	AAAAAT	14626760	14626785	26
D_chr01	ATAAAA	AAAAAT	16321197	16321222	26
D_chr01	AAAATA	AAAAAT	17369098	17369123	26
D_chr01	TAAAAA	AAAAAT	21957605	21957630	26
D_chr01	AAAAAT	AAAAAT	22239072	22239097	26
D_chr01	TATTTT	AAAAAT	30527375	30527400	26
D_chr01	TTTTAT	AAAAAT	53993736	53993761	26
D_chr01	AAAATA	AAAAAT	3598502	3598526	25
D_chr01	AAAAAT	AAAAAT	5749558	5749582	25
D_chr01	AAAAAT	AAAAAT	6039247	6039271	25
D_chr01	AAAAAT	AAAAAT	7678057	7678081	25
D_chr01	TATTTT	AAAAAT	7772147	7772171	25
D_chr01	TTTATT	AAAAAT	10701254	10701278	25
D_chr01	ATAAAA	AAAAAT	11069990	11070014	25
D_chr01	ATAAAA	AAAAAT	11081114	11081138	25
D_chr01	TATTTT	AAAAAT	15231918	15231942	25
D_chr01	AAAAAT	AAAAAT	30781960	30781984	25
D_chr01	AAAATA	AAAAAT	38886441	38886465	25
D_chr01	AATAAA	AAAAAT	4272002	4272025	24
D_chr01	TAAAAA	AAAAAT	7026511	7026534	24
D_chr01	ATTTTT	AAAAAT	21342430	21342453	24
D_chr01	ATAAAA	AAAAAT	21528908	21528931	24
D_chr01	TTTTTA	AAAAAT	22834639	22834662	24
D_chr01	TAAAAA	AAAAAT	40674386	40674409	24
D_chr01	TAAAAA	AAAAAT	44477899	44477922	24
D_chr01	ATTTTT	AAAAAT	44622071	44622094	24
D_chr01	TTTTTA	AAAAAT	47436051	47436074	24
D_chr01	TAAAAA	AAAAAT	47611392	47611415	24
D_chr01	TAAAAA	AAAAAT	47990163	47990186	24
D_chr01	AAATAA	AAAAAT	1605741	1605763	23
D_chr01	TATTTT	AAAAAT	2191966	2191988	23
D_chr01	ATTTTT	AAAAAT	3011202	3011224	23
D_chr01	TTTTAT	AAAAAT	10274470	10274492	23
D_chr01	AATAAA	AAAAAT	12031497	12031519	23
D_chr01	TAAAAA	AAAAAT	13084062	13084084	23
D_chr01	AAAAAT	AAAAAT	19931182	19931204	23
D_chr01	TTTTTA	AAAAAT	20214686	20214708	23
D_chr01	ATAAAA	AAAAAT	21350496	21350518	23
D_chr01	AAAAAT	AAAAAT	22984695	22984717	23
D_chr01	AAATAA	AAAAAT	24743826	24743848	23
D_chr01	TTTTTA	AAAAAT	27153875	27153897	23
D_chr01	TTTTAT	AAAAAT	41222288	41222310	23
D_chr01	AAAAAT	AAAAAT	45371726	45371748	23
D_chr01	TTTTTA	AAAAAT	48206407	48206429	23
D_chr01	TTTTTA	AAAAAT	48600866	48600888	23
D_chr01	TTTTTA	AAAAAT	53883837	53883859	23
D_chr01	TTTTAT	AAAAAT	562226	562247	22
D_chr01	TTTTTA	AAAAAT	2133364	2133385	22
D_chr01	TTTTAT	AAAAAT	10681027	10681048	22
D_chr01	TTTTAT	AAAAAT	18619219	18619240	22
D_chr01	AAAATA	AAAAAT	19293221	19293242	22
D_chr01	AAAAAT	AAAAAT	22231687	22231708	22
D_chr01	TTTATT	AAAAAT	26496158	26496179	22
D_chr01	TAAAAA	AAAAAT	28100499	28100520	22
D_chr01	TTTATT	AAAAAT	29304108	29304129	22
D_chr01	AAAATA	AAAAAT	31869221	31869242	22
D_chr01	TTTTAT	AAAAAT	32363477	32363498	22
D_chr01	ATTTTT	AAAAAT	34683762	34683783	22
D_chr01	AATAAA	AAAAAT	44748754	44748775	22
D_chr01	TATTTT	AAAAAT	46608808	46608829	22
D_chr01	TAAAAA	AAAAAT	1521263	1521283	21
D_chr01	TAAAAA	AAAAAT	1991548	1991568	21
D_chr01	AATAAA	AAAAAT	2237591	2237611	21
D_chr01	AAAATA	AAAAAT	2851222	2851242	21
D_chr01	AAAAAT	AAAAAT	5676577	5676597	21
D_chr01	TTTATT	AAAAAT	10172729	10172749	21
D_chr01	TAAAAA	AAAAAT	13454501	13454521	21
D_chr01	AAAATA	AAAAAT	22684792	22684812	21
D_chr01	AAAAAT	AAAAAT	23091337	23091357	21
D_chr01	TAAAAA	AAAAAT	26596953	26596973	21
D_chr01	TTTATT	AAAAAT	30379412	30379432	21
D_chr01	AAAAAT	AAAAAT	30739907	30739927	21
D_chr01	TTTATT	AAAAAT	40596465	40596485	21
D_chr01	TAAAAA	AAAAAT	42295927	42295947	21
D_chr01	TTTTAT	AAAAAT	44482126	44482146	21
D_chr01	TTTATT	AAAAAT	44947635	44947655	21
D_chr01	AATAAA	AAAAAT	54213357	54213377	21
D_chr01	ATTTTT	AAAAAT	54824244	54824264	21
D_chr01	AATAAA	AAAAAT	1387829	1387848	20
D_chr01	TATTTT	AAAAAT	1496636	1496655	20
D_chr01	TATTTT	AAAAAT	2107870	2107889	20
D_chr01	AAAATA	AAAAAT	3292831	3292850	20
D_chr01	TAAAAA	AAAAAT	5270193	5270212	20
D_chr01	TATTTT	AAAAAT	8096744	8096763	20
D_chr01	TTATTT	AAAAAT	9057326	9057345	20
D_chr01	TATTTT	AAAAAT	12172101	12172120	20
D_chr01	TTTATT	AAAAAT	13465921	13465940	20
D_chr01	TATTTT	AAAAAT	13543037	13543056	20
D_chr01	AAAAAT	AAAAAT	15463492	15463511	20
D_chr01	ATTTTT	AAAAAT	16158531	16158550	20
D_chr01	ATAAAA	AAAAAT	16311976	16311995	20
D_chr01	TTTTTA	AAAAAT	16785555	16785574	20
D_chr01	AAAATA	AAAAAT	21453412	21453431	20
D_chr01	AAAAAT	AAAAAT	25392804	25392823	20
D_chr01	AAAAAT	AAAAAT	26222963	26222982	20
D_chr01	AAAATA	AAAAAT	27750156	27750175	20
D_chr01	ATAAAA	AAAAAT	28671887	28671906	20
D_chr01	TTATTT	AAAAAT	29932631	29932650	20
D_chr01	TTTATT	AAAAAT	33648795	33648814	20
D_chr01	TTTATT	AAAAAT	41370851	41370870	20
D_chr01	TAAAAA	AAAAAT	42100858	42100877	20
D_chr01	TTTATT	AAAAAT	42273800	42273819	20
D_chr01	TATTTT	AAAAAT	46413716	46413735	20
D_chr01	AAAAAT	AAAAAT	49663182	49663201	20
D_chr01	ATTTTT	AAAAAT	50851380	50851399	20
D_chr01	ATTTTT	AAAAAT	54871895	54871914	20
D_chr01	TAAAAA	AAAAAT	199078	199096	19
D_chr01	ATTTTT	AAAAAT	1434346	1434364	19
D_chr01	ATTTTT	AAAAAT	1776461	1776479	19
D_chr01	TATTTT	AAAAAT	1832606	1832624	19
D_chr01	ATAAAA	AAAAAT	2064368	2064386	19
D_chr01	TAAAAA	AAAAAT	2376886	2376904	19
D_chr01	ATAAAA	AAAAAT	2503432	2503450	19
D_chr01	ATTTTT	AAAAAT	2864119	2864137	19
D_chr01	TATTTT	AAAAAT	4005857	4005875	19
D_chr01	TATTTT	AAAAAT	5556602	5556620	19
D_chr01	TTATTT	AAAAAT	5677860	5677878	19
D_chr01	ATAAAA	AAAAAT	5779549	5779567	19
D_chr01	TATTTT	AAAAAT	5961910	5961928	19
D_chr01	TAAAAA	AAAAAT	8302053	8302071	19
D_chr01	AATAAA	AAAAAT	9320499	9320517	19
D_chr01	TATTTT	AAAAAT	10274420	10274438	19
D_chr01	AAATAA	AAAAAT	11013108	11013126	19
D_chr01	TTTTTA	AAAAAT	12411733	12411751	19
D_chr01	TTTTTA	AAAAAT	12498333	12498351	19
D_chr01	TTATTT	AAAAAT	12887253	12887271	19
D_chr01	TATTTT	AAAAAT	16407700	16407718	19
D_chr01	TATTTT	AAAAAT	17152213	17152231	19
D_chr01	TAAAAA	AAAAAT	17208757	17208775	19
D_chr01	TAAAAA	AAAAAT	17596396	17596414	19
D_chr01	TAAAAA	AAAAAT	18744900	18744918	19
D_chr01	AAATAA	AAAAAT	28264941	28264959	19
D_chr01	TAAAAA	AAAAAT	34634735	34634753	19
D_chr01	TAAAAA	AAAAAT	36379087	36379105	19
D_chr01	AAAAAT	AAAAAT	38176870	38176888	19
D_chr01	TAAAAA	AAAAAT	44668605	44668623	19
D_chr01	TAAAAA	AAAAAT	45743367	45743385	19
D_chr01	TTATTT	AAAAAT	46404935	46404953	19
D_chr01	TATTTT	AAAAAT	46670125	46670143	19
D_chr01	TATTTT	AAAAAT	47987241	47987259	19
D_chr01	TATTTT	AAAAAT	49017501	49017519	19
D_chr01	TAAAAA	AAAAAT	49254634	49254652	19
D_chr01	TATTTT	AAAAAT	49822453	49822471	19
D_chr01	AAAATA	AAAAAT	49845219	49845237	19
D_chr01	AAATAA	AAAAAT	50203939	50203957	19
D_chr01	TTTTTA	AAAAAT	882841	882858	18
D_chr01	AAAATA	AAAAAT	1170036	1170053	18
D_chr01	AAATAA	AAAAAT	1629474	1629491	18
D_chr01	AAAAAT	AAAAAT	1723085	1723102	18
D_chr01	AAAAAT	AAAAAT	1872198	1872215	18
D_chr01	AAAAAT	AAAAAT	1891165	1891182	18
D_chr01	AAAATA	AAAAAT	1939615	1939632	18
D_chr01	TATTTT	AAAAAT	2045358	2045375	18
D_chr01	ATTTTT	AAAAAT	2343682	2343699	18
D_chr01	TATTTT	AAAAAT	2584963	2584980	18
D_chr01	ATTTTT	AAAAAT	3121274	3121291	18
D_chr01	ATTTTT	AAAAAT	5129345	5129362	18
D_chr01	TAAAAA	AAAAAT	5455440	5455457	18
D_chr01	TATTTT	AAAAAT	5768636	5768653	18
D_chr01	ATTTTT	AAAAAT	6491426	6491443	18
D_chr01	AAAAAT	AAAAAT	7330965	7330982	18
D_chr01	AAAAAT	AAAAAT	8536625	8536642	18
D_chr01	ATTTTT	AAAAAT	8573270	8573287	18
D_chr01	AAAAAT	AAAAAT	8682914	8682931	18
D_chr01	TAAAAA	AAAAAT	8894685	8894702	18
D_chr01	TAAAAA	AAAAAT	9538213	9538230	18
D_chr01	TATTTT	AAAAAT	9545018	9545035	18
D_chr01	AAAAAT	AAAAAT	9615228	9615245	18
D_chr01	TAAAAA	AAAAAT	9756779	9756796	18
D_chr01	ATTTTT	AAAAAT	9821348	9821365	18
D_chr01	TAAAAA	AAAAAT	9853547	9853564	18
D_chr01	AAATAA	AAAAAT	10075557	10075574	18
D_chr01	TATTTT	AAAAAT	10253429	10253446	18
D_chr01	TATTTT	AAAAAT	10461363	10461380	18
D_chr01	ATTTTT	AAAAAT	11101002	11101019	18
D_chr01	TTTTTA	AAAAAT	11535167	11535184	18
D_chr01	TAAAAA	AAAAAT	12718337	12718354	18
D_chr01	TTTTTA	AAAAAT	12802588	12802605	18
D_chr01	TATTTT	AAAAAT	12912920	12912937	18
D_chr01	ATTTTT	AAAAAT	13168195	13168212	18
D_chr01	AATAAA	AAAAAT	13208381	13208398	18
D_chr01	ATTTTT	AAAAAT	13552905	13552922	18
D_chr01	ATTTTT	AAAAAT	13570589	13570606	18
D_chr01	AAAATA	AAAAAT	14012295	14012312	18
D_chr01	ATTTTT	AAAAAT	14250129	14250146	18
D_chr01	TTATTT	AAAAAT	15376491	15376508	18
D_chr01	AAAAAT	AAAAAT	15933437	15933454	18
D_chr01	TTTATT	AAAAAT	15997838	15997855	18
D_chr01	TTTATT	AAAAAT	17471722	17471739	18
D_chr01	ATTTTT	AAAAAT	17546784	17546801	18
D_chr01	TAAAAA	AAAAAT	18592218	18592235	18
D_chr01	ATTTTT	AAAAAT	20627346	20627363	18
D_chr01	TAAAAA	AAAAAT	22535548	22535565	18
D_chr01	TATTTT	AAAAAT	22650449	22650466	18
D_chr01	AAAATA	AAAAAT	23037233	23037250	18
D_chr01	AAAAAT	AAAAAT	26020276	26020293	18
D_chr01	ATAAAA	AAAAAT	27396446	27396463	18
D_chr01	TTATTT	AAAAAT	27541919	27541936	18
D_chr01	TTTTTA	AAAAAT	27786003	27786020	18
D_chr01	TTTTTA	AAAAAT	29137882	29137899	18
D_chr01	TATTTT	AAAAAT	29450230	29450247	18
D_chr01	AATAAA	AAAAAT	30310507	30310524	18
D_chr01	ATAAAA	AAAAAT	30734818	30734835	18
D_chr01	TTATTT	AAAAAT	31488149	31488166	18
D_chr01	ATTTTT	AAAAAT	37688996	37689013	18
D_chr01	AAAATA	AAAAAT	39800897	39800914	18
D_chr01	TTTTTA	AAAAAT	41048011	41048028	18
D_chr01	ATTTTT	AAAAAT	43877167	43877184	18
D_chr01	TTTTTA	AAAAAT	44202709	44202726	18
D_chr01	AAATAA	AAAAAT	44202846	44202863	18
D_chr01	AAAAAT	AAAAAT	44946963	44946980	18
D_chr01	TTTTTA	AAAAAT	46565472	46565489	18
D_chr01	TTTTTA	AAAAAT	46940359	46940376	18
D_chr01	TATTTT	AAAAAT	47307467	47307484	18
D_chr01	TAAAAA	AAAAAT	48037347	48037364	18
D_chr01	ATTTTT	AAAAAT	48231722	48231739	18
D_chr01	ATAAAA	AAAAAT	48292647	48292664	18
D_chr01	ATAAAA	AAAAAT	48975412	48975429	18
D_chr01	ATAAAA	AAAAAT	50198487	50198504	18
D_chr01	TATTTT	AAAAAT	50320132	50320149	18
D_chr01	TTTATT	AAAAAT	53009599	53009616	18
D_chr01	ATTTTT	AAAAAT	53692010	53692027	18
D_chr01	ATTTTT	AAAAAT	53929285	53929302	18
D_chr01	ATTTTT	AAAAAT	54397852	54397869	18
D_chr01	TTTTTA	AAAAAT	55135860	55135877	18
D_chr01	AAAAAT	AAAAAT	55325529	55325546	18
D_chr01	AAAAC	AAAAC	22339877	22339911	35
D_chr01	AAAAC	AAAAC	45276121	45276155	35
D_chr01	TTTTG	AAAAC	2002211	2002240	30
D_chr01	CAAAA	AAAAC	26758951	26758976	26
D_chr01	TTTTG	AAAAC	6701402	6701425	24
D_chr01	AAACA	AAAAC	14669720	14669743	24
D_chr01	TTTTG	AAAAC	36494381	36494404	24
D_chr01	AAAAC	AAAAC	45259078	45259101	24
D_chr01	AAAAC	AAAAC	40720613	40720635	23
D_chr01	AAAAC	AAAAC	1959727	1959747	21
D_chr01	TGTTT	AAAAC	50697838	50697858	21
D_chr01	GTTTT	AAAAC	7853107	7853126	20
D_chr01	GTTTT	AAAAC	11622472	11622491	20
D_chr01	CAAAA	AAAAC	53064528	53064547	20
D_chr01	TTTTG	AAAAC	13261767	13261785	19
D_chr01	CAAAA	AAAAC	10193771	10193788	18
D_chr01	AAAAC	AAAAC	14500139	14500156	18
D_chr01	TTTGT	AAAAC	20532403	20532420	18
D_chr01	TTTGT	AAAAC	21229811	21229828	18
D_chr01	TTTTG	AAAAC	37562927	37562944	18
D_chr01	TTTTG	AAAAC	46764090	46764107	18
D_chr01	TTTGT	AAAAC	47539173	47539190	18
D_chr01	AAAAC	AAAAC	401521	401537	17
D_chr01	AAAAC	AAAAC	8833633	8833649	17
D_chr01	TGTTT	AAAAC	9974699	9974715	17
D_chr01	AACAA	AAAAC	33611558	33611574	17
D_chr01	TGTTT	AAAAC	1192174	1192189	16
D_chr01	TGTTT	AAAAC	4657681	4657696	16
D_chr01	AAAAC	AAAAC	15927894	15927909	16
D_chr01	TTGTT	AAAAC	18262360	18262375	16
D_chr01	AACAA	AAAAC	20134579	20134594	16
D_chr01	AAAAC	AAAAC	22629973	22629988	16
D_chr01	ACAAA	AAAAC	34038962	34038977	16
D_chr01	AAAAC	AAAAC	43882154	43882169	16
D_chr01	TGTTT	AAAAC	47320119	47320134	16
D_chr01	AAAAC	AAAAC	52611606	52611621	16
D_chr01	AAAAC	AAAAC	2066113	2066127	15
D_chr01	AAAAC	AAAAC	2248974	2248988	15
D_chr01	GTTTT	AAAAC	6422182	6422196	15
D_chr01	GTTTT	AAAAC	6455547	6455561	15
D_chr01	CAAAA	AAAAC	6691402	6691416	15
D_chr01	TTTTG	AAAAC	7800952	7800966	15
D_chr01	GTTTT	AAAAC	9085945	9085959	15
D_chr01	AAAAC	AAAAC	9853147	9853161	15
D_chr01	AAACA	AAAAC	11020988	11021002	15
D_chr01	CAAAA	AAAAC	16387891	16387905	15
D_chr01	CAAAA	AAAAC	22939980	22939994	15
D_chr01	AACAA	AAAAC	23046372	23046386	15
D_chr01	AAACA	AAAAC	26523890	26523904	15
D_chr01	CAAAA	AAAAC	31263692	31263706	15
D_chr01	CAAAA	AAAAC	33788047	33788061	15
D_chr01	CAAAA	AAAAC	40801167	40801181	15
D_chr01	CAAAA	AAAAC	41406242	41406256	15
D_chr01	TTGTT	AAAAC	42249129	42249143	15
D_chr01	TGTTT	AAAAC	43777670	43777684	15
D_chr01	CAAAA	AAAAC	43826822	43826836	15
D_chr01	AAAAC	AAAAC	48075871	48075885	15
D_chr01	TTTTG	AAAAC	53345588	53345602	15
D_chr01	AAAAC	AAAAC	54838998	54839012	15
D_chr01	AACCAA	AAAACC	40523328	40523358	31
D_chr01	AAAACC	AAAACC	14847761	14847782	22
D_chr01	GGTTTT	AAAACC	48404639	48404659	21
D_chr01	AAACCA	AAAACC	18982935	18982952	18
D_chr01	CGTTTT	AAAACG	13468220	13468244	25
D_chr01	GAAAAC	AAAACG	42779927	42779951	25
D_chr01	GAAAAC	AAAACG	29343859	29343881	23
D_chr01	TTTCGT	AAAACG	2239484	2239505	22
D_chr01	CGTTTT	AAAACG	11630492	11630510	19
D_chr01	GAAAAC	AAAACG	34287842	34287860	19
D_chr01	GAAAAC	AAAACG	44203810	44203827	18
D_chr01	TAAAAC	AAAACT	25373917	25373957	41
D_chr01	TAAAAC	AAAACT	12809533	12809563	31
D_chr01	TTTAGT	AAAACT	44802777	44802805	29
D_chr01	TTTAGT	AAAACT	5929370	5929392	23
D_chr01	TTTTAG	AAAACT	26771576	26771598	23
D_chr01	TTTAGT	AAAACT	55021309	55021330	22
D_chr01	AAACTA	AAAACT	32802433	32802452	20
D_chr01	AACTAA	AAAACT	27232146	27232164	19
D_chr01	TTTTC	AAAAG	43964053	43964102	50
D_chr01	AAAAG	AAAAG	41712497	41712535	39
D_chr01	AAAAG	AAAAG	9977660	9977697	38
D_chr01	AAAGA	AAAAG	20414274	20414310	37
D_chr01	TTTTC	AAAAG	18648347	18648381	35
D_chr01	TTTTC	AAAAG	22201476	22201509	34
D_chr01	TTTTC	AAAAG	41621759	41621788	30
D_chr01	TTTTC	AAAAG	42340494	42340522	29
D_chr01	TTTTC	AAAAG	12738682	12738709	28
D_chr01	AAAGA	AAAAG	52965613	52965639	27
D_chr01	AAAAG	AAAAG	14636377	14636402	26
D_chr01	TCTTT	AAAAG	771354	771378	25
D_chr01	TTTTC	AAAAG	18405926	18405950	25
D_chr01	TTTTC	AAAAG	18415205	18415229	25
D_chr01	CTTTT	AAAAG	38096065	38096089	25
D_chr01	AAAAG	AAAAG	10923241	10923264	24
D_chr01	AAAAG	AAAAG	15036710	15036733	24
D_chr01	TTTTC	AAAAG	27745149	27745172	24
D_chr01	AAAGA	AAAAG	29418530	29418553	24
D_chr01	AGAAA	AAAAG	33593862	33593885	24
D_chr01	AAAAG	AAAAG	38211617	38211640	24
D_chr01	TTTCT	AAAAG	43297095	43297118	24
D_chr01	AAAAG	AAAAG	46999408	46999431	24
D_chr01	AAAAG	AAAAG	8536914	8536936	23
D_chr01	TTTCT	AAAAG	17649028	17649050	23
D_chr01	TTTTC	AAAAG	52467587	52467609	23
D_chr01	AAAAG	AAAAG	3627540	3627561	22
D_chr01	AAAAG	AAAAG	4925712	4925733	22
D_chr01	TTTTC	AAAAG	11083249	11083270	22
D_chr01	TTTTC	AAAAG	16506586	16506607	22
D_chr01	CTTTT	AAAAG	27229494	27229515	22
D_chr01	TTTCT	AAAAG	28081493	28081514	22
D_chr01	TCTTT	AAAAG	901568	901588	21
D_chr01	TTTTC	AAAAG	8135769	8135789	21
D_chr01	TCTTT	AAAAG	9553048	9553068	21
D_chr01	TCTTT	AAAAG	45634687	45634707	21
D_chr01	GAAAA	AAAAG	5800149	5800168	20
D_chr01	GAAAA	AAAAG	627996	628014	19
D_chr01	TTTTC	AAAAG	1661308	1661326	19
D_chr01	AAAAG	AAAAG	4679338	4679356	19
D_chr01	TTTTC	AAAAG	5673949	5673967	19
D_chr01	AAAAG	AAAAG	6990196	6990214	19
D_chr01	TTTTC	AAAAG	10317873	10317891	19
D_chr01	AAAAG	AAAAG	10924423	10924441	19
D_chr01	TCTTT	AAAAG	14001278	14001296	19
D_chr01	AAAAG	AAAAG	15050300	15050318	19
D_chr01	TTCTT	AAAAG	16004391	16004409	19
D_chr01	GAAAA	AAAAG	16018364	16018382	19
D_chr01	AAAAG	AAAAG	19368575	19368593	19
D_chr01	TTTTC	AAAAG	20500304	20500322	19
D_chr01	AAAAG	AAAAG	22246743	22246761	19
D_chr01	AAAAG	AAAAG	23066235	23066253	19
D_chr01	TTTTC	AAAAG	24840719	24840737	19
D_chr01	AAAAG	AAAAG	28459008	28459026	19
D_chr01	AAAAG	AAAAG	29750561	29750579	19
D_chr01	AAAAG	AAAAG	37269229	37269247	19
D_chr01	AAAAG	AAAAG	40412658	40412676	19
D_chr01	AAAAG	AAAAG	44008948	44008966	19
D_chr01	TTTTC	AAAAG	48101557	48101575	19
D_chr01	AAAAG	AAAAG	55267509	55267527	19
D_chr01	AAAAG	AAAAG	900110	900127	18
D_chr01	TTTCT	AAAAG	12985318	12985335	18
D_chr01	AAGAA	AAAAG	14627531	14627548	18
D_chr01	AAAAG	AAAAG	18055561	18055578	18
D_chr01	AAAAG	AAAAG	18549955	18549972	18
D_chr01	AAAAG	AAAAG	20873944	20873961	18
D_chr01	AAAGA	AAAAG	28441977	28441994	18
D_chr01	TTTCT	AAAAG	29415085	29415102	18
D_chr01	AAAAG	AAAAG	29686338	29686355	18
D_chr01	AAAAG	AAAAG	40053350	40053367	18
D_chr01	TTTTC	AAAAG	40775145	40775162	18
D_chr01	TTTTC	AAAAG	42547960	42547977	18
D_chr01	TTTCT	AAAAG	43589716	43589733	18
D_chr01	TTTCT	AAAAG	46808969	46808986	18
D_chr01	TTTTC	AAAAG	48626254	48626271	18
D_chr01	AAAGA	AAAAG	48803560	48803577	18
D_chr01	TTTTC	AAAAG	374595	374611	17
D_chr01	TTTTC	AAAAG	1086546	1086562	17
D_chr01	TTTCT	AAAAG	1357581	1357597	17
D_chr01	TTTTC	AAAAG	5200893	5200909	17
D_chr01	AAAAG	AAAAG	11972828	11972844	17
D_chr01	AAAAG	AAAAG	12983776	12983792	17
D_chr01	TTTTC	AAAAG	13173108	13173124	17
D_chr01	AAGAA	AAAAG	14400076	14400092	17
D_chr01	TTCTT	AAAAG	16214998	16215014	17
D_chr01	TTCTT	AAAAG	16468187	16468203	17
D_chr01	AAGAA	AAAAG	18074816	18074832	17
D_chr01	TTTCT	AAAAG	19921575	19921591	17
D_chr01	AAAAG	AAAAG	21397748	21397764	17
D_chr01	TTTTC	AAAAG	22217536	22217552	17
D_chr01	AAAGA	AAAAG	26278295	26278311	17
D_chr01	TTTTC	AAAAG	30430600	30430616	17
D_chr01	AAGAA	AAAAG	34378224	34378240	17
D_chr01	TTTTC	AAAAG	35794912	35794928	17
D_chr01	TTTCT	AAAAG	37996468	37996484	17
D_chr01	TTCTT	AAAAG	39711258	39711274	17
D_chr01	TCTTT	AAAAG	40084097	40084113	17
D_chr01	AAAAG	AAAAG	40156206	40156222	17
D_chr01	TTTTC	AAAAG	40159372	40159388	17
D_chr01	TTTTC	AAAAG	42790837	42790853	17
D_chr01	AAAGA	AAAAG	43254161	43254177	17
D_chr01	AAGAA	AAAAG	43668127	43668143	17
D_chr01	TTCTT	AAAAG	46566383	46566399	17
D_chr01	TTCTT	AAAAG	47033087	47033103	17
D_chr01	AAAGA	AAAAG	50897067	50897083	17
D_chr01	TTTCT	AAAAG	54655258	54655274	17
D_chr01	AAGAA	AAAAG	244026	244041	16
D_chr01	AGAAA	AAAAG	1232587	1232602	16
D_chr01	AAAGA	AAAAG	6595913	6595928	16
D_chr01	TTTTC	AAAAG	7334282	7334297	16
D_chr01	AAAAG	AAAAG	8420456	8420471	16
D_chr01	AAAAG	AAAAG	9433232	9433247	16
D_chr01	AAAAG	AAAAG	10019162	10019177	16
D_chr01	TCTTT	AAAAG	10834819	10834834	16
D_chr01	CTTTT	AAAAG	11287985	11288000	16
D_chr01	AGAAA	AAAAG	13616406	13616421	16
D_chr01	TCTTT	AAAAG	15328981	15328996	16
D_chr01	AAAAG	AAAAG	18524597	18524612	16
D_chr01	TCTTT	AAAAG	19380671	19380686	16
D_chr01	AGAAA	AAAAG	22424748	22424763	16
D_chr01	AAAAG	AAAAG	24124053	24124068	16
D_chr01	TTCTT	AAAAG	28510798	28510813	16
D_chr01	TTCTT	AAAAG	28518242	28518257	16
D_chr01	TTTCT	AAAAG	28816677	28816692	16
D_chr01	AAAAG	AAAAG	29105997	29106012	16
D_chr01	AAAAG	AAAAG	29548684	29548699	16
D_chr01	TTTTC	AAAAG	35129341	35129356	16
D_chr01	AAAAG	AAAAG	35568202	35568217	16
D_chr01	TTCTT	AAAAG	36086858	36086873	16
D_chr01	AAGAA	AAAAG	36260094	36260109	16
D_chr01	TCTTT	AAAAG	37772573	37772588	16
D_chr01	AAAAG	AAAAG	39856143	39856158	16
D_chr01	AAAAG	AAAAG	40836495	40836510	16
D_chr01	TTTTC	AAAAG	44021552	44021567	16
D_chr01	AAAAG	AAAAG	45003756	45003771	16
D_chr01	AAAAG	AAAAG	45013131	45013146	16
D_chr01	TTTTC	AAAAG	45885372	45885387	16
D_chr01	AAAAG	AAAAG	48050319	48050334	16
D_chr01	AAAAG	AAAAG	48730282	48730297	16
D_chr01	TTTTC	AAAAG	49299850	49299865	16
D_chr01	AAAAG	AAAAG	49559843	49559858	16
D_chr01	TTTTC	AAAAG	50416266	50416281	16
D_chr01	TCTTT	AAAAG	53629997	53630012	16
D_chr01	CTTTT	AAAAG	109644	109658	15
D_chr01	CTTTT	AAAAG	1647841	1647855	15
D_chr01	TTTTC	AAAAG	1655658	1655672	15
D_chr01	CTTTT	AAAAG	1739821	1739835	15
D_chr01	AAAAG	AAAAG	2450273	2450287	15
D_chr01	TCTTT	AAAAG	3374670	3374684	15
D_chr01	GAAAA	AAAAG	3709682	3709696	15
D_chr01	GAAAA	AAAAG	4782078	4782092	15
D_chr01	TCTTT	AAAAG	5454537	5454551	15
D_chr01	GAAAA	AAAAG	6098413	6098427	15
D_chr01	AAAAG	AAAAG	7712924	7712938	15
D_chr01	CTTTT	AAAAG	7870826	7870840	15
D_chr01	AAAAG	AAAAG	10401375	10401389	15
D_chr01	TTTTC	AAAAG	11354927	11354941	15
D_chr01	TTTTC	AAAAG	11655179	11655193	15
D_chr01	TTCTT	AAAAG	11668030	11668044	15
D_chr01	AAAAG	AAAAG	13638222	13638236	15
D_chr01	TTTTC	AAAAG	14024999	14025013	15
D_chr01	CTTTT	AAAAG	16509727	16509741	15
D_chr01	TTTTC	AAAAG	16562133	16562147	15
D_chr01	AAAAG	AAAAG	18499725	18499739	15
D_chr01	TTTTC	AAAAG	19523394	19523408	15
D_chr01	TTCTT	AAAAG	21013500	21013514	15
D_chr01	AAAAG	AAAAG	21614105	21614119	15
D_chr01	TTTTC	AAAAG	22371153	22371167	15
D_chr01	GAAAA	AAAAG	23019943	23019957	15
D_chr01	GAAAA	AAAAG	24263082	24263096	15
D_chr01	AAAGA	AAAAG	25561033	25561047	15
D_chr01	GAAAA	AAAAG	25989576	25989590	15
D_chr01	TTCTT	AAAAG	26173346	26173360	15
D_chr01	CTTTT	AAAAG	27025554	27025568	15
D_chr01	AAGAA	AAAAG	27097879	27097893	15
D_chr01	AAAGA	AAAAG	27595132	27595146	15
D_chr01	GAAAA	AAAAG	27796703	27796717	15
D_chr01	AAAAG	AAAAG	30141961	30141975	15
D_chr01	AAAAG	AAAAG	30878666	30878680	15
D_chr01	AAAAG	AAAAG	30893055	30893069	15
D_chr01	AGAAA	AAAAG	33734750	33734764	15
D_chr01	AAAAG	AAAAG	34911258	34911272	15
D_chr01	AAGAA	AAAAG	35412243	35412257	15
D_chr01	CTTTT	AAAAG	36049615	36049629	15
D_chr01	CTTTT	AAAAG	37544571	37544585	15
D_chr01	TTTCT	AAAAG	37838944	37838958	15
D_chr01	AAAAG	AAAAG	38987051	38987065	15
D_chr01	GAAAA	AAAAG	39204804	39204818	15
D_chr01	TTTTC	AAAAG	40611714	40611728	15
D_chr01	AAAAG	AAAAG	40833307	40833321	15
D_chr01	TTTCT	AAAAG	42488667	42488681	15
D_chr01	TTTTC	AAAAG	43775989	43776003	15
D_chr01	AAAAG	AAAAG	44369237	44369251	15
D_chr01	TTTTC	AAAAG	46230543	46230557	15
D_chr01	AAAAG	AAAAG	46315978	46315992	15
D_chr01	CTTTT	AAAAG	47711213	47711227	15
D_chr01	AAAAG	AAAAG	48143345	48143359	15
D_chr01	CTTTT	AAAAG	48321594	48321608	15
D_chr01	GAAAA	AAAAG	48348819	48348833	15
D_chr01	TTCTT	AAAAG	49045935	49045949	15
D_chr01	AAAGA	AAAAG	49171881	49171895	15
D_chr01	AGAAA	AAAAG	49237857	49237871	15
D_chr01	TTTTC	AAAAG	50505261	50505275	15
D_chr01	TTTTC	AAAAG	51828373	51828387	15
D_chr01	GAAAA	AAAAG	53619873	53619887	15
D_chr01	TTCTT	AAAAG	54576668	54576682	15
D_chr01	AAAAG	AAAAG	54693775	54693789	15
D_chr01	TTTTC	AAAAG	55373763	55373777	15
D_chr01	GCAAAA	AAAAGC	1945343	1945366	24
D_chr01	AAGCAA	AAAAGC	6196749	6196768	20
D_chr01	GCAAAA	AAAAGC	6278812	6278829	18
D_chr01	TGCTTT	AAAAGC	20634017	20634034	18
D_chr01	AAAAGG	AAAAGG	6790353	6790380	28
D_chr01	TTCCTT	AAAAGG	49446359	49446383	25
D_chr01	AAAAGG	AAAAGG	13669814	13669835	22
D_chr01	TAAAAG	AAAAGT	53860324	53860346	23
D_chr01	AAAAT	AAAAT	20605197	20605257	61
D_chr01	TTTAT	AAAAT	38147674	38147716	43
D_chr01	TTTTA	AAAAT	14683477	14683517	41
D_chr01	TTTTA	AAAAT	43975038	43975076	39
D_chr01	TTTAT	AAAAT	38163315	38163350	36
D_chr01	AAAAT	AAAAT	14767139	14767172	34
D_chr01	AAAAT	AAAAT	33479207	33479240	34
D_chr01	AAATA	AAAAT	39957292	39957325	34
D_chr01	TTTTA	AAAAT	31205759	31205791	33
D_chr01	AAAAT	AAAAT	41572190	41572222	33
D_chr01	AATAA	AAAAT	41548461	41548492	32
D_chr01	TTTAT	AAAAT	16663068	16663098	31
D_chr01	ATTTT	AAAAT	22519893	22519923	31
D_chr01	AAATA	AAAAT	25889770	25889800	31
D_chr01	AAAAT	AAAAT	20077097	20077126	30
D_chr01	AAATA	AAAAT	33310733	33310762	30
D_chr01	AAAAT	AAAAT	19600867	19600895	29
D_chr01	TATTT	AAAAT	21943649	21943677	29
D_chr01	TTTTA	AAAAT	25919998	25920026	29
D_chr01	ATAAA	AAAAT	32618935	32618963	29
D_chr01	TTTTA	AAAAT	41715452	41715480	29
D_chr01	TTTTA	AAAAT	45504779	45504807	29
D_chr01	AAAAT	AAAAT	48158273	48158301	29
D_chr01	AAATA	AAAAT	7960930	7960957	28
D_chr01	AAATA	AAAAT	23739711	23739738	28
D_chr01	AAATA	AAAAT	31275859	31275886	28
D_chr01	TTTTA	AAAAT	41500403	41500430	28
D_chr01	TTTAT	AAAAT	2879730	2879756	27
D_chr01	TTTTA	AAAAT	4733252	4733278	27
D_chr01	TTTTA	AAAAT	14792357	14792383	27
D_chr01	TATTT	AAAAT	25049597	25049623	27
D_chr01	TTTTA	AAAAT	39924479	39924505	27
D_chr01	TTATT	AAAAT	47086486	47086512	27
D_chr01	ATTTT	AAAAT	1418579	1418604	26
D_chr01	AATAA	AAAAT	7950070	7950095	26
D_chr01	TTTTA	AAAAT	14554167	14554192	26
D_chr01	AAAAT	AAAAT	47663428	47663453	26
D_chr01	ATAAA	AAAAT	47918410	47918435	26
D_chr01	TATTT	AAAAT	52312207	52312232	26
D_chr01	TTTAT	AAAAT	3163493	3163517	25
D_chr01	TTTAT	AAAAT	9972861	9972885	25
D_chr01	TTTAT	AAAAT	9983045	9983069	25
D_chr01	TTTTA	AAAAT	13465760	13465784	25
D_chr01	TATTT	AAAAT	21695436	21695460	25
D_chr01	TTTTA	AAAAT	22167884	22167908	25
D_chr01	TTTTA	AAAAT	32486076	32486100	25
D_chr01	TTTAT	AAAAT	51255029	51255053	25
D_chr01	AAATA	AAAAT	53973640	53973664	25
D_chr01	ATTTT	AAAAT	4694976	4694999	24
D_chr01	ATTTT	AAAAT	9155225	9155248	24
D_chr01	AAATA	AAAAT	11663454	11663477	24
D_chr01	AAAAT	AAAAT	16645596	16645619	24
D_chr01	AAAAT	AAAAT	22501349	22501372	24
D_chr01	TTTTA	AAAAT	27310871	27310894	24
D_chr01	TTTTA	AAAAT	27827904	27827927	24
D_chr01	AAAAT	AAAAT	27962597	27962620	24
D_chr01	TTTTA	AAAAT	29728918	29728941	24
D_chr01	TTTAT	AAAAT	35665986	35666009	24
D_chr01	AAAAT	AAAAT	43430391	43430414	24
D_chr01	AAATA	AAAAT	45501642	45501665	24
D_chr01	TTTTA	AAAAT	49394115	49394138	24
D_chr01	TAAAA	AAAAT	51345648	51345671	24
D_chr01	TTTAT	AAAAT	54463764	54463787	24
D_chr01	TATTT	AAAAT	3829652	3829674	23
D_chr01	TTATT	AAAAT	13279568	13279590	23
D_chr01	TTTAT	AAAAT	15015521	15015543	23
D_chr01	TAAAA	AAAAT	18401721	18401743	23
D_chr01	ATAAA	AAAAT	21600140	21600162	23
D_chr01	TTATT	AAAAT	23943986	23944008	23
D_chr01	AAATA	AAAAT	26593524	26593546	23
D_chr01	ATTTT	AAAAT	28554007	28554029	23
D_chr01	TTTTA	AAAAT	30282293	30282315	23
D_chr01	TTTTA	AAAAT	31467132	31467154	23
D_chr01	AAAAT	AAAAT	32193160	32193182	23
D_chr01	AAAAT	AAAAT	33073453	33073475	23
D_chr01	AATAA	AAAAT	34039038	34039060	23
D_chr01	AAAAT	AAAAT	34627927	34627949	23
D_chr01	TTTTA	AAAAT	39664774	39664796	23
D_chr01	TTTTA	AAAAT	43218186	43218208	23
D_chr01	TAAAA	AAAAT	44258009	44258031	23
D_chr01	AAATA	AAAAT	44509945	44509967	23
D_chr01	TTTTA	AAAAT	48667532	48667554	23
D_chr01	TTATT	AAAAT	48978191	48978213	23
D_chr01	AAATA	AAAAT	53552145	53552167	23
D_chr01	TTTTA	AAAAT	3356167	3356188	22
D_chr01	TTTAT	AAAAT	6506988	6507009	22
D_chr01	AAATA	AAAAT	7516696	7516717	22
D_chr01	TTTTA	AAAAT	8255903	8255924	22
D_chr01	TTTTA	AAAAT	8539597	8539618	22
D_chr01	TTTTA	AAAAT	9828315	9828336	22
D_chr01	AATAA	AAAAT	14789332	14789353	22
D_chr01	TTTAT	AAAAT	16284183	16284204	22
D_chr01	AAAAT	AAAAT	17917902	17917923	22
D_chr01	AATAA	AAAAT	18049848	18049869	22
D_chr01	AATAA	AAAAT	18611809	18611830	22
D_chr01	TTTTA	AAAAT	21406859	21406880	22
D_chr01	AATAA	AAAAT	23129920	23129941	22
D_chr01	AATAA	AAAAT	23855504	23855525	22
D_chr01	ATAAA	AAAAT	24665936	24665957	22
D_chr01	TAAAA	AAAAT	25489560	25489581	22
D_chr01	TAAAA	AAAAT	26034013	26034034	22
D_chr01	TTATT	AAAAT	27284321	27284342	22
D_chr01	ATTTT	AAAAT	31150693	31150714	22
D_chr01	AAATA	AAAAT	38074506	38074527	22
D_chr01	TTTTA	AAAAT	45289725	45289746	22
D_chr01	TTATT	AAAAT	45918554	45918575	22
D_chr01	TTATT	AAAAT	46316529	46316550	22
D_chr01	ATTTT	AAAAT	50542664	50542685	22
D_chr01	TTATT	AAAAT	52368585	52368606	22
D_chr01	TTTTA	AAAAT	53649505	53649526	22
D_chr01	AAAAT	AAAAT	994685	994705	21
D_chr01	AAATA	AAAAT	7122818	7122838	21
D_chr01	ATTTT	AAAAT	9539862	9539882	21
D_chr01	TAAAA	AAAAT	10098068	10098088	21
D_chr01	AATAA	AAAAT	12821967	12821987	21
D_chr01	TTTTA	AAAAT	13879848	13879868	21
D_chr01	TATTT	AAAAT	19842962	19842982	21
D_chr01	ATAAA	AAAAT	20263563	20263583	21
D_chr01	TAAAA	AAAAT	22075941	22075961	21
D_chr01	TATTT	AAAAT	22372088	22372108	21
D_chr01	TTTAT	AAAAT	24183455	24183475	21
D_chr01	TAAAA	AAAAT	24902690	24902710	21
D_chr01	ATTTT	AAAAT	28558213	28558233	21
D_chr01	TTTTA	AAAAT	28864863	28864883	21
D_chr01	TTTTA	AAAAT	28879947	28879967	21
D_chr01	TAAAA	AAAAT	29037063	29037083	21
D_chr01	AAATA	AAAAT	31283549	31283569	21
D_chr01	TTATT	AAAAT	31896838	31896858	21
D_chr01	TATTT	AAAAT	38690457	38690477	21
D_chr01	ATTTT	AAAAT	40462186	40462206	21
D_chr01	AAAAT	AAAAT	41243579	41243599	21
D_chr01	ATAAA	AAAAT	41305839	41305859	21
D_chr01	TATTT	AAAAT	42127445	42127465	21
D_chr01	TATTT	AAAAT	45490971	45490991	21
D_chr01	AAATA	AAAAT	47072933	47072953	21
D_chr01	TAAAA	AAAAT	52439417	52439437	21
D_chr01	AAAAT	AAAAT	55337907	55337927	21
D_chr01	TATTT	AAAAT	1133025	1133044	20
D_chr01	AAATA	AAAAT	1530773	1530792	20
D_chr01	TATTT	AAAAT	6364754	6364773	20
D_chr01	AAATA	AAAAT	10076630	10076649	20
D_chr01	ATTTT	AAAAT	13970801	13970820	20
D_chr01	ATTTT	AAAAT	14545703	14545722	20
D_chr01	ATTTT	AAAAT	15825648	15825667	20
D_chr01	AAAAT	AAAAT	18400560	18400579	20
D_chr01	TTTTA	AAAAT	23889943	23889962	20
D_chr01	TAAAA	AAAAT	27026792	27026811	20
D_chr01	AAAAT	AAAAT	27721601	27721620	20
D_chr01	AAAAT	AAAAT	40121717	40121736	20
D_chr01	TAAAA	AAAAT	41786465	41786484	20
D_chr01	TATTT	AAAAT	44834197	44834216	20
D_chr01	TTTAT	AAAAT	44872189	44872208	20
D_chr01	ATTTT	AAAAT	45072856	45072875	20
D_chr01	AATAA	AAAAT	47526283	47526302	20
D_chr01	TAAAA	AAAAT	47749089	47749108	20
D_chr01	AATAA	AAAAT	48129670	48129689	20
D_chr01	TAAAA	AAAAT	52617322	52617341	20
D_chr01	TTTAT	AAAAT	55076580	55076599	20
D_chr01	TTTAT	AAAAT	55422577	55422596	20
D_chr01	TTATT	AAAAT	55499371	55499390	20
D_chr01	AAAAT	AAAAT	591981	591999	19
D_chr01	AAAAT	AAAAT	735270	735288	19
D_chr01	AAAAT	AAAAT	3704025	3704043	19
D_chr01	TTTTA	AAAAT	4408117	4408135	19
D_chr01	TTTAT	AAAAT	5064892	5064910	19
D_chr01	TTTTA	AAAAT	5446640	5446658	19
D_chr01	TATTT	AAAAT	8842096	8842114	19
D_chr01	AAAAT	AAAAT	9763684	9763702	19
D_chr01	ATTTT	AAAAT	9910879	9910897	19
D_chr01	TTTTA	AAAAT	9917344	9917362	19
D_chr01	ATTTT	AAAAT	10797813	10797831	19
D_chr01	AAAAT	AAAAT	11370620	11370638	19
D_chr01	AAAAT	AAAAT	11593626	11593644	19
D_chr01	TATTT	AAAAT	13390213	13390231	19
D_chr01	TAAAA	AAAAT	14849673	14849691	19
D_chr01	AAAAT	AAAAT	16655687	16655705	19
D_chr01	TTTTA	AAAAT	17279704	17279722	19
D_chr01	AAATA	AAAAT	18670583	18670601	19
D_chr01	TTTTA	AAAAT	19512936	19512954	19
D_chr01	AAATA	AAAAT	20480508	20480526	19
D_chr01	TAAAA	AAAAT	21001098	21001116	19
D_chr01	AAAAT	AAAAT	25778118	25778136	19
D_chr01	ATAAA	AAAAT	26350085	26350103	19
D_chr01	TTTTA	AAAAT	26959578	26959596	19
D_chr01	TTTTA	AAAAT	27736231	27736249	19
D_chr01	TTTTA	AAAAT	29840708	29840726	19
D_chr01	AAAAT	AAAAT	30427715	30427733	19
D_chr01	TTATT	AAAAT	36079541	36079559	19
D_chr01	AATAA	AAAAT	38550496	38550514	19
D_chr01	TATTT	AAAAT	38576816	38576834	19
D_chr01	TTTTA	AAAAT	38577972	38577990	19
D_chr01	TTTTA	AAAAT	39369867	39369885	19
D_chr01	AAAAT	AAAAT	39967056	39967074	19
D_chr01	TATTT	AAAAT	39971797	39971815	19
D_chr01	AAAAT	AAAAT	44860605	44860623	19
D_chr01	TTTTA	AAAAT	45018212	45018230	19
D_chr01	TTTAT	AAAAT	46575665	46575683	19
D_chr01	AAATA	AAAAT	47528687	47528705	19
D_chr01	TTTTA	AAAAT	47607429	47607447	19
D_chr01	TTTTA	AAAAT	47729976	47729994	19
D_chr01	TTTTA	AAAAT	47868563	47868581	19
D_chr01	ATAAA	AAAAT	48049327	48049345	19
D_chr01	TTTAT	AAAAT	48475684	48475702	19
D_chr01	AAAAT	AAAAT	48615873	48615891	19
D_chr01	TTTTA	AAAAT	49690723	49690741	19
D_chr01	AAAAT	AAAAT	51676259	51676277	19
D_chr01	TTTTA	AAAAT	52202405	52202423	19
D_chr01	TTTTA	AAAAT	52765242	52765260	19
D_chr01	AAAAT	AAAAT	53074746	53074764	19
D_chr01	AAATA	AAAAT	54320977	54320995	19
D_chr01	TATTT	AAAAT	54604506	54604524	19
D_chr01	AATAA	AAAAT	55177232	55177250	19
D_chr01	TTTTA	AAAAT	851168	851185	18
D_chr01	TAAAA	AAAAT	1214341	1214358	18
D_chr01	TTATT	AAAAT	3398300	3398317	18
D_chr01	TTATT	AAAAT	4932316	4932333	18
D_chr01	TTTTA	AAAAT	5972217	5972234	18
D_chr01	TTTAT	AAAAT	5984830	5984847	18
D_chr01	TTTTA	AAAAT	7232956	7232973	18
D_chr01	AAAAT	AAAAT	8316319	8316336	18
D_chr01	TTTAT	AAAAT	9588031	9588048	18
D_chr01	AAAAT	AAAAT	11361520	11361537	18
D_chr01	ATTTT	AAAAT	11485304	11485321	18
D_chr01	TTTTA	AAAAT	11529897	11529914	18
D_chr01	AAATA	AAAAT	11772810	11772827	18
D_chr01	ATTTT	AAAAT	13695635	13695652	18
D_chr01	AAATA	AAAAT	14062210	14062227	18
D_chr01	TTTAT	AAAAT	14421092	14421109	18
D_chr01	AAATA	AAAAT	15980008	15980025	18
D_chr01	AAATA	AAAAT	19112591	19112608	18
D_chr01	AAAAT	AAAAT	19850277	19850294	18
D_chr01	AAAAT	AAAAT	20075238	20075255	18
D_chr01	AATAA	AAAAT	20105332	20105349	18
D_chr01	TTTAT	AAAAT	22911589	22911606	18
D_chr01	TATTT	AAAAT	23969187	23969204	18
D_chr01	AAATA	AAAAT	24092265	24092282	18
D_chr01	AATAA	AAAAT	24449858	24449875	18
D_chr01	AAATA	AAAAT	33183510	33183527	18
D_chr01	AAAAT	AAAAT	34876536	34876553	18
D_chr01	AAATA	AAAAT	37925770	37925787	18
D_chr01	AAATA	AAAAT	38746107	38746124	18
D_chr01	AAATA	AAAAT	42294178	42294195	18
D_chr01	AAAAT	AAAAT	42961631	42961648	18
D_chr01	TTATT	AAAAT	44219073	44219090	18
D_chr01	TAAAA	AAAAT	44261530	44261547	18
D_chr01	AAATA	AAAAT	44656303	44656320	18
D_chr01	TTTAT	AAAAT	46467416	46467433	18
D_chr01	ATTTT	AAAAT	46726211	46726228	18
D_chr01	TATTT	AAAAT	47372168	47372185	18
D_chr01	ATTTT	AAAAT	49203219	49203236	18
D_chr01	ATTTT	AAAAT	50123504	50123521	18
D_chr01	AAATA	AAAAT	53010933	53010950	18
D_chr01	TTTAT	AAAAT	53832783	53832800	18
D_chr01	AAAAT	AAAAT	54289250	54289267	18
D_chr01	AAAAT	AAAAT	643769	643785	17
D_chr01	AAAAT	AAAAT	803558	803574	17
D_chr01	TTTAT	AAAAT	1080222	1080238	17
D_chr01	TTTTA	AAAAT	1978811	1978827	17
D_chr01	AATAA	AAAAT	3280415	3280431	17
D_chr01	AAAAT	AAAAT	3307782	3307798	17
D_chr01	TTATT	AAAAT	3773067	3773083	17
D_chr01	ATAAA	AAAAT	3812589	3812605	17
D_chr01	TATTT	AAAAT	4925045	4925061	17
D_chr01	TTATT	AAAAT	5229488	5229504	17
D_chr01	TTATT	AAAAT	5587881	5587897	17
D_chr01	AATAA	AAAAT	5811992	5812008	17
D_chr01	TATTT	AAAAT	6222645	6222661	17
D_chr01	TTTTA	AAAAT	7669041	7669057	17
D_chr01	TTTAT	AAAAT	7835516	7835532	17
D_chr01	TTTAT	AAAAT	10582019	10582035	17
D_chr01	AAAAT	AAAAT	10696177	10696193	17
D_chr01	AATAA	AAAAT	10703136	10703152	17
D_chr01	AAAAT	AAAAT	11663400	11663416	17
D_chr01	AATAA	AAAAT	11999569	11999585	17
D_chr01	AAATA	AAAAT	12797656	12797672	17
D_chr01	AAAAT	AAAAT	14290507	14290523	17
D_chr01	AATAA	AAAAT	14698193	14698209	17
D_chr01	TATTT	AAAAT	17206314	17206330	17
D_chr01	TTATT	AAAAT	17887628	17887644	17
D_chr01	TTATT	AAAAT	18557733	18557749	17
D_chr01	AATAA	AAAAT	18617948	18617964	17
D_chr01	AATAA	AAAAT	18938380	18938396	17
D_chr01	TTTTA	AAAAT	19758009	19758025	17
D_chr01	TTATT	AAAAT	21398704	21398720	17
D_chr01	AATAA	AAAAT	21407679	21407695	17
D_chr01	AATAA	AAAAT	21422231	21422247	17
D_chr01	TTTAT	AAAAT	21881603	21881619	17
D_chr01	AAAAT	AAAAT	22414760	22414776	17
D_chr01	TTATT	AAAAT	24115440	24115456	17
D_chr01	TTTTA	AAAAT	24151954	24151970	17
D_chr01	AAATA	AAAAT	25664569	25664585	17
D_chr01	TAAAA	AAAAT	27932917	27932933	17
D_chr01	TTATT	AAAAT	28185078	28185094	17
D_chr01	ATTTT	AAAAT	29298686	29298702	17
D_chr01	AATAA	AAAAT	30516829	30516845	17
D_chr01	AAATA	AAAAT	31498437	31498453	17
D_chr01	TTTAT	AAAAT	31899125	31899141	17
D_chr01	AAATA	AAAAT	32833048	32833064	17
D_chr01	AAATA	AAAAT	32966205	32966221	17
D_chr01	AAATA	AAAAT	33065000	33065016	17
D_chr01	AAATA	AAAAT	33228851	33228867	17
D_chr01	TTTTA	AAAAT	33759596	33759612	17
D_chr01	TTTAT	AAAAT	34576883	34576899	17
D_chr01	TTTAT	AAAAT	35381783	35381799	17
D_chr01	ATAAA	AAAAT	36217441	36217457	17
D_chr01	AAATA	AAAAT	39878240	39878256	17
D_chr01	TTATT	AAAAT	40750175	40750191	17
D_chr01	TTATT	AAAAT	41097023	41097039	17
D_chr01	AAAAT	AAAAT	42800428	42800444	17
D_chr01	AAAAT	AAAAT	46922402	46922418	17
D_chr01	AAAAT	AAAAT	47376659	47376675	17
D_chr01	TAAAA	AAAAT	47472326	47472342	17
D_chr01	ATAAA	AAAAT	47478519	47478535	17
D_chr01	TAAAA	AAAAT	47486471	47486487	17
D_chr01	AATAA	AAAAT	47490767	47490783	17
D_chr01	TTTTA	AAAAT	48731082	48731098	17
D_chr01	TTATT	AAAAT	52746543	52746559	17
D_chr01	TTATT	AAAAT	53334535	53334551	17
D_chr01	TTTAT	AAAAT	55348622	55348638	17
D_chr01	ATTTT	AAAAT	272300	272315	16
D_chr01	TTTTA	AAAAT	369809	369824	16
D_chr01	TAAAA	AAAAT	380772	380787	16
D_chr01	TTTAT	AAAAT	667321	667336	16
D_chr01	TATTT	AAAAT	763950	763965	16
D_chr01	ATAAA	AAAAT	1588550	1588565	16
D_chr01	AAATA	AAAAT	1872219	1872234	16
D_chr01	AAATA	AAAAT	1872288	1872303	16
D_chr01	AAATA	AAAAT	1872357	1872372	16
D_chr01	AAAAT	AAAAT	2075838	2075853	16
D_chr01	TTTTA	AAAAT	2143369	2143384	16
D_chr01	TTTTA	AAAAT	2301881	2301896	16
D_chr01	ATAAA	AAAAT	2497952	2497967	16
D_chr01	AAATA	AAAAT	2551193	2551208	16
D_chr01	ATAAA	AAAAT	2814663	2814678	16
D_chr01	TAAAA	AAAAT	2856231	2856246	16
D_chr01	TATTT	AAAAT	2866631	2866646	16
D_chr01	AAAAT	AAAAT	3057388	3057403	16
D_chr01	AAAAT	AAAAT	3609192	3609207	16
D_chr01	ATTTT	AAAAT	3900687	3900702	16
D_chr01	TTTTA	AAAAT	4429374	4429389	16
D_chr01	ATAAA	AAAAT	5190965	5190980	16
D_chr01	AAAAT	AAAAT	5600941	5600956	16
D_chr01	AAAAT	AAAAT	5655386	5655401	16
D_chr01	ATAAA	AAAAT	5848817	5848832	16
D_chr01	TTATT	AAAAT	6507552	6507567	16
D_chr01	TATTT	AAAAT	7638720	7638735	16
D_chr01	TTATT	AAAAT	8411733	8411748	16
D_chr01	TATTT	AAAAT	8810836	8810851	16
D_chr01	ATTTT	AAAAT	8902116	8902131	16
D_chr01	AAAAT	AAAAT	8958940	8958955	16
D_chr01	TTTAT	AAAAT	10393969	10393984	16
D_chr01	TATTT	AAAAT	10540487	10540502	16
D_chr01	ATTTT	AAAAT	11458648	11458663	16
D_chr01	TTTTA	AAAAT	11788468	11788483	16
D_chr01	TTTAT	AAAAT	11874164	11874179	16
D_chr01	ATAAA	AAAAT	12147424	12147439	16
D_chr01	TTTTA	AAAAT	12420722	12420737	16
D_chr01	ATAAA	AAAAT	12479817	12479832	16
D_chr01	AAAAT	AAAAT	12544930	12544945	16
D_chr01	AAAAT	AAAAT	12561086	12561101	16
D_chr01	ATAAA	AAAAT	12716638	12716653	16
D_chr01	ATAAA	AAAAT	12734490	12734505	16
D_chr01	ATAAA	AAAAT	12742972	12742987	16
D_chr01	TTATT	AAAAT	14784794	14784809	16
D_chr01	ATAAA	AAAAT	15210556	15210571	16
D_chr01	TTTTA	AAAAT	15250908	15250923	16
D_chr01	AAATA	AAAAT	15419215	15419230	16
D_chr01	AAAAT	AAAAT	15437706	15437721	16
D_chr01	TTTTA	AAAAT	15671245	15671260	16
D_chr01	ATAAA	AAAAT	15930975	15930990	16
D_chr01	AAATA	AAAAT	17289868	17289883	16
D_chr01	TTTTA	AAAAT	17360792	17360807	16
D_chr01	AAAAT	AAAAT	17727605	17727620	16
D_chr01	TTTAT	AAAAT	17761218	17761233	16
D_chr01	TATTT	AAAAT	17829273	17829288	16
D_chr01	TTATT	AAAAT	18085384	18085399	16
D_chr01	TATTT	AAAAT	19201816	19201831	16
D_chr01	ATTTT	AAAAT	19350386	19350401	16
D_chr01	TATTT	AAAAT	20247606	20247621	16
D_chr01	AATAA	AAAAT	21664814	21664829	16
D_chr01	TAAAA	AAAAT	21763200	21763215	16
D_chr01	AAAAT	AAAAT	22271943	22271958	16
D_chr01	TATTT	AAAAT	22371597	22371612	16
D_chr01	TTATT	AAAAT	22449139	22449154	16
D_chr01	ATAAA	AAAAT	22608974	22608989	16
D_chr01	AAAAT	AAAAT	24444902	24444917	16
D_chr01	ATAAA	AAAAT	24559659	24559674	16
D_chr01	TTATT	AAAAT	24738090	24738105	16
D_chr01	TATTT	AAAAT	25640184	25640199	16
D_chr01	TTTAT	AAAAT	25951924	25951939	16
D_chr01	ATAAA	AAAAT	26657956	26657971	16
D_chr01	AAAAT	AAAAT	27848535	27848550	16
D_chr01	ATAAA	AAAAT	27976511	27976526	16
D_chr01	AAAAT	AAAAT	29335333	29335348	16
D_chr01	TTTAT	AAAAT	29491013	29491028	16
D_chr01	TATTT	AAAAT	29775766	29775781	16
D_chr01	TATTT	AAAAT	29790440	29790455	16
D_chr01	TATTT	AAAAT	31275141	31275156	16
D_chr01	ATAAA	AAAAT	31391372	31391387	16
D_chr01	AAAAT	AAAAT	33920735	33920750	16
D_chr01	TATTT	AAAAT	35208470	35208485	16
D_chr01	TTTTA	AAAAT	35453195	35453210	16
D_chr01	TATTT	AAAAT	35794444	35794459	16
D_chr01	TATTT	AAAAT	37713695	37713710	16
D_chr01	AAATA	AAAAT	39372731	39372746	16
D_chr01	ATTTT	AAAAT	39801594	39801609	16
D_chr01	ATAAA	AAAAT	39828971	39828986	16
D_chr01	TATTT	AAAAT	40508004	40508019	16
D_chr01	ATAAA	AAAAT	40596657	40596672	16
D_chr01	TTTTA	AAAAT	41191132	41191147	16
D_chr01	ATTTT	AAAAT	41344652	41344667	16
D_chr01	AAATA	AAAAT	42800477	42800492	16
D_chr01	TTTTA	AAAAT	42802263	42802278	16
D_chr01	AAAAT	AAAAT	44448631	44448646	16
D_chr01	TTATT	AAAAT	44873990	44874005	16
D_chr01	TATTT	AAAAT	45372256	45372271	16
D_chr01	TAAAA	AAAAT	47029214	47029229	16
D_chr01	TTTTA	AAAAT	47653547	47653562	16
D_chr01	TTTTA	AAAAT	47907017	47907032	16
D_chr01	TTTTA	AAAAT	48623697	48623712	16
D_chr01	ATAAA	AAAAT	48672291	48672306	16
D_chr01	TTATT	AAAAT	49377509	49377524	16
D_chr01	ATAAA	AAAAT	50445693	50445708	16
D_chr01	TATTT	AAAAT	50771341	50771356	16
D_chr01	AATAA	AAAAT	50983826	50983841	16
D_chr01	AATAA	AAAAT	51423548	51423563	16
D_chr01	TTTAT	AAAAT	52027386	52027401	16
D_chr01	TTTTA	AAAAT	52353665	52353680	16
D_chr01	ATAAA	AAAAT	52396556	52396571	16
D_chr01	AAATA	AAAAT	53053291	53053306	16
D_chr01	TATTT	AAAAT	53459232	53459247	16
D_chr01	ATTTT	AAAAT	465102	465116	15
D_chr01	ATTTT	AAAAT	482780	482794	15
D_chr01	ATTTT	AAAAT	524950	524964	15
D_chr01	AAAAT	AAAAT	620625	620639	15
D_chr01	AAATA	AAAAT	1060191	1060205	15
D_chr01	AAATA	AAAAT	1166022	1166036	15
D_chr01	AAAAT	AAAAT	1289038	1289052	15
D_chr01	TAAAA	AAAAT	1477013	1477027	15
D_chr01	AAATA	AAAAT	1480578	1480592	15
D_chr01	AAATA	AAAAT	1502101	1502115	15
D_chr01	ATTTT	AAAAT	1543356	1543370	15
D_chr01	ATTTT	AAAAT	1813062	1813076	15
D_chr01	ATTTT	AAAAT	1869993	1870007	15
D_chr01	TAAAA	AAAAT	1906145	1906159	15
D_chr01	TTTTA	AAAAT	1906192	1906206	15
D_chr01	TTTTA	AAAAT	1941559	1941573	15
D_chr01	TAAAA	AAAAT	1944062	1944076	15
D_chr01	AAAAT	AAAAT	2160918	2160932	15
D_chr01	TAAAA	AAAAT	2197362	2197376	15
D_chr01	AAAAT	AAAAT	2197731	2197745	15
D_chr01	TTTTA	AAAAT	2301919	2301933	15
D_chr01	AAAAT	AAAAT	2360029	2360043	15
D_chr01	AATAA	AAAAT	2419636	2419650	15
D_chr01	AAAAT	AAAAT	3011602	3011616	15
D_chr01	AAATA	AAAAT	3016726	3016740	15
D_chr01	TATTT	AAAAT	3269332	3269346	15
D_chr01	ATAAA	AAAAT	3343250	3343264	15
D_chr01	TAAAA	AAAAT	3356133	3356147	15
D_chr01	AAAAT	AAAAT	3925757	3925771	15
D_chr01	TTTAT	AAAAT	4862780	4862794	15
D_chr01	AAAAT	AAAAT	5191958	5191972	15
D_chr01	AAATA	AAAAT	5320657	5320671	15
D_chr01	TATTT	AAAAT	5803187	5803201	15
D_chr01	TTATT	AAAAT	5987039	5987053	15
D_chr01	TTTTA	AAAAT	6304021	6304035	15
D_chr01	ATTTT	AAAAT	6328603	6328617	15
D_chr01	AAATA	AAAAT	6526108	6526122	15
D_chr01	ATTTT	AAAAT	6585166	6585180	15
D_chr01	TTTTA	AAAAT	7319062	7319076	15
D_chr01	TAAAA	AAAAT	7769424	7769438	15
D_chr01	TTTTA	AAAAT	8590341	8590355	15
D_chr01	AAAAT	AAAAT	8947536	8947550	15
D_chr01	AAAAT	AAAAT	9011636	9011650	15
D_chr01	TTTTA	AAAAT	9068867	9068881	15
D_chr01	TAAAA	AAAAT	9233840	9233854	15
D_chr01	AAAAT	AAAAT	9250242	9250256	15
D_chr01	TTATT	AAAAT	9945965	9945979	15
D_chr01	ATTTT	AAAAT	10253736	10253750	15
D_chr01	AAAAT	AAAAT	10266022	10266036	15
D_chr01	AAAAT	AAAAT	10796784	10796798	15
D_chr01	AAATA	AAAAT	11282882	11282896	15
D_chr01	ATTTT	AAAAT	11306172	11306186	15
D_chr01	AAATA	AAAAT	11533134	11533148	15
D_chr01	TAAAA	AAAAT	11548352	11548366	15
D_chr01	TATTT	AAAAT	11611086	11611100	15
D_chr01	ATTTT	AAAAT	11798291	11798305	15
D_chr01	ATTTT	AAAAT	12266592	12266606	15
D_chr01	TTATT	AAAAT	12379453	12379467	15
D_chr01	ATTTT	AAAAT	12540657	12540671	15
D_chr01	TATTT	AAAAT	12560316	12560330	15
D_chr01	TTTTA	AAAAT	13843735	13843749	15
D_chr01	TTTTA	AAAAT	13853185	13853199	15
D_chr01	AAAAT	AAAAT	14222704	14222718	15
D_chr01	TATTT	AAAAT	14439749	14439763	15
D_chr01	AAAAT	AAAAT	14592352	14592366	15
D_chr01	AATAA	AAAAT	14642963	14642977	15
D_chr01	TTTTA	AAAAT	15017782	15017796	15
D_chr01	ATTTT	AAAAT	16511079	16511093	15
D_chr01	TTTTA	AAAAT	16522902	16522916	15
D_chr01	TAAAA	AAAAT	16684031	16684045	15
D_chr01	ATTTT	AAAAT	16921231	16921245	15
D_chr01	AAAAT	AAAAT	17005860	17005874	15
D_chr01	AAAAT	AAAAT	17106443	17106457	15
D_chr01	ATTTT	AAAAT	17166488	17166502	15
D_chr01	TTATT	AAAAT	17474984	17474998	15
D_chr01	TTTAT	AAAAT	17510478	17510492	15
D_chr01	ATTTT	AAAAT	17537555	17537569	15
D_chr01	TAAAA	AAAAT	18025168	18025182	15
D_chr01	AAAAT	AAAAT	18037496	18037510	15
D_chr01	ATTTT	AAAAT	18858758	18858772	15
D_chr01	TTTAT	AAAAT	19320101	19320115	15
D_chr01	TTTTA	AAAAT	19805273	19805287	15
D_chr01	TAAAA	AAAAT	19863786	19863800	15
D_chr01	AAAAT	AAAAT	20245660	20245674	15
D_chr01	ATTTT	AAAAT	20437644	20437658	15
D_chr01	AAATA	AAAAT	20695873	20695887	15
D_chr01	AAAAT	AAAAT	21235968	21235982	15
D_chr01	ATAAA	AAAAT	21768001	21768015	15
D_chr01	AATAA	AAAAT	21786794	21786808	15
D_chr01	TAAAA	AAAAT	21827583	21827597	15
D_chr01	ATAAA	AAAAT	22294901	22294915	15
D_chr01	ATTTT	AAAAT	22870564	22870578	15
D_chr01	AATAA	AAAAT	23091991	23092005	15
D_chr01	TTATT	AAAAT	23819516	23819530	15
D_chr01	TTTTA	AAAAT	24599831	24599845	15
D_chr01	TAAAA	AAAAT	24651993	24652007	15
D_chr01	TTATT	AAAAT	24729374	24729388	15
D_chr01	TATTT	AAAAT	25214777	25214791	15
D_chr01	AAATA	AAAAT	25608279	25608293	15
D_chr01	AAAAT	AAAAT	25960943	25960957	15
D_chr01	AAAAT	AAAAT	26195516	26195530	15
D_chr01	TTATT	AAAAT	26217604	26217618	15
D_chr01	AAAAT	AAAAT	27415841	27415855	15
D_chr01	TAAAA	AAAAT	27619128	27619142	15
D_chr01	AAATA	AAAAT	27715191	27715205	15
D_chr01	TTTAT	AAAAT	27829287	27829301	15
D_chr01	AAAAT	AAAAT	28110302	28110316	15
D_chr01	AAATA	AAAAT	28151889	28151903	15
D_chr01	AATAA	AAAAT	28732392	28732406	15
D_chr01	ATTTT	AAAAT	29143387	29143401	15
D_chr01	TAAAA	AAAAT	29418963	29418977	15
D_chr01	TTATT	AAAAT	29579428	29579442	15
D_chr01	TTTAT	AAAAT	29614769	29614783	15
D_chr01	ATTTT	AAAAT	29828547	29828561	15
D_chr01	AAAAT	AAAAT	29883014	29883028	15
D_chr01	TTTTA	AAAAT	30125173	30125187	15
D_chr01	AAAAT	AAAAT	30378919	30378933	15
D_chr01	TTTTA	AAAAT	30763516	30763530	15
D_chr01	TAAAA	AAAAT	31089536	31089550	15
D_chr01	ATTTT	AAAAT	31215367	31215381	15
D_chr01	AAAAT	AAAAT	31263677	31263691	15
D_chr01	ATTTT	AAAAT	31313423	31313437	15
D_chr01	TTTTA	AAAAT	31519400	31519414	15
D_chr01	AAAAT	AAAAT	31617087	31617101	15
D_chr01	ATTTT	AAAAT	31741957	31741971	15
D_chr01	ATTTT	AAAAT	31869451	31869465	15
D_chr01	TTATT	AAAAT	32268518	32268532	15
D_chr01	ATTTT	AAAAT	32363423	32363437	15
D_chr01	TAAAA	AAAAT	32438393	32438407	15
D_chr01	ATTTT	AAAAT	32487023	32487037	15
D_chr01	ATTTT	AAAAT	32487092	32487106	15
D_chr01	TTATT	AAAAT	33072813	33072827	15
D_chr01	ATTTT	AAAAT	33116566	33116580	15
D_chr01	AAAAT	AAAAT	34316223	34316237	15
D_chr01	TTTTA	AAAAT	34670639	34670653	15
D_chr01	ATTTT	AAAAT	35460995	35461009	15
D_chr01	AAATA	AAAAT	35641541	35641555	15
D_chr01	TTTTA	AAAAT	36284759	36284773	15
D_chr01	ATTTT	AAAAT	37027697	37027711	15
D_chr01	AAAAT	AAAAT	37998593	37998607	15
D_chr01	ATTTT	AAAAT	38691375	38691389	15
D_chr01	TTTTA	AAAAT	38774529	38774543	15
D_chr01	AATAA	AAAAT	39243977	39243991	15
D_chr01	ATAAA	AAAAT	39538778	39538792	15
D_chr01	AAAAT	AAAAT	39966631	39966645	15
D_chr01	ATTTT	AAAAT	40049659	40049673	15
D_chr01	TATTT	AAAAT	40088244	40088258	15
D_chr01	AAAAT	AAAAT	40781468	40781482	15
D_chr01	AAAAT	AAAAT	41078791	41078805	15
D_chr01	TTTAT	AAAAT	41403928	41403942	15
D_chr01	AAAAT	AAAAT	41461428	41461442	15
D_chr01	ATTTT	AAAAT	41500316	41500330	15
D_chr01	AATAA	AAAAT	42106918	42106932	15
D_chr01	TTTTA	AAAAT	42548881	42548895	15
D_chr01	ATTTT	AAAAT	43233035	43233049	15
D_chr01	AAAAT	AAAAT	44148222	44148236	15
D_chr01	ATAAA	AAAAT	44551075	44551089	15
D_chr01	TTTTA	AAAAT	44713567	44713581	15
D_chr01	TTTTA	AAAAT	44803474	44803488	15
D_chr01	TAAAA	AAAAT	44823913	44823927	15
D_chr01	AAATA	AAAAT	44997439	44997453	15
D_chr01	TTTAT	AAAAT	45225815	45225829	15
D_chr01	AATAA	AAAAT	46275965	46275979	15
D_chr01	TTTTA	AAAAT	46470779	46470793	15
D_chr01	TAAAA	AAAAT	46573646	46573660	15
D_chr01	AAAAT	AAAAT	46626243	46626257	15
D_chr01	TTTTA	AAAAT	46731181	46731195	15
D_chr01	TTATT	AAAAT	46824791	46824805	15
D_chr01	TTTTA	AAAAT	47048483	47048497	15
D_chr01	TTTTA	AAAAT	47130267	47130281	15
D_chr01	AAAAT	AAAAT	47744419	47744433	15
D_chr01	AAAAT	AAAAT	47827888	47827902	15
D_chr01	AATAA	AAAAT	47933655	47933669	15
D_chr01	AAAAT	AAAAT	48110010	48110024	15
D_chr01	ATAAA	AAAAT	48547089	48547103	15
D_chr01	ATAAA	AAAAT	48567539	48567553	15
D_chr01	AAAAT	AAAAT	48662751	48662765	15
D_chr01	TTTTA	AAAAT	48671582	48671596	15
D_chr01	ATTTT	AAAAT	49750994	49751008	15
D_chr01	TTTAT	AAAAT	49928397	49928411	15
D_chr01	AAAAT	AAAAT	50121389	50121403	15
D_chr01	TTTTA	AAAAT	50882550	50882564	15
D_chr01	AAAAT	AAAAT	52256801	52256815	15
D_chr01	AAATA	AAAAT	52717170	52717184	15
D_chr01	AATAA	AAAAT	52742876	52742890	15
D_chr01	TAAAA	AAAAT	52849211	52849225	15
D_chr01	ATTTT	AAAAT	53323914	53323928	15
D_chr01	TTATT	AAAAT	53446334	53446348	15
D_chr01	TAAAA	AAAAT	53649471	53649485	15
D_chr01	AAAAT	AAAAT	53827343	53827357	15
D_chr01	TAAAA	AAAAT	54414928	54414942	15
D_chr01	TTTTA	AAAAT	54467128	54467142	15
D_chr01	AAAAT	AAAAT	54569758	54569772	15
D_chr01	ATTTT	AAAAT	55032976	55032990	15
D_chr01	ATTTTG	AAAATC	40466642	40466711	70
D_chr01	AAATCA	AAAATC	17392053	17392098	46
D_chr01	TCAAAA	AAAATC	28684885	28684920	36
D_chr01	AAAATC	AAAATC	21633869	21633903	35
D_chr01	AAAATC	AAAATC	45993119	45993153	35
D_chr01	AAATCA	AAAATC	17392005	17392034	30
D_chr01	TTTTGA	AAAATC	9679520	9679546	27
D_chr01	AAATCA	AAAATC	17391963	17391986	24
D_chr01	TGATTT	AAAATC	40466730	40466753	24
D_chr01	AAAATC	AAAATC	4545171	4545193	23
D_chr01	ATTTTG	AAAATC	5692467	5692489	23
D_chr01	ATTTTG	AAAATC	14966298	14966320	23
D_chr01	TTTGAT	AAAATC	30275411	30275433	23
D_chr01	AAATCA	AAAATC	9022665	9022686	22
D_chr01	AATCAA	AAAATC	12093771	12093791	21
D_chr01	TTTGAT	AAAATC	46851648	46851668	21
D_chr01	TTTGAT	AAAATC	52389625	52389643	19
D_chr01	ATCAAA	AAAATC	685149	685166	18
D_chr01	ATTTTG	AAAATC	47809243	47809260	18
D_chr01	GATTTT	AAAATC	49734608	49734625	18
D_chr01	AAAATG	AAAATG	23057355	23057402	48
D_chr01	CATTTT	AAAATG	35826056	35826103	48
D_chr01	TCATTT	AAAATG	21913788	21913831	44
D_chr01	AAATGA	AAAATG	38776743	38776781	39
D_chr01	ATGAAA	AAAATG	33966581	33966611	31
D_chr01	TTTTCA	AAAATG	50791138	50791165	28
D_chr01	AAATGA	AAAATG	43881481	43881506	26
D_chr01	AAAATG	AAAATG	25531084	25531108	25
D_chr01	TCATTT	AAAATG	27327653	27327677	25
D_chr01	AAAATG	AAAATG	44369185	44369209	25
D_chr01	TGAAAA	AAAATG	18436576	18436599	24
D_chr01	AAAATG	AAAATG	25531021	25531044	24
D_chr01	CATTTT	AAAATG	40761280	40761303	24
D_chr01	CATTTT	AAAATG	11726455	11726477	23
D_chr01	AAAATG	AAAATG	40291070	40291092	23
D_chr01	AAATGA	AAAATG	55172760	55172782	23
D_chr01	AAATGA	AAAATG	4029309	4029330	22
D_chr01	TTTTCA	AAAATG	22043173	22043194	22
D_chr01	TTTTCA	AAAATG	41595965	41595986	22
D_chr01	TTTTCA	AAAATG	54719089	54719110	22
D_chr01	TTTTCA	AAAATG	54743263	54743284	22
D_chr01	TTTCAT	AAAATG	42706496	42706516	21
D_chr01	CATTTT	AAAATG	22202875	22202894	20
D_chr01	TTCATT	AAAATG	25843945	25843964	20
D_chr01	AAAATG	AAAATG	5674356	5674374	19
D_chr01	CATTTT	AAAATG	6314964	6314982	19
D_chr01	TTTTCA	AAAATG	7193295	7193313	19
D_chr01	AAAATG	AAAATG	26139500	26139518	19
D_chr01	AAAATG	AAAATG	31917163	31917181	19
D_chr01	AAAATG	AAAATG	33041083	33041101	19
D_chr01	AAAATG	AAAATG	34525118	34525136	19
D_chr01	TCATTT	AAAATG	48393482	48393500	19
D_chr01	GAAAAT	AAAATG	4218543	4218560	18
D_chr01	ATTTTC	AAAATG	7822345	7822362	18
D_chr01	CATTTT	AAAATG	18400266	18400283	18
D_chr01	CATTTT	AAAATG	20735030	20735047	18
D_chr01	TCATTT	AAAATG	24578161	24578178	18
D_chr01	AAAATG	AAAATG	32031309	32031326	18
D_chr01	CATTTT	AAAATG	34583398	34583415	18
D_chr01	CATTTT	AAAATG	40886805	40886822	18
D_chr01	ATTTTC	AAAATG	53064233	53064250	18
D_chr01	AAATTA	AAAATT	33639378	33639431	54
D_chr01	TAAAAT	AAAATT	38283031	38283078	48
D_chr01	TAAAAT	AAAATT	38549339	38549372	34
D_chr01	TTAAAA	AAAATT	3746273	3746303	31
D_chr01	TTTTAA	AAAATT	3772935	3772965	31
D_chr01	AATTTT	AAAATT	53429467	53429497	31
D_chr01	AATTAA	AAAATT	16468434	16468460	27
D_chr01	AAATTA	AAAATT	18265242	18265267	26
D_chr01	TTAAAA	AAAATT	1237672	1237696	25
D_chr01	TAAAAT	AAAATT	5145821	5145844	24
D_chr01	TTAATT	AAAATT	11539087	11539110	24
[truncated: 5,159 more rows]

## Sheet: D_chr02
Table S8-2. The exact positions and total lengths of all chromosome-specific SSRs on chr02 of Gossypium raimondii.
Sequence_Name	Motif	Motif_Standardized	SSR_Start	SSR_End	Total_Length
D_chr02	T	A	34545406	34545502	97
D_chr02	A	A	29409404	29409449	46
D_chr02	T	A	53461470	53461508	39
D_chr02	A	A	28842452	28842485	34
D_chr02	A	A	4837705	4837734	30
D_chr02	T	A	54282426	54282455	30
D_chr02	T	A	3445136	3445164	29
D_chr02	A	A	55792787	55792815	29
D_chr02	T	A	24042551	24042578	28
D_chr02	A	A	31750685	31750712	28
D_chr02	A	A	53609271	53609298	28
D_chr02	A	A	2313536	2313562	27
D_chr02	T	A	17741386	17741412	27
D_chr02	A	A	18576910	18576936	27
D_chr02	A	A	25259982	25260008	27
D_chr02	A	A	34280142	34280168	27
D_chr02	A	A	58336964	58336990	27
D_chr02	A	A	59068652	59068678	27
D_chr02	T	A	9522415	9522440	26
D_chr02	T	A	38588803	38588828	26
D_chr02	A	A	5558746	5558770	25
D_chr02	T	A	6166294	6166318	25
D_chr02	T	A	6196852	6196876	25
D_chr02	T	A	6203157	6203181	25
D_chr02	A	A	60793436	60793460	25
D_chr02	A	A	4191489	4191512	24
D_chr02	T	A	33198993	33199016	24
D_chr02	A	A	48904408	48904431	24
D_chr02	T	A	58170134	58170157	24
D_chr02	T	A	3972956	3972978	23
D_chr02	A	A	5497921	5497943	23
D_chr02	T	A	10670439	10670461	23
D_chr02	A	A	19115339	19115361	23
D_chr02	T	A	21074715	21074737	23
D_chr02	A	A	25370091	25370113	23
D_chr02	T	A	34845619	34845641	23
D_chr02	A	A	41899145	41899167	23
D_chr02	A	A	42991536	42991558	23
D_chr02	T	A	3267211	3267232	22
D_chr02	T	A	3703362	3703383	22
D_chr02	A	A	4802694	4802715	22
D_chr02	T	A	16096588	16096609	22
D_chr02	T	A	23011565	23011586	22
D_chr02	T	A	30198127	30198148	22
D_chr02	T	A	45749586	45749607	22
D_chr02	A	A	49446115	49446136	22
D_chr02	T	A	55870258	55870279	22
D_chr02	T	A	337750	337770	21
D_chr02	A	A	3172323	3172343	21
D_chr02	T	A	3693677	3693697	21
D_chr02	A	A	6232103	6232123	21
D_chr02	A	A	9063925	9063945	21
D_chr02	T	A	9813202	9813222	21
D_chr02	T	A	9820844	9820864	21
D_chr02	A	A	14488876	14488896	21
D_chr02	T	A	17076817	17076837	21
D_chr02	T	A	25355193	25355213	21
D_chr02	T	A	25948758	25948778	21
D_chr02	A	A	34541113	34541133	21
D_chr02	T	A	44645818	44645838	21
D_chr02	A	A	45435987	45436007	21
D_chr02	T	A	47712187	47712207	21
D_chr02	A	A	56026176	56026196	21
D_chr02	A	A	56039673	56039693	21
D_chr02	T	A	56292163	56292183	21
D_chr02	T	A	57038382	57038402	21
D_chr02	T	A	59112694	59112714	21
D_chr02	A	A	60294597	60294617	21
D_chr02	T	A	60303913	60303933	21
D_chr02	A	A	60637432	60637452	21
D_chr02	A	A	61876542	61876562	21
D_chr02	T	A	62142097	62142117	21
D_chr02	A	A	62180649	62180669	21
D_chr02	A	A	939438	939457	20
D_chr02	A	A	6299636	6299655	20
D_chr02	A	A	6352001	6352020	20
D_chr02	T	A	10243697	10243716	20
D_chr02	T	A	19828410	19828429	20
D_chr02	T	A	24027407	24027426	20
D_chr02	T	A	29303350	29303369	20
D_chr02	A	A	34755082	34755101	20
D_chr02	T	A	60413740	60413759	20
D_chr02	A	A	1711284	1711302	19
D_chr02	A	A	4149355	4149373	19
D_chr02	A	A	4441778	4441796	19
D_chr02	A	A	5558538	5558556	19
D_chr02	T	A	7047232	7047250	19
D_chr02	A	A	7309924	7309942	19
D_chr02	T	A	11868310	11868328	19
D_chr02	A	A	12586910	12586928	19
D_chr02	A	A	12587348	12587366	19
D_chr02	A	A	13509590	13509608	19
D_chr02	A	A	18991993	18992011	19
D_chr02	T	A	20018482	20018500	19
D_chr02	T	A	20427224	20427242	19
D_chr02	A	A	23719885	23719903	19
D_chr02	A	A	41077133	41077151	19
D_chr02	A	A	44615871	44615889	19
D_chr02	A	A	46230884	46230902	19
D_chr02	A	A	46595517	46595535	19
D_chr02	A	A	47933650	47933668	19
D_chr02	T	A	48976831	48976849	19
D_chr02	T	A	49449938	49449956	19
D_chr02	A	A	51600154	51600172	19
D_chr02	T	A	56982376	56982394	19
D_chr02	A	A	59597894	59597912	19
D_chr02	T	A	60234230	60234248	19
D_chr02	T	A	61224043	61224061	19
D_chr02	A	A	332448	332465	18
D_chr02	T	A	2128613	2128630	18
D_chr02	T	A	2948656	2948673	18
D_chr02	A	A	6579898	6579915	18
D_chr02	T	A	7667244	7667261	18
D_chr02	T	A	8176378	8176395	18
D_chr02	T	A	8653141	8653158	18
D_chr02	T	A	11183099	11183116	18
D_chr02	A	A	11537780	11537797	18
D_chr02	A	A	11695432	11695449	18
D_chr02	T	A	16594232	16594249	18
D_chr02	T	A	18114871	18114888	18
D_chr02	T	A	20884266	20884283	18
D_chr02	T	A	23045852	23045869	18
D_chr02	T	A	23132489	23132506	18
D_chr02	T	A	25941005	25941022	18
D_chr02	A	A	26054541	26054558	18
D_chr02	T	A	28333087	28333104	18
D_chr02	T	A	31405843	31405860	18
D_chr02	T	A	35673852	35673869	18
D_chr02	T	A	36910839	36910856	18
D_chr02	T	A	41230227	41230244	18
D_chr02	A	A	41378780	41378797	18
D_chr02	A	A	44631071	44631088	18
D_chr02	A	A	46781362	46781379	18
D_chr02	A	A	49079080	49079097	18
D_chr02	A	A	54574980	54574997	18
D_chr02	T	A	55081116	55081133	18
D_chr02	T	A	55184434	55184451	18
D_chr02	T	A	55719070	55719087	18
D_chr02	A	A	57343820	57343837	18
D_chr02	A	A	57775816	57775833	18
D_chr02	A	A	58440563	58440580	18
D_chr02	T	A	59921115	59921132	18
D_chr02	A	A	60738979	60738996	18
D_chr02	T	A	60797346	60797363	18
D_chr02	T	A	60979884	60979901	18
D_chr02	A	A	62123430	62123447	18
D_chr02	T	A	62277244	62277261	18
D_chr02	T	A	62286696	62286713	18
D_chr02	T	A	62502119	62502136	18
D_chr02	T	A	143971	143987	17
D_chr02	A	A	322650	322666	17
D_chr02	A	A	1528687	1528703	17
D_chr02	T	A	1848726	1848742	17
D_chr02	A	A	2505698	2505714	17
D_chr02	T	A	3662641	3662657	17
D_chr02	T	A	3880945	3880961	17
D_chr02	A	A	4180465	4180481	17
D_chr02	T	A	4541981	4541997	17
D_chr02	A	A	5273709	5273725	17
D_chr02	A	A	6615159	6615175	17
D_chr02	A	A	7879616	7879632	17
D_chr02	A	A	7911854	7911870	17
D_chr02	A	A	8502380	8502396	17
D_chr02	T	A	8508761	8508777	17
D_chr02	T	A	8882976	8882992	17
D_chr02	T	A	9128660	9128676	17
D_chr02	T	A	9855113	9855129	17
D_chr02	T	A	11293650	11293666	17
D_chr02	A	A	11613601	11613617	17
D_chr02	A	A	12320950	12320966	17
D_chr02	A	A	16513715	16513731	17
D_chr02	T	A	17197326	17197342	17
D_chr02	T	A	17287476	17287492	17
D_chr02	A	A	18032909	18032925	17
D_chr02	A	A	18174163	18174179	17
D_chr02	A	A	18175848	18175864	17
D_chr02	A	A	19707837	19707853	17
D_chr02	T	A	19876003	19876019	17
D_chr02	T	A	20153466	20153482	17
D_chr02	T	A	21546635	21546651	17
D_chr02	T	A	23252214	23252230	17
D_chr02	A	A	23885074	23885090	17
D_chr02	A	A	25830678	25830694	17
D_chr02	A	A	27200448	27200464	17
D_chr02	A	A	29223990	29224006	17
D_chr02	A	A	31851439	31851455	17
D_chr02	A	A	32539123	32539139	17
D_chr02	T	A	37445722	37445738	17
D_chr02	T	A	39701664	39701680	17
D_chr02	T	A	41096507	41096523	17
D_chr02	A	A	41104170	41104186	17
D_chr02	A	A	41467668	41467684	17
D_chr02	A	A	45061739	45061755	17
D_chr02	A	A	45266771	45266787	17
D_chr02	T	A	46580896	46580912	17
D_chr02	T	A	49090059	49090075	17
D_chr02	A	A	54090895	54090911	17
D_chr02	T	A	55200105	55200121	17
D_chr02	A	A	55980972	55980988	17
D_chr02	A	A	56985664	56985680	17
D_chr02	T	A	57481802	57481818	17
D_chr02	T	A	57775945	57775961	17
D_chr02	T	A	58174386	58174402	17
D_chr02	A	A	58830319	58830335	17
D_chr02	T	A	59565660	59565676	17
D_chr02	A	A	60466592	60466608	17
D_chr02	A	A	60979727	60979743	17
D_chr02	A	A	61023044	61023060	17
D_chr02	T	A	61067239	61067255	17
D_chr02	A	A	61108982	61108998	17
D_chr02	A	A	61371104	61371120	17
D_chr02	A	A	62165859	62165875	17
D_chr02	T	A	62182852	62182868	17
D_chr02	A	A	316771	316786	16
D_chr02	A	A	418782	418797	16
D_chr02	A	A	482351	482366	16
D_chr02	T	A	577515	577530	16
D_chr02	T	A	642775	642790	16
D_chr02	A	A	707983	707998	16
D_chr02	A	A	742458	742473	16
D_chr02	A	A	786237	786252	16
D_chr02	A	A	950705	950720	16
D_chr02	T	A	975831	975846	16
D_chr02	A	A	1160634	1160649	16
D_chr02	T	A	1521511	1521526	16
D_chr02	A	A	1673776	1673791	16
D_chr02	A	A	1778894	1778909	16
D_chr02	T	A	1853661	1853676	16
D_chr02	T	A	1933083	1933098	16
D_chr02	T	A	2158300	2158315	16
D_chr02	A	A	2196418	2196433	16
D_chr02	A	A	2326970	2326985	16
D_chr02	A	A	2475138	2475153	16
D_chr02	A	A	2475650	2475665	16
D_chr02	A	A	2575892	2575907	16
D_chr02	A	A	3237287	3237302	16
D_chr02	T	A	3368498	3368513	16
D_chr02	T	A	3621531	3621546	16
D_chr02	T	A	3757224	3757239	16
D_chr02	A	A	3919947	3919962	16
D_chr02	T	A	3996907	3996922	16
D_chr02	A	A	4087300	4087315	16
D_chr02	A	A	4276133	4276148	16
D_chr02	A	A	4546780	4546795	16
D_chr02	T	A	4641909	4641924	16
D_chr02	T	A	4806292	4806307	16
D_chr02	A	A	5591668	5591683	16
D_chr02	A	A	6198615	6198630	16
D_chr02	A	A	6343657	6343672	16
D_chr02	A	A	6886176	6886191	16
D_chr02	A	A	7052881	7052896	16
D_chr02	A	A	7343031	7343046	16
D_chr02	A	A	7917785	7917800	16
D_chr02	A	A	7923399	7923414	16
D_chr02	A	A	7978221	7978236	16
D_chr02	A	A	8324061	8324076	16
D_chr02	T	A	8724870	8724885	16
D_chr02	T	A	9016136	9016151	16
D_chr02	A	A	9129585	9129600	16
D_chr02	T	A	10258958	10258973	16
D_chr02	A	A	10357164	10357179	16
D_chr02	T	A	11658032	11658047	16
D_chr02	A	A	11720897	11720912	16
D_chr02	A	A	11978801	11978816	16
D_chr02	T	A	12410050	12410065	16
D_chr02	A	A	13070343	13070358	16
D_chr02	A	A	13413255	13413270	16
D_chr02	T	A	13453059	13453074	16
D_chr02	A	A	13870357	13870372	16
D_chr02	A	A	13890506	13890521	16
D_chr02	A	A	14953638	14953653	16
D_chr02	A	A	15616165	15616180	16
D_chr02	A	A	16266534	16266549	16
D_chr02	T	A	16335673	16335688	16
D_chr02	T	A	16382051	16382066	16
D_chr02	A	A	16581976	16581991	16
D_chr02	T	A	17065076	17065091	16
D_chr02	T	A	17308619	17308634	16
D_chr02	A	A	17837562	17837577	16
D_chr02	T	A	18137440	18137455	16
D_chr02	A	A	19354679	19354694	16
D_chr02	T	A	19706191	19706206	16
D_chr02	A	A	20336650	20336665	16
D_chr02	A	A	20569377	20569392	16
D_chr02	A	A	20812324	20812339	16
D_chr02	A	A	22612052	22612067	16
D_chr02	A	A	22900273	22900288	16
D_chr02	T	A	23007918	23007933	16
D_chr02	A	A	23245119	23245134	16
D_chr02	A	A	23283278	23283293	16
D_chr02	T	A	23363665	23363680	16
D_chr02	A	A	24296158	24296173	16
D_chr02	T	A	25697255	25697270	16
D_chr02	T	A	26079640	26079655	16
D_chr02	A	A	26233494	26233509	16
D_chr02	A	A	26690578	26690593	16
D_chr02	T	A	26947119	26947134	16
D_chr02	T	A	27190651	27190666	16
D_chr02	A	A	27333158	27333173	16
D_chr02	A	A	27657031	27657046	16
D_chr02	A	A	27755281	27755296	16
D_chr02	A	A	28783819	28783834	16
D_chr02	A	A	29871014	29871029	16
D_chr02	T	A	31015457	31015472	16
D_chr02	T	A	31640148	31640163	16
D_chr02	A	A	31675902	31675917	16
D_chr02	A	A	32021827	32021842	16
D_chr02	A	A	32599639	32599654	16
D_chr02	A	A	34197355	34197370	16
D_chr02	A	A	35385393	35385408	16
D_chr02	A	A	36543743	36543758	16
D_chr02	A	A	36983487	36983502	16
D_chr02	A	A	39357618	39357633	16
D_chr02	A	A	40374764	40374779	16
D_chr02	T	A	41945481	41945496	16
D_chr02	A	A	42341425	42341440	16
D_chr02	A	A	42373606	42373621	16
D_chr02	T	A	43120252	43120267	16
D_chr02	A	A	43120926	43120941	16
D_chr02	A	A	43281984	43281999	16
D_chr02	T	A	43378375	43378390	16
D_chr02	T	A	43486894	43486909	16
D_chr02	T	A	44410852	44410867	16
D_chr02	A	A	44644618	44644633	16
D_chr02	A	A	44824767	44824782	16
D_chr02	A	A	45196230	45196245	16
D_chr02	T	A	45738717	45738732	16
D_chr02	T	A	46778695	46778710	16
D_chr02	A	A	46901324	46901339	16
D_chr02	A	A	47085824	47085839	16
D_chr02	A	A	47521455	47521470	16
D_chr02	A	A	47913185	47913200	16
D_chr02	A	A	47984969	47984984	16
D_chr02	T	A	48352612	48352627	16
D_chr02	T	A	49087366	49087381	16
D_chr02	A	A	49150739	49150754	16
D_chr02	A	A	49997712	49997727	16
D_chr02	T	A	50494056	50494071	16
D_chr02	A	A	50563615	50563630	16
D_chr02	T	A	50665242	50665257	16
D_chr02	T	A	50787067	50787082	16
D_chr02	A	A	50840120	50840135	16
D_chr02	T	A	51474435	51474450	16
D_chr02	T	A	51953187	51953202	16
D_chr02	A	A	53236781	53236796	16
D_chr02	A	A	54495301	54495316	16
D_chr02	T	A	55245888	55245903	16
D_chr02	A	A	55486934	55486949	16
D_chr02	A	A	55547177	55547192	16
D_chr02	T	A	56654962	56654977	16
D_chr02	T	A	57122999	57123014	16
D_chr02	T	A	57377768	57377783	16
D_chr02	T	A	57638083	57638098	16
D_chr02	T	A	58197542	58197557	16
D_chr02	A	A	58308794	58308809	16
D_chr02	T	A	58978335	58978350	16
D_chr02	A	A	59095504	59095519	16
D_chr02	A	A	59099314	59099329	16
D_chr02	A	A	59186259	59186274	16
D_chr02	T	A	59316963	59316978	16
D_chr02	A	A	59323250	59323265	16
D_chr02	A	A	59801015	59801030	16
D_chr02	A	A	60277108	60277123	16
D_chr02	A	A	60336227	60336242	16
D_chr02	T	A	60894815	60894830	16
D_chr02	A	A	61003915	61003930	16
D_chr02	A	A	61049328	61049343	16
D_chr02	A	A	61105798	61105813	16
D_chr02	T	A	61294281	61294296	16
D_chr02	T	A	61368355	61368370	16
D_chr02	A	A	61405559	61405574	16
D_chr02	T	A	61476895	61476910	16
D_chr02	A	A	61716398	61716413	16
D_chr02	T	A	61943330	61943345	16
D_chr02	T	A	62032066	62032081	16
D_chr02	T	A	62106702	62106717	16
D_chr02	A	A	62336592	62336607	16
D_chr02	A	A	62537816	62537831	16
D_chr02	T	A	56800	56814	15
D_chr02	T	A	89790	89804	15
D_chr02	A	A	155417	155431	15
D_chr02	T	A	181229	181243	15
D_chr02	A	A	371699	371713	15
D_chr02	T	A	391841	391855	15
D_chr02	T	A	418613	418627	15
D_chr02	T	A	549143	549157	15
D_chr02	T	A	583079	583093	15
D_chr02	A	A	761451	761465	15
D_chr02	T	A	839215	839229	15
D_chr02	T	A	943766	943780	15
D_chr02	A	A	1000557	1000571	15
D_chr02	A	A	1064436	1064450	15
D_chr02	T	A	1098655	1098669	15
D_chr02	T	A	1257716	1257730	15
D_chr02	A	A	1346264	1346278	15
D_chr02	T	A	1387695	1387709	15
D_chr02	A	A	1436864	1436878	15
D_chr02	A	A	1473958	1473972	15
D_chr02	T	A	1488000	1488014	15
D_chr02	T	A	1551681	1551695	15
D_chr02	A	A	1678161	1678175	15
D_chr02	T	A	2113436	2113450	15
D_chr02	A	A	2160333	2160347	15
D_chr02	A	A	2217565	2217579	15
D_chr02	T	A	2232149	2232163	15
D_chr02	A	A	2286381	2286395	15
D_chr02	A	A	2434210	2434224	15
D_chr02	T	A	2443814	2443828	15
D_chr02	A	A	2568856	2568870	15
D_chr02	A	A	2667080	2667094	15
D_chr02	T	A	2713120	2713134	15
D_chr02	A	A	2735521	2735535	15
D_chr02	T	A	3072658	3072672	15
D_chr02	T	A	3165100	3165114	15
D_chr02	A	A	3195906	3195920	15
D_chr02	T	A	3240237	3240251	15
D_chr02	T	A	3378209	3378223	15
D_chr02	T	A	3385208	3385222	15
D_chr02	A	A	3402425	3402439	15
D_chr02	T	A	3500364	3500378	15
D_chr02	T	A	3543448	3543462	15
D_chr02	A	A	3562228	3562242	15
D_chr02	A	A	3880433	3880447	15
D_chr02	A	A	4008582	4008596	15
D_chr02	T	A	4153574	4153588	15
D_chr02	A	A	4178146	4178160	15
D_chr02	A	A	4839570	4839584	15
D_chr02	A	A	5073948	5073962	15
D_chr02	A	A	5080613	5080627	15
D_chr02	A	A	5414665	5414679	15
D_chr02	A	A	6073727	6073741	15
D_chr02	T	A	7048777	7048791	15
D_chr02	A	A	7251969	7251983	15
D_chr02	T	A	7265264	7265278	15
D_chr02	A	A	7322429	7322443	15
D_chr02	A	A	7371587	7371601	15
D_chr02	T	A	7538761	7538775	15
D_chr02	T	A	7567627	7567641	15
D_chr02	T	A	7928500	7928514	15
D_chr02	T	A	7989129	7989143	15
D_chr02	T	A	8078746	8078760	15
D_chr02	T	A	8091746	8091760	15
D_chr02	T	A	8168215	8168229	15
D_chr02	T	A	8619962	8619976	15
D_chr02	A	A	8653690	8653704	15
D_chr02	T	A	8942585	8942599	15
D_chr02	A	A	9062083	9062097	15
D_chr02	T	A	9143998	9144012	15
D_chr02	T	A	9537946	9537960	15
D_chr02	A	A	9767612	9767626	15
D_chr02	A	A	9857646	9857660	15
D_chr02	A	A	9905757	9905771	15
D_chr02	T	A	10109563	10109577	15
D_chr02	A	A	10371725	10371739	15
D_chr02	A	A	10372717	10372731	15
D_chr02	A	A	10754091	10754105	15
D_chr02	A	A	11337675	11337689	15
D_chr02	A	A	11460362	11460376	15
D_chr02	A	A	11563570	11563584	15
D_chr02	A	A	11567672	11567686	15
D_chr02	T	A	11750568	11750582	15
D_chr02	T	A	12005940	12005954	15
D_chr02	T	A	12057910	12057924	15
D_chr02	A	A	12571539	12571553	15
D_chr02	A	A	12737842	12737856	15
D_chr02	T	A	12942035	12942049	15
D_chr02	A	A	13069992	13070006	15
D_chr02	A	A	13139103	13139117	15
D_chr02	T	A	13178916	13178930	15
D_chr02	T	A	13297306	13297320	15
D_chr02	A	A	13514827	13514841	15
D_chr02	T	A	13927097	13927111	15
D_chr02	A	A	14004030	14004044	15
D_chr02	A	A	14113858	14113872	15
D_chr02	A	A	14808239	14808253	15
D_chr02	T	A	15717848	15717862	15
D_chr02	T	A	16034415	16034429	15
D_chr02	A	A	16213877	16213891	15
D_chr02	A	A	16267439	16267453	15
D_chr02	T	A	16898429	16898443	15
D_chr02	T	A	16985628	16985642	15
D_chr02	A	A	17335133	17335147	15
D_chr02	T	A	17555248	17555262	15
D_chr02	A	A	17845901	17845915	15
D_chr02	A	A	17984900	17984914	15
D_chr02	A	A	18232721	18232735	15
D_chr02	T	A	18287256	18287270	15
D_chr02	A	A	18681923	18681937	15
D_chr02	A	A	19116702	19116716	15
D_chr02	T	A	19299591	19299605	15
D_chr02	A	A	21490389	21490403	15
D_chr02	T	A	21694432	21694446	15
D_chr02	A	A	22413326	22413340	15
D_chr02	A	A	23902018	23902032	15
D_chr02	A	A	23971567	23971581	15
D_chr02	T	A	24639365	24639379	15
D_chr02	T	A	24786839	24786853	15
D_chr02	A	A	24986459	24986473	15
D_chr02	A	A	25743031	25743045	15
D_chr02	A	A	25880044	25880058	15
D_chr02	T	A	27543507	27543521	15
D_chr02	T	A	27608552	27608566	15
D_chr02	A	A	28021498	28021512	15
D_chr02	T	A	28332313	28332327	15
D_chr02	A	A	28832238	28832252	15
D_chr02	T	A	30751152	30751166	15
D_chr02	T	A	31243768	31243782	15
D_chr02	A	A	32515707	32515721	15
D_chr02	T	A	33960738	33960752	15
D_chr02	A	A	34188038	34188052	15
D_chr02	A	A	34188618	34188632	15
D_chr02	A	A	34404315	34404329	15
D_chr02	T	A	34488953	34488967	15
D_chr02	T	A	34570201	34570215	15
D_chr02	A	A	35682622	35682636	15
D_chr02	A	A	37110011	37110025	15
D_chr02	T	A	37558900	37558914	15
D_chr02	A	A	39513862	39513876	15
D_chr02	A	A	39545528	39545542	15
D_chr02	T	A	39749911	39749925	15
D_chr02	A	A	41097355	41097369	15
D_chr02	T	A	41819221	41819235	15
D_chr02	T	A	41948256	41948270	15
D_chr02	A	A	42001002	42001016	15
D_chr02	T	A	42673553	42673567	15
D_chr02	T	A	43112312	43112326	15
D_chr02	A	A	44629107	44629121	15
D_chr02	A	A	44642188	44642202	15
D_chr02	A	A	44955860	44955874	15
D_chr02	T	A	46645577	46645591	15
D_chr02	T	A	47308992	47309006	15
D_chr02	T	A	47361358	47361372	15
D_chr02	A	A	47381706	47381720	15
D_chr02	A	A	47740243	47740257	15
D_chr02	A	A	47795395	47795409	15
D_chr02	A	A	48161237	48161251	15
D_chr02	T	A	48524784	48524798	15
D_chr02	A	A	48535567	48535581	15
D_chr02	A	A	48983837	48983851	15
D_chr02	T	A	49091218	49091232	15
D_chr02	T	A	49576754	49576768	15
D_chr02	T	A	49678900	49678914	15
D_chr02	A	A	50562559	50562573	15
D_chr02	T	A	51421173	51421187	15
D_chr02	T	A	51598820	51598834	15
D_chr02	T	A	52140916	52140930	15
D_chr02	A	A	52145742	52145756	15
D_chr02	A	A	52487663	52487677	15
D_chr02	T	A	53524769	53524783	15
D_chr02	T	A	53567153	53567167	15
D_chr02	A	A	53601440	53601454	15
D_chr02	T	A	53631909	53631923	15
D_chr02	T	A	53769894	53769908	15
D_chr02	A	A	54192310	54192324	15
D_chr02	T	A	54388078	54388092	15
D_chr02	T	A	54412546	54412560	15
D_chr02	A	A	54575901	54575915	15
D_chr02	T	A	55191871	55191885	15
D_chr02	A	A	55200789	55200803	15
D_chr02	T	A	55203617	55203631	15
D_chr02	A	A	55237048	55237062	15
D_chr02	A	A	55647990	55648004	15
D_chr02	A	A	56273879	56273893	15
D_chr02	T	A	57503805	57503819	15
D_chr02	A	A	57533678	57533692	15
D_chr02	T	A	57910062	57910076	15
D_chr02	A	A	58165844	58165858	15
D_chr02	T	A	58197854	58197868	15
D_chr02	A	A	58333644	58333658	15
D_chr02	T	A	58438332	58438346	15
D_chr02	T	A	58611376	58611390	15
D_chr02	T	A	58783159	58783173	15
D_chr02	A	A	58863331	58863345	15
D_chr02	T	A	59012788	59012802	15
D_chr02	T	A	59241297	59241311	15
D_chr02	T	A	59405816	59405830	15
D_chr02	A	A	60231518	60231532	15
D_chr02	A	A	60334514	60334528	15
D_chr02	T	A	60503453	60503467	15
D_chr02	T	A	60756422	60756436	15
D_chr02	A	A	60784232	60784246	15
D_chr02	T	A	60876495	60876509	15
D_chr02	T	A	60918407	60918421	15
D_chr02	T	A	61028436	61028450	15
D_chr02	A	A	61042722	61042736	15
D_chr02	A	A	61095528	61095542	15
D_chr02	A	A	61204753	61204767	15
D_chr02	T	A	61219662	61219676	15
D_chr02	T	A	61241538	61241552	15
D_chr02	T	A	61396889	61396903	15
D_chr02	A	A	61511308	61511322	15
D_chr02	A	A	61655600	61655614	15
D_chr02	T	A	61663670	61663684	15
D_chr02	T	A	61729329	61729343	15
D_chr02	T	A	61918105	61918119	15
D_chr02	T	A	62019853	62019867	15
D_chr02	T	A	62207385	62207399	15
D_chr02	A	A	62522677	62522691	15
D_chr02	T	A	62694638	62694652	15
D_chr02	T	A	62725437	62725451	15
D_chr02	AAAAAC	AAAAAC	31942385	31942420	36
D_chr02	CAAAAA	AAAAAC	36858166	36858194	29
D_chr02	TTTGTT	AAAAAC	62756602	62756630	29
D_chr02	TTTGTT	AAAAAC	10448238	10448264	27
D_chr02	TTTGTT	AAAAAC	55082880	55082905	26
D_chr02	GTTTTT	AAAAAC	47281608	47281632	25
D_chr02	AAAAAC	AAAAAC	12360294	12360317	24
D_chr02	TTTTTG	AAAAAC	7386201	7386223	23
D_chr02	AAAAAC	AAAAAC	30614544	30614566	23
D_chr02	AAAAAC	AAAAAC	60246321	60246343	23
D_chr02	TTTTGT	AAAAAC	16792792	16792813	22
D_chr02	TTTTTG	AAAAAC	30144140	30144161	22
D_chr02	AAAACA	AAAAAC	31455444	31455465	22
D_chr02	AAAAAC	AAAAAC	56031841	56031862	22
D_chr02	AAAAAC	AAAAAC	10428802	10428822	21
D_chr02	TTTGTT	AAAAAC	28741170	28741190	21
D_chr02	GTTTTT	AAAAAC	56768089	56768109	21
D_chr02	ACAAAA	AAAAAC	61463784	61463803	20
D_chr02	AACAAA	AAAAAC	14486917	14486935	19
D_chr02	AAAACA	AAAAAC	42191085	42191103	19
D_chr02	TGTTTT	AAAAAC	53601510	53601528	19
D_chr02	TTTTGT	AAAAAC	13954438	13954455	18
D_chr02	GTTTTT	AAAAAC	16086869	16086886	18
D_chr02	GTTTTT	AAAAAC	21019130	21019147	18
D_chr02	TTTTTG	AAAAAC	55206813	55206830	18
D_chr02	AAAAGA	AAAAAG	1258791	1258860	70
D_chr02	AAAAAG	AAAAAG	12768851	12768901	51
D_chr02	GAAAAA	AAAAAG	37754967	37755012	46
D_chr02	GAAAAA	AAAAAG	49774994	49775035	42
D_chr02	AAAAAG	AAAAAG	9033185	9033225	41
D_chr02	AAAAAG	AAAAAG	39555593	39555630	38
D_chr02	GAAAAA	AAAAAG	16669210	16669244	35
D_chr02	TTTCTT	AAAAAG	47252046	47252079	34
D_chr02	AAAAGA	AAAAAG	17781036	17781068	33
D_chr02	TTTCTT	AAAAAG	3830324	3830355	32
D_chr02	TTTCTT	AAAAAG	57835193	57835223	31
D_chr02	TTTTTC	AAAAAG	50180573	50180602	30
D_chr02	AAAAAG	AAAAAG	3781496	3781524	29
D_chr02	GAAAAA	AAAAAG	14194535	14194563	29
D_chr02	TTTTTC	AAAAAG	55077940	55077968	29
D_chr02	TTTTTC	AAAAAG	62270131	62270158	28
D_chr02	AAAAAG	AAAAAG	17920390	17920416	27
D_chr02	TTTCTT	AAAAAG	28481910	28481936	27
D_chr02	TTTCTT	AAAAAG	42657263	42657288	26
D_chr02	TTTTCT	AAAAAG	44800724	44800749	26
D_chr02	CTTTTT	AAAAAG	19065357	19065381	25
D_chr02	TCTTTT	AAAAAG	27294311	27294335	25
D_chr02	AAAGAA	AAAAAG	60793518	60793542	25
D_chr02	GAAAAA	AAAAAG	5277605	5277628	24
D_chr02	TTTTTC	AAAAAG	14952221	14952244	24
D_chr02	TTTTTC	AAAAAG	19986204	19986227	24
D_chr02	AGAAAA	AAAAAG	46146338	46146361	24
D_chr02	GAAAAA	AAAAAG	142767	142789	23
D_chr02	GAAAAA	AAAAAG	2920090	2920112	23
D_chr02	AAAAAG	AAAAAG	4280112	4280134	23
D_chr02	CTTTTT	AAAAAG	7125946	7125968	23
D_chr02	AAAAGA	AAAAAG	35018998	35019020	23
D_chr02	AAAAAG	AAAAAG	47857375	47857397	23
D_chr02	TTTTCT	AAAAAG	52242856	52242878	23
D_chr02	AAAAAG	AAAAAG	8410848	8410869	22
D_chr02	TTTTCT	AAAAAG	26625248	26625269	22
D_chr02	GAAAAA	AAAAAG	33875845	33875866	22
D_chr02	AAGAAA	AAAAAG	47203858	47203879	22
D_chr02	TTTTCT	AAAAAG	47308892	47308913	22
D_chr02	TTTTCT	AAAAAG	60346318	60346339	22
D_chr02	TTTTTC	AAAAAG	10379732	10379752	21
D_chr02	TTTCTT	AAAAAG	12034277	12034297	21
D_chr02	TTTTTC	AAAAAG	20217222	20217242	21
D_chr02	AAAAAG	AAAAAG	20312797	20312817	21
D_chr02	TTTTTC	AAAAAG	26853184	26853204	21
D_chr02	TTTTCT	AAAAAG	32657264	32657284	21
D_chr02	TTTCTT	AAAAAG	36762058	36762078	21
D_chr02	TTTTCT	AAAAAG	39806229	39806249	21
D_chr02	AAAAGA	AAAAAG	53966866	53966886	21
D_chr02	TTTTTC	AAAAAG	8937840	8937859	20
D_chr02	AAAAGA	AAAAAG	11124237	11124256	20
D_chr02	TCTTTT	AAAAAG	30016529	30016548	20
D_chr02	AAAGAA	AAAAAG	38660410	38660429	20
D_chr02	TTTTTC	AAAAAG	42861363	42861382	20
D_chr02	AAAAGA	AAAAAG	44193141	44193160	20
D_chr02	TTTCTT	AAAAAG	48245746	48245765	20
D_chr02	AAAAAG	AAAAAG	48726054	48726073	20
D_chr02	TTCTTT	AAAAAG	51670447	51670466	20
D_chr02	TTTTTC	AAAAAG	52059265	52059284	20
D_chr02	TTTCTT	AAAAAG	57798301	57798320	20
D_chr02	TTTTCT	AAAAAG	59391682	59391701	20
D_chr02	AAAAAG	AAAAAG	7146671	7146689	19
D_chr02	AAAAGA	AAAAAG	9771527	9771545	19
D_chr02	TCTTTT	AAAAAG	13995390	13995408	19
D_chr02	TTTCTT	AAAAAG	21516199	21516217	19
D_chr02	GAAAAA	AAAAAG	22868033	22868051	19
D_chr02	TCTTTT	AAAAAG	22923879	22923897	19
D_chr02	TCTTTT	AAAAAG	27217243	27217261	19
D_chr02	AAAAAG	AAAAAG	29322662	29322680	19
D_chr02	AAGAAA	AAAAAG	34717537	34717555	19
D_chr02	TTCTTT	AAAAAG	35092925	35092943	19
D_chr02	AGAAAA	AAAAAG	45548745	45548763	19
D_chr02	TTTTCT	AAAAAG	47166431	47166449	19
D_chr02	AGAAAA	AAAAAG	48445862	48445880	19
D_chr02	AAAAAG	AAAAAG	56797175	56797193	19
D_chr02	CTTTTT	AAAAAG	3922837	3922854	18
D_chr02	CTTTTT	AAAAAG	6074639	6074656	18
D_chr02	TTTTCT	AAAAAG	11258708	11258725	18
D_chr02	AAAAAG	AAAAAG	11395113	11395130	18
D_chr02	AAAAAG	AAAAAG	11611104	11611121	18
D_chr02	GAAAAA	AAAAAG	12023766	12023783	18
D_chr02	AGAAAA	AAAAAG	12147613	12147630	18
D_chr02	AAAAAG	AAAAAG	19417863	19417880	18
D_chr02	TTTTTC	AAAAAG	19690233	19690250	18
D_chr02	CTTTTT	AAAAAG	21158131	21158148	18
D_chr02	GAAAAA	AAAAAG	35164829	35164846	18
D_chr02	TCTTTT	AAAAAG	36762033	36762050	18
D_chr02	TTTTTC	AAAAAG	39826675	39826692	18
D_chr02	GAAAAA	AAAAAG	43759619	43759636	18
D_chr02	AAGAAA	AAAAAG	44881631	44881648	18
D_chr02	CTTTTT	AAAAAG	47236203	47236220	18
D_chr02	AAAAAG	AAAAAG	48729372	48729389	18
D_chr02	CTTTTT	AAAAAG	50781368	50781385	18
D_chr02	AAAGAA	AAAAAG	51533141	51533158	18
D_chr02	GAAAAA	AAAAAG	53612471	53612488	18
D_chr02	AAAAAG	AAAAAG	57526032	57526049	18
D_chr02	TCTTTT	AAAAAG	58964450	58964467	18
D_chr02	TAAAAA	AAAAAT	23277022	23277087	66
D_chr02	TTTTAT	AAAAAT	19269750	19269811	62
D_chr02	TTTTAT	AAAAAT	40306109	40306165	57
D_chr02	TTTATT	AAAAAT	31578905	31578952	48
D_chr02	TTTTAT	AAAAAT	43336436	43336482	47
D_chr02	TTTTAT	AAAAAT	44724517	44724561	45
D_chr02	ATAAAA	AAAAAT	41663723	41663765	43
D_chr02	AAATAA	AAAAAT	23272657	23272697	41
D_chr02	TTTTTA	AAAAAT	62007390	62007429	40
D_chr02	AATAAA	AAAAAT	45217900	45217935	36
D_chr02	TTTTAT	AAAAAT	56941039	56941074	36
D_chr02	ATAAAA	AAAAAT	43308906	43308940	35
D_chr02	AAAAAT	AAAAAT	4197851	4197884	34
D_chr02	TTTTAT	AAAAAT	35756860	35756893	34
D_chr02	TTTTAT	AAAAAT	53398197	53398230	34
D_chr02	AAATAA	AAAAAT	44654585	44654617	33
D_chr02	TTTTAT	AAAAAT	26533764	26533795	32
D_chr02	TATTTT	AAAAAT	3901021	3901051	31
D_chr02	AAAAAT	AAAAAT	14641132	14641162	31
D_chr02	TAAAAA	AAAAAT	24336132	24336162	31
D_chr02	ATAAAA	AAAAAT	27611314	27611344	31
D_chr02	ATTTTT	AAAAAT	35810156	35810186	31
D_chr02	ATTTTT	AAAAAT	39847647	39847677	31
D_chr02	TATTTT	AAAAAT	39848799	39848829	31
D_chr02	AATAAA	AAAAAT	16637276	16637305	30
D_chr02	ATTTTT	AAAAAT	27229819	27229848	30
D_chr02	AAAAAT	AAAAAT	29132769	29132798	30
D_chr02	AAAAAT	AAAAAT	39259289	39259318	30
D_chr02	TTTTTA	AAAAAT	27224482	27224510	29
D_chr02	TTTATT	AAAAAT	18252888	18252915	28
D_chr02	TTTTAT	AAAAAT	21638404	21638431	28
D_chr02	TTTATT	AAAAAT	35284955	35284982	28
D_chr02	AAAAAT	AAAAAT	49673262	49673289	28
D_chr02	TAAAAA	AAAAAT	56494277	56494304	28
D_chr02	TAAAAA	AAAAAT	61641967	61641994	28
D_chr02	AAAAAT	AAAAAT	14520749	14520775	27
D_chr02	TTTTAT	AAAAAT	49461577	49461603	27
D_chr02	AATAAA	AAAAAT	56887078	56887104	27
D_chr02	TTATTT	AAAAAT	60316370	60316396	27
D_chr02	TTTTAT	AAAAAT	34340449	34340474	26
D_chr02	TTTTTA	AAAAAT	41522556	41522581	26
D_chr02	ATAAAA	AAAAAT	47387394	47387419	26
D_chr02	TAAAAA	AAAAAT	47536194	47536219	26
D_chr02	AATAAA	AAAAAT	50861301	50861326	26
D_chr02	TATTTT	AAAAAT	53532781	53532806	26
D_chr02	AAAAAT	AAAAAT	2575808	2575832	25
D_chr02	AATAAA	AAAAAT	7280063	7280087	25
D_chr02	ATTTTT	AAAAAT	19776046	19776070	25
D_chr02	AAATAA	AAAAAT	39306760	39306784	25
D_chr02	TTTTAT	AAAAAT	52263793	52263817	25
D_chr02	TTTTTA	AAAAAT	438786	438809	24
D_chr02	AAAATA	AAAAAT	2349536	2349559	24
D_chr02	TATTTT	AAAAAT	5443641	5443664	24
D_chr02	TTTTTA	AAAAAT	7586851	7586874	24
D_chr02	AAAAAT	AAAAAT	10381590	10381613	24
D_chr02	TAAAAA	AAAAAT	10866921	10866944	24
D_chr02	TTATTT	AAAAAT	24620492	24620515	24
D_chr02	TATTTT	AAAAAT	37230976	37230999	24
D_chr02	TTTTAT	AAAAAT	53828996	53829019	24
D_chr02	TTTTTA	AAAAAT	2237685	2237707	23
D_chr02	TTTTTA	AAAAAT	2383202	2383224	23
D_chr02	AAAAAT	AAAAAT	4301167	4301189	23
D_chr02	TTTTTA	AAAAAT	9142777	9142799	23
D_chr02	ATAAAA	AAAAAT	15020961	15020983	23
D_chr02	ATTTTT	AAAAAT	15694698	15694720	23
D_chr02	ATAAAA	AAAAAT	16796738	16796760	23
D_chr02	AAAATA	AAAAAT	17329337	17329359	23
D_chr02	TAAAAA	AAAAAT	24607121	24607143	23
D_chr02	TTTTTA	AAAAAT	40650819	40650841	23
D_chr02	ATTTTT	AAAAAT	44720524	44720546	23
D_chr02	AAAAAT	AAAAAT	47419029	47419051	23
D_chr02	ATAAAA	AAAAAT	47776120	47776142	23
D_chr02	TTTTAT	AAAAAT	60086272	60086294	23
D_chr02	TTTATT	AAAAAT	61260223	61260245	23
D_chr02	ATTTTT	AAAAAT	9503590	9503611	22
D_chr02	AAAAAT	AAAAAT	16924446	16924467	22
D_chr02	TTTATT	AAAAAT	17126426	17126447	22
D_chr02	AAAATA	AAAAAT	17433776	17433797	22
D_chr02	TTTTAT	AAAAAT	21519554	21519575	22
D_chr02	TATTTT	AAAAAT	25520179	25520200	22
D_chr02	AATAAA	AAAAAT	37580570	37580591	22
D_chr02	TATTTT	AAAAAT	43382037	43382058	22
D_chr02	AAAATA	AAAAAT	46284585	46284606	22
D_chr02	TTTTAT	AAAAAT	47589538	47589559	22
D_chr02	TTTATT	AAAAAT	50066483	50066504	22
D_chr02	AAAAAT	AAAAAT	57824576	57824597	22
D_chr02	AAATAA	AAAAAT	59316662	59316683	22
D_chr02	AAAAAT	AAAAAT	59955020	59955041	22
D_chr02	ATTTTT	AAAAAT	2160622	2160642	21
D_chr02	AAAAAT	AAAAAT	4275498	4275518	21
D_chr02	AAAATA	AAAAAT	7568722	7568742	21
D_chr02	AAATAA	AAAAAT	7666090	7666110	21
D_chr02	AAAAAT	AAAAAT	8050317	8050337	21
D_chr02	AAAAAT	AAAAAT	10943960	10943980	21
D_chr02	TTTTAT	AAAAAT	12590500	12590520	21
D_chr02	TTTATT	AAAAAT	13122289	13122309	21
D_chr02	AAAAAT	AAAAAT	13190826	13190846	21
D_chr02	TTTTAT	AAAAAT	13578493	13578513	21
D_chr02	ATAAAA	AAAAAT	13742999	13743019	21
D_chr02	AAAAAT	AAAAAT	48248326	48248346	21
D_chr02	AAAAAT	AAAAAT	57729551	57729571	21
D_chr02	AAAATA	AAAAAT	59465666	59465686	21
D_chr02	AAAATA	AAAAAT	61009620	61009640	21
D_chr02	TAAAAA	AAAAAT	588684	588703	20
D_chr02	TATTTT	AAAAAT	1571106	1571125	20
D_chr02	TTATTT	AAAAAT	3778260	3778279	20
D_chr02	TAAAAA	AAAAAT	4532762	4532781	20
D_chr02	AAAAAT	AAAAAT	4563844	4563863	20
D_chr02	TAAAAA	AAAAAT	5334786	5334805	20
D_chr02	TAAAAA	AAAAAT	5480087	5480106	20
D_chr02	TTTTAT	AAAAAT	6923691	6923710	20
D_chr02	AAATAA	AAAAAT	7324658	7324677	20
D_chr02	TATTTT	AAAAAT	11275731	11275750	20
D_chr02	AAATAA	AAAAAT	13961561	13961580	20
D_chr02	TTTTAT	AAAAAT	19124310	19124329	20
D_chr02	TAAAAA	AAAAAT	21712398	21712417	20
D_chr02	TTTATT	AAAAAT	25435871	25435890	20
D_chr02	ATAAAA	AAAAAT	27214665	27214684	20
D_chr02	TTTATT	AAAAAT	29374581	29374600	20
D_chr02	TATTTT	AAAAAT	32775484	32775503	20
D_chr02	TTTTAT	AAAAAT	34331046	34331065	20
D_chr02	AAAATA	AAAAAT	34477394	34477413	20
D_chr02	TATTTT	AAAAAT	37713898	37713917	20
D_chr02	AAATAA	AAAAAT	38995603	38995622	20
D_chr02	TATTTT	AAAAAT	39473788	39473807	20
D_chr02	ATTTTT	AAAAAT	43362579	43362598	20
D_chr02	TTTATT	AAAAAT	43445763	43445782	20
D_chr02	AAAATA	AAAAAT	55099216	55099235	20
D_chr02	ATTTTT	AAAAAT	61026222	61026241	20
D_chr02	AAAAAT	AAAAAT	281234	281252	19
D_chr02	AAAAAT	AAAAAT	423652	423670	19
D_chr02	TTTTTA	AAAAAT	1598815	1598833	19
D_chr02	AAATAA	AAAAAT	3265154	3265172	19
D_chr02	TATTTT	AAAAAT	3265412	3265430	19
D_chr02	TAAAAA	AAAAAT	4750772	4750790	19
D_chr02	AAATAA	AAAAAT	6627083	6627101	19
D_chr02	TTTATT	AAAAAT	7493388	7493406	19
D_chr02	TATTTT	AAAAAT	8959957	8959975	19
D_chr02	AAAAAT	AAAAAT	10381549	10381567	19
D_chr02	TTTTTA	AAAAAT	13786783	13786801	19
D_chr02	TTTTTA	AAAAAT	13789937	13789955	19
D_chr02	ATTTTT	AAAAAT	13870597	13870615	19
D_chr02	ATAAAA	AAAAAT	15838566	15838584	19
D_chr02	ATAAAA	AAAAAT	16088342	16088360	19
D_chr02	AATAAA	AAAAAT	16423191	16423209	19
D_chr02	TAAAAA	AAAAAT	16593074	16593092	19
D_chr02	TAAAAA	AAAAAT	17939674	17939692	19
D_chr02	AAAAAT	AAAAAT	22203570	22203588	19
D_chr02	AAAAAT	AAAAAT	22865922	22865940	19
D_chr02	TATTTT	AAAAAT	24468176	24468194	19
D_chr02	TTTTTA	AAAAAT	25400571	25400589	19
D_chr02	TTTTTA	AAAAAT	28274554	28274572	19
D_chr02	AAAATA	AAAAAT	29364040	29364058	19
D_chr02	TATTTT	AAAAAT	34466757	34466775	19
D_chr02	ATAAAA	AAAAAT	37823035	37823053	19
D_chr02	TTTTTA	AAAAAT	38703602	38703620	19
D_chr02	TATTTT	AAAAAT	39728188	39728206	19
D_chr02	TAAAAA	AAAAAT	41276047	41276065	19
D_chr02	AAAAAT	AAAAAT	43959232	43959250	19
D_chr02	AAAATA	AAAAAT	47327702	47327720	19
D_chr02	AAAAAT	AAAAAT	48539325	48539343	19
D_chr02	TATTTT	AAAAAT	49623232	49623250	19
D_chr02	TATTTT	AAAAAT	49641022	49641040	19
D_chr02	AAAATA	AAAAAT	50023822	50023840	19
D_chr02	TTTTAT	AAAAAT	50518489	50518507	19
D_chr02	AAAAAT	AAAAAT	56375799	56375817	19
D_chr02	ATAAAA	AAAAAT	56511880	56511898	19
D_chr02	TATTTT	AAAAAT	57445980	57445998	19
D_chr02	TATTTT	AAAAAT	58542104	58542122	19
D_chr02	TTTTTA	AAAAAT	58987676	58987694	19
D_chr02	AAAAAT	AAAAAT	59878792	59878810	19
D_chr02	AAAAAT	AAAAAT	61932818	61932836	19
D_chr02	AAAATA	AAAAAT	62342530	62342548	19
D_chr02	AAAATA	AAAAAT	363641	363658	18
D_chr02	ATTTTT	AAAAAT	466745	466762	18
D_chr02	TTTTTA	AAAAAT	467593	467610	18
D_chr02	ATTTTT	AAAAAT	689195	689212	18
D_chr02	TTTTTA	AAAAAT	1217627	1217644	18
D_chr02	AAAAAT	AAAAAT	1669737	1669754	18
D_chr02	AAAAAT	AAAAAT	1692729	1692746	18
D_chr02	ATTTTT	AAAAAT	1835692	1835709	18
D_chr02	TATTTT	AAAAAT	2182468	2182485	18
D_chr02	ATTTTT	AAAAAT	2341028	2341045	18
D_chr02	TTTTTA	AAAAAT	2351565	2351582	18
D_chr02	ATTTTT	AAAAAT	2616114	2616131	18
D_chr02	ATTTTT	AAAAAT	3039010	3039027	18
D_chr02	TATTTT	AAAAAT	3121481	3121498	18
D_chr02	ATTTTT	AAAAAT	3255658	3255675	18
D_chr02	ATTTTT	AAAAAT	3807268	3807285	18
D_chr02	AAAAAT	AAAAAT	4040659	4040676	18
D_chr02	ATTTTT	AAAAAT	7267408	7267425	18
D_chr02	ATTTTT	AAAAAT	7843350	7843367	18
D_chr02	TTTATT	AAAAAT	8050461	8050478	18
D_chr02	AAAAAT	AAAAAT	8609250	8609267	18
D_chr02	TATTTT	AAAAAT	9019322	9019339	18
D_chr02	ATTTTT	AAAAAT	9109055	9109072	18
D_chr02	AAAATA	AAAAAT	9771476	9771493	18
D_chr02	TATTTT	AAAAAT	10578252	10578269	18
D_chr02	TTTATT	AAAAAT	11114972	11114989	18
D_chr02	ATTTTT	AAAAAT	12198575	12198592	18
D_chr02	TTTTTA	AAAAAT	12668669	12668686	18
D_chr02	ATTTTT	AAAAAT	13122257	13122274	18
D_chr02	ATTTTT	AAAAAT	13275540	13275557	18
D_chr02	TATTTT	AAAAAT	13994093	13994110	18
D_chr02	TTTTTA	AAAAAT	14644146	14644163	18
D_chr02	ATAAAA	AAAAAT	17581838	17581855	18
D_chr02	AAAATA	AAAAAT	17802336	17802353	18
D_chr02	TATTTT	AAAAAT	18672478	18672495	18
D_chr02	TTATTT	AAAAAT	18739041	18739058	18
D_chr02	AAATAA	AAAAAT	19522997	19523014	18
D_chr02	AAAATA	AAAAAT	19621340	19621357	18
D_chr02	TTTTTA	AAAAAT	20002902	20002919	18
D_chr02	AAAAAT	AAAAAT	20102431	20102448	18
D_chr02	AATAAA	AAAAAT	20706487	20706504	18
D_chr02	AATAAA	AAAAAT	20969557	20969574	18
D_chr02	TTTTTA	AAAAAT	22338997	22339014	18
D_chr02	AATAAA	AAAAAT	23635229	23635246	18
D_chr02	TTTATT	AAAAAT	28265885	28265902	18
D_chr02	TTATTT	AAAAAT	29322414	29322431	18
D_chr02	TATTTT	AAAAAT	29404114	29404131	18
D_chr02	TAAAAA	AAAAAT	30424864	30424881	18
D_chr02	AAAAAT	AAAAAT	31345296	31345313	18
D_chr02	TTTTTA	AAAAAT	31349500	31349517	18
D_chr02	TTTATT	AAAAAT	34631529	34631546	18
D_chr02	AAAATA	AAAAAT	40637836	40637853	18
D_chr02	AAAAAT	AAAAAT	41260991	41261008	18
D_chr02	AAAAAT	AAAAAT	41456765	41456782	18
D_chr02	ATTTTT	AAAAAT	41836509	41836526	18
D_chr02	ATTTTT	AAAAAT	41844586	41844603	18
D_chr02	TTTTTA	AAAAAT	42987884	42987901	18
D_chr02	TAAAAA	AAAAAT	45775283	45775300	18
D_chr02	AAAAAT	AAAAAT	46155489	46155506	18
D_chr02	TTTTTA	AAAAAT	46635387	46635404	18
D_chr02	TTATTT	AAAAAT	48730248	48730265	18
D_chr02	AAATAA	AAAAAT	49087933	49087950	18
D_chr02	TTTATT	AAAAAT	51418317	51418334	18
D_chr02	TTTTAT	AAAAAT	51872713	51872730	18
D_chr02	TAAAAA	AAAAAT	52181987	52182004	18
D_chr02	TTTTAT	AAAAAT	53308473	53308490	18
D_chr02	ATTTTT	AAAAAT	53941551	53941568	18
D_chr02	AAAATA	AAAAAT	54241227	54241244	18
D_chr02	ATTTTT	AAAAAT	55203091	55203108	18
D_chr02	TAAAAA	AAAAAT	55397058	55397075	18
D_chr02	TTTTTA	AAAAAT	56178963	56178980	18
D_chr02	TATTTT	AAAAAT	56541976	56541993	18
D_chr02	TTTATT	AAAAAT	56987169	56987186	18
D_chr02	TAAAAA	AAAAAT	57089494	57089511	18
D_chr02	TAAAAA	AAAAAT	58636166	58636183	18
D_chr02	TTTTTA	AAAAAT	58683007	58683024	18
D_chr02	TATTTT	AAAAAT	59501056	59501073	18
D_chr02	TTTTTA	AAAAAT	59887426	59887443	18
D_chr02	TTTATT	AAAAAT	61047487	61047504	18
D_chr02	TTTTAT	AAAAAT	61210971	61210988	18
D_chr02	AAAAAT	AAAAAT	61693244	61693261	18
D_chr02	ATAAAA	AAAAAT	62624682	62624699	18
D_chr02	TTTTG	AAAAC	46701770	46701800	31
D_chr02	TTTTG	AAAAC	50384330	50384355	26
D_chr02	TTTTG	AAAAC	15091558	15091581	24
D_chr02	TTTTG	AAAAC	57590693	57590716	24
D_chr02	TTTGT	AAAAC	39097464	39097486	23
D_chr02	TTTTG	AAAAC	56771102	56771124	23
D_chr02	TTTGT	AAAAC	33398105	33398126	22
D_chr02	AACAA	AAAAC	41095668	41095689	22
D_chr02	AAACA	AAAAC	42509757	42509777	21
D_chr02	ACAAA	AAAAC	1714450	1714469	20
D_chr02	AAACA	AAAAC	6387577	6387596	20
D_chr02	AAACA	AAAAC	27068330	27068349	20
D_chr02	AAAAC	AAAAC	4062765	4062783	19
D_chr02	CAAAA	AAAAC	5416497	5416515	19
D_chr02	AAAAC	AAAAC	7520622	7520640	19
D_chr02	GTTTT	AAAAC	14828628	14828646	19
D_chr02	AAAAC	AAAAC	23047930	23047948	19
D_chr02	TTTTG	AAAAC	32333332	32333350	19
D_chr02	AAAAC	AAAAC	33875084	33875102	19
D_chr02	AAAAC	AAAAC	38680718	38680736	19
D_chr02	TTTTG	AAAAC	39763756	39763774	19
D_chr02	TTTTG	AAAAC	42876740	42876758	19
D_chr02	TTTGT	AAAAC	58212856	58212874	19
D_chr02	AAAAC	AAAAC	62136070	62136088	19
D_chr02	TTTTG	AAAAC	2696317	2696334	18
D_chr02	TTTGT	AAAAC	7145793	7145810	18
D_chr02	TTTTG	AAAAC	7391960	7391977	18
D_chr02	AAACA	AAAAC	10876474	10876491	18
D_chr02	AAAAC	AAAAC	26985697	26985714	18
D_chr02	AAACA	AAAAC	28224571	28224588	18
D_chr02	TTTTG	AAAAC	30235164	30235181	18
D_chr02	TTTTG	AAAAC	45023289	45023306	18
D_chr02	AAACA	AAAAC	47573863	47573880	18
D_chr02	AAACA	AAAAC	55403166	55403183	18
D_chr02	AAAAC	AAAAC	60728627	60728644	18
D_chr02	AAACA	AAAAC	13896843	13896859	17
D_chr02	TTGTT	AAAAC	19779003	19779019	17
D_chr02	TTGTT	AAAAC	26027423	26027439	17
D_chr02	AACAA	AAAAC	35011566	35011582	17
D_chr02	TTGTT	AAAAC	58725481	58725497	17
D_chr02	TTGTT	AAAAC	59465748	59465764	17
D_chr02	TTTTG	AAAAC	3100717	3100732	16
D_chr02	AAAAC	AAAAC	7323351	7323366	16
D_chr02	CAAAA	AAAAC	17501551	17501566	16
D_chr02	AAAAC	AAAAC	46521289	46521304	16
D_chr02	AAAAC	AAAAC	61018176	61018191	16
D_chr02	CAAAA	AAAAC	1299232	1299246	15
D_chr02	GTTTT	AAAAC	1390480	1390494	15
D_chr02	GTTTT	AAAAC	14700878	14700892	15
D_chr02	CAAAA	AAAAC	17641067	17641081	15
D_chr02	GTTTT	AAAAC	21164480	21164494	15
D_chr02	AAAAC	AAAAC	21571934	21571948	15
D_chr02	CAAAA	AAAAC	32795013	32795027	15
D_chr02	GTTTT	AAAAC	39490193	39490207	15
D_chr02	GTTTT	AAAAC	39504385	39504399	15
D_chr02	CAAAA	AAAAC	43494015	43494029	15
D_chr02	TTTGT	AAAAC	46052033	46052047	15
D_chr02	TTTTG	AAAAC	51723475	51723489	15
D_chr02	AAAAC	AAAAC	51751240	51751254	15
D_chr02	AAAAC	AAAAC	55450660	55450674	15
D_chr02	TTTTG	AAAAC	61602261	61602275	15
D_chr02	AACCAA	AAAACC	51339853	51339888	36
D_chr02	CCAAAA	AAAACC	5062217	5062239	23
D_chr02	CCAAAA	AAAACC	15355323	15355342	20
D_chr02	TTTGGT	AAAACC	46642265	46642282	18
D_chr02	TTTGGT	AAAACC	48951549	48951566	18
D_chr02	GAAAAC	AAAACG	45216760	45216778	19
D_chr02	AAAACG	AAAACG	8388583	8388600	18
D_chr02	CGTTTT	AAAACG	10641780	10641797	18
D_chr02	TTTTAG	AAAACT	47281565	47281607	43
D_chr02	CTAAAA	AAAACT	17729280	17729314	35
D_chr02	TTAGTT	AAAACT	52725065	52725097	33
D_chr02	TTTAGT	AAAACT	43486090	43486111	22
D_chr02	TAAAAC	AAAACT	34162726	34162745	20
D_chr02	TAAAAC	AAAACT	712978	712996	19
D_chr02	AAACTA	AAAACT	51926620	51926638	19
D_chr02	TTTTAG	AAAACT	12935756	12935773	18
D_chr02	TAGTTT	AAAACT	36763694	36763711	18
D_chr02	TTTTAG	AAAACT	52100658	52100675	18
D_chr02	AGAAA	AAAAG	15504451	15504504	54
D_chr02	AAAAG	AAAAG	44497264	44497310	47
D_chr02	TTTTC	AAAAG	44054358	44054403	46
D_chr02	TTTCT	AAAAG	45761145	45761186	42
D_chr02	TTTTC	AAAAG	27735294	27735325	32
D_chr02	TTTTC	AAAAG	3024824	3024854	31
D_chr02	TTTTC	AAAAG	45137511	45137540	30
D_chr02	AAAAG	AAAAG	7713001	7713029	29
D_chr02	TTTTC	AAAAG	35519945	35519973	29
D_chr02	AAAAG	AAAAG	58896795	58896822	28
D_chr02	CTTTT	AAAAG	64411	64437	27
D_chr02	AAGAA	AAAAG	7877362	7877388	27
D_chr02	AAAGA	AAAAG	37681168	37681194	27
D_chr02	TTTCT	AAAAG	45767769	45767795	27
D_chr02	CTTTT	AAAAG	1360359	1360384	26
D_chr02	TTTTC	AAAAG	34402786	34402811	26
D_chr02	GAAAA	AAAAG	46543196	46543221	26
D_chr02	TTTTC	AAAAG	2679032	2679056	25
D_chr02	TTTTC	AAAAG	16219428	16219452	25
D_chr02	AAAAG	AAAAG	30524618	30524642	25
D_chr02	TTTTC	AAAAG	44197357	44197381	25
D_chr02	TTTCT	AAAAG	61294862	61294886	25
D_chr02	TTCTT	AAAAG	22084394	22084417	24
D_chr02	AAAAG	AAAAG	27725869	27725892	24
D_chr02	AAAAG	AAAAG	31514787	31514810	24
D_chr02	TTTTC	AAAAG	52626518	52626541	24
D_chr02	AAAAG	AAAAG	53338026	53338049	24
D_chr02	TTTTC	AAAAG	55752586	55752609	24
D_chr02	AAAGA	AAAAG	1528730	1528752	23
D_chr02	AAAGA	AAAAG	6710764	6710786	23
D_chr02	AAAAG	AAAAG	8908416	8908438	23
D_chr02	TTTCT	AAAAG	9506890	9506912	23
D_chr02	AAAGA	AAAAG	25082829	25082851	23
D_chr02	TTCTT	AAAAG	28593179	28593201	23
D_chr02	GAAAA	AAAAG	61290062	61290084	23
D_chr02	TTTCT	AAAAG	206554	206575	22
D_chr02	TTTTC	AAAAG	3463226	3463247	22
D_chr02	AAAGA	AAAAG	3637378	3637399	22
D_chr02	TCTTT	AAAAG	6703827	6703848	22
D_chr02	TTCTT	AAAAG	9191199	9191220	22
D_chr02	TTTCT	AAAAG	12525527	12525548	22
D_chr02	TTCTT	AAAAG	25951336	25951357	22
D_chr02	GAAAA	AAAAG	60922618	60922639	22
D_chr02	AAGAA	AAAAG	61720307	61720328	22
D_chr02	GAAAA	AAAAG	10217924	10217944	21
D_chr02	GAAAA	AAAAG	16661657	16661677	21
D_chr02	AAAAG	AAAAG	26194876	26194896	21
D_chr02	AGAAA	AAAAG	34084753	34084773	21
D_chr02	CTTTT	AAAAG	35776537	35776557	21
D_chr02	AAAAG	AAAAG	42743473	42743493	21
D_chr02	AAGAA	AAAAG	46726345	46726365	21
D_chr02	AGAAA	AAAAG	52922931	52922951	21
D_chr02	TCTTT	AAAAG	3199206	3199225	20
D_chr02	AAAGA	AAAAG	3624148	3624167	20
D_chr02	AAAAG	AAAAG	8323087	8323106	20
D_chr02	GAAAA	AAAAG	19648059	19648078	20
D_chr02	GAAAA	AAAAG	30143797	30143816	20
D_chr02	TTCTT	AAAAG	43306199	43306218	20
D_chr02	TTTTC	AAAAG	89556	89574	19
D_chr02	TTTTC	AAAAG	615241	615259	19
D_chr02	AAAAG	AAAAG	3418624	3418642	19
D_chr02	TTTTC	AAAAG	3844588	3844606	19
D_chr02	TTTTC	AAAAG	6710508	6710526	19
D_chr02	TTTTC	AAAAG	17303134	17303152	19
D_chr02	TTTTC	AAAAG	18701272	18701290	19
D_chr02	AAAAG	AAAAG	22409147	22409165	19
D_chr02	TTTCT	AAAAG	22878952	22878970	19
D_chr02	TTTCT	AAAAG	23138562	23138580	19
D_chr02	TTTTC	AAAAG	23934730	23934748	19
D_chr02	AAAAG	AAAAG	24603094	24603112	19
D_chr02	AAAAG	AAAAG	28087225	28087243	19
D_chr02	AAGAA	AAAAG	32769848	32769866	19
D_chr02	TTTCT	AAAAG	37509268	37509286	19
D_chr02	TTTTC	AAAAG	43226001	43226019	19
D_chr02	TTTTC	AAAAG	44293157	44293175	19
D_chr02	TTTTC	AAAAG	45051938	45051956	19
D_chr02	AAAAG	AAAAG	45061542	45061560	19
D_chr02	AAAAG	AAAAG	46901825	46901843	19
D_chr02	TTTTC	AAAAG	57356863	57356881	19
D_chr02	TTTTC	AAAAG	60871557	60871575	19
D_chr02	TTTCT	AAAAG	2934199	2934216	18
D_chr02	AAGAA	AAAAG	4524517	4524534	18
D_chr02	TTTCT	AAAAG	7097266	7097283	18
D_chr02	AAAGA	AAAAG	8521399	8521416	18
D_chr02	AAAAG	AAAAG	8669208	8669225	18
D_chr02	TTTTC	AAAAG	9078938	9078955	18
D_chr02	TTTCT	AAAAG	12263216	12263233	18
D_chr02	AAAGA	AAAAG	17155513	17155530	18
D_chr02	TTCTT	AAAAG	20460836	20460853	18
D_chr02	TTTCT	AAAAG	27407421	27407438	18
D_chr02	TTTCT	AAAAG	44048567	44048584	18
D_chr02	AAAGA	AAAAG	48796751	48796768	18
D_chr02	TTTCT	AAAAG	49674075	49674092	18
D_chr02	TTTCT	AAAAG	49745868	49745885	18
D_chr02	AAAGA	AAAAG	55403479	55403496	18
D_chr02	CTTTT	AAAAG	57319796	57319813	18
D_chr02	AAAGA	AAAAG	60922650	60922667	18
D_chr02	GAAAA	AAAAG	1053254	1053270	17
D_chr02	TTCTT	AAAAG	3291378	3291394	17
D_chr02	AAGAA	AAAAG	6878124	6878140	17
D_chr02	AAAGA	AAAAG	9503958	9503974	17
D_chr02	AAAAG	AAAAG	13762402	13762418	17
D_chr02	TTCTT	AAAAG	18263979	18263995	17
D_chr02	GAAAA	AAAAG	24327293	24327309	17
D_chr02	TTTCT	AAAAG	26588874	26588890	17
D_chr02	TTTTC	AAAAG	27217284	27217300	17
D_chr02	TTTTC	AAAAG	30431407	30431423	17
D_chr02	AAAAG	AAAAG	32044832	32044848	17
D_chr02	AAAAG	AAAAG	34691497	34691513	17
D_chr02	AAGAA	AAAAG	40586651	40586667	17
D_chr02	TTTTC	AAAAG	44390744	44390760	17
D_chr02	TTTCT	AAAAG	47062813	47062829	17
D_chr02	AAAAG	AAAAG	54093093	54093109	17
D_chr02	TTTCT	AAAAG	54209281	54209297	17
D_chr02	AAGAA	AAAAG	57149667	57149683	17
D_chr02	CTTTT	AAAAG	59742729	59742745	17
D_chr02	AAAAG	AAAAG	60043924	60043940	17
D_chr02	TCTTT	AAAAG	2181867	2181882	16
D_chr02	TCTTT	AAAAG	2269349	2269364	16
D_chr02	TCTTT	AAAAG	2782538	2782553	16
D_chr02	TCTTT	AAAAG	3941923	3941938	16
D_chr02	TTTCT	AAAAG	5152528	5152543	16
D_chr02	AAAAG	AAAAG	9393389	9393404	16
D_chr02	AGAAA	AAAAG	9842209	9842224	16
D_chr02	AAAAG	AAAAG	10540203	10540218	16
D_chr02	TTTTC	AAAAG	11733728	11733743	16
D_chr02	CTTTT	AAAAG	11994591	11994606	16
D_chr02	AAAAG	AAAAG	12380231	12380246	16
D_chr02	AAAAG	AAAAG	13871515	13871530	16
D_chr02	TCTTT	AAAAG	14978025	14978040	16
D_chr02	AAGAA	AAAAG	15028513	15028528	16
D_chr02	TTCTT	AAAAG	15687888	15687903	16
D_chr02	TCTTT	AAAAG	20404846	20404861	16
D_chr02	TCTTT	AAAAG	21646844	21646859	16
D_chr02	TTTTC	AAAAG	23867895	23867910	16
D_chr02	CTTTT	AAAAG	26904945	26904960	16
D_chr02	TTCTT	AAAAG	26981701	26981716	16
D_chr02	AAAAG	AAAAG	29353453	29353468	16
D_chr02	AAAAG	AAAAG	31712064	31712079	16
D_chr02	AAAAG	AAAAG	34698901	34698916	16
D_chr02	AAAAG	AAAAG	36818452	36818467	16
D_chr02	TTTTC	AAAAG	40554755	40554770	16
D_chr02	TTTTC	AAAAG	40554793	40554808	16
D_chr02	AAGAA	AAAAG	41393057	41393072	16
D_chr02	TTTTC	AAAAG	41499265	41499280	16
D_chr02	AGAAA	AAAAG	42206957	42206972	16
D_chr02	AAGAA	AAAAG	42741106	42741121	16
D_chr02	AGAAA	AAAAG	47338911	47338926	16
D_chr02	AAAAG	AAAAG	49159831	49159846	16
D_chr02	TCTTT	AAAAG	49690089	49690104	16
D_chr02	TTTTC	AAAAG	58448931	58448946	16
D_chr02	AGAAA	AAAAG	61321267	61321282	16
D_chr02	TTCTT	AAAAG	1034452	1034466	15
D_chr02	TTTTC	AAAAG	3371718	3371732	15
D_chr02	TTTCT	AAAAG	5094010	5094024	15
D_chr02	CTTTT	AAAAG	6059138	6059152	15
D_chr02	TTTTC	AAAAG	6059199	6059213	15
D_chr02	AAAAG	AAAAG	6453600	6453614	15
D_chr02	CTTTT	AAAAG	7226481	7226495	15
D_chr02	TTTTC	AAAAG	7307805	7307819	15
D_chr02	AAAAG	AAAAG	7989228	7989242	15
D_chr02	CTTTT	AAAAG	9843868	9843882	15
D_chr02	CTTTT	AAAAG	11477576	11477590	15
D_chr02	CTTTT	AAAAG	11700907	11700921	15
D_chr02	AAAAG	AAAAG	13258478	13258492	15
D_chr02	GAAAA	AAAAG	13366723	13366737	15
D_chr02	CTTTT	AAAAG	15020831	15020845	15
D_chr02	CTTTT	AAAAG	15261168	15261182	15
D_chr02	TTTTC	AAAAG	17330751	17330765	15
D_chr02	TCTTT	AAAAG	18854250	18854264	15
D_chr02	GAAAA	AAAAG	18960409	18960423	15
D_chr02	TTTTC	AAAAG	19476957	19476971	15
D_chr02	AGAAA	AAAAG	19560650	19560664	15
D_chr02	AGAAA	AAAAG	21068633	21068647	15
D_chr02	AGAAA	AAAAG	22329202	22329216	15
D_chr02	TCTTT	AAAAG	24836992	24837006	15
D_chr02	TTTTC	AAAAG	24869800	24869814	15
D_chr02	TTTTC	AAAAG	24879295	24879309	15
D_chr02	AAGAA	AAAAG	25735081	25735095	15
D_chr02	GAAAA	AAAAG	26325058	26325072	15
D_chr02	GAAAA	AAAAG	27630121	27630135	15
D_chr02	GAAAA	AAAAG	30197828	30197842	15
D_chr02	TTTTC	AAAAG	30239397	30239411	15
D_chr02	GAAAA	AAAAG	31303705	31303719	15
D_chr02	AAAGA	AAAAG	31353679	31353693	15
D_chr02	CTTTT	AAAAG	31363319	31363333	15
D_chr02	AAGAA	AAAAG	32322505	32322519	15
D_chr02	GAAAA	AAAAG	34279163	34279177	15
D_chr02	TTTCT	AAAAG	35086144	35086158	15
D_chr02	TTTTC	AAAAG	38852149	38852163	15
D_chr02	TTTTC	AAAAG	39826102	39826116	15
D_chr02	AGAAA	AAAAG	41477839	41477853	15
D_chr02	GAAAA	AAAAG	42709792	42709806	15
D_chr02	GAAAA	AAAAG	44052258	44052272	15
D_chr02	TTTTC	AAAAG	44883418	44883432	15
D_chr02	AAGAA	AAAAG	45196247	45196261	15
D_chr02	GAAAA	AAAAG	46362845	46362859	15
D_chr02	TTTCT	AAAAG	47110925	47110939	15
D_chr02	AAGAA	AAAAG	47264538	47264552	15
D_chr02	CTTTT	AAAAG	48559645	48559659	15
D_chr02	GAAAA	AAAAG	50011562	50011576	15
D_chr02	TTTTC	AAAAG	50840332	50840346	15
D_chr02	AAAAG	AAAAG	51362740	51362754	15
D_chr02	GAAAA	AAAAG	53262488	53262502	15
D_chr02	CTTTT	AAAAG	53467605	53467619	15
D_chr02	AAAGA	AAAAG	55486794	55486808	15
D_chr02	GAAAA	AAAAG	56296734	56296748	15
D_chr02	CTTTT	AAAAG	56570362	56570376	15
D_chr02	AAAAG	AAAAG	56630151	56630165	15
D_chr02	CTTTT	AAAAG	58127694	58127708	15
D_chr02	AAAAG	AAAAG	58135049	58135063	15
D_chr02	GAAAA	AAAAG	58139514	58139528	15
D_chr02	TCTTT	AAAAG	58794903	58794917	15
D_chr02	AAAGA	AAAAG	59995224	59995238	15
D_chr02	GAAAA	AAAAG	60739170	60739184	15
D_chr02	AGAAA	AAAAG	60892819	60892833	15
D_chr02	CTTTT	AAAAG	61032797	61032811	15
D_chr02	TTCTT	AAAAG	61120488	61120502	15
D_chr02	CTTTT	AAAAG	62085032	62085046	15
D_chr02	TTTTGC	AAAAGC	18557014	18557043	30
D_chr02	CAAAAG	AAAAGC	41226000	41226025	26
D_chr02	AAAAGC	AAAAGC	4846750	4846773	24
D_chr02	AAAGCA	AAAAGC	60073391	60073410	20
D_chr02	GCAAAA	AAAAGC	16255693	16255710	18
D_chr02	GAAAAG	AAAAGG	44614144	44614173	30
D_chr02	TTTTCC	AAAAGG	9286665	9286691	27
D_chr02	TTCCTT	AAAAGG	45171008	45171034	27
D_chr02	AAAAGG	AAAAGG	3405772	3405793	22
D_chr02	TTTCCT	AAAAGG	51018431	51018452	22
D_chr02	CCTTTT	AAAAGG	26615592	26615610	19
D_chr02	TTCCTT	AAAAGG	35355113	35355130	18
D_chr02	CTTTTA	AAAAGT	49708015	49708042	28
D_chr02	TAAAAG	AAAAGT	36581341	36581363	23
D_chr02	ACTTTT	AAAAGT	13140158	13140177	20
D_chr02	TTTTA	AAAAT	16727511	16727580	70
D_chr02	TTTTA	AAAAT	28959489	28959548	60
D_chr02	ATAAA	AAAAT	4197793	4197844	52
D_chr02	ATAAA	AAAAT	58392004	58392054	51
D_chr02	AAAAT	AAAAT	27019571	27019609	39
D_chr02	AATAA	AAAAT	36492263	36492301	39
D_chr02	ATTTT	AAAAT	25403218	25403253	36
D_chr02	AAAAT	AAAAT	33680257	33680292	36
D_chr02	AATAA	AAAAT	19617019	19617053	35
D_chr02	AAAAT	AAAAT	42857333	42857366	34
D_chr02	AAATA	AAAAT	29865475	29865507	33
D_chr02	ATAAA	AAAAT	2675259	2675288	30
D_chr02	ATAAA	AAAAT	2695022	2695051	30
D_chr02	TTTTA	AAAAT	4306676	4306704	29
D_chr02	AATAA	AAAAT	34991419	34991447	29
D_chr02	AAAAT	AAAAT	35852161	35852189	29
D_chr02	TTATT	AAAAT	60877287	60877315	29
D_chr02	TTTTA	AAAAT	2510022	2510049	28
D_chr02	AAAAT	AAAAT	2958280	2958307	28
D_chr02	TTTAT	AAAAT	8955774	8955801	28
D_chr02	AAAAT	AAAAT	13525271	13525298	28
D_chr02	TTTAT	AAAAT	13576499	13576526	28
D_chr02	TTTAT	AAAAT	18716017	18716044	28
D_chr02	AAAAT	AAAAT	36478892	36478919	28
D_chr02	AAAAT	AAAAT	37627059	37627086	28
D_chr02	AAATA	AAAAT	50520786	50520813	28
D_chr02	TATTT	AAAAT	1397297	1397323	27
D_chr02	TTTTA	AAAAT	1583732	1583758	27
D_chr02	AAATA	AAAAT	15295470	15295496	27
D_chr02	TTTTA	AAAAT	23117824	23117850	27
D_chr02	ATTTT	AAAAT	23349613	23349639	27
D_chr02	TTTTA	AAAAT	53810119	53810145	27
D_chr02	ATTTT	AAAAT	24678281	24678306	26
D_chr02	TTTTA	AAAAT	32377743	32377768	26
D_chr02	ATAAA	AAAAT	42417659	42417684	26
D_chr02	TATTT	AAAAT	49459811	49459836	26
D_chr02	AAAAT	AAAAT	56006167	56006192	26
D_chr02	AAAAT	AAAAT	59754075	59754100	26
D_chr02	ATTTT	AAAAT	61356375	61356400	26
D_chr02	TAAAA	AAAAT	14653541	14653565	25
D_chr02	ATTTT	AAAAT	17291315	17291339	25
D_chr02	AAAAT	AAAAT	27596446	27596470	25
D_chr02	TTTTA	AAAAT	44109465	44109489	25
D_chr02	TATTT	AAAAT	47173222	47173246	25
D_chr02	TTTTA	AAAAT	52058289	52058313	25
D_chr02	ATTTT	AAAAT	57596376	57596400	25
D_chr02	ATTTT	AAAAT	1555427	1555450	24
D_chr02	TATTT	AAAAT	2466667	2466690	24
D_chr02	TAAAA	AAAAT	3916351	3916374	24
D_chr02	TAAAA	AAAAT	4474616	4474639	24
D_chr02	ATAAA	AAAAT	4762785	4762808	24
D_chr02	TTATT	AAAAT	7414663	7414686	24
D_chr02	TTTTA	AAAAT	7825441	7825464	24
D_chr02	TAAAA	AAAAT	8670625	8670648	24
D_chr02	TAAAA	AAAAT	9587108	9587131	24
D_chr02	TAAAA	AAAAT	19569625	19569648	24
D_chr02	AAATA	AAAAT	23337231	23337254	24
D_chr02	TTTTA	AAAAT	34631436	34631459	24
D_chr02	TTTTA	AAAAT	41656977	41657000	24
D_chr02	AAATA	AAAAT	42730359	42730382	24
D_chr02	AAATA	AAAAT	43439497	43439520	24
D_chr02	AAAAT	AAAAT	56216713	56216736	24
D_chr02	AAAAT	AAAAT	57494900	57494923	24
D_chr02	TTTTA	AAAAT	58427838	58427861	24
D_chr02	ATTTT	AAAAT	60926099	60926122	24
D_chr02	TTTAT	AAAAT	13577219	13577241	23
D_chr02	TTTTA	AAAAT	14465717	14465739	23
D_chr02	TTATT	AAAAT	17531922	17531944	23
D_chr02	AAATA	AAAAT	23052863	23052885	23
D_chr02	TTTAT	AAAAT	28192675	28192697	23
D_chr02	AAAAT	AAAAT	31493964	31493986	23
D_chr02	TTTTA	AAAAT	31673217	31673239	23
D_chr02	TTTTA	AAAAT	34635457	34635479	23
D_chr02	AAAAT	AAAAT	34646182	34646204	23
D_chr02	TTTTA	AAAAT	44833564	44833586	23
D_chr02	AAAAT	AAAAT	45224691	45224713	23
D_chr02	TTTAT	AAAAT	46681012	46681034	23
D_chr02	TTTTA	AAAAT	50097952	50097974	23
D_chr02	TTTTA	AAAAT	56209768	56209790	23
D_chr02	AAAAT	AAAAT	56897662	56897684	23
D_chr02	AAATA	AAAAT	61175623	61175645	23
D_chr02	TTATT	AAAAT	61192552	61192574	23
D_chr02	TTATT	AAAAT	61344617	61344639	23
D_chr02	TTTAT	AAAAT	62271649	62271671	23
D_chr02	ATTTT	AAAAT	725540	725561	22
D_chr02	AATAA	AAAAT	3880678	3880699	22
D_chr02	TAAAA	AAAAT	13015213	13015234	22
D_chr02	TTATT	AAAAT	13125723	13125744	22
D_chr02	TTTTA	AAAAT	13992991	13993012	22
D_chr02	AAAAT	AAAAT	14933320	14933341	22
D_chr02	AATAA	AAAAT	15366049	15366070	22
D_chr02	TAAAA	AAAAT	18004438	18004459	22
D_chr02	TTTAT	AAAAT	18102934	18102955	22
D_chr02	AATAA	AAAAT	20569098	20569119	22
D_chr02	TAAAA	AAAAT	21382920	21382941	22
D_chr02	TTTAT	AAAAT	21628092	21628113	22
D_chr02	TATTT	AAAAT	22134559	22134580	22
D_chr02	ATAAA	AAAAT	22881620	22881641	22
D_chr02	TAAAA	AAAAT	23922937	23922958	22
D_chr02	TTTAT	AAAAT	28687800	28687821	22
D_chr02	TTTTA	AAAAT	31961360	31961381	22
D_chr02	TTTTA	AAAAT	33150528	33150549	22
D_chr02	TTTAT	AAAAT	41061133	41061154	22
D_chr02	TTTTA	AAAAT	48795546	48795567	22
D_chr02	TTTTA	AAAAT	52889140	52889161	22
D_chr02	TAAAA	AAAAT	53240156	53240177	22
D_chr02	AATAA	AAAAT	54196512	54196533	22
D_chr02	TTATT	AAAAT	59396932	59396953	22
D_chr02	AAAAT	AAAAT	61115268	61115289	22
D_chr02	ATAAA	AAAAT	61344280	61344301	22
D_chr02	TAAAA	AAAAT	61623029	61623050	22
D_chr02	TAAAA	AAAAT	62627152	62627173	22
D_chr02	AAAAT	AAAAT	760615	760635	21
D_chr02	AAAAT	AAAAT	1076841	1076861	21
D_chr02	ATAAA	AAAAT	3974352	3974372	21
D_chr02	TTTTA	AAAAT	4642367	4642387	21
D_chr02	TTATT	AAAAT	4843941	4843961	21
D_chr02	ATAAA	AAAAT	5083115	5083135	21
D_chr02	AAAAT	AAAAT	5335455	5335475	21
D_chr02	TTATT	AAAAT	7265175	7265195	21
D_chr02	TTATT	AAAAT	7497144	7497164	21
D_chr02	ATTTT	AAAAT	9356826	9356846	21
D_chr02	AAAAT	AAAAT	10842861	10842881	21
D_chr02	ATTTT	AAAAT	15914909	15914929	21
D_chr02	TATTT	AAAAT	16603509	16603529	21
D_chr02	TAAAA	AAAAT	17199596	17199616	21
D_chr02	AAAAT	AAAAT	20051188	20051208	21
D_chr02	AAAAT	AAAAT	20065437	20065457	21
D_chr02	TTATT	AAAAT	21021932	21021952	21
D_chr02	TTATT	AAAAT	21022529	21022549	21
D_chr02	ATAAA	AAAAT	25867773	25867793	21
D_chr02	ATAAA	AAAAT	29079143	29079163	21
D_chr02	TTTTA	AAAAT	32050322	32050342	21
D_chr02	ATTTT	AAAAT	34563810	34563830	21
D_chr02	TTATT	AAAAT	40304316	40304336	21
D_chr02	ATTTT	AAAAT	42016146	42016166	21
D_chr02	TTTTA	AAAAT	43647275	43647295	21
D_chr02	TTATT	AAAAT	47327664	47327684	21
D_chr02	TAAAA	AAAAT	49585443	49585463	21
D_chr02	ATTTT	AAAAT	54676635	54676655	21
D_chr02	ATTTT	AAAAT	54715651	54715671	21
D_chr02	TAAAA	AAAAT	58110826	58110846	21
D_chr02	TTATT	AAAAT	59092643	59092663	21
D_chr02	AAAAT	AAAAT	59954983	59955003	21
D_chr02	TTATT	AAAAT	60209134	60209154	21
D_chr02	TTTTA	AAAAT	62362133	62362153	21
D_chr02	AAATA	AAAAT	998296	998315	20
D_chr02	TTATT	AAAAT	1098911	1098930	20
D_chr02	TATTT	AAAAT	2100093	2100112	20
D_chr02	AAAAT	AAAAT	3716861	3716880	20
D_chr02	AAATA	AAAAT	3758851	3758870	20
D_chr02	TTTAT	AAAAT	4416066	4416085	20
D_chr02	AATAA	AAAAT	4796667	4796686	20
D_chr02	AATAA	AAAAT	6297636	6297655	20
D_chr02	TTTAT	AAAAT	7186859	7186878	20
D_chr02	ATTTT	AAAAT	10620130	10620149	20
D_chr02	ATTTT	AAAAT	18937664	18937683	20
D_chr02	AATAA	AAAAT	22663482	22663501	20
D_chr02	AAAAT	AAAAT	22858170	22858189	20
D_chr02	AAATA	AAAAT	23364607	23364626	20
D_chr02	TAAAA	AAAAT	26402007	26402026	20
D_chr02	AAAAT	AAAAT	33802856	33802875	20
D_chr02	AAAAT	AAAAT	34674812	34674831	20
D_chr02	ATTTT	AAAAT	37762364	37762383	20
D_chr02	TTTAT	AAAAT	39092999	39093018	20
D_chr02	AAATA	AAAAT	40352693	40352712	20
D_chr02	TTTAT	AAAAT	41552084	41552103	20
D_chr02	TTTTA	AAAAT	49426414	49426433	20
D_chr02	TTTTA	AAAAT	52492145	52492164	20
D_chr02	AAATA	AAAAT	60126586	60126605	20
D_chr02	TTTTA	AAAAT	61657953	61657972	20
D_chr02	AAAAT	AAAAT	62755423	62755442	20
D_chr02	TTTTA	AAAAT	705201	705219	19
D_chr02	AAAAT	AAAAT	1154073	1154091	19
D_chr02	AAAAT	AAAAT	2209287	2209305	19
D_chr02	TTATT	AAAAT	3799822	3799840	19
D_chr02	AAATA	AAAAT	6189598	6189616	19
D_chr02	AAAAT	AAAAT	7533403	7533421	19
D_chr02	TTTAT	AAAAT	7745327	7745345	19
D_chr02	ATTTT	AAAAT	9011089	9011107	19
D_chr02	AAAAT	AAAAT	12006865	12006883	19
D_chr02	AAAAT	AAAAT	12360512	12360530	19
D_chr02	TATTT	AAAAT	13257200	13257218	19
D_chr02	TATTT	AAAAT	14210261	14210279	19
D_chr02	TAAAA	AAAAT	14640568	14640586	19
D_chr02	AAAAT	AAAAT	14970017	14970035	19
D_chr02	TTTTA	AAAAT	15085288	15085306	19
D_chr02	ATAAA	AAAAT	19386029	19386047	19
D_chr02	TAAAA	AAAAT	19521894	19521912	19
D_chr02	TAAAA	AAAAT	20617612	20617630	19
D_chr02	TTTTA	AAAAT	21106624	21106642	19
D_chr02	TTTAT	AAAAT	25706743	25706761	19
D_chr02	TAAAA	AAAAT	26012281	26012299	19
D_chr02	TTTTA	AAAAT	26118781	26118799	19
D_chr02	AAAAT	AAAAT	29225280	29225298	19
D_chr02	TTTTA	AAAAT	31579036	31579054	19
D_chr02	AAAAT	AAAAT	31757073	31757091	19
D_chr02	TTTTA	AAAAT	32295073	32295091	19
D_chr02	ATTTT	AAAAT	34298615	34298633	19
D_chr02	TTTTA	AAAAT	35228577	35228595	19
D_chr02	AAAAT	AAAAT	43276938	43276956	19
D_chr02	AAAAT	AAAAT	43410517	43410535	19
D_chr02	TTTTA	AAAAT	43521496	43521514	19
D_chr02	TTTTA	AAAAT	43855458	43855476	19
D_chr02	TTTTA	AAAAT	55781208	55781226	19
D_chr02	TTTAT	AAAAT	56396385	56396403	19
D_chr02	TTTTA	AAAAT	57521984	57522002	19
D_chr02	AAAAT	AAAAT	61003830	61003848	19
D_chr02	TTTTA	AAAAT	61796853	61796871	19
D_chr02	TTTAT	AAAAT	61938024	61938042	19
D_chr02	TTTTA	AAAAT	2527165	2527182	18
D_chr02	AAATA	AAAAT	3896924	3896941	18
D_chr02	TTTTA	AAAAT	4844078	4844095	18
D_chr02	AAAAT	AAAAT	7644777	7644794	18
D_chr02	TTTAT	AAAAT	7882397	7882414	18
D_chr02	AAAAT	AAAAT	11067209	11067226	18
D_chr02	AAAAT	AAAAT	11309132	11309149	18
D_chr02	TTTTA	AAAAT	11878706	11878723	18
D_chr02	TTTTA	AAAAT	12105748	12105765	18
D_chr02	AAAAT	AAAAT	12795443	12795460	18
D_chr02	ATTTT	AAAAT	15120704	15120721	18
D_chr02	TTTAT	AAAAT	15847018	15847035	18
D_chr02	AAAAT	AAAAT	21370941	21370958	18
D_chr02	ATTTT	AAAAT	21513176	21513193	18
D_chr02	ATAAA	AAAAT	22850923	22850940	18
D_chr02	AAATA	AAAAT	24317030	24317047	18
D_chr02	AAATA	AAAAT	25551846	25551863	18
D_chr02	TTTAT	AAAAT	26095447	26095464	18
D_chr02	TAAAA	AAAAT	26197981	26197998	18
D_chr02	TTTTA	AAAAT	26802274	26802291	18
D_chr02	TTTTA	AAAAT	27372235	27372252	18
D_chr02	TAAAA	AAAAT	27734425	27734442	18
D_chr02	AAAAT	AAAAT	29123678	29123695	18
D_chr02	AAATA	AAAAT	30614246	30614263	18
D_chr02	AATAA	AAAAT	31492590	31492607	18
D_chr02	AAAAT	AAAAT	31996527	31996544	18
D_chr02	TATTT	AAAAT	34284854	34284871	18
D_chr02	TTTTA	AAAAT	36682530	36682547	18
D_chr02	AAATA	AAAAT	41387242	41387259	18
D_chr02	ATTTT	AAAAT	42053329	42053346	18
D_chr02	TTTTA	AAAAT	43534438	43534455	18
D_chr02	AAATA	AAAAT	45527831	45527848	18
D_chr02	AAATA	AAAAT	46549464	46549481	18
D_chr02	AATAA	AAAAT	47585814	47585831	18
D_chr02	AAATA	AAAAT	47829392	47829409	18
D_chr02	AAATA	AAAAT	50816542	50816559	18
D_chr02	TATTT	AAAAT	51075269	51075286	18
D_chr02	AAATA	AAAAT	51574125	51574142	18
D_chr02	AAAAT	AAAAT	51752166	51752183	18
D_chr02	TTTTA	AAAAT	52490528	52490545	18
D_chr02	AAATA	AAAAT	53774383	53774400	18
D_chr02	AAATA	AAAAT	56357562	56357579	18
D_chr02	AATAA	AAAAT	56481120	56481137	18
D_chr02	AAAAT	AAAAT	57055492	57055509	18
D_chr02	AAATA	AAAAT	58470302	58470319	18
D_chr02	TTTTA	AAAAT	58554814	58554831	18
D_chr02	TTTAT	AAAAT	59536945	59536962	18
D_chr02	ATTTT	AAAAT	60179386	60179403	18
D_chr02	TTTTA	AAAAT	60514966	60514983	18
D_chr02	AAAAT	AAAAT	950827	950843	17
D_chr02	TTTTA	AAAAT	2254252	2254268	17
D_chr02	AAAAT	AAAAT	3233143	3233159	17
D_chr02	AAAAT	AAAAT	3288859	3288875	17
D_chr02	TTATT	AAAAT	3305335	3305351	17
D_chr02	TTTTA	AAAAT	3456473	3456489	17
D_chr02	AAATA	AAAAT	5504549	5504565	17
D_chr02	TTTTA	AAAAT	5574638	5574654	17
D_chr02	TATTT	AAAAT	6282139	6282155	17
D_chr02	AAAAT	AAAAT	6297421	6297437	17
D_chr02	AAATA	AAAAT	8724211	8724227	17
D_chr02	AATAA	AAAAT	10368401	10368417	17
D_chr02	AATAA	AAAAT	10434348	10434364	17
D_chr02	AAAAT	AAAAT	11697050	11697066	17
D_chr02	ATTTT	AAAAT	12299504	12299520	17
D_chr02	ATTTT	AAAAT	12738389	12738405	17
D_chr02	TTTTA	AAAAT	13559292	13559308	17
D_chr02	TTTTA	AAAAT	13999757	13999773	17
D_chr02	AATAA	AAAAT	14148658	14148674	17
D_chr02	AATAA	AAAAT	15022008	15022024	17
D_chr02	AAATA	AAAAT	15295547	15295563	17
D_chr02	AAAAT	AAAAT	16525665	16525681	17
D_chr02	AATAA	AAAAT	17797102	17797118	17
D_chr02	AATAA	AAAAT	19385350	19385366	17
D_chr02	TTTAT	AAAAT	20196535	20196551	17
D_chr02	ATAAA	AAAAT	22454598	22454614	17
D_chr02	AATAA	AAAAT	22604571	22604587	17
D_chr02	AAATA	AAAAT	24316867	24316883	17
D_chr02	TATTT	AAAAT	25622836	25622852	17
D_chr02	AAAAT	AAAAT	28646154	28646170	17
D_chr02	TTTAT	AAAAT	28675949	28675965	17
D_chr02	TTATT	AAAAT	29416452	29416468	17
D_chr02	AAATA	AAAAT	31279769	31279785	17
D_chr02	AAAAT	AAAAT	32351413	32351429	17
D_chr02	ATTTT	AAAAT	33552255	33552271	17
D_chr02	TTTTA	AAAAT	33673800	33673816	17
D_chr02	TTATT	AAAAT	35434226	35434242	17
D_chr02	TTTTA	AAAAT	36088073	36088089	17
D_chr02	TTTAT	AAAAT	36538982	36538998	17
D_chr02	AATAA	AAAAT	36687685	36687701	17
D_chr02	AAAAT	AAAAT	38731332	38731348	17
D_chr02	TTATT	AAAAT	44724573	44724589	17
D_chr02	TTTTA	AAAAT	45959493	45959509	17
D_chr02	TAAAA	AAAAT	47009661	47009677	17
D_chr02	TATTT	AAAAT	48296642	48296658	17
D_chr02	AAAAT	AAAAT	49901177	49901193	17
D_chr02	AATAA	AAAAT	51582180	51582196	17
D_chr02	AAATA	AAAAT	51656728	51656744	17
D_chr02	TATTT	AAAAT	54390968	54390984	17
D_chr02	ATTTT	AAAAT	56490921	56490937	17
D_chr02	TTATT	AAAAT	57578263	57578279	17
D_chr02	TTATT	AAAAT	58110226	58110242	17
D_chr02	AAATA	AAAAT	58603938	58603954	17
D_chr02	AAAAT	AAAAT	58828136	58828152	17
D_chr02	TTTTA	AAAAT	59781848	59781864	17
D_chr02	AAATA	AAAAT	59783463	59783479	17
D_chr02	AAAAT	AAAAT	59931331	59931347	17
D_chr02	TTTAT	AAAAT	60088125	60088141	17
D_chr02	ATAAA	AAAAT	60340044	60340060	17
D_chr02	AAAAT	AAAAT	60377780	60377796	17
D_chr02	ATTTT	AAAAT	61227941	61227957	17
D_chr02	AAAAT	AAAAT	61674344	61674360	17
D_chr02	TTATT	AAAAT	170403	170418	16
D_chr02	TTTTA	AAAAT	589133	589148	16
D_chr02	ATAAA	AAAAT	638442	638457	16
D_chr02	ATTTT	AAAAT	1152578	1152593	16
D_chr02	ATAAA	AAAAT	1190348	1190363	16
D_chr02	TTATT	AAAAT	1347027	1347042	16
D_chr02	TATTT	AAAAT	1662065	1662080	16
D_chr02	ATAAA	AAAAT	2223665	2223680	16
D_chr02	AAATA	AAAAT	2727234	2727249	16
D_chr02	TTTTA	AAAAT	2817697	2817712	16
D_chr02	ATAAA	AAAAT	3394758	3394773	16
D_chr02	ATAAA	AAAAT	3484603	3484618	16
D_chr02	TATTT	AAAAT	3940450	3940465	16
D_chr02	AATAA	AAAAT	4541248	4541263	16
D_chr02	ATTTT	AAAAT	4555400	4555415	16
D_chr02	AAAAT	AAAAT	5347358	5347373	16
D_chr02	TTTTA	AAAAT	6252410	6252425	16
D_chr02	AAATA	AAAAT	7004242	7004257	16
D_chr02	TAAAA	AAAAT	7145012	7145027	16
D_chr02	TAAAA	AAAAT	7381124	7381139	16
D_chr02	ATAAA	AAAAT	7466052	7466067	16
D_chr02	TATTT	AAAAT	7835281	7835296	16
D_chr02	AAAAT	AAAAT	7902595	7902610	16
D_chr02	TTTTA	AAAAT	8169902	8169917	16
D_chr02	AATAA	AAAAT	8495476	8495491	16
D_chr02	TAAAA	AAAAT	9036994	9037009	16
D_chr02	ATAAA	AAAAT	9881922	9881937	16
D_chr02	ATAAA	AAAAT	10654245	10654260	16
D_chr02	TTTTA	AAAAT	11523972	11523987	16
D_chr02	TTATT	AAAAT	11596347	11596362	16
D_chr02	ATAAA	AAAAT	11727724	11727739	16
D_chr02	TATTT	AAAAT	11749205	11749220	16
D_chr02	TTTTA	AAAAT	11854655	11854670	16
D_chr02	TATTT	AAAAT	12001957	12001972	16
D_chr02	TTTTA	AAAAT	13318622	13318637	16
D_chr02	TATTT	AAAAT	13527995	13528010	16
D_chr02	TTATT	AAAAT	15740655	15740670	16
D_chr02	AAAAT	AAAAT	16302945	16302960	16
D_chr02	AATAA	AAAAT	16456992	16457007	16
D_chr02	TATTT	AAAAT	18536520	18536535	16
D_chr02	ATTTT	AAAAT	18859230	18859245	16
D_chr02	AAAAT	AAAAT	19710467	19710482	16
D_chr02	AATAA	AAAAT	19764563	19764578	16
D_chr02	AATAA	AAAAT	19776336	19776351	16
D_chr02	TATTT	AAAAT	20162649	20162664	16
D_chr02	TTATT	AAAAT	20420690	20420705	16
D_chr02	ATAAA	AAAAT	20591014	20591029	16
D_chr02	ATAAA	AAAAT	21488978	21488993	16
D_chr02	TTATT	AAAAT	23198586	23198601	16
D_chr02	ATAAA	AAAAT	23284912	23284927	16
D_chr02	TATTT	AAAAT	23387169	23387184	16
D_chr02	TTTAT	AAAAT	24274156	24274171	16
D_chr02	ATAAA	AAAAT	24406098	24406113	16
D_chr02	ATAAA	AAAAT	24420438	24420453	16
D_chr02	TAAAA	AAAAT	24959939	24959954	16
D_chr02	AAATA	AAAAT	25297184	25297199	16
D_chr02	AATAA	AAAAT	25617305	25617320	16
D_chr02	ATTTT	AAAAT	26111800	26111815	16
D_chr02	TTATT	AAAAT	26849902	26849917	16
D_chr02	AAATA	AAAAT	27041872	27041887	16
D_chr02	AAAAT	AAAAT	27734865	27734880	16
D_chr02	AAATA	AAAAT	27892157	27892172	16
D_chr02	TTTTA	AAAAT	29216780	29216795	16
D_chr02	TATTT	AAAAT	29415025	29415040	16
D_chr02	AATAA	AAAAT	30373545	30373560	16
D_chr02	TAAAA	AAAAT	30514215	30514230	16
D_chr02	ATTTT	AAAAT	30725760	30725775	16
D_chr02	AAAAT	AAAAT	30805475	30805490	16
D_chr02	AATAA	AAAAT	31999456	31999471	16
D_chr02	TTTTA	AAAAT	32032399	32032414	16
D_chr02	AATAA	AAAAT	32167793	32167808	16
D_chr02	TTTTA	AAAAT	32330682	32330697	16
D_chr02	TAAAA	AAAAT	33745511	33745526	16
D_chr02	TTTTA	AAAAT	34010879	34010894	16
D_chr02	AAAAT	AAAAT	35124831	35124846	16
D_chr02	TTTAT	AAAAT	35269553	35269568	16
D_chr02	TTATT	AAAAT	36213944	36213959	16
D_chr02	AAAAT	AAAAT	36537058	36537073	16
D_chr02	TAAAA	AAAAT	39637648	39637663	16
D_chr02	AAAAT	AAAAT	41665024	41665039	16
D_chr02	TTATT	AAAAT	42077365	42077380	16
D_chr02	AAAAT	AAAAT	42341550	42341565	16
D_chr02	TTATT	AAAAT	43024420	43024435	16
D_chr02	TTATT	AAAAT	43024934	43024949	16
D_chr02	TTATT	AAAAT	43324611	43324626	16
D_chr02	TTATT	AAAAT	44807885	44807900	16
D_chr02	TTTTA	AAAAT	45094652	45094667	16
D_chr02	TATTT	AAAAT	45750500	45750515	16
D_chr02	TTTTA	AAAAT	46783303	46783318	16
D_chr02	AAATA	AAAAT	48211921	48211936	16
D_chr02	ATAAA	AAAAT	48643874	48643889	16
D_chr02	ATTTT	AAAAT	50149661	50149676	16
D_chr02	ATAAA	AAAAT	50242508	50242523	16
D_chr02	TTATT	AAAAT	52983538	52983553	16
D_chr02	TTATT	AAAAT	53542825	53542840	16
D_chr02	TATTT	AAAAT	53709580	53709595	16
D_chr02	ATAAA	AAAAT	53771080	53771095	16
D_chr02	ATAAA	AAAAT	55479040	55479055	16
D_chr02	AATAA	AAAAT	56316088	56316103	16
D_chr02	AAAAT	AAAAT	57091376	57091391	16
D_chr02	ATAAA	AAAAT	57304382	57304397	16
D_chr02	TATTT	AAAAT	57564320	57564335	16
D_chr02	AATAA	AAAAT	58815928	58815943	16
D_chr02	AAAAT	AAAAT	59175758	59175773	16
D_chr02	TATTT	AAAAT	59478077	59478092	16
D_chr02	TATTT	AAAAT	59482937	59482952	16
D_chr02	AATAA	AAAAT	59525768	59525783	16
D_chr02	TTATT	AAAAT	59574728	59574743	16
D_chr02	TAAAA	AAAAT	59954168	59954183	16
D_chr02	TAAAA	AAAAT	59968475	59968490	16
D_chr02	ATAAA	AAAAT	60280907	60280922	16
D_chr02	ATAAA	AAAAT	60643472	60643487	16
D_chr02	AAAAT	AAAAT	61600710	61600725	16
D_chr02	TTTTA	AAAAT	62188365	62188380	16
D_chr02	ATTTT	AAAAT	62688349	62688364	16
D_chr02	TTTTA	AAAAT	40424	40438	15
D_chr02	AATAA	AAAAT	146121	146135	15
D_chr02	TAAAA	AAAAT	206783	206797	15
D_chr02	ATTTT	AAAAT	257819	257833	15
D_chr02	ATTTT	AAAAT	276870	276884	15
D_chr02	TTTAT	AAAAT	1119244	1119258	15
D_chr02	ATAAA	AAAAT	1195919	1195933	15
D_chr02	AAAAT	AAAAT	1450499	1450513	15
D_chr02	TAAAA	AAAAT	1458681	1458695	15
D_chr02	ATTTT	AAAAT	1536055	1536069	15
D_chr02	ATTTT	AAAAT	1567002	1567016	15
D_chr02	TAAAA	AAAAT	1583698	1583712	15
D_chr02	AAAAT	AAAAT	1672460	1672474	15
D_chr02	TAAAA	AAAAT	2336119	2336133	15
D_chr02	TATTT	AAAAT	2536123	2536137	15
D_chr02	ATTTT	AAAAT	2803635	2803649	15
D_chr02	ATTTT	AAAAT	2923924	2923938	15
D_chr02	AATAA	AAAAT	2930274	2930288	15
D_chr02	TTATT	AAAAT	3043667	3043681	15
D_chr02	AAAAT	AAAAT	3390291	3390305	15
D_chr02	AAAAT	AAAAT	3835333	3835347	15
D_chr02	ATTTT	AAAAT	3835503	3835517	15
D_chr02	AAAAT	AAAAT	3836069	3836083	15
D_chr02	ATTTT	AAAAT	3923746	3923760	15
D_chr02	ATTTT	AAAAT	3937186	3937200	15
D_chr02	TAAAA	AAAAT	4549079	4549093	15
D_chr02	AAAAT	AAAAT	4567998	4568012	15
D_chr02	ATTTT	AAAAT	4813003	4813017	15
D_chr02	TAAAA	AAAAT	4855596	4855610	15
D_chr02	TTATT	AAAAT	6796413	6796427	15
D_chr02	ATAAA	AAAAT	6834264	6834278	15
D_chr02	AAATA	AAAAT	7345355	7345369	15
D_chr02	ATTTT	AAAAT	7445700	7445714	15
D_chr02	TAAAA	AAAAT	8907927	8907941	15
D_chr02	TAAAA	AAAAT	9056239	9056253	15
D_chr02	AAAAT	AAAAT	9442146	9442160	15
D_chr02	AAATA	AAAAT	9522954	9522968	15
D_chr02	ATTTT	AAAAT	10226078	10226092	15
D_chr02	ATAAA	AAAAT	10254643	10254657	15
D_chr02	ATTTT	AAAAT	10380923	10380937	15
D_chr02	AAATA	AAAAT	10557933	10557947	15
D_chr02	TTATT	AAAAT	10881951	10881965	15
D_chr02	TTTAT	AAAAT	11171045	11171059	15
D_chr02	TAAAA	AAAAT	11173595	11173609	15
D_chr02	ATTTT	AAAAT	11393012	11393026	15
D_chr02	TAAAA	AAAAT	11394183	11394197	15
D_chr02	ATAAA	AAAAT	11478084	11478098	15
D_chr02	TATTT	AAAAT	11734731	11734745	15
D_chr02	AAATA	AAAAT	11741662	11741676	15
D_chr02	ATTTT	AAAAT	11991730	11991744	15
D_chr02	TTTTA	AAAAT	12087537	12087551	15
D_chr02	TTATT	AAAAT	12189357	12189371	15
D_chr02	AAAAT	AAAAT	12208811	12208825	15
D_chr02	ATAAA	AAAAT	12288708	12288722	15
D_chr02	ATAAA	AAAAT	12289788	12289802	15
D_chr02	ATAAA	AAAAT	12297781	12297795	15
D_chr02	ATAAA	AAAAT	12298862	12298876	15
D_chr02	TAAAA	AAAAT	12952097	12952111	15
D_chr02	TTTTA	AAAAT	13015254	13015268	15
D_chr02	TTTTA	AAAAT	13104920	13104934	15
D_chr02	TAAAA	AAAAT	13508625	13508639	15
D_chr02	ATAAA	AAAAT	13960487	13960501	15
D_chr02	ATAAA	AAAAT	13990111	13990125	15
D_chr02	TATTT	AAAAT	14193677	14193691	15
D_chr02	ATTTT	AAAAT	14325870	14325884	15
D_chr02	AAAAT	AAAAT	14633086	14633100	15
D_chr02	TTTAT	AAAAT	14706950	14706964	15
D_chr02	ATTTT	AAAAT	15287469	15287483	15
D_chr02	TTTTA	AAAAT	16236222	16236236	15
D_chr02	TTTTA	AAAAT	16582731	16582745	15
D_chr02	AAAAT	AAAAT	16738309	16738323	15
D_chr02	ATTTT	AAAAT	16839679	16839693	15
D_chr02	TTTTA	AAAAT	16888347	16888361	15
D_chr02	TATTT	AAAAT	16894983	16894997	15
D_chr02	TTTTA	AAAAT	16996811	16996825	15
D_chr02	TTTAT	AAAAT	17538230	17538244	15
D_chr02	ATTTT	AAAAT	17843197	17843211	15
D_chr02	TTTTA	AAAAT	18004479	18004493	15
D_chr02	TAAAA	AAAAT	18033676	18033690	15
D_chr02	AAAAT	AAAAT	18114780	18114794	15
D_chr02	AATAA	AAAAT	18544183	18544197	15
D_chr02	TATTT	AAAAT	18743627	18743641	15
D_chr02	ATAAA	AAAAT	20293490	20293504	15
D_chr02	AAATA	AAAAT	20468062	20468076	15
D_chr02	AAAAT	AAAAT	21915266	21915280	15
D_chr02	AATAA	AAAAT	22097881	22097895	15
D_chr02	AATAA	AAAAT	22106801	22106815	15
D_chr02	TAAAA	AAAAT	23163443	23163457	15
D_chr02	TTTTA	AAAAT	23198803	23198817	15
D_chr02	AATAA	AAAAT	23262212	23262226	15
D_chr02	AAAAT	AAAAT	25091731	25091745	15
D_chr02	ATTTT	AAAAT	25385195	25385209	15
D_chr02	ATTTT	AAAAT	26062577	26062591	15
D_chr02	ATTTT	AAAAT	26192753	26192767	15
D_chr02	TATTT	AAAAT	26357854	26357868	15
D_chr02	TAAAA	AAAAT	26377851	26377865	15
D_chr02	AATAA	AAAAT	26427431	26427445	15
D_chr02	AAAAT	AAAAT	26507323	26507337	15
D_chr02	AATAA	AAAAT	26511334	26511348	15
D_chr02	AAAAT	AAAAT	26574945	26574959	15
D_chr02	ATTTT	AAAAT	26855459	26855473	15
D_chr02	ATTTT	AAAAT	27462775	27462789	15
D_chr02	AAAAT	AAAAT	28229693	28229707	15
D_chr02	AAAAT	AAAAT	28308088	28308102	15
D_chr02	TTTAT	AAAAT	28334950	28334964	15
D_chr02	TTATT	AAAAT	28623103	28623117	15
D_chr02	ATTTT	AAAAT	28871947	28871961	15
D_chr02	ATAAA	AAAAT	29124411	29124425	15
D_chr02	ATTTT	AAAAT	29986438	29986452	15
D_chr02	ATTTT	AAAAT	30424146	30424160	15
D_chr02	ATTTT	AAAAT	30957384	30957398	15
D_chr02	TAAAA	AAAAT	31243897	31243911	15
D_chr02	AAAAT	AAAAT	31358052	31358066	15
D_chr02	TTTTA	AAAAT	31825460	31825474	15
D_chr02	ATAAA	AAAAT	32402162	32402176	15
D_chr02	TTTTA	AAAAT	33135764	33135778	15
D_chr02	AAAAT	AAAAT	33804079	33804093	15
D_chr02	AAAAT	AAAAT	34283767	34283781	15
D_chr02	TAAAA	AAAAT	34329887	34329901	15
D_chr02	ATTTT	AAAAT	34409830	34409844	15
D_chr02	AAAAT	AAAAT	34488201	34488215	15
D_chr02	AAAAT	AAAAT	34587459	34587473	15
D_chr02	TAAAA	AAAAT	34683273	34683287	15
D_chr02	AATAA	AAAAT	35411146	35411160	15
D_chr02	TTTTA	AAAAT	35810311	35810325	15
D_chr02	TTATT	AAAAT	36100950	36100964	15
D_chr02	AAAAT	AAAAT	36161411	36161425	15
D_chr02	TTTTA	AAAAT	36247273	36247287	15
D_chr02	TTTTA	AAAAT	37621079	37621093	15
D_chr02	ATTTT	AAAAT	39134236	39134250	15
D_chr02	AAAAT	AAAAT	40385211	40385225	15
D_chr02	ATTTT	AAAAT	41076399	41076413	15
D_chr02	AAAAT	AAAAT	41387833	41387847	15
D_chr02	AAAAT	AAAAT	42320151	42320165	15
D_chr02	ATTTT	AAAAT	42593138	42593152	15
D_chr02	ATAAA	AAAAT	43124138	43124152	15
D_chr02	ATTTT	AAAAT	43131209	43131223	15
D_chr02	TTTTA	AAAAT	43478387	43478401	15
D_chr02	AAAAT	AAAAT	44085134	44085148	15
D_chr02	AAAAT	AAAAT	44639164	44639178	15
D_chr02	TAAAA	AAAAT	45257653	45257667	15
D_chr02	ATTTT	AAAAT	45440431	45440445	15
D_chr02	AAAAT	AAAAT	45523799	45523813	15
D_chr02	TATTT	AAAAT	46323416	46323430	15
D_chr02	AAAAT	AAAAT	46585279	46585293	15
D_chr02	TTTTA	AAAAT	47376338	47376352	15
D_chr02	TTATT	AAAAT	47406036	47406050	15
D_chr02	TAAAA	AAAAT	47698420	47698434	15
D_chr02	AAAAT	AAAAT	48501495	48501509	15
D_chr02	TTTTA	AAAAT	49522363	49522377	15
D_chr02	ATTTT	AAAAT	49561519	49561533	15
D_chr02	TAAAA	AAAAT	49668377	49668391	15
D_chr02	ATAAA	AAAAT	50561193	50561207	15
D_chr02	AATAA	AAAAT	51108407	51108421	15
D_chr02	TTTTA	AAAAT	51543376	51543390	15
D_chr02	AAAAT	AAAAT	52053127	52053141	15
D_chr02	ATTTT	AAAAT	52187135	52187149	15
D_chr02	TTTTA	AAAAT	53097652	53097666	15
D_chr02	TTTTA	AAAAT	53240186	53240200	15
D_chr02	TTTAT	AAAAT	53779618	53779632	15
D_chr02	AATAA	AAAAT	53920037	53920051	15
D_chr02	AAAAT	AAAAT	54093589	54093603	15
D_chr02	AATAA	AAAAT	54369497	54369511	15
D_chr02	AATAA	AAAAT	55237251	55237265	15
D_chr02	AATAA	AAAAT	55451649	55451663	15
D_chr02	ATTTT	AAAAT	55481459	55481473	15
D_chr02	TTTTA	AAAAT	55550530	55550544	15
D_chr02	AAATA	AAAAT	55731198	55731212	15
D_chr02	ATTTT	AAAAT	56798377	56798391	15
D_chr02	TATTT	AAAAT	57344456	57344470	15
D_chr02	AAAAT	AAAAT	57396265	57396279	15
D_chr02	TAAAA	AAAAT	58006980	58006994	15
D_chr02	AAATA	AAAAT	58470248	58470262	15
D_chr02	ATTTT	AAAAT	59323983	59323997	15
D_chr02	AAAAT	AAAAT	59440066	59440080	15
D_chr02	AAAAT	AAAAT	59712132	59712146	15
D_chr02	TTTTA	AAAAT	59859506	59859520	15
D_chr02	TTTTA	AAAAT	60238826	60238840	15
D_chr02	TTATT	AAAAT	60316332	60316346	15
D_chr02	TTATT	AAAAT	60432696	60432710	15
D_chr02	AAAAT	AAAAT	60861995	60862009	15
D_chr02	TAAAA	AAAAT	60870648	60870662	15
D_chr02	AAAAT	AAAAT	61316094	61316108	15
D_chr02	ATTTT	AAAAT	61561667	61561681	15
D_chr02	ATTTT	AAAAT	61704017	61704031	15
D_chr02	ATAAA	AAAAT	61826691	61826705	15
D_chr02	ATTTT	AAAAT	61878866	61878880	15
D_chr02	TTTAT	AAAAT	62085634	62085648	15
D_chr02	ATTTT	AAAAT	62212727	62212741	15
D_chr02	ATTTT	AAAAT	62448308	62448322	15
D_chr02	AAAATC	AAAATC	56722002	56722168	167
D_chr02	AAAATC	AAAATC	20231420	20231501	82
D_chr02	AAATCA	AAAATC	49023858	49023921	64
D_chr02	AAAATC	AAAATC	50596278	50596324	47
D_chr02	AAAATC	AAAATC	46500279	46500318	40
D_chr02	AAATCA	AAAATC	26908086	26908119	34
D_chr02	TTTGAT	AAAATC	20095269	20095301	33
D_chr02	TTTTGA	AAAATC	19065453	19065480	28
D_chr02	AATCAA	AAAATC	10122520	10122546	27
D_chr02	AAAATC	AAAATC	39773820	39773846	27
D_chr02	AATCAA	AAAATC	24875155	24875180	26
D_chr02	GATTTT	AAAATC	27484631	27484654	24
D_chr02	ATTTTG	AAAATC	9880358	9880380	23
D_chr02	ATTTTG	AAAATC	11051359	11051381	23
D_chr02	AAAATC	AAAATC	23183846	23183868	23
D_chr02	TTTTGA	AAAATC	24801892	24801913	22
D_chr02	AAAATC	AAAATC	39279347	39279368	22
D_chr02	TGATTT	AAAATC	32593745	32593765	21
D_chr02	AAAATC	AAAATC	39279392	39279411	20
D_chr02	AAATCA	AAAATC	23503260	23503277	18
D_chr02	TTGATT	AAAATC	56052062	56052079	18
D_chr02	TCATTT	AAAATG	26019127	26019184	58
D_chr02	AAATGA	AAAATG	51188190	51188243	54
D_chr02	AAAATG	AAAATG	58231114	58231160	47
D_chr02	TCATTT	AAAATG	54541546	54541590	45
D_chr02	ATTTTC	AAAATG	55128058	55128101	44
D_chr02	TGAAAA	AAAATG	41382815	41382855	41
D_chr02	TTTTCA	AAAATG	7579415	7579449	35
D_chr02	AAATGA	AAAATG	43167114	43167147	34
D_chr02	AAATGA	AAAATG	31953470	31953501	32
D_chr02	TCATTT	AAAATG	39823761	39823792	32
D_chr02	AAATGA	AAAATG	27158155	27158185	31
D_chr02	AAATGA	AAAATG	45276658	45276688	31
D_chr02	AAATGA	AAAATG	15582189	15582218	30
D_chr02	CATTTT	AAAATG	49515494	49515523	30
D_chr02	AAATGA	AAAATG	59258202	59258231	30
D_chr02	TTTTCA	AAAATG	32919965	32919993	29
D_chr02	TCATTT	AAAATG	7580377	7580401	25
D_chr02	TCATTT	AAAATG	31046000	31046024	25
D_chr02	ATTTTC	AAAATG	39823827	39823851	25
D_chr02	AAAATG	AAAATG	6842855	6842878	24
D_chr02	AAAATG	AAAATG	11950386	11950409	24
D_chr02	CATTTT	AAAATG	20320118	20320141	24
D_chr02	CATTTT	AAAATG	39826718	39826741	24
D_chr02	AAAATG	AAAATG	45368577	45368600	24
D_chr02	TTTTCA	AAAATG	42860445	42860467	23
D_chr02	ATTTTC	AAAATG	1564821	1564842	22
D_chr02	TCATTT	AAAATG	45940292	45940312	21
D_chr02	GAAAAT	AAAATG	35689410	35689429	20
D_chr02	AATGAA	AAAATG	48323691	48323710	20
D_chr02	TTTCAT	AAAATG	58388209	58388228	20
D_chr02	AAAATG	AAAATG	17998751	17998769	19
D_chr02	GAAAAT	AAAATG	29510473	29510491	19
D_chr02	TGAAAA	AAAATG	31003835	31003853	19
D_chr02	TCATTT	AAAATG	33807729	33807747	19
D_chr02	AAAATG	AAAATG	43848508	43848526	19
D_chr02	AAAATG	AAAATG	48323738	48323756	19
D_chr02	TCATTT	AAAATG	48913576	48913594	19
D_chr02	TCATTT	AAAATG	56816672	56816690	19
D_chr02	TGAAAA	AAAATG	58231199	58231217	19
D_chr02	TCATTT	AAAATG	3774691	3774708	18
D_chr02	GAAAAT	AAAATG	19729740	19729757	18
D_chr02	CATTTT	AAAATG	28955681	28955698	18
D_chr02	CATTTT	AAAATG	42800256	42800273	18
D_chr02	TGAAAA	AAAATG	45225307	45225324	18
D_chr02	AAAATG	AAAATG	45345205	45345222	18
D_chr02	CATTTT	AAAATG	58075724	58075741	18
D_chr02	TTTTAA	AAAATT	51521832	51521889	58
D_chr02	TTAATT	AAAATT	14179554	14179588	35
D_chr02	TAATTT	AAAATT	14188904	14188937	34
D_chr02	ATTTTA	AAAATT	52990378	52990408	31
D_chr02	TTAAAA	AAAATT	982078	982107	30
D_chr02	AAAATT	AAAATT	50233357	50233386	30
D_chr02	TAATTT	AAAATT	61791767	61791795	29
D_chr02	AAAATT	AAAATT	16157292	16157318	27
D_chr02	AAAATT	AAAATT	28240359	28240382	24
D_chr02	AATTTT	AAAATT	45525505	45525528	24
D_chr02	AATTTT	AAAATT	53618047	53618070	24
D_chr02	ATTTTA	AAAATT	9511956	9511978	23
D_chr02	ATTAAA	AAAATT	28603162	28603184	23
D_chr02	AAATTA	AAAATT	34162674	34162696	23
D_chr02	AATTAA	AAAATT	56972365	56972387	23
[truncated: 5,403 more rows]

## Sheet: D_chr03
Table S8-3. The exact positions and total lengths of all chromosome-specific SSRs on chr03 of Gossypium raimondii.
Sequence_Name	Motif	Motif_Standardized	SSR_Start	SSR_End	Total_Length
D_chr03	A	A	21438614	21438698	85
D_chr03	T	A	3999045	3999108	64
D_chr03	T	A	33129507	33129564	58
D_chr03	T	A	19447665	19447718	54
D_chr03	T	A	43400200	43400242	43
D_chr03	A	A	43398843	43398883	41
D_chr03	T	A	38530974	38531007	34
D_chr03	A	A	45211426	45211459	34
D_chr03	T	A	19345746	19345778	33
D_chr03	T	A	38938986	38939017	32
D_chr03	A	A	33354752	33354781	30
D_chr03	A	A	1925532	1925560	29
D_chr03	A	A	20129729	20129757	29
D_chr03	A	A	4004346	4004373	28
D_chr03	T	A	18892329	18892356	28
D_chr03	A	A	36910102	36910129	28
D_chr03	T	A	41205088	41205115	28
D_chr03	T	A	3890317	3890343	27
D_chr03	A	A	4730565	4730591	27
D_chr03	A	A	5186983	5187009	27
D_chr03	A	A	9713249	9713275	27
D_chr03	T	A	11166674	11166700	27
D_chr03	T	A	22985773	22985799	27
D_chr03	A	A	32956065	32956091	27
D_chr03	T	A	36603311	36603337	27
D_chr03	T	A	45635583	45635609	27
D_chr03	T	A	12540301	12540325	25
D_chr03	T	A	320433	320456	24
D_chr03	A	A	27507158	27507181	24
D_chr03	A	A	31904377	31904400	24
D_chr03	A	A	38081146	38081169	24
D_chr03	T	A	1023616	1023638	23
D_chr03	A	A	6035933	6035955	23
D_chr03	T	A	6039944	6039966	23
D_chr03	T	A	20325155	20325177	23
D_chr03	T	A	37250293	37250315	23
D_chr03	T	A	39559355	39559377	23
D_chr03	A	A	92781	92802	22
D_chr03	T	A	10237736	10237757	22
D_chr03	T	A	12991878	12991899	22
D_chr03	T	A	19270786	19270807	22
D_chr03	T	A	20873339	20873360	22
D_chr03	A	A	29715859	29715880	22
D_chr03	T	A	31596016	31596037	22
D_chr03	T	A	35762228	35762249	22
D_chr03	A	A	38292263	38292284	22
D_chr03	A	A	399418	399438	21
D_chr03	T	A	1118483	1118503	21
D_chr03	T	A	1601681	1601701	21
D_chr03	T	A	6863952	6863972	21
D_chr03	T	A	8956852	8956872	21
D_chr03	A	A	18886133	18886153	21
D_chr03	T	A	19752526	19752546	21
D_chr03	T	A	27662305	27662325	21
D_chr03	A	A	34145531	34145551	21
D_chr03	T	A	38525178	38525198	21
D_chr03	A	A	39202410	39202430	21
D_chr03	T	A	41709129	41709149	21
D_chr03	T	A	41852312	41852332	21
D_chr03	T	A	41894595	41894615	21
D_chr03	T	A	42714002	42714022	21
D_chr03	T	A	847471	847490	20
D_chr03	T	A	1214964	1214983	20
D_chr03	A	A	23926767	23926786	20
D_chr03	T	A	28086533	28086552	20
D_chr03	A	A	29447531	29447550	20
D_chr03	A	A	31371843	31371862	20
D_chr03	T	A	37717085	37717104	20
D_chr03	T	A	42734055	42734074	20
D_chr03	A	A	1399337	1399355	19
D_chr03	T	A	3666014	3666032	19
D_chr03	A	A	3691672	3691690	19
D_chr03	T	A	9396169	9396187	19
D_chr03	A	A	12308240	12308258	19
D_chr03	A	A	15243178	15243196	19
D_chr03	T	A	17169355	17169373	19
D_chr03	A	A	18312579	18312597	19
D_chr03	A	A	19914677	19914695	19
D_chr03	A	A	22939490	22939508	19
D_chr03	T	A	30082385	30082403	19
D_chr03	A	A	31318122	31318140	19
D_chr03	T	A	32963066	32963084	19
D_chr03	T	A	33975725	33975743	19
D_chr03	A	A	34553056	34553074	19
D_chr03	A	A	37225091	37225109	19
D_chr03	A	A	39590276	39590294	19
D_chr03	T	A	40726476	40726494	19
D_chr03	A	A	42096407	42096425	19
D_chr03	A	A	42287037	42287055	19
D_chr03	A	A	43103874	43103892	19
D_chr03	T	A	41636	41653	18
D_chr03	A	A	255194	255211	18
D_chr03	T	A	497673	497690	18
D_chr03	T	A	594384	594401	18
D_chr03	A	A	919944	919961	18
D_chr03	T	A	1163968	1163985	18
D_chr03	T	A	1732556	1732573	18
D_chr03	A	A	2606819	2606836	18
D_chr03	T	A	4116016	4116033	18
D_chr03	T	A	4689571	4689588	18
D_chr03	A	A	5630534	5630551	18
D_chr03	A	A	5924555	5924572	18
D_chr03	T	A	9310851	9310868	18
D_chr03	A	A	9317929	9317946	18
D_chr03	A	A	10274003	10274020	18
D_chr03	T	A	12932023	12932040	18
D_chr03	A	A	14187196	14187213	18
D_chr03	T	A	17729524	17729541	18
D_chr03	A	A	20086644	20086661	18
D_chr03	A	A	20552281	20552298	18
D_chr03	T	A	21261088	21261105	18
D_chr03	A	A	32399998	32400015	18
D_chr03	T	A	35383376	35383393	18
D_chr03	A	A	36212760	36212777	18
D_chr03	T	A	39870954	39870971	18
D_chr03	T	A	41187426	41187443	18
D_chr03	A	A	41783401	41783418	18
D_chr03	A	A	45760725	45760742	18
D_chr03	T	A	177413	177429	17
D_chr03	A	A	616202	616218	17
D_chr03	T	A	634919	634935	17
D_chr03	A	A	741010	741026	17
D_chr03	T	A	1003410	1003426	17
D_chr03	A	A	1799504	1799520	17
D_chr03	T	A	2106652	2106668	17
D_chr03	T	A	2471594	2471610	17
D_chr03	A	A	2529554	2529570	17
D_chr03	T	A	3011606	3011622	17
D_chr03	A	A	3167418	3167434	17
D_chr03	A	A	3483710	3483726	17
D_chr03	A	A	5340465	5340481	17
D_chr03	T	A	5611460	5611476	17
D_chr03	T	A	6244307	6244323	17
D_chr03	T	A	6332520	6332536	17
D_chr03	A	A	6354242	6354258	17
D_chr03	T	A	9924259	9924275	17
D_chr03	T	A	9965075	9965091	17
D_chr03	T	A	11295856	11295872	17
D_chr03	T	A	15436207	15436223	17
D_chr03	A	A	17645761	17645777	17
D_chr03	T	A	17669368	17669384	17
D_chr03	A	A	18940072	18940088	17
D_chr03	A	A	19295592	19295608	17
D_chr03	A	A	19565515	19565531	17
D_chr03	A	A	23434165	23434181	17
D_chr03	A	A	27298020	27298036	17
D_chr03	T	A	28078910	28078926	17
D_chr03	A	A	29444627	29444643	17
D_chr03	T	A	30079125	30079141	17
D_chr03	T	A	30152514	30152530	17
D_chr03	T	A	30706624	30706640	17
D_chr03	T	A	30897369	30897385	17
D_chr03	A	A	30917959	30917975	17
D_chr03	T	A	30961247	30961263	17
D_chr03	T	A	34613986	34614002	17
D_chr03	A	A	35517223	35517239	17
D_chr03	A	A	36212347	36212363	17
D_chr03	A	A	38104477	38104493	17
D_chr03	A	A	38738253	38738269	17
D_chr03	A	A	39045223	39045239	17
D_chr03	A	A	40212090	40212106	17
D_chr03	A	A	40385176	40385192	17
D_chr03	T	A	40966678	40966694	17
D_chr03	T	A	42085195	42085211	17
D_chr03	T	A	42210172	42210188	17
D_chr03	A	A	42857599	42857615	17
D_chr03	A	A	43928007	43928023	17
D_chr03	A	A	45722180	45722196	17
D_chr03	A	A	46725	46740	16
D_chr03	T	A	141971	141986	16
D_chr03	A	A	162064	162079	16
D_chr03	T	A	412760	412775	16
D_chr03	A	A	505283	505298	16
D_chr03	A	A	1092549	1092564	16
D_chr03	T	A	1337415	1337430	16
D_chr03	A	A	1477751	1477766	16
D_chr03	T	A	1721227	1721242	16
D_chr03	T	A	2139381	2139396	16
D_chr03	T	A	2471227	2471242	16
D_chr03	A	A	2644950	2644965	16
D_chr03	A	A	2691436	2691451	16
D_chr03	T	A	2706347	2706362	16
D_chr03	T	A	3295653	3295668	16
D_chr03	A	A	4196341	4196356	16
D_chr03	T	A	5451801	5451816	16
D_chr03	T	A	5506981	5506996	16
D_chr03	A	A	5560940	5560955	16
D_chr03	A	A	5575296	5575311	16
D_chr03	A	A	5579657	5579672	16
D_chr03	A	A	5960053	5960068	16
D_chr03	T	A	6434057	6434072	16
D_chr03	A	A	6592099	6592114	16
D_chr03	A	A	7123794	7123809	16
D_chr03	T	A	7799462	7799477	16
D_chr03	A	A	7937648	7937663	16
D_chr03	A	A	8187349	8187364	16
D_chr03	T	A	10176000	10176015	16
D_chr03	A	A	10271483	10271498	16
D_chr03	A	A	10278797	10278812	16
D_chr03	T	A	10775859	10775874	16
D_chr03	T	A	12652152	12652167	16
D_chr03	T	A	12926421	12926436	16
D_chr03	A	A	14290646	14290661	16
D_chr03	T	A	14298846	14298861	16
D_chr03	A	A	14651977	14651992	16
D_chr03	T	A	16497145	16497160	16
D_chr03	T	A	17999777	17999792	16
D_chr03	T	A	18000911	18000926	16
D_chr03	A	A	18928683	18928698	16
D_chr03	A	A	18954789	18954804	16
D_chr03	T	A	19065410	19065425	16
D_chr03	T	A	19087504	19087519	16
D_chr03	T	A	19972047	19972062	16
D_chr03	T	A	21417972	21417987	16
D_chr03	A	A	21424329	21424344	16
D_chr03	A	A	21703998	21704013	16
D_chr03	A	A	22939128	22939143	16
D_chr03	T	A	23305243	23305258	16
D_chr03	T	A	27902038	27902053	16
D_chr03	T	A	29188106	29188121	16
D_chr03	T	A	29485515	29485530	16
D_chr03	T	A	29706402	29706417	16
D_chr03	T	A	30054053	30054068	16
D_chr03	A	A	30080357	30080372	16
D_chr03	T	A	30095629	30095644	16
D_chr03	A	A	30146638	30146653	16
D_chr03	A	A	31014663	31014678	16
D_chr03	T	A	31146476	31146491	16
D_chr03	A	A	31375393	31375408	16
D_chr03	T	A	32668412	32668427	16
D_chr03	T	A	34410682	34410697	16
D_chr03	T	A	35115473	35115488	16
D_chr03	T	A	35591676	35591691	16
D_chr03	T	A	35759499	35759514	16
D_chr03	T	A	35854680	35854695	16
D_chr03	T	A	35861368	35861383	16
D_chr03	A	A	36622944	36622959	16
D_chr03	A	A	36964024	36964039	16
D_chr03	T	A	37118769	37118784	16
D_chr03	A	A	37185153	37185168	16
D_chr03	T	A	37226052	37226067	16
D_chr03	T	A	37548801	37548816	16
D_chr03	T	A	37549073	37549088	16
D_chr03	T	A	37704605	37704620	16
D_chr03	T	A	37754747	37754762	16
D_chr03	T	A	37835714	37835729	16
D_chr03	T	A	37972524	37972539	16
D_chr03	T	A	38402054	38402069	16
D_chr03	T	A	38420296	38420311	16
D_chr03	T	A	38621339	38621354	16
D_chr03	T	A	38806571	38806586	16
D_chr03	T	A	39034345	39034360	16
D_chr03	T	A	39123299	39123314	16
D_chr03	T	A	39524424	39524439	16
D_chr03	T	A	39650635	39650650	16
D_chr03	A	A	40084755	40084770	16
D_chr03	A	A	40176730	40176745	16
D_chr03	A	A	40203697	40203712	16
D_chr03	A	A	40401643	40401658	16
D_chr03	T	A	41260533	41260548	16
D_chr03	A	A	41644089	41644104	16
D_chr03	T	A	41736445	41736460	16
D_chr03	A	A	42488792	42488807	16
D_chr03	T	A	42676245	42676260	16
D_chr03	A	A	42744164	42744179	16
D_chr03	A	A	42773554	42773569	16
D_chr03	T	A	42814857	42814872	16
D_chr03	A	A	42903843	42903858	16
D_chr03	T	A	42910020	42910035	16
D_chr03	T	A	42973320	42973335	16
D_chr03	A	A	42997112	42997127	16
D_chr03	T	A	43251123	43251138	16
D_chr03	A	A	44248907	44248922	16
D_chr03	A	A	44277549	44277564	16
D_chr03	T	A	44413504	44413519	16
D_chr03	A	A	44620874	44620889	16
D_chr03	T	A	44890732	44890747	16
D_chr03	A	A	44897017	44897032	16
D_chr03	T	A	45396611	45396626	16
D_chr03	A	A	45417683	45417698	16
D_chr03	A	A	45558659	45558674	16
D_chr03	A	A	134020	134034	15
D_chr03	T	A	157154	157168	15
D_chr03	T	A	177637	177651	15
D_chr03	A	A	265597	265611	15
D_chr03	T	A	357109	357123	15
D_chr03	A	A	412860	412874	15
D_chr03	A	A	424405	424419	15
D_chr03	A	A	691608	691622	15
D_chr03	T	A	840961	840975	15
D_chr03	T	A	952950	952964	15
D_chr03	A	A	1005122	1005136	15
D_chr03	A	A	1186924	1186938	15
D_chr03	T	A	1379072	1379086	15
D_chr03	A	A	1696611	1696625	15
D_chr03	T	A	2006458	2006472	15
D_chr03	T	A	2026368	2026382	15
D_chr03	T	A	2229781	2229795	15
D_chr03	T	A	2351307	2351321	15
D_chr03	T	A	2494132	2494146	15
D_chr03	A	A	2573296	2573310	15
D_chr03	A	A	2637684	2637698	15
D_chr03	A	A	2643776	2643790	15
D_chr03	T	A	2699933	2699947	15
D_chr03	T	A	2928216	2928230	15
D_chr03	T	A	2951389	2951403	15
D_chr03	T	A	3283669	3283683	15
D_chr03	A	A	3303082	3303096	15
D_chr03	T	A	3745407	3745421	15
D_chr03	A	A	3909832	3909846	15
D_chr03	A	A	3917008	3917022	15
D_chr03	A	A	4020455	4020469	15
D_chr03	A	A	4934079	4934093	15
D_chr03	T	A	5850796	5850810	15
D_chr03	A	A	5960296	5960310	15
D_chr03	A	A	5996203	5996217	15
D_chr03	A	A	5996395	5996409	15
D_chr03	A	A	6028248	6028262	15
D_chr03	A	A	6214386	6214400	15
D_chr03	T	A	6436858	6436872	15
D_chr03	A	A	6439596	6439610	15
D_chr03	A	A	6738113	6738127	15
D_chr03	A	A	7479483	7479497	15
D_chr03	A	A	7958088	7958102	15
D_chr03	A	A	8076183	8076197	15
D_chr03	A	A	8117671	8117685	15
D_chr03	T	A	8411271	8411285	15
D_chr03	A	A	9061578	9061592	15
D_chr03	A	A	9070844	9070858	15
D_chr03	A	A	9850566	9850580	15
D_chr03	A	A	9876725	9876739	15
D_chr03	T	A	9895304	9895318	15
D_chr03	T	A	9962013	9962027	15
D_chr03	T	A	10493167	10493181	15
D_chr03	A	A	10807521	10807535	15
D_chr03	A	A	11026040	11026054	15
D_chr03	A	A	11474000	11474014	15
D_chr03	T	A	11789026	11789040	15
D_chr03	T	A	13164745	13164759	15
D_chr03	T	A	13176587	13176601	15
D_chr03	T	A	13231096	13231110	15
D_chr03	T	A	13234050	13234064	15
D_chr03	T	A	15374961	15374975	15
D_chr03	A	A	15524980	15524994	15
D_chr03	A	A	15901959	15901973	15
D_chr03	A	A	17729734	17729748	15
D_chr03	T	A	18296926	18296940	15
D_chr03	A	A	19289631	19289645	15
D_chr03	T	A	20082550	20082564	15
D_chr03	A	A	20113911	20113925	15
D_chr03	A	A	20261776	20261790	15
D_chr03	T	A	20808407	20808421	15
D_chr03	T	A	21381729	21381743	15
D_chr03	A	A	21455808	21455822	15
D_chr03	T	A	22554742	22554756	15
D_chr03	A	A	22929294	22929308	15
D_chr03	A	A	23910601	23910615	15
D_chr03	A	A	24165878	24165892	15
D_chr03	T	A	27662375	27662389	15
D_chr03	A	A	29139899	29139913	15
D_chr03	A	A	29606558	29606572	15
D_chr03	A	A	29707848	29707862	15
D_chr03	T	A	29710640	29710654	15
D_chr03	T	A	30023054	30023068	15
D_chr03	A	A	30091198	30091212	15
D_chr03	T	A	30112339	30112353	15
D_chr03	A	A	30123471	30123485	15
D_chr03	T	A	30137912	30137926	15
D_chr03	T	A	30529817	30529831	15
D_chr03	A	A	30880478	30880492	15
D_chr03	A	A	30949892	30949906	15
D_chr03	T	A	31110297	31110311	15
D_chr03	T	A	31152564	31152578	15
D_chr03	A	A	31377588	31377602	15
D_chr03	A	A	31636152	31636166	15
D_chr03	T	A	32309170	32309184	15
D_chr03	T	A	33295514	33295528	15
D_chr03	T	A	33757480	33757494	15
D_chr03	T	A	34008118	34008132	15
D_chr03	A	A	34328844	34328858	15
D_chr03	T	A	34417497	34417511	15
D_chr03	A	A	34816769	34816783	15
D_chr03	A	A	34942010	34942024	15
D_chr03	A	A	35247145	35247159	15
D_chr03	A	A	35479546	35479560	15
D_chr03	T	A	35711712	35711726	15
D_chr03	A	A	36120694	36120708	15
D_chr03	A	A	36405288	36405302	15
D_chr03	T	A	36406568	36406582	15
D_chr03	A	A	36855275	36855289	15
D_chr03	T	A	36877168	36877182	15
D_chr03	T	A	37220060	37220074	15
D_chr03	T	A	37554426	37554440	15
D_chr03	A	A	38104513	38104527	15
D_chr03	T	A	38197030	38197044	15
D_chr03	T	A	38619473	38619487	15
D_chr03	A	A	38697078	38697092	15
D_chr03	A	A	38733767	38733781	15
D_chr03	A	A	38748228	38748242	15
D_chr03	A	A	39080083	39080097	15
D_chr03	A	A	39371538	39371552	15
D_chr03	T	A	39644763	39644777	15
D_chr03	T	A	39657519	39657533	15
D_chr03	A	A	39722094	39722108	15
D_chr03	A	A	39868870	39868884	15
D_chr03	A	A	40057919	40057933	15
D_chr03	A	A	40725595	40725609	15
D_chr03	A	A	40751875	40751889	15
D_chr03	A	A	41236646	41236660	15
D_chr03	T	A	41368358	41368372	15
D_chr03	A	A	41463478	41463492	15
D_chr03	T	A	41623890	41623904	15
D_chr03	A	A	41698432	41698446	15
D_chr03	A	A	41702360	41702374	15
D_chr03	T	A	41743313	41743327	15
D_chr03	A	A	41817928	41817942	15
D_chr03	T	A	42068730	42068744	15
D_chr03	A	A	42358399	42358413	15
D_chr03	A	A	42443745	42443759	15
D_chr03	T	A	42526752	42526766	15
D_chr03	T	A	42822470	42822484	15
D_chr03	A	A	43105155	43105169	15
D_chr03	T	A	43164627	43164641	15
D_chr03	T	A	43352999	43353013	15
D_chr03	T	A	43459360	43459374	15
D_chr03	T	A	43666941	43666955	15
D_chr03	T	A	43718716	43718730	15
D_chr03	A	A	43857946	43857960	15
D_chr03	A	A	44062844	44062858	15
D_chr03	T	A	44222310	44222324	15
D_chr03	A	A	44266353	44266367	15
D_chr03	A	A	44291698	44291712	15
D_chr03	A	A	44685540	44685554	15
D_chr03	A	A	44703656	44703670	15
D_chr03	A	A	44917839	44917853	15
D_chr03	T	A	44985841	44985855	15
D_chr03	T	A	45081035	45081049	15
D_chr03	T	A	45081746	45081760	15
D_chr03	A	A	45141431	45141445	15
D_chr03	A	A	45399532	45399546	15
D_chr03	T	A	45414299	45414313	15
D_chr03	T	A	45479928	45479942	15
D_chr03	T	A	45754920	45754934	15
D_chr03	TTTTTG	AAAAAC	9150177	9150229	53
D_chr03	TTTTTG	AAAAAC	11044446	11044485	40
D_chr03	TTTGTT	AAAAAC	44037410	44037444	35
D_chr03	TTTTGT	AAAAAC	38799828	38799860	33
D_chr03	AAACAA	AAAAAC	23406747	23406777	31
D_chr03	TTTTTG	AAAAAC	8754186	8754215	30
D_chr03	TTTTGT	AAAAAC	23913164	23913188	25
D_chr03	ACAAAA	AAAAAC	36732612	36732636	25
D_chr03	AAAAAC	AAAAAC	4600442	4600465	24
D_chr03	TGTTTT	AAAAAC	30575793	30575815	23
D_chr03	AAAAAC	AAAAAC	19897601	19897622	22
D_chr03	AAAACA	AAAAAC	37682125	37682146	22
D_chr03	AAAACA	AAAAAC	42890826	42890847	22
D_chr03	CAAAAA	AAAAAC	28096199	28096219	21
D_chr03	GTTTTT	AAAAAC	11920855	11920874	20
D_chr03	AAAAAC	AAAAAC	30431995	30432014	20
D_chr03	TTGTTT	AAAAAC	33834961	33834979	19
D_chr03	CAAAAA	AAAAAC	618643	618660	18
D_chr03	TTTTGT	AAAAAC	1146177	1146194	18
D_chr03	TTTTTG	AAAAAC	6913521	6913538	18
D_chr03	CAAAAA	AAAAAC	38833772	38833789	18
D_chr03	AAAAAC	AAAAAC	39134962	39134979	18
D_chr03	TGTTTT	AAAAAC	44303322	44303339	18
D_chr03	TTTTTC	AAAAAG	19464525	19464568	44
D_chr03	AAAAAG	AAAAAG	4710456	4710495	40
D_chr03	CTTTTT	AAAAAG	24304295	24304333	39
D_chr03	TTTCTT	AAAAAG	30351859	30351897	39
D_chr03	AAAAAG	AAAAAG	27800222	27800258	37
D_chr03	TTTTCT	AAAAAG	2241880	2241913	34
D_chr03	AAAAGA	AAAAAG	19134493	19134526	34
D_chr03	AAAGAA	AAAAAG	19469323	19469355	33
D_chr03	TTTTTC	AAAAAG	45539458	45539489	32
D_chr03	AAAAAG	AAAAAG	3497959	3497988	30
D_chr03	AAAAAG	AAAAAG	1374299	1374327	29
D_chr03	TTTTTC	AAAAAG	4854707	4854735	29
D_chr03	TTTTCT	AAAAAG	3426661	3426688	28
D_chr03	AAAAAG	AAAAAG	17202982	17203009	28
D_chr03	TTTTTC	AAAAAG	44960117	44960143	27
D_chr03	AAAAAG	AAAAAG	28067294	28067319	26
D_chr03	AAAAAG	AAAAAG	32783239	32783264	26
D_chr03	AAAAAG	AAAAAG	37644266	37644291	26
D_chr03	AAAAAG	AAAAAG	4131951	4131975	25
D_chr03	AAAAAG	AAAAAG	11862603	11862627	25
D_chr03	TTTTCT	AAAAAG	36043825	36043849	25
D_chr03	AAGAAA	AAAAAG	2925927	2925950	24
D_chr03	GAAAAA	AAAAAG	6306174	6306197	24
D_chr03	CTTTTT	AAAAAG	7157102	7157125	24
D_chr03	AAAAAG	AAAAAG	10009763	10009786	24
D_chr03	TCTTTT	AAAAAG	13527612	13527634	23
D_chr03	CTTTTT	AAAAAG	13581031	13581053	23
D_chr03	AAAAAG	AAAAAG	21210719	21210741	23
D_chr03	AAAAAG	AAAAAG	24080092	24080114	23
D_chr03	CTTTTT	AAAAAG	37235673	37235695	23
D_chr03	TTTTTC	AAAAAG	40268470	40268492	23
D_chr03	AGAAAA	AAAAAG	40588432	40588454	23
D_chr03	TTTTTC	AAAAAG	44668590	44668612	23
D_chr03	TTTTTC	AAAAAG	6442070	6442091	22
D_chr03	AAAAAG	AAAAAG	9363763	9363784	22
D_chr03	TTTTTC	AAAAAG	12861395	12861416	22
D_chr03	TTTTCT	AAAAAG	14083042	14083063	22
D_chr03	TTTTCT	AAAAAG	14658943	14658964	22
D_chr03	AAAAAG	AAAAAG	19904116	19904137	22
D_chr03	TTCTTT	AAAAAG	34614598	34614619	22
D_chr03	AAAAAG	AAAAAG	36945637	36945658	22
D_chr03	AAAAAG	AAAAAG	40788048	40788069	22
D_chr03	AAAAAG	AAAAAG	42869851	42869872	22
D_chr03	AAAAAG	AAAAAG	3004521	3004541	21
D_chr03	TTTTTC	AAAAAG	5699909	5699929	21
D_chr03	AAAAAG	AAAAAG	7872917	7872937	21
D_chr03	AAAAGA	AAAAAG	34957112	34957132	21
D_chr03	TTTCTT	AAAAAG	40133394	40133414	21
D_chr03	AAAAAG	AAAAAG	640816	640835	20
D_chr03	AAGAAA	AAAAAG	2255133	2255152	20
D_chr03	TTTTTC	AAAAAG	2591762	2591781	20
D_chr03	TTTCTT	AAAAAG	7685118	7685137	20
D_chr03	AAAGAA	AAAAAG	15764434	15764453	20
D_chr03	TTCTTT	AAAAAG	16361392	16361411	20
D_chr03	AAAAGA	AAAAAG	18921195	18921214	20
D_chr03	AAAAGA	AAAAAG	24548746	24548765	20
D_chr03	AAAAAG	AAAAAG	33210259	33210278	20
D_chr03	AAAAGA	AAAAAG	36350562	36350581	20
D_chr03	AAGAAA	AAAAAG	40599254	40599273	20
D_chr03	AAGAAA	AAAAAG	44089108	44089127	20
D_chr03	TTCTTT	AAAAAG	44803824	44803843	20
D_chr03	AAAAAG	AAAAAG	3018001	3018019	19
D_chr03	TTTTCT	AAAAAG	8372204	8372222	19
D_chr03	TTTTTC	AAAAAG	19605958	19605976	19
D_chr03	AAAAGA	AAAAAG	20265835	20265853	19
D_chr03	AAAAAG	AAAAAG	27326402	27326420	19
D_chr03	AGAAAA	AAAAAG	34017170	34017188	19
D_chr03	TCTTTT	AAAAAG	34821786	34821804	19
D_chr03	AAAAAG	AAAAAG	40069620	40069638	19
D_chr03	AAAGAA	AAAAAG	41798336	41798354	19
D_chr03	CTTTTT	AAAAAG	2321803	2321820	18
D_chr03	CTTTTT	AAAAAG	3899007	3899024	18
D_chr03	AAAAAG	AAAAAG	9177871	9177888	18
D_chr03	AAAGAA	AAAAAG	11155622	11155639	18
D_chr03	TTCTTT	AAAAAG	14349988	14350005	18
D_chr03	CTTTTT	AAAAAG	16636263	16636280	18
D_chr03	TTTTTC	AAAAAG	17080082	17080099	18
D_chr03	AAAAGA	AAAAAG	20591863	20591880	18
D_chr03	AAAAGA	AAAAAG	25704282	25704299	18
D_chr03	AGAAAA	AAAAAG	26105112	26105129	18
D_chr03	TTTTCT	AAAAAG	30094899	30094916	18
D_chr03	TTTTTC	AAAAAG	30919301	30919318	18
D_chr03	CTTTTT	AAAAAG	31332705	31332722	18
D_chr03	TTTCTT	AAAAAG	32728281	32728298	18
D_chr03	CTTTTT	AAAAAG	37744233	37744250	18
D_chr03	TTTTTC	AAAAAG	41457490	41457507	18
D_chr03	GAAAAA	AAAAAG	42728985	42729002	18
D_chr03	TATTTT	AAAAAT	34540781	34540859	79
D_chr03	ATAAAA	AAAAAT	1345617	1345677	61
D_chr03	TTTTAT	AAAAAT	32862210	32862267	58
D_chr03	TTTTTA	AAAAAT	3125283	3125334	52
D_chr03	ATTTTT	AAAAAT	20295920	20295966	47
D_chr03	TTTTAT	AAAAAT	16914802	16914841	40
D_chr03	AAAAAT	AAAAAT	45250122	45250159	38
D_chr03	AAAAAT	AAAAAT	33447025	33447061	37
D_chr03	ATTTTT	AAAAAT	3087377	3087412	36
D_chr03	TAAAAA	AAAAAT	24660609	24660641	33
D_chr03	AAAATA	AAAAAT	27184662	27184693	32
D_chr03	AAAATA	AAAAAT	43218812	43218842	31
D_chr03	TTTTTA	AAAAAT	1816331	1816360	30
D_chr03	TTTTAT	AAAAAT	3835358	3835387	30
D_chr03	AAATAA	AAAAAT	6918717	6918746	30
D_chr03	TTTTTA	AAAAAT	45247103	45247132	30
D_chr03	AATAAA	AAAAAT	40984021	40984049	29
D_chr03	ATTTTT	AAAAAT	21645355	21645382	28
D_chr03	TTTTAT	AAAAAT	21645401	21645428	28
D_chr03	TTTTTA	AAAAAT	26306423	26306450	28
D_chr03	AATAAA	AAAAAT	6904836	6904862	27
D_chr03	AAAAAT	AAAAAT	45646413	45646439	27
D_chr03	TTTATT	AAAAAT	2794310	2794335	26
D_chr03	AAAATA	AAAAAT	3578754	3578779	26
D_chr03	AATAAA	AAAAAT	10537202	10537227	26
D_chr03	TTTTAT	AAAAAT	36671137	36671162	26
D_chr03	TATTTT	AAAAAT	1194948	1194972	25
D_chr03	ATTTTT	AAAAAT	20655828	20655852	25
D_chr03	ATAAAA	AAAAAT	21166723	21166747	25
D_chr03	ATAAAA	AAAAAT	21764896	21764920	25
D_chr03	TTATTT	AAAAAT	41463173	41463197	25
D_chr03	TAAAAA	AAAAAT	1702737	1702760	24
D_chr03	TTTTTA	AAAAAT	7020065	7020088	24
D_chr03	TTATTT	AAAAAT	7692761	7692784	24
D_chr03	AAAATA	AAAAAT	23134113	23134136	24
D_chr03	TATTTT	AAAAAT	33735032	33735055	24
D_chr03	TTTTAT	AAAAAT	42769926	42769949	24
D_chr03	TTTTTA	AAAAAT	43259875	43259898	24
D_chr03	AAATAA	AAAAAT	58813	58835	23
D_chr03	AAAAAT	AAAAAT	4575387	4575409	23
D_chr03	AAAAAT	AAAAAT	4729970	4729992	23
D_chr03	TTTTTA	AAAAAT	6302659	6302681	23
D_chr03	AAAATA	AAAAAT	8188635	8188657	23
D_chr03	TTTATT	AAAAAT	12814295	12814317	23
D_chr03	AAAATA	AAAAAT	22400275	22400297	23
D_chr03	AAAAAT	AAAAAT	30900060	30900082	23
D_chr03	TTTTTA	AAAAAT	44411352	44411374	23
D_chr03	AATAAA	AAAAAT	3927054	3927075	22
D_chr03	ATTTTT	AAAAAT	4670841	4670862	22
D_chr03	TAAAAA	AAAAAT	5910135	5910156	22
D_chr03	TTTTTA	AAAAAT	27642773	27642794	22
D_chr03	AAAAAT	AAAAAT	31813851	31813872	22
D_chr03	AAAAAT	AAAAAT	32953517	32953538	22
D_chr03	ATAAAA	AAAAAT	33757866	33757887	22
D_chr03	TTTTAT	AAAAAT	38918000	38918021	22
D_chr03	AAAAAT	AAAAAT	40789356	40789377	22
D_chr03	TTTTAT	AAAAAT	45536478	45536499	22
D_chr03	AAATAA	AAAAAT	3215007	3215027	21
D_chr03	TTATTT	AAAAAT	4741000	4741020	21
D_chr03	AAAAAT	AAAAAT	8880382	8880402	21
D_chr03	AAAATA	AAAAAT	11962012	11962032	21
D_chr03	TTTTAT	AAAAAT	32038456	32038476	21
D_chr03	AAAAAT	AAAAAT	34012841	34012861	21
D_chr03	ATTTTT	AAAAAT	35242543	35242563	21
D_chr03	AAAATA	AAAAAT	38595910	38595930	21
D_chr03	ATAAAA	AAAAAT	1220830	1220849	20
D_chr03	AAATAA	AAAAAT	1348241	1348260	20
D_chr03	TAAAAA	AAAAAT	3214136	3214155	20
D_chr03	AATAAA	AAAAAT	6179968	6179987	20
D_chr03	TAAAAA	AAAAAT	7702911	7702930	20
D_chr03	AAAAAT	AAAAAT	8970888	8970907	20
D_chr03	AAAATA	AAAAAT	13642456	13642475	20
D_chr03	AAAAAT	AAAAAT	16981329	16981348	20
D_chr03	ATAAAA	AAAAAT	19238183	19238202	20
D_chr03	TATTTT	AAAAAT	23943253	23943272	20
D_chr03	TTTTAT	AAAAAT	31138207	31138226	20
D_chr03	TAAAAA	AAAAAT	31812946	31812965	20
D_chr03	TAAAAA	AAAAAT	32319968	32319987	20
D_chr03	TTATTT	AAAAAT	34813094	34813113	20
D_chr03	AAATAA	AAAAAT	36837969	36837988	20
D_chr03	TTTTAT	AAAAAT	37413414	37413433	20
D_chr03	TTATTT	AAAAAT	37639442	37639461	20
D_chr03	TATTTT	AAAAAT	40178617	40178636	20
D_chr03	TATTTT	AAAAAT	41687899	41687918	20
D_chr03	TATTTT	AAAAAT	45324338	45324357	20
D_chr03	TATTTT	AAAAAT	2758305	2758323	19
D_chr03	AAAAAT	AAAAAT	2779198	2779216	19
D_chr03	AAAAAT	AAAAAT	4447746	4447764	19
D_chr03	TAAAAA	AAAAAT	5553672	5553690	19
D_chr03	TTTTAT	AAAAAT	6128138	6128156	19
D_chr03	TTTTTA	AAAAAT	6430449	6430467	19
D_chr03	AATAAA	AAAAAT	6756303	6756321	19
D_chr03	TTTATT	AAAAAT	8998950	8998968	19
D_chr03	TTTATT	AAAAAT	13441539	13441557	19
D_chr03	TAAAAA	AAAAAT	16513222	16513240	19
D_chr03	AAAATA	AAAAAT	17643212	17643230	19
D_chr03	AAATAA	AAAAAT	21782449	21782467	19
D_chr03	TATTTT	AAAAAT	23935468	23935486	19
D_chr03	ATAAAA	AAAAAT	24277822	24277840	19
D_chr03	TATTTT	AAAAAT	27400158	27400176	19
D_chr03	TTTTAT	AAAAAT	30113135	30113153	19
D_chr03	ATAAAA	AAAAAT	31100553	31100571	19
D_chr03	TTTTTA	AAAAAT	32819346	32819364	19
D_chr03	AAAAAT	AAAAAT	35044689	35044707	19
D_chr03	AAAAAT	AAAAAT	35328023	35328041	19
D_chr03	TTTATT	AAAAAT	35908824	35908842	19
D_chr03	TTTTTA	AAAAAT	39550023	39550041	19
D_chr03	TTTATT	AAAAAT	40584104	40584122	19
D_chr03	AAAATA	AAAAAT	41382676	41382694	19
D_chr03	AAATAA	AAAAAT	42926135	42926153	19
D_chr03	TATTTT	AAAAAT	43136252	43136270	19
D_chr03	AAAAAT	AAAAAT	44458516	44458534	19
D_chr03	AATAAA	AAAAAT	512841	512858	18
D_chr03	TTATTT	AAAAAT	1043309	1043326	18
D_chr03	TAAAAA	AAAAAT	1078684	1078701	18
D_chr03	ATTTTT	AAAAAT	1965509	1965526	18
D_chr03	AATAAA	AAAAAT	3511984	3512001	18
D_chr03	AAAAAT	AAAAAT	3916578	3916595	18
D_chr03	TTTATT	AAAAAT	5609593	5609610	18
D_chr03	ATTTTT	AAAAAT	7527193	7527210	18
D_chr03	TTTATT	AAAAAT	7610464	7610481	18
D_chr03	AAAATA	AAAAAT	8053810	8053827	18
D_chr03	AAAAAT	AAAAAT	9971923	9971940	18
D_chr03	TATTTT	AAAAAT	10557143	10557160	18
D_chr03	TTTTTA	AAAAAT	11553134	11553151	18
D_chr03	TTTTTA	AAAAAT	13258582	13258599	18
D_chr03	ATTTTT	AAAAAT	13374980	13374997	18
D_chr03	TTATTT	AAAAAT	14850555	14850572	18
D_chr03	ATTTTT	AAAAAT	16738084	16738101	18
D_chr03	TTTTAT	AAAAAT	17733410	17733427	18
D_chr03	ATTTTT	AAAAAT	19863423	19863440	18
D_chr03	AAATAA	AAAAAT	21027769	21027786	18
D_chr03	ATTTTT	AAAAAT	29623455	29623472	18
D_chr03	AAAATA	AAAAAT	30092807	30092824	18
D_chr03	AATAAA	AAAAAT	33533034	33533051	18
D_chr03	ATTTTT	AAAAAT	34068370	34068387	18
D_chr03	TTTTAT	AAAAAT	35273408	35273425	18
D_chr03	TAAAAA	AAAAAT	38341865	38341882	18
D_chr03	AAAATA	AAAAAT	40503765	40503782	18
D_chr03	ATTTTT	AAAAAT	40882504	40882521	18
D_chr03	TTTTTA	AAAAAT	41424398	41424415	18
D_chr03	TAAAAA	AAAAAT	41555771	41555788	18
D_chr03	TTTTAT	AAAAAT	41637701	41637718	18
D_chr03	AAAATA	AAAAAT	43115188	43115205	18
D_chr03	AATAAA	AAAAAT	43884252	43884269	18
D_chr03	TTTTTA	AAAAAT	44277457	44277474	18
D_chr03	TAAAAA	AAAAAT	45229340	45229357	18
D_chr03	ATTTTT	AAAAAT	45484424	45484441	18
D_chr03	AACAA	AAAAC	9403577	9403610	34
D_chr03	TGTTT	AAAAC	156385	156413	29
D_chr03	GTTTT	AAAAC	19109467	19109495	29
D_chr03	TTTTG	AAAAC	33418825	33418853	29
D_chr03	GTTTT	AAAAC	33965259	33965286	28
D_chr03	AAACA	AAAAC	37799022	37799046	25
D_chr03	AAAAC	AAAAC	39334806	39334830	25
D_chr03	AAAAC	AAAAC	2873257	2873280	24
D_chr03	TTTTG	AAAAC	16978464	16978487	24
D_chr03	TTTTG	AAAAC	34008454	34008477	24
D_chr03	CAAAA	AAAAC	33412683	33412704	22
D_chr03	CAAAA	AAAAC	41116539	41116560	22
D_chr03	TTTTG	AAAAC	3850393	3850410	18
D_chr03	CAAAA	AAAAC	22440116	22440133	18
D_chr03	AAACA	AAAAC	23619550	23619567	18
D_chr03	TTTTG	AAAAC	30485070	30485087	18
D_chr03	TTTTG	AAAAC	30963169	30963186	18
D_chr03	AAAAC	AAAAC	36217710	36217727	18
D_chr03	ACAAA	AAAAC	38207774	38207791	18
D_chr03	AAAAC	AAAAC	43383717	43383734	18
D_chr03	TTGTT	AAAAC	8435949	8435965	17
D_chr03	CAAAA	AAAAC	20915616	20915632	17
D_chr03	AAACA	AAAAC	44237922	44237938	17
D_chr03	TGTTT	AAAAC	3087204	3087219	16
D_chr03	ACAAA	AAAAC	3431996	3432011	16
D_chr03	CAAAA	AAAAC	7070219	7070234	16
D_chr03	TTTTG	AAAAC	9712166	9712181	16
D_chr03	CAAAA	AAAAC	19077474	19077489	16
D_chr03	AACAA	AAAAC	21701643	21701658	16
D_chr03	ACAAA	AAAAC	25687283	25687298	16
D_chr03	TGTTT	AAAAC	28766291	28766306	16
D_chr03	TGTTT	AAAAC	32231056	32231071	16
D_chr03	GTTTT	AAAAC	2906154	2906168	15
D_chr03	GTTTT	AAAAC	4041467	4041481	15
D_chr03	GTTTT	AAAAC	5621584	5621598	15
D_chr03	GTTTT	AAAAC	6473174	6473188	15
D_chr03	TTGTT	AAAAC	8828478	8828492	15
D_chr03	TTTTG	AAAAC	16336488	16336502	15
D_chr03	TTTTG	AAAAC	17487478	17487492	15
D_chr03	TGTTT	AAAAC	18394550	18394564	15
D_chr03	GTTTT	AAAAC	21676539	21676553	15
D_chr03	CAAAA	AAAAC	26347965	26347979	15
D_chr03	GTTTT	AAAAC	27772225	27772239	15
D_chr03	TTTTG	AAAAC	28519082	28519096	15
D_chr03	CAAAA	AAAAC	37038793	37038807	15
D_chr03	GTTTT	AAAAC	39683836	39683850	15
D_chr03	ACAAA	AAAAC	42340529	42340543	15
D_chr03	TTTTGG	AAAACC	13191172	13191193	22
D_chr03	CCAAAA	AAAACC	4091982	4091999	18
D_chr03	TTTTCG	AAAACG	4728140	4728162	23
D_chr03	AAAACG	AAAACG	10546390	10546411	22
D_chr03	CGTTTT	AAAACG	6017359	6017377	19
D_chr03	AAAACG	AAAACG	37847255	37847273	19
D_chr03	CGTTTT	AAAACG	38824554	38824572	19
D_chr03	TTTAGT	AAAACT	31651150	31651190	41
D_chr03	CTAAAA	AAAACT	35246435	35246473	39
D_chr03	CTAAAA	AAAACT	31884407	31884431	25
D_chr03	TAAAAC	AAAACT	44955468	44955485	18
D_chr03	TTTTC	AAAAG	4116405	4116444	40
D_chr03	GAAAA	AAAAG	7969496	7969529	34
D_chr03	TTTTC	AAAAG	11602790	11602818	29
D_chr03	AAAAG	AAAAG	34118621	34118649	29
D_chr03	AGAAA	AAAAG	44114456	44114483	28
D_chr03	AAAAG	AAAAG	1053438	1053464	27
D_chr03	CTTTT	AAAAG	93845	93869	25
D_chr03	AAAAG	AAAAG	120978	121002	25
D_chr03	AAAGA	AAAAG	9928164	9928188	25
D_chr03	AAAGA	AAAAG	11545570	11545594	25
D_chr03	AAAAG	AAAAG	32650173	32650197	25
D_chr03	CTTTT	AAAAG	1344604	1344627	24
D_chr03	AAAAG	AAAAG	1456508	1456531	24
D_chr03	AAAAG	AAAAG	4197554	4197577	24
D_chr03	AAAAG	AAAAG	7871407	7871430	24
D_chr03	TTCTT	AAAAG	7941762	7941785	24
D_chr03	AAAGA	AAAAG	11347956	11347979	24
D_chr03	TTTCT	AAAAG	18884869	18884892	24
D_chr03	GAAAA	AAAAG	25603181	25603204	24
D_chr03	AAAAG	AAAAG	27507261	27507284	24
D_chr03	TTTCT	AAAAG	4029161	4029183	23
D_chr03	AAAAG	AAAAG	5222642	5222664	23
D_chr03	AAAAG	AAAAG	15507358	15507380	23
D_chr03	TTTTC	AAAAG	20716856	20716878	23
D_chr03	AAAGA	AAAAG	24935497	24935519	23
D_chr03	AAAAG	AAAAG	25935833	25935855	23
D_chr03	TTTCT	AAAAG	29262802	29262824	23
D_chr03	TTTCT	AAAAG	30822829	30822851	23
D_chr03	AAAGA	AAAAG	45568377	45568399	23
D_chr03	AAAAG	AAAAG	20337345	20337366	22
D_chr03	TCTTT	AAAAG	32219495	32219516	22
D_chr03	AAGAA	AAAAG	34017190	34017211	22
D_chr03	AAAGA	AAAAG	38166307	38166328	22
D_chr03	AAAAG	AAAAG	42372502	42372523	22
D_chr03	TTCTT	AAAAG	44685963	44685984	22
D_chr03	TTTTC	AAAAG	2468607	2468627	21
D_chr03	TCTTT	AAAAG	8423342	8423362	21
D_chr03	TCTTT	AAAAG	13017046	13017066	21
D_chr03	AGAAA	AAAAG	16652114	16652134	21
D_chr03	AAAAG	AAAAG	22881511	22881531	21
D_chr03	TTTTC	AAAAG	24908825	24908845	21
D_chr03	AAAAG	AAAAG	30622053	30622073	21
D_chr03	AGAAA	AAAAG	37723068	37723088	21
D_chr03	AAAAG	AAAAG	45348623	45348643	21
D_chr03	TTTTC	AAAAG	8848258	8848277	20
D_chr03	AAAAG	AAAAG	31015395	31015414	20
D_chr03	AAAAG	AAAAG	223284	223302	19
D_chr03	TTTTC	AAAAG	409080	409098	19
D_chr03	AAAAG	AAAAG	1799579	1799597	19
D_chr03	TTTTC	AAAAG	3417560	3417578	19
D_chr03	TTTTC	AAAAG	3645401	3645419	19
D_chr03	AAAAG	AAAAG	4303821	4303839	19
D_chr03	AAAAG	AAAAG	5248504	5248522	19
D_chr03	TTTTC	AAAAG	6544282	6544300	19
D_chr03	AAAAG	AAAAG	6666677	6666695	19
D_chr03	AAAAG	AAAAG	9187109	9187127	19
D_chr03	AAAAG	AAAAG	12303038	12303056	19
D_chr03	AAAAG	AAAAG	16574015	16574033	19
D_chr03	AAAAG	AAAAG	20607567	20607585	19
D_chr03	TTTTC	AAAAG	33270917	33270935	19
D_chr03	TTTTC	AAAAG	36787779	36787797	19
D_chr03	AAAAG	AAAAG	37491380	37491398	19
D_chr03	TTTCT	AAAAG	38458809	38458827	19
D_chr03	TTTTC	AAAAG	38653525	38653543	19
D_chr03	AAAAG	AAAAG	42034411	42034429	19
D_chr03	TTCTT	AAAAG	42068249	42068267	19
D_chr03	AAAAG	AAAAG	42797589	42797607	19
D_chr03	TTTTC	AAAAG	44091364	44091382	19
D_chr03	AAAAG	AAAAG	45591660	45591678	19
D_chr03	AAGAA	AAAAG	6580839	6580856	18
D_chr03	AAAGA	AAAAG	15760594	15760611	18
D_chr03	AAAGA	AAAAG	19525409	19525426	18
D_chr03	TTTCT	AAAAG	25196418	25196435	18
D_chr03	AAAAG	AAAAG	25198585	25198602	18
D_chr03	TTCTT	AAAAG	27441598	27441615	18
D_chr03	AAAAG	AAAAG	31896479	31896496	18
D_chr03	TTTCT	AAAAG	40038086	40038103	18
D_chr03	TTTCT	AAAAG	40592839	40592856	18
D_chr03	TTTCT	AAAAG	41760528	41760545	18
D_chr03	AAAAG	AAAAG	43392985	43393002	18
D_chr03	TTTCT	AAAAG	44118347	44118364	18
D_chr03	TTTCT	AAAAG	44382857	44382874	18
D_chr03	TTTCT	AAAAG	44470211	44470228	18
D_chr03	TTCTT	AAAAG	4409999	4410015	17
D_chr03	GAAAA	AAAAG	4612259	4612275	17
D_chr03	AAAAG	AAAAG	6332131	6332147	17
D_chr03	TTTCT	AAAAG	11203768	11203784	17
D_chr03	TTCTT	AAAAG	13345130	13345146	17
D_chr03	TTTCT	AAAAG	17909142	17909158	17
D_chr03	AAAGA	AAAAG	19153379	19153395	17
D_chr03	AAGAA	AAAAG	31486041	31486057	17
D_chr03	CTTTT	AAAAG	37619794	37619810	17
D_chr03	TTTTC	AAAAG	37827667	37827683	17
D_chr03	TTTTC	AAAAG	38852179	38852195	17
D_chr03	AAAAG	AAAAG	40072377	40072393	17
D_chr03	AAAAG	AAAAG	40162672	40162688	17
D_chr03	TCTTT	AAAAG	1124004	1124019	16
D_chr03	AAAAG	AAAAG	1492356	1492371	16
D_chr03	TCTTT	AAAAG	3170849	3170864	16
D_chr03	TTTTC	AAAAG	6963873	6963888	16
D_chr03	CTTTT	AAAAG	7842523	7842538	16
D_chr03	TTTTC	AAAAG	9264753	9264768	16
D_chr03	TTTTC	AAAAG	10973558	10973573	16
D_chr03	AGAAA	AAAAG	14887109	14887124	16
D_chr03	AGAAA	AAAAG	16424924	16424939	16
D_chr03	TCTTT	AAAAG	16837005	16837020	16
D_chr03	AGAAA	AAAAG	20797856	20797871	16
D_chr03	TCTTT	AAAAG	25779360	25779375	16
D_chr03	TCTTT	AAAAG	27026431	27026446	16
D_chr03	AAAAG	AAAAG	29711243	29711258	16
D_chr03	TTTCT	AAAAG	29784165	29784180	16
D_chr03	TTTTC	AAAAG	30615061	30615076	16
D_chr03	TCTTT	AAAAG	30919322	30919337	16
D_chr03	TTTTC	AAAAG	31664902	31664917	16
D_chr03	TTTCT	AAAAG	31772204	31772219	16
D_chr03	TTTCT	AAAAG	31775039	31775054	16
D_chr03	AAGAA	AAAAG	31776074	31776089	16
D_chr03	TTTTC	AAAAG	32728445	32728460	16
D_chr03	AAAAG	AAAAG	32749590	32749605	16
D_chr03	TTTTC	AAAAG	34720755	34720770	16
D_chr03	AGAAA	AAAAG	35785018	35785033	16
D_chr03	AAAAG	AAAAG	36145552	36145567	16
D_chr03	AAAAG	AAAAG	36451069	36451084	16
D_chr03	TTTCT	AAAAG	38595729	38595744	16
D_chr03	TCTTT	AAAAG	39713387	39713402	16
D_chr03	TTTCT	AAAAG	41519857	41519872	16
D_chr03	TCTTT	AAAAG	41795253	41795268	16
D_chr03	AAAAG	AAAAG	42101011	42101026	16
D_chr03	TCTTT	AAAAG	42841676	42841691	16
D_chr03	AGAAA	AAAAG	42892429	42892444	16
D_chr03	TCTTT	AAAAG	44890453	44890468	16
D_chr03	TCTTT	AAAAG	45563418	45563433	16
D_chr03	TTTTC	AAAAG	1065626	1065640	15
D_chr03	AAAAG	AAAAG	1804957	1804971	15
D_chr03	TCTTT	AAAAG	2262379	2262393	15
D_chr03	TTTCT	AAAAG	2386673	2386687	15
D_chr03	CTTTT	AAAAG	3672249	3672263	15
D_chr03	GAAAA	AAAAG	3806721	3806735	15
D_chr03	AGAAA	AAAAG	4344197	4344211	15
D_chr03	CTTTT	AAAAG	5478459	5478473	15
D_chr03	GAAAA	AAAAG	6313684	6313698	15
D_chr03	TTTTC	AAAAG	6513242	6513256	15
D_chr03	TTTCT	AAAAG	6963816	6963830	15
D_chr03	AGAAA	AAAAG	7576878	7576892	15
D_chr03	TCTTT	AAAAG	8436501	8436515	15
D_chr03	TTTTC	AAAAG	8981100	8981114	15
D_chr03	GAAAA	AAAAG	9915772	9915786	15
D_chr03	AAAAG	AAAAG	9988090	9988104	15
D_chr03	GAAAA	AAAAG	10892248	10892262	15
D_chr03	GAAAA	AAAAG	11112795	11112809	15
D_chr03	TTCTT	AAAAG	12131593	12131607	15
D_chr03	AAAAG	AAAAG	15886288	15886302	15
D_chr03	AGAAA	AAAAG	16652177	16652191	15
D_chr03	TTCTT	AAAAG	17168978	17168992	15
D_chr03	GAAAA	AAAAG	21563670	21563684	15
D_chr03	TTCTT	AAAAG	22438597	22438611	15
D_chr03	TTTCT	AAAAG	23030542	23030556	15
D_chr03	AGAAA	AAAAG	24147678	24147692	15
D_chr03	TTTCT	AAAAG	25098000	25098014	15
D_chr03	CTTTT	AAAAG	26327675	26327689	15
D_chr03	TTTCT	AAAAG	26861139	26861153	15
D_chr03	CTTTT	AAAAG	27069333	27069347	15
D_chr03	CTTTT	AAAAG	27247907	27247921	15
D_chr03	TTTTC	AAAAG	28170441	28170455	15
D_chr03	GAAAA	AAAAG	28829990	28830004	15
D_chr03	TTTCT	AAAAG	28921297	28921311	15
D_chr03	TTTTC	AAAAG	29554225	29554239	15
D_chr03	CTTTT	AAAAG	30340668	30340682	15
D_chr03	GAAAA	AAAAG	31221503	31221517	15
D_chr03	GAAAA	AAAAG	31333919	31333933	15
D_chr03	TTTCT	AAAAG	31434972	31434986	15
D_chr03	AGAAA	AAAAG	31903647	31903661	15
D_chr03	GAAAA	AAAAG	32378856	32378870	15
D_chr03	AGAAA	AAAAG	32445714	32445728	15
D_chr03	GAAAA	AAAAG	33268039	33268053	15
D_chr03	GAAAA	AAAAG	35959512	35959526	15
D_chr03	CTTTT	AAAAG	36082010	36082024	15
D_chr03	AGAAA	AAAAG	36217162	36217176	15
D_chr03	AAGAA	AAAAG	36727503	36727517	15
D_chr03	CTTTT	AAAAG	37229737	37229751	15
D_chr03	AAAAG	AAAAG	37834824	37834838	15
D_chr03	AAAAG	AAAAG	37927015	37927029	15
D_chr03	GAAAA	AAAAG	40511125	40511139	15
D_chr03	TCTTT	AAAAG	41322472	41322486	15
D_chr03	GAAAA	AAAAG	42452984	42452998	15
D_chr03	TTCTT	AAAAG	43201153	43201167	15
D_chr03	CTTTT	AAAAG	43861022	43861036	15
D_chr03	CTTTT	AAAAG	45482104	45482118	15
D_chr03	TTTTGC	AAAAGC	6963899	6963934	36
D_chr03	TTGCTT	AAAAGC	24129860	24129885	26
D_chr03	TGCTTT	AAAAGC	17725538	17725560	23
D_chr03	AGCAAA	AAAAGC	12579216	12579234	19
D_chr03	GAAAAG	AAAAGG	8326027	8326056	30
D_chr03	TTTCCT	AAAAGG	28056859	28056884	26
D_chr03	AAAAGG	AAAAGG	10279802	10279821	20
D_chr03	TTCCTT	AAAAGG	22643201	22643219	19
D_chr03	TTTTAC	AAAAGT	21628837	21628855	19
D_chr03	AATAA	AAAAT	7211060	7211098	39
D_chr03	TATTT	AAAAT	28217152	28217189	38
D_chr03	ATAAA	AAAAT	38430467	38430502	36
D_chr03	ATAAA	AAAAT	40478939	40478974	36
D_chr03	AAAAT	AAAAT	17187572	17187606	35
D_chr03	TATTT	AAAAT	43296205	43296239	35
D_chr03	TTTTA	AAAAT	21262635	21262668	34
D_chr03	AAAAT	AAAAT	37818198	37818231	34
D_chr03	TTTTA	AAAAT	39272300	39272333	34
D_chr03	TTTAT	AAAAT	5280258	5280290	33
D_chr03	ATAAA	AAAAT	38260605	38260637	33
D_chr03	TTATT	AAAAT	14681093	14681124	32
D_chr03	TAAAA	AAAAT	15703913	15703943	31
D_chr03	TTATT	AAAAT	569363	569392	30
D_chr03	ATAAA	AAAAT	9560109	9560138	30
D_chr03	TAAAA	AAAAT	20631623	20631652	30
D_chr03	TTATT	AAAAT	40636218	40636247	30
D_chr03	TTTTA	AAAAT	15529439	15529467	29
D_chr03	TTTTA	AAAAT	39482021	39482049	29
D_chr03	TTATT	AAAAT	15676765	15676792	28
D_chr03	ATAAA	AAAAT	38250579	38250606	28
D_chr03	TTTTA	AAAAT	44076227	44076254	28
D_chr03	AAAAT	AAAAT	4003978	4004004	27
D_chr03	ATAAA	AAAAT	6207767	6207793	27
D_chr03	TTATT	AAAAT	16658869	16658895	27
D_chr03	AATAA	AAAAT	27557905	27557931	27
D_chr03	AATAA	AAAAT	31886236	31886262	27
D_chr03	TAAAA	AAAAT	40353137	40353163	27
D_chr03	AATAA	AAAAT	5791669	5791694	26
D_chr03	TAAAA	AAAAT	14103798	14103823	26
D_chr03	ATTTT	AAAAT	15349220	15349245	26
D_chr03	ATAAA	AAAAT	34609212	34609237	26
D_chr03	TTTTA	AAAAT	34817934	34817959	26
D_chr03	TTTTA	AAAAT	3938889	3938913	25
D_chr03	AAAAT	AAAAT	5248529	5248553	25
D_chr03	AATAA	AAAAT	5689091	5689115	25
D_chr03	TTTAT	AAAAT	6069698	6069722	25
D_chr03	TTTTA	AAAAT	10120693	10120717	25
D_chr03	TTTTA	AAAAT	16683917	16683941	25
D_chr03	AAAAT	AAAAT	27567274	27567298	25
D_chr03	AAAAT	AAAAT	37096799	37096823	25
D_chr03	AAAAT	AAAAT	2682730	2682753	24
D_chr03	AAAAT	AAAAT	2891156	2891179	24
D_chr03	AAAAT	AAAAT	2962604	2962627	24
D_chr03	TTTAT	AAAAT	3586035	3586058	24
D_chr03	AAAAT	AAAAT	4584442	4584465	24
D_chr03	TTTAT	AAAAT	7218618	7218641	24
D_chr03	TTTTA	AAAAT	12653567	12653590	24
D_chr03	TTTTA	AAAAT	19695407	19695430	24
D_chr03	AAAAT	AAAAT	19753947	19753970	24
D_chr03	AAAAT	AAAAT	32225732	32225755	24
D_chr03	AAAAT	AAAAT	39987250	39987273	24
D_chr03	AAAAT	AAAAT	40726171	40726194	24
D_chr03	AAATA	AAAAT	41811160	41811183	24
D_chr03	AAAAT	AAAAT	44379934	44379957	24
D_chr03	TTTTA	AAAAT	1963569	1963591	23
D_chr03	TTTTA	AAAAT	4536054	4536076	23
D_chr03	ATTTT	AAAAT	5788989	5789011	23
D_chr03	TAAAA	AAAAT	6516423	6516445	23
D_chr03	AATAA	AAAAT	8866793	8866815	23
D_chr03	TTTTA	AAAAT	8901727	8901749	23
D_chr03	TAAAA	AAAAT	9010806	9010828	23
D_chr03	TTTAT	AAAAT	16348330	16348352	23
D_chr03	ATAAA	AAAAT	18324513	18324535	23
D_chr03	AAAAT	AAAAT	19822591	19822613	23
D_chr03	AAAAT	AAAAT	27418959	27418981	23
D_chr03	AAAAT	AAAAT	28209238	28209260	23
D_chr03	TATTT	AAAAT	29326182	29326204	23
D_chr03	AAATA	AAAAT	30104174	30104196	23
D_chr03	ATAAA	AAAAT	30815500	30815522	23
D_chr03	AAATA	AAAAT	35106112	35106134	23
D_chr03	TTTAT	AAAAT	36058890	36058912	23
D_chr03	TTTTA	AAAAT	36680129	36680151	23
D_chr03	TTTAT	AAAAT	37089467	37089489	23
D_chr03	ATAAA	AAAAT	38274839	38274861	23
D_chr03	TTTAT	AAAAT	43134566	43134588	23
D_chr03	AAAAT	AAAAT	43695514	43695536	23
D_chr03	ATAAA	AAAAT	44816758	44816780	23
D_chr03	TTTTA	AAAAT	547284	547305	22
D_chr03	TTATT	AAAAT	1453189	1453210	22
D_chr03	TAAAA	AAAAT	1774118	1774139	22
D_chr03	TTATT	AAAAT	5170539	5170560	22
D_chr03	TTTAT	AAAAT	5555389	5555410	22
D_chr03	AATAA	AAAAT	7036789	7036810	22
D_chr03	AATAA	AAAAT	7047919	7047940	22
D_chr03	TTATT	AAAAT	7318059	7318080	22
D_chr03	TTTTA	AAAAT	8100419	8100440	22
D_chr03	TTTTA	AAAAT	11032843	11032864	22
D_chr03	AAAAT	AAAAT	17011200	17011221	22
D_chr03	TAAAA	AAAAT	17012856	17012877	22
D_chr03	TTTAT	AAAAT	17122275	17122296	22
D_chr03	TAAAA	AAAAT	17923114	17923135	22
D_chr03	TTTTA	AAAAT	19118737	19118758	22
D_chr03	TAAAA	AAAAT	20015762	20015783	22
D_chr03	AAAAT	AAAAT	20112376	20112397	22
D_chr03	AATAA	AAAAT	24820221	24820242	22
D_chr03	AATAA	AAAAT	24820286	24820307	22
D_chr03	TTTAT	AAAAT	30924507	30924528	22
D_chr03	TTATT	AAAAT	32056633	32056654	22
D_chr03	ATAAA	AAAAT	32900797	32900818	22
D_chr03	TTTTA	AAAAT	33329358	33329379	22
D_chr03	AATAA	AAAAT	36579376	36579397	22
D_chr03	TTATT	AAAAT	39113725	39113746	22
D_chr03	TTTTA	AAAAT	39928806	39928827	22
D_chr03	TAAAA	AAAAT	41080126	41080147	22
D_chr03	AATAA	AAAAT	42222843	42222864	22
D_chr03	TAAAA	AAAAT	44964212	44964233	22
D_chr03	TAAAA	AAAAT	2986225	2986245	21
D_chr03	AAAAT	AAAAT	8057680	8057700	21
D_chr03	AAAAT	AAAAT	9065079	9065099	21
D_chr03	AAAAT	AAAAT	9863976	9863996	21
D_chr03	TTTTA	AAAAT	10761124	10761144	21
D_chr03	AAAAT	AAAAT	10831236	10831256	21
D_chr03	AAAAT	AAAAT	10938721	10938741	21
D_chr03	TTTAT	AAAAT	10945424	10945444	21
D_chr03	AAATA	AAAAT	13570399	13570419	21
D_chr03	AAAAT	AAAAT	25193666	25193686	21
D_chr03	AATAA	AAAAT	28371554	28371574	21
D_chr03	AAATA	AAAAT	30038796	30038816	21
D_chr03	AAAAT	AAAAT	39492669	39492689	21
D_chr03	AAATA	AAAAT	40025311	40025331	21
D_chr03	TATTT	AAAAT	42047065	42047085	21
D_chr03	AAAAT	AAAAT	1272559	1272578	20
D_chr03	TAAAA	AAAAT	1991271	1991290	20
D_chr03	TTTTA	AAAAT	2254589	2254608	20
D_chr03	TAAAA	AAAAT	2993440	2993459	20
D_chr03	TTTAT	AAAAT	6871003	6871022	20
D_chr03	AAAAT	AAAAT	8147398	8147417	20
D_chr03	AAAAT	AAAAT	12097372	12097391	20
D_chr03	TAAAA	AAAAT	18682126	18682145	20
D_chr03	TTATT	AAAAT	20528731	20528750	20
D_chr03	ATTTT	AAAAT	21310120	21310139	20
D_chr03	AAATA	AAAAT	28394769	28394788	20
D_chr03	TATTT	AAAAT	28948458	28948477	20
D_chr03	AATAA	AAAAT	29768300	29768319	20
D_chr03	ATTTT	AAAAT	36339917	36339936	20
D_chr03	TAAAA	AAAAT	36526025	36526044	20
D_chr03	ATTTT	AAAAT	37013805	37013824	20
D_chr03	TTTTA	AAAAT	38181688	38181707	20
D_chr03	AAATA	AAAAT	39656732	39656751	20
D_chr03	TTATT	AAAAT	40643676	40643695	20
D_chr03	AAAAT	AAAAT	44703521	44703540	20
D_chr03	ATTTT	AAAAT	112054	112072	19
D_chr03	TTTTA	AAAAT	394898	394916	19
D_chr03	TTTAT	AAAAT	571814	571832	19
D_chr03	AAAAT	AAAAT	1689553	1689571	19
D_chr03	TTTTA	AAAAT	2441488	2441506	19
D_chr03	TTTTA	AAAAT	2944067	2944085	19
D_chr03	TTTTA	AAAAT	3116290	3116308	19
D_chr03	TTTTA	AAAAT	4472287	4472305	19
D_chr03	TTTTA	AAAAT	5519844	5519862	19
D_chr03	AAAAT	AAAAT	6346258	6346276	19
D_chr03	ATAAA	AAAAT	6497331	6497349	19
D_chr03	TTTAT	AAAAT	6757438	6757456	19
D_chr03	TTTTA	AAAAT	8342758	8342776	19
D_chr03	TTTTA	AAAAT	8423464	8423482	19
D_chr03	ATTTT	AAAAT	9839656	9839674	19
D_chr03	TTTTA	AAAAT	15461691	15461709	19
D_chr03	ATTTT	AAAAT	15484328	15484346	19
D_chr03	AAAAT	AAAAT	18773980	18773998	19
D_chr03	TTTTA	AAAAT	19470339	19470357	19
D_chr03	TTTAT	AAAAT	20087200	20087218	19
D_chr03	AAAAT	AAAAT	22474431	22474449	19
D_chr03	AAAAT	AAAAT	23204674	23204692	19
D_chr03	AAAAT	AAAAT	23996610	23996628	19
D_chr03	TTTTA	AAAAT	32029520	32029538	19
D_chr03	AATAA	AAAAT	32768833	32768851	19
D_chr03	TTTTA	AAAAT	33679291	33679309	19
D_chr03	TTTTA	AAAAT	33737846	33737864	19
D_chr03	AAAAT	AAAAT	34564901	34564919	19
D_chr03	TTTTA	AAAAT	34798366	34798384	19
D_chr03	AAAAT	AAAAT	37328337	37328355	19
D_chr03	AAAAT	AAAAT	37351738	37351756	19
D_chr03	AAATA	AAAAT	39653441	39653459	19
D_chr03	TAAAA	AAAAT	40165605	40165623	19
D_chr03	ATAAA	AAAAT	42276149	42276167	19
D_chr03	TTTAT	AAAAT	42425445	42425463	19
D_chr03	TATTT	AAAAT	42923992	42924010	19
D_chr03	AAAAT	AAAAT	43445841	43445859	19
D_chr03	TTTTA	AAAAT	43869387	43869405	19
D_chr03	TTTTA	AAAAT	44771080	44771098	19
D_chr03	TTTTA	AAAAT	45383726	45383744	19
D_chr03	TTATT	AAAAT	871174	871191	18
D_chr03	TATTT	AAAAT	2235550	2235567	18
D_chr03	TTTTA	AAAAT	4235112	4235129	18
D_chr03	TTATT	AAAAT	4508110	4508127	18
D_chr03	TTTAT	AAAAT	6878025	6878042	18
D_chr03	AAAAT	AAAAT	7797244	7797261	18
D_chr03	TTTTA	AAAAT	8777450	8777467	18
D_chr03	TTTTA	AAAAT	9741442	9741459	18
D_chr03	AAATA	AAAAT	10546412	10546429	18
D_chr03	TTTAT	AAAAT	12805667	12805684	18
D_chr03	TTTTA	AAAAT	14007827	14007844	18
D_chr03	ATTTT	AAAAT	14790774	14790791	18
D_chr03	AAAAT	AAAAT	15577225	15577242	18
D_chr03	AAAAT	AAAAT	19927439	19927456	18
D_chr03	AAAAT	AAAAT	20226293	20226310	18
D_chr03	TTTAT	AAAAT	21332323	21332340	18
D_chr03	AAATA	AAAAT	21737463	21737480	18
D_chr03	TTTTA	AAAAT	22233031	22233048	18
D_chr03	TTTTA	AAAAT	29326046	29326063	18
D_chr03	AAATA	AAAAT	31486098	31486115	18
D_chr03	AAATA	AAAAT	31842361	31842378	18
D_chr03	TAAAA	AAAAT	33329324	33329341	18
D_chr03	TTTAT	AAAAT	33895286	33895303	18
D_chr03	TTTTA	AAAAT	34283885	34283902	18
D_chr03	AAATA	AAAAT	34564937	34564954	18
D_chr03	TTATT	AAAAT	35293097	35293114	18
D_chr03	TTTTA	AAAAT	36292764	36292781	18
D_chr03	TTTTA	AAAAT	37292548	37292565	18
D_chr03	TTTTA	AAAAT	37636584	37636601	18
D_chr03	TTTTA	AAAAT	37639540	37639557	18
D_chr03	AATAA	AAAAT	38430967	38430984	18
D_chr03	TATTT	AAAAT	38631818	38631835	18
D_chr03	AAATA	AAAAT	39170983	39171000	18
D_chr03	AAATA	AAAAT	39185700	39185717	18
D_chr03	AAAAT	AAAAT	40118551	40118568	18
D_chr03	TTATT	AAAAT	41087903	41087920	18
D_chr03	TTTAT	AAAAT	41795175	41795192	18
D_chr03	TTTTA	AAAAT	41823388	41823405	18
D_chr03	TTTTA	AAAAT	41969922	41969939	18
D_chr03	TTTTA	AAAAT	42413883	42413900	18
D_chr03	ATAAA	AAAAT	42924099	42924116	18
D_chr03	TTATT	AAAAT	43654787	43654804	18
D_chr03	ATTTT	AAAAT	43898191	43898208	18
D_chr03	TTTAT	AAAAT	44445118	44445135	18
D_chr03	TTTAT	AAAAT	45089419	45089436	18
D_chr03	TTTTA	AAAAT	45100675	45100692	18
D_chr03	TTTTA	AAAAT	45593198	45593215	18
D_chr03	AAAAT	AAAAT	45685568	45685585	18
D_chr03	ATAAA	AAAAT	363730	363746	17
D_chr03	AATAA	AAAAT	835108	835124	17
D_chr03	TTATT	AAAAT	2294215	2294231	17
D_chr03	ATTTT	AAAAT	3087220	3087236	17
D_chr03	AATAA	AAAAT	3469890	3469906	17
D_chr03	TTATT	AAAAT	5633531	5633547	17
D_chr03	TTATT	AAAAT	5699448	5699464	17
D_chr03	AAATA	AAAAT	6896660	6896676	17
D_chr03	TTTTA	AAAAT	11025807	11025823	17
D_chr03	AAATA	AAAAT	12904496	12904512	17
D_chr03	TTATT	AAAAT	14191564	14191580	17
D_chr03	TAAAA	AAAAT	15215314	15215330	17
D_chr03	AAAAT	AAAAT	17375272	17375288	17
D_chr03	AATAA	AAAAT	19432351	19432367	17
D_chr03	AAATA	AAAAT	21304873	21304889	17
D_chr03	AATAA	AAAAT	27297562	27297578	17
D_chr03	AAATA	AAAAT	27493734	27493750	17
D_chr03	AAATA	AAAAT	27504396	27504412	17
D_chr03	TTTTA	AAAAT	28358375	28358391	17
D_chr03	AAATA	AAAAT	28397033	28397049	17
D_chr03	TAAAA	AAAAT	28899399	28899415	17
D_chr03	TTATT	AAAAT	29214412	29214428	17
D_chr03	TTTTA	AAAAT	29295556	29295572	17
D_chr03	AAATA	AAAAT	30352761	30352777	17
D_chr03	ATTTT	AAAAT	30827488	30827504	17
D_chr03	TTTTA	AAAAT	30995522	30995538	17
D_chr03	AAAAT	AAAAT	31645767	31645783	17
D_chr03	AAATA	AAAAT	32052613	32052629	17
D_chr03	TTATT	AAAAT	32637615	32637631	17
D_chr03	TTATT	AAAAT	33728117	33728133	17
D_chr03	AAAAT	AAAAT	34570242	34570258	17
D_chr03	AATAA	AAAAT	34721715	34721731	17
D_chr03	TTATT	AAAAT	34796121	34796137	17
D_chr03	TTATT	AAAAT	36270943	36270959	17
D_chr03	AAATA	AAAAT	37870286	37870302	17
D_chr03	AAAAT	AAAAT	38014324	38014340	17
D_chr03	ATTTT	AAAAT	38076487	38076503	17
D_chr03	AAATA	AAAAT	39044719	39044735	17
D_chr03	AATAA	AAAAT	39712491	39712507	17
D_chr03	TTTAT	AAAAT	40572157	40572173	17
D_chr03	AAAAT	AAAAT	40845998	40846014	17
D_chr03	AAAAT	AAAAT	40983338	40983354	17
D_chr03	TTATT	AAAAT	41248549	41248565	17
D_chr03	ATTTT	AAAAT	42311329	42311345	17
D_chr03	ATTTT	AAAAT	42413736	42413752	17
D_chr03	TTTAT	AAAAT	42598434	42598450	17
D_chr03	AAATA	AAAAT	42616568	42616584	17
D_chr03	TATTT	AAAAT	43180841	43180857	17
D_chr03	AAAAT	AAAAT	44697321	44697337	17
D_chr03	AAATA	AAAAT	45586818	45586834	17
D_chr03	TTATT	AAAAT	384574	384589	16
D_chr03	AAATA	AAAAT	769776	769791	16
D_chr03	TTTTA	AAAAT	940927	940942	16
D_chr03	TATTT	AAAAT	1141902	1141917	16
D_chr03	ATTTT	AAAAT	1575183	1575198	16
D_chr03	TTTTA	AAAAT	2317902	2317917	16
D_chr03	TAAAA	AAAAT	2337348	2337363	16
D_chr03	TTTTA	AAAAT	2444688	2444703	16
D_chr03	TTTTA	AAAAT	2508502	2508517	16
D_chr03	AAAAT	AAAAT	3157923	3157938	16
D_chr03	ATAAA	AAAAT	3184353	3184368	16
D_chr03	TATTT	AAAAT	3341062	3341077	16
D_chr03	TAAAA	AAAAT	3524516	3524531	16
D_chr03	AATAA	AAAAT	3626337	3626352	16
D_chr03	TATTT	AAAAT	4770774	4770789	16
D_chr03	TTTAT	AAAAT	5055470	5055485	16
D_chr03	TATTT	AAAAT	5096282	5096297	16
D_chr03	TATTT	AAAAT	5634755	5634770	16
D_chr03	TAAAA	AAAAT	8680217	8680232	16
D_chr03	TTATT	AAAAT	10121352	10121367	16
D_chr03	ATTTT	AAAAT	10524760	10524775	16
D_chr03	TTTAT	AAAAT	11779116	11779131	16
D_chr03	TTTAT	AAAAT	11895503	11895518	16
D_chr03	TAAAA	AAAAT	12090769	12090784	16
D_chr03	TATTT	AAAAT	13556946	13556961	16
D_chr03	TTTTA	AAAAT	15325542	15325557	16
D_chr03	TTTAT	AAAAT	16438950	16438965	16
D_chr03	TAAAA	AAAAT	16724568	16724583	16
D_chr03	TAAAA	AAAAT	16759869	16759884	16
D_chr03	ATAAA	AAAAT	16848871	16848886	16
D_chr03	ATAAA	AAAAT	18493898	18493913	16
D_chr03	ATAAA	AAAAT	18508400	18508415	16
D_chr03	TTTTA	AAAAT	19197835	19197850	16
D_chr03	AAATA	AAAAT	19432586	19432601	16
D_chr03	AAAAT	AAAAT	19468857	19468872	16
D_chr03	ATAAA	AAAAT	21157613	21157628	16
D_chr03	AATAA	AAAAT	21807193	21807208	16
D_chr03	AAAAT	AAAAT	22730249	22730264	16
D_chr03	ATAAA	AAAAT	24530918	24530933	16
D_chr03	TATTT	AAAAT	24661324	24661339	16
D_chr03	ATAAA	AAAAT	24724556	24724571	16
D_chr03	ATTTT	AAAAT	25442028	25442043	16
D_chr03	ATAAA	AAAAT	30181695	30181710	16
D_chr03	ATAAA	AAAAT	30600414	30600429	16
D_chr03	AAAAT	AAAAT	30935854	30935869	16
D_chr03	AATAA	AAAAT	31223190	31223205	16
D_chr03	AAAAT	AAAAT	31793133	31793148	16
D_chr03	AATAA	AAAAT	31893141	31893156	16
D_chr03	ATAAA	AAAAT	32585608	32585623	16
D_chr03	AAAAT	AAAAT	33426310	33426325	16
D_chr03	TTTAT	AAAAT	35899360	35899375	16
D_chr03	TTATT	AAAAT	36456864	36456879	16
D_chr03	ATAAA	AAAAT	36700886	36700901	16
D_chr03	TTATT	AAAAT	36786258	36786273	16
D_chr03	AAATA	AAAAT	38975670	38975685	16
D_chr03	TTTAT	AAAAT	39219430	39219445	16
D_chr03	TATTT	AAAAT	39586631	39586646	16
D_chr03	TTTTA	AAAAT	39658840	39658855	16
D_chr03	AAATA	AAAAT	39871979	39871994	16
D_chr03	ATAAA	AAAAT	40260009	40260024	16
D_chr03	TTTTA	AAAAT	40273514	40273529	16
D_chr03	ATAAA	AAAAT	40379175	40379190	16
D_chr03	TATTT	AAAAT	40464024	40464039	16
D_chr03	TTTTA	AAAAT	41015836	41015851	16
D_chr03	ATAAA	AAAAT	41064259	41064274	16
D_chr03	TTTTA	AAAAT	41084666	41084681	16
D_chr03	ATAAA	AAAAT	41786413	41786428	16
D_chr03	TTATT	AAAAT	41810866	41810881	16
D_chr03	TTTTA	AAAAT	41834779	41834794	16
D_chr03	TTTTA	AAAAT	41975408	41975423	16
D_chr03	TATTT	AAAAT	42380841	42380856	16
D_chr03	TTATT	AAAAT	42443946	42443961	16
D_chr03	AAATA	AAAAT	43265176	43265191	16
D_chr03	TTTTA	AAAAT	43450913	43450928	16
D_chr03	ATAAA	AAAAT	43681460	43681475	16
D_chr03	TTTTA	AAAAT	44324097	44324112	16
D_chr03	AAATA	AAAAT	44760633	44760648	16
D_chr03	AAATA	AAAAT	240217	240231	15
D_chr03	TAAAA	AAAAT	532187	532201	15
D_chr03	ATAAA	AAAAT	568562	568576	15
D_chr03	TTTAT	AAAAT	1042441	1042455	15
D_chr03	ATAAA	AAAAT	1095143	1095157	15
D_chr03	AAATA	AAAAT	1336719	1336733	15
D_chr03	TTTTA	AAAAT	1542752	1542766	15
D_chr03	AAAAT	AAAAT	1765287	1765301	15
D_chr03	AAAAT	AAAAT	2579366	2579380	15
D_chr03	ATTTT	AAAAT	2680831	2680845	15
D_chr03	AAAAT	AAAAT	2759790	2759804	15
D_chr03	TAAAA	AAAAT	2838794	2838808	15
D_chr03	AAATA	AAAAT	3584616	3584630	15
D_chr03	ATTTT	AAAAT	3726376	3726390	15
D_chr03	TAAAA	AAAAT	4093426	4093440	15
D_chr03	TTTAT	AAAAT	4362534	4362548	15
D_chr03	TTATT	AAAAT	4391988	4392002	15
D_chr03	ATTTT	AAAAT	4811855	4811869	15
D_chr03	TAAAA	AAAAT	4908130	4908144	15
D_chr03	ATTTT	AAAAT	5218884	5218898	15
D_chr03	AAATA	AAAAT	5392776	5392790	15
D_chr03	AAATA	AAAAT	5406619	5406633	15
D_chr03	TATTT	AAAAT	5557445	5557459	15
D_chr03	AAAAT	AAAAT	5710682	5710696	15
D_chr03	ATAAA	AAAAT	5753388	5753402	15
D_chr03	AAAAT	AAAAT	5965231	5965245	15
D_chr03	TTTTA	AAAAT	6755731	6755745	15
D_chr03	TTTAT	AAAAT	6858779	6858793	15
D_chr03	TTTTA	AAAAT	7602085	7602099	15
D_chr03	TTATT	AAAAT	8100710	8100724	15
D_chr03	TTTTA	AAAAT	8333353	8333367	15
D_chr03	AAAAT	AAAAT	8344983	8344997	15
D_chr03	AAAAT	AAAAT	8714797	8714811	15
D_chr03	AAAAT	AAAAT	9053454	9053468	15
D_chr03	TAAAA	AAAAT	9192026	9192040	15
D_chr03	AAAAT	AAAAT	9842331	9842345	15
D_chr03	ATTTT	AAAAT	10084164	10084178	15
D_chr03	AAAAT	AAAAT	10275805	10275819	15
D_chr03	ATTTT	AAAAT	10709934	10709948	15
D_chr03	TTTTA	AAAAT	11013001	11013015	15
D_chr03	ATTTT	AAAAT	11354614	11354628	15
D_chr03	AATAA	AAAAT	11664406	11664420	15
D_chr03	ATTTT	AAAAT	12401335	12401349	15
D_chr03	ATTTT	AAAAT	12423923	12423937	15
D_chr03	AAAAT	AAAAT	12552316	12552330	15
D_chr03	AAAAT	AAAAT	13899025	13899039	15
D_chr03	ATTTT	AAAAT	14192071	14192085	15
D_chr03	AAAAT	AAAAT	14652817	14652831	15
D_chr03	ATTTT	AAAAT	15226538	15226552	15
D_chr03	TTTTA	AAAAT	15528172	15528186	15
D_chr03	TTTAT	AAAAT	15529356	15529370	15
D_chr03	TTATT	AAAAT	15813528	15813542	15
D_chr03	TATTT	AAAAT	16335553	16335567	15
D_chr03	TTTAT	AAAAT	16493524	16493538	15
D_chr03	AATAA	AAAAT	16582681	16582695	15
D_chr03	TTTAT	AAAAT	17345882	17345896	15
D_chr03	ATAAA	AAAAT	18273649	18273663	15
D_chr03	TAAAA	AAAAT	18345839	18345853	15
D_chr03	ATTTT	AAAAT	18458860	18458874	15
D_chr03	AAAAT	AAAAT	18540580	18540594	15
D_chr03	ATTTT	AAAAT	19175204	19175218	15
D_chr03	ATTTT	AAAAT	19706283	19706297	15
D_chr03	TTATT	AAAAT	19932315	19932329	15
D_chr03	TAAAA	AAAAT	20182090	20182104	15
D_chr03	AAAAT	AAAAT	20219423	20219437	15
D_chr03	TTTTA	AAAAT	20722218	20722232	15
D_chr03	AAAAT	AAAAT	21044351	21044365	15
D_chr03	AAAAT	AAAAT	21183662	21183676	15
D_chr03	ATTTT	AAAAT	22738436	22738450	15
D_chr03	ATTTT	AAAAT	23610260	23610274	15
D_chr03	TTATT	AAAAT	25201877	25201891	15
D_chr03	ATAAA	AAAAT	25203829	25203843	15
D_chr03	AAAAT	AAAAT	25260674	25260688	15
D_chr03	AATAA	AAAAT	25292830	25292844	15
D_chr03	TAAAA	AAAAT	25584695	25584709	15
D_chr03	AAAAT	AAAAT	25766121	25766135	15
D_chr03	AATAA	AAAAT	26355529	26355543	15
D_chr03	TAAAA	AAAAT	26375991	26376005	15
D_chr03	TTTTA	AAAAT	27591992	27592006	15
D_chr03	TTTAT	AAAAT	27667036	27667050	15
D_chr03	AAATA	AAAAT	27794440	27794454	15
D_chr03	TTTTA	AAAAT	29292695	29292709	15
D_chr03	AAAAT	AAAAT	29499318	29499332	15
D_chr03	ATAAA	AAAAT	29499886	29499900	15
D_chr03	TTTAT	AAAAT	29665486	29665500	15
D_chr03	AAAAT	AAAAT	29718946	29718960	15
D_chr03	ATTTT	AAAAT	29966149	29966163	15
D_chr03	AATAA	AAAAT	30242157	30242171	15
D_chr03	ATTTT	AAAAT	31349885	31349899	15
D_chr03	AAAAT	AAAAT	31890259	31890273	15
D_chr03	TTATT	AAAAT	32038417	32038431	15
D_chr03	ATAAA	AAAAT	33060331	33060345	15
D_chr03	AAAAT	AAAAT	33147075	33147089	15
D_chr03	ATTTT	AAAAT	33420820	33420834	15
D_chr03	TTATT	AAAAT	34841700	34841714	15
D_chr03	AAAAT	AAAAT	35972598	35972612	15
D_chr03	AAATA	AAAAT	36291838	36291852	15
D_chr03	TTTTA	AAAAT	36448409	36448423	15
D_chr03	AAAAT	AAAAT	36639101	36639115	15
D_chr03	ATTTT	AAAAT	36784047	36784061	15
D_chr03	TAAAA	AAAAT	36854937	36854951	15
D_chr03	ATTTT	AAAAT	36958241	36958255	15
D_chr03	AAAAT	AAAAT	37265256	37265270	15
D_chr03	ATAAA	AAAAT	37827543	37827557	15
D_chr03	TAAAA	AAAAT	38282289	38282303	15
D_chr03	ATAAA	AAAAT	38689425	38689439	15
D_chr03	TAAAA	AAAAT	38757317	38757331	15
D_chr03	ATTTT	AAAAT	39135564	39135578	15
D_chr03	AAAAT	AAAAT	39369295	39369309	15
D_chr03	ATTTT	AAAAT	39644247	39644261	15
D_chr03	AAAAT	AAAAT	39965994	39966008	15
D_chr03	AAAAT	AAAAT	40067142	40067156	15
D_chr03	ATTTT	AAAAT	40403233	40403247	15
D_chr03	AAATA	AAAAT	40479377	40479391	15
D_chr03	ATTTT	AAAAT	40825520	40825534	15
D_chr03	TTTTA	AAAAT	40929558	40929572	15
D_chr03	AAAAT	AAAAT	40948182	40948196	15
D_chr03	ATTTT	AAAAT	41736656	41736670	15
D_chr03	TTTTA	AAAAT	41765616	41765630	15
D_chr03	ATTTT	AAAAT	41860555	41860569	15
D_chr03	ATTTT	AAAAT	42477556	42477570	15
D_chr03	ATTTT	AAAAT	42786354	42786368	15
D_chr03	TTTTA	AAAAT	42800716	42800730	15
D_chr03	ATTTT	AAAAT	43379454	43379468	15
D_chr03	AAAAT	AAAAT	43386746	43386760	15
D_chr03	AAAAT	AAAAT	43451277	43451291	15
D_chr03	TTATT	AAAAT	43566469	43566483	15
D_chr03	TTATT	AAAAT	43578643	43578657	15
D_chr03	AAAAT	AAAAT	43807738	43807752	15
D_chr03	AAAAT	AAAAT	43937866	43937880	15
D_chr03	TTTTA	AAAAT	43938024	43938038	15
D_chr03	ATTTT	AAAAT	43960909	43960923	15
D_chr03	TTTTA	AAAAT	44015324	44015338	15
D_chr03	TTTTA	AAAAT	44246741	44246755	15
D_chr03	TTTTA	AAAAT	44483012	44483026	15
D_chr03	TAAAA	AAAAT	44529495	44529509	15
D_chr03	TTTTA	AAAAT	44964253	44964267	15
D_chr03	TTTTA	AAAAT	45130352	45130366	15
D_chr03	TTTTA	AAAAT	45589335	45589349	15
D_chr03	AAATA	AAAAT	45709645	45709659	15
D_chr03	AATCAA	AAAATC	27677922	27677989	68
D_chr03	TTTTGA	AAAATC	16738024	16738067	44
D_chr03	AAAATC	AAAATC	16530755	16530794	40
D_chr03	AAATCA	AAAATC	20002227	20002261	35
D_chr03	AAATCA	AAAATC	36299186	36299219	34
D_chr03	TTTGAT	AAAATC	5384969	5384998	30
D_chr03	ATTTTG	AAAATC	41501984	41502012	29
D_chr03	TCAAAA	AAAATC	10618137	10618159	23
D_chr03	AAAATC	AAAATC	20404891	20404913	23
D_chr03	ATCAAA	AAAATC	28695294	28695316	23
D_chr03	TTTTGA	AAAATC	16738115	16738136	22
D_chr03	ATTTTG	AAAATC	10662838	10662858	21
D_chr03	AAATCA	AAAATC	7965855	7965874	20
D_chr03	TCAAAA	AAAATC	44744720	44744739	20
D_chr03	TGATTT	AAAATC	45087843	45087860	18
D_chr03	AAAATG	AAAATG	6540398	6540457	60
D_chr03	TTTTCA	AAAATG	38771489	38771537	49
D_chr03	TCATTT	AAAATG	5374976	5375020	45
D_chr03	AAATGA	AAAATG	39727776	39727816	41
D_chr03	TCATTT	AAAATG	9927259	9927296	38
D_chr03	TTTTCA	AAAATG	32500506	32500540	35
D_chr03	TTCATT	AAAATG	12638788	12638819	32
D_chr03	TCATTT	AAAATG	39789712	39789743	32
D_chr03	GAAAAT	AAAATG	15405070	15405097	28
D_chr03	TTTCAT	AAAATG	3848492	3848518	27
D_chr03	TTTCAT	AAAATG	12638669	12638694	26
D_chr03	AAAATG	AAAATG	18854175	18854200	26
D_chr03	CATTTT	AAAATG	29481422	29481445	24
D_chr03	ATGAAA	AAAATG	5491039	5491060	22
D_chr03	GAAAAT	AAAATG	15405103	15405124	22
D_chr03	GAAAAT	AAAATG	24265543	24265564	22
D_chr03	AAAATG	AAAATG	43987302	43987322	21
D_chr03	TCATTT	AAAATG	9544426	9544444	19
D_chr03	TCATTT	AAAATG	13932193	13932211	19
D_chr03	AAAATG	AAAATG	16530828	16530846	19
D_chr03	AAAATG	AAAATG	20605443	20605461	19
D_chr03	AAAATG	AAAATG	25548270	25548288	19
D_chr03	ATTTTC	AAAATG	25554226	25554244	19
D_chr03	TCATTT	AAAATG	26065684	26065702	19
D_chr03	TCATTT	AAAATG	27445101	27445119	19
D_chr03	AAAATG	AAAATG	35426272	35426290	19
D_chr03	ATTTTC	AAAATG	7359748	7359765	18
D_chr03	AAATGA	AAAATG	11503877	11503894	18
D_chr03	AATGAA	AAAATG	19008787	19008804	18
D_chr03	TTTTCA	AAAATG	22211450	22211467	18
D_chr03	AAATGA	AAAATG	24851636	24851653	18
D_chr03	AAATGA	AAAATG	32295677	32295694	18
D_chr03	ATTTTC	AAAATG	34370602	34370619	18
D_chr03	TTTTCA	AAAATG	36256919	36256936	18
D_chr03	CATTTT	AAAATG	45350279	45350296	18
D_chr03	AAAATT	AAAATT	23441868	23441903	36
D_chr03	AAAATT	AAAATT	24814549	24814583	35
D_chr03	AATTTT	AAAATT	2508058	2508086	29
D_chr03	ATTTTA	AAAATT	12662177	12662204	28
D_chr03	AATTTT	AAAATT	38651574	38651598	25
D_chr03	TAATTT	AAAATT	5224722	5224744	23
D_chr03	ATTTTA	AAAATT	11593005	11593027	23
D_chr03	AAAATT	AAAATT	19051647	19051669	23
D_chr03	TTTTAA	AAAATT	31223057	31223079	23
D_chr03	AAAATT	AAAATT	18437840	18437861	22
D_chr03	ATTTTA	AAAATT	32460212	32460233	22
D_chr03	TTTTAA	AAAATT	37473801	37473822	22
D_chr03	TTTTAA	AAAATT	43185279	43185300	22
D_chr03	TTTTAA	AAAATT	1918468	1918488	21
D_chr03	AAAATT	AAAATT	10186689	10186709	21
D_chr03	TAAAAT	AAAATT	14645405	14645425	21
D_chr03	AAATTA	AAAATT	16448548	16448568	21
D_chr03	TTAATT	AAAATT	25195156	25195176	21
D_chr03	AATTAA	AAAATT	37857941	37857961	21
D_chr03	TTTAAT	AAAATT	42295148	42295168	21
D_chr03	TTTAAT	AAAATT	45033289	45033309	21
D_chr03	ATTTTA	AAAATT	11507169	11507188	20
D_chr03	TTTTAA	AAAATT	20825126	20825145	20
D_chr03	TAAAAT	AAAATT	25440571	25440590	20
D_chr03	AAAATT	AAAATT	44889230	44889249	20
D_chr03	ATTTTA	AAAATT	1483541	1483559	19
D_chr03	AATTTT	AAAATT	2920239	2920257	19
D_chr03	AAAATT	AAAATT	17387872	17387890	19
D_chr03	AAAATT	AAAATT	20649336	20649354	19
D_chr03	AAAATT	AAAATT	26550332	26550350	19
D_chr03	TTAAAA	AAAATT	40846559	40846577	19
D_chr03	AAAATT	AAAATT	40937875	40937893	19
D_chr03	AAAATT	AAAATT	11213981	11213998	18
D_chr03	AATTAA	AAAATT	17983260	17983277	18
D_chr03	TTAAAA	AAAATT	19761282	19761299	18
D_chr03	ATTTTA	AAAATT	27189501	27189518	18
D_chr03	AATTTT	AAAATT	30040635	30040652	18
D_chr03	AAAATT	AAAATT	35273347	35273364	18
D_chr03	TTTTAA	AAAATT	36190443	36190460	18
D_chr03	AAATTA	AAAATT	38840608	38840625	18
D_chr03	AAAATT	AAAATT	42674833	42674850	18
D_chr03	TAAAAT	AAAATT	43365331	43365348	18
D_chr03	AAAATT	AAAATT	44714134	44714151	18
D_chr03	AAAATT	AAAATT	45286141	45286158	18
D_chr03	TTTG	AAAC	7146735	7146761	27
D_chr03	TTTG	AAAC	35217779	35217804	26
D_chr03	AAAC	AAAC	2774288	2774312	25
D_chr03	AAAC	AAAC	23975607	23975629	23
D_chr03	AACA	AAAC	17549155	17549176	22
D_chr03	AAAC	AAAC	18890270	18890290	21
D_chr03	TTTG	AAAC	21262792	21262812	21
D_chr03	GTTT	AAAC	42794116	42794135	20
D_chr03	AAAC	AAAC	7679890	7679908	19
D_chr03	TTTG	AAAC	43656281	43656299	19
D_chr03	TTGT	AAAC	9880897	9880914	18
D_chr03	AAAC	AAAC	36036654	36036671	18
D_chr03	TGTT	AAAC	25314254	25314270	17
D_chr03	AAAC	AAAC	28829002	28829018	17
D_chr03	TTGT	AAAC	16415048	16415063	16
D_chr03	AAAC	AAAC	16493975	16493990	16
D_chr03	CAAA	AAAC	19531883	19531898	16
D_chr03	TGTT	AAAC	233969	233983	15
D_chr03	TTTG	AAAC	382948	382962	15
D_chr03	AAAC	AAAC	889991	890005	15
D_chr03	AAAC	AAAC	966582	966596	15
D_chr03	TTTG	AAAC	2406539	2406553	15
D_chr03	AAAC	AAAC	2591688	2591702	15
D_chr03	AAAC	AAAC	3803028	3803042	15
D_chr03	TTTG	AAAC	4712951	4712965	15
D_chr03	TTTG	AAAC	10064901	10064915	15
D_chr03	AAAC	AAAC	10588040	10588054	15
D_chr03	TTGT	AAAC	18921473	18921487	15
D_chr03	ACAA	AAAC	20201749	20201763	15
D_chr03	TTTG	AAAC	24783252	24783266	15
D_chr03	TTGT	AAAC	24809137	24809151	15
D_chr03	TTTG	AAAC	31159751	31159765	15
D_chr03	TTTG	AAAC	34745723	34745737	15
D_chr03	TTTG	AAAC	34799658	34799672	15
D_chr03	AAAC	AAAC	38703441	38703455	15
D_chr03	TTTG	AAAC	41365306	41365320	15
D_chr03	TTTG	AAAC	43448850	43448864	15
D_chr03	AAAC	AAAC	43948178	43948192	15
D_chr03	GTTT	AAAC	44091312	44091326	15
D_chr03	AAACAC	AAACAC	9407300	9407326	27
D_chr03	TGTTTG	AAACAC	4514468	4514489	22
D_chr03	CAAACA	AAACAC	9407397	9407418	22
D_chr03	CACAAA	AAACAC	20314056	20314073	18
D_chr03	TTCTGT	AAACAG	42709162	42709199	38
D_chr03	TAAACA	AAACAT	31884373	31884406	34
D_chr03	ATGTTT	AAACAT	1445196	1445220	25
D_chr03	TGTTTA	AAACAT	3525858	3525880	23
D_chr03	TATGTT	AAACAT	13636341	13636359	19
D_chr03	AAACAT	AAACAT	28054623	28054641	19
D_chr03	TATGTT	AAACAT	3894686	3894703	18
D_chr03	AACCA	AAACC	10161064	10161090	27
D_chr03	TGGTT	AAACC	23478236	23478261	26
D_chr03	CAAAC	AAACC	30104563	30104587	25
D_chr03	TTTGG	AAACC	41508384	41508401	18
D_chr03	TTTGG	AAACC	27769016	27769032	17
D_chr03	TGGTT	AAACC	532417	532432	16
D_chr03	CCAAA	AAACC	3080049	3080063	15
D_chr03	TTTGG	AAACC	4905723	4905737	15
D_chr03	CAAAC	AAACC	39046038	39046052	15
D_chr03	AAACC	AAACC	44738691	44738705	15
D_chr03	CAAACC	AAACCC	44557939	44557960	22
D_chr03	AGGTTT	AAACCT	36648000	36648026	27
D_chr03	CTAAAC	AAACCT	30180492	30180509	18
D_chr03	GTTTA	AAACT	43575953	43575972	20
D_chr03	TAAAC	AAACT	3905672	3905689	18
D_chr03	TTTAG	AAACT	35092158	35092175	18
D_chr03	ACTAA	AAACT	32269900	32269915	16
D_chr03	AACTA	AAACT	41480941	41480956	16
D_chr03	CTAAA	AAACT	3058206	3058220	15
D_chr03	CTAAA	AAACT	3064897	3064911	15
D_chr03	TAGTT	AAACT	37077269	37077283	15
D_chr03	AAACTC	AAACTC	42663067	42663088	22
D_chr03	AACTCA	AAACTC	5075141	5075159	19
D_chr03	TCAGTT	AAACTG	21112967	21112986	20
D_chr03	TTCT	AAAG	33127014	33127086	73
D_chr03	TTTC	AAAG	1089047	1089098	52
D_chr03	TTCT	AAAG	33138721	33138761	41
D_chr03	TTTC	AAAG	122982	123020	39
D_chr03	AAAG	AAAG	38459940	38459977	38
D_chr03	TTTC	AAAG	3767426	3767461	36
D_chr03	AGAA	AAAG	36934768	36934801	34
D_chr03	TTTC	AAAG	5173333	5173364	32
D_chr03	TTCT	AAAG	6622993	6623024	32
D_chr03	TTCT	AAAG	16858536	16858565	30
D_chr03	GAAA	AAAG	36972084	36972112	29
D_chr03	TTTC	AAAG	5205258	5205285	28
D_chr03	TTTC	AAAG	16784102	16784129	28
D_chr03	TTTC	AAAG	41074078	41074105	28
D_chr03	TTTC	AAAG	23322142	23322168	27
D_chr03	TTCT	AAAG	36583777	36583803	27
D_chr03	TCTT	AAAG	2679991	2680016	26
D_chr03	TTTC	AAAG	18307106	18307131	26
D_chr03	AAAG	AAAG	19330496	19330521	26
D_chr03	AAGA	AAAG	36451789	36451814	26
D_chr03	GAAA	AAAG	36934807	36934832	26
D_chr03	AAAG	AAAG	1067969	1067992	24
D_chr03	GAAA	AAAG	32772672	32772695	24
D_chr03	TTCT	AAAG	34742226	34742249	24
D_chr03	TTCT	AAAG	37706347	37706370	24
D_chr03	AAAG	AAAG	36934941	36934963	23
D_chr03	AAAG	AAAG	44574923	44574945	23
D_chr03	CTTT	AAAG	1323056	1323077	22
D_chr03	TCTT	AAAG	14520963	14520984	22
D_chr03	AAAG	AAAG	15773764	15773785	22
D_chr03	TTTC	AAAG	29145088	29145109	22
D_chr03	TTTC	AAAG	30924475	30924496	22
D_chr03	TTTC	AAAG	32781997	32782018	22
D_chr03	AAGA	AAAG	38188219	38188240	22
D_chr03	AAAG	AAAG	39587348	39587369	22
D_chr03	TCTT	AAAG	3953327	3953347	21
D_chr03	AAAG	AAAG	8011159	8011179	21
D_chr03	AGAA	AAAG	10427434	10427454	21
D_chr03	TTTC	AAAG	17125758	17125778	21
D_chr03	GAAA	AAAG	1083390	1083409	20
D_chr03	AAAG	AAAG	16400075	16400094	20
D_chr03	AGAA	AAAG	18196692	18196711	20
D_chr03	TTTC	AAAG	29254829	29254848	20
D_chr03	GAAA	AAAG	32659025	32659044	20
D_chr03	AAAG	AAAG	3257827	3257845	19
D_chr03	TTTC	AAAG	4610839	4610857	19
D_chr03	AAAG	AAAG	9724558	9724576	19
D_chr03	TTTC	AAAG	15721391	15721409	19
D_chr03	TTTC	AAAG	28072835	28072853	19
D_chr03	TTTC	AAAG	35122249	35122267	19
D_chr03	AAAG	AAAG	42530760	42530778	19
D_chr03	AAAG	AAAG	42855152	42855170	19
D_chr03	AAAG	AAAG	1141777	1141794	18
D_chr03	TTCT	AAAG	9313465	9313482	18
D_chr03	AAAG	AAAG	22600880	22600897	18
D_chr03	TTTC	AAAG	23281634	23281651	18
D_chr03	TTTC	AAAG	34742262	34742279	18
D_chr03	AAAG	AAAG	43353128	43353145	18
D_chr03	TCTT	AAAG	2534776	2534792	17
D_chr03	TTTC	AAAG	2736538	2736554	17
D_chr03	TTCT	AAAG	4330019	4330035	17
D_chr03	AAGA	AAAG	10792191	10792207	17
D_chr03	AAAG	AAAG	20083992	20084008	17
D_chr03	TTTC	AAAG	35122192	35122208	17
D_chr03	TCTT	AAAG	38826817	38826833	17
D_chr03	CTTT	AAAG	40096076	40096092	17
D_chr03	TCTT	AAAG	40519280	40519296	17
D_chr03	TTTC	AAAG	43912207	43912223	17
D_chr03	TTCT	AAAG	4352437	4352452	16
D_chr03	TTTC	AAAG	5205230	5205245	16
D_chr03	AGAA	AAAG	5948096	5948111	16
D_chr03	TTTC	AAAG	12438524	12438539	16
D_chr03	CTTT	AAAG	13317968	13317983	16
D_chr03	TTTC	AAAG	23157987	23158002	16
D_chr03	AAAG	AAAG	25189466	25189481	16
D_chr03	TTTC	AAAG	26081782	26081797	16
D_chr03	AAAG	AAAG	29646521	29646536	16
D_chr03	GAAA	AAAG	32052670	32052685	16
D_chr03	AAAG	AAAG	34152391	34152406	16
D_chr03	TTTC	AAAG	691135	691149	15
D_chr03	AAAG	AAAG	966853	966867	15
D_chr03	TTTC	AAAG	3994600	3994614	15
D_chr03	TTTC	AAAG	4006926	4006940	15
D_chr03	AAAG	AAAG	4042538	4042552	15
D_chr03	TTCT	AAAG	4340505	4340519	15
D_chr03	AAAG	AAAG	4951179	4951193	15
D_chr03	AAAG	AAAG	7003573	7003587	15
D_chr03	TTTC	AAAG	8716795	8716809	15
D_chr03	AAAG	AAAG	9942359	9942373	15
D_chr03	AAAG	AAAG	12097280	12097294	15
D_chr03	TTTC	AAAG	12433253	12433267	15
D_chr03	TTTC	AAAG	13152080	13152094	15
D_chr03	AAGA	AAAG	13361550	13361564	15
D_chr03	TTTC	AAAG	20325003	20325017	15
D_chr03	TTTC	AAAG	22364383	22364397	15
D_chr03	TTTC	AAAG	22514325	22514339	15
D_chr03	TTTC	AAAG	22978969	22978983	15
D_chr03	AAAG	AAAG	28130349	28130363	15
D_chr03	TTTC	AAAG	29232218	29232232	15
D_chr03	AAAG	AAAG	30699200	30699214	15
D_chr03	AAAG	AAAG	31016995	31017009	15
D_chr03	TTTC	AAAG	31923380	31923394	15
D_chr03	AAAG	AAAG	32042561	32042575	15
D_chr03	TTCT	AAAG	32695849	32695863	15
D_chr03	AAAG	AAAG	33147609	33147623	15
D_chr03	AAAG	AAAG	33520848	33520862	15
D_chr03	TTCT	AAAG	33547446	33547460	15
D_chr03	TTTC	AAAG	40556138	40556152	15
D_chr03	TTTC	AAAG	40634928	40634942	15
D_chr03	TTTC	AAAG	41446894	41446908	15
D_chr03	TTTC	AAAG	41701516	41701530	15
D_chr03	AAAG	AAAG	41798410	41798424	15
D_chr03	AAAG	AAAG	42044051	42044065	15
D_chr03	AAAG	AAAG	42405932	42405946	15
D_chr03	AAAG	AAAG	42414224	42414238	15
D_chr03	TTTC	AAAG	43149209	43149223	15
D_chr03	GAAA	AAAG	43831893	43831907	15
D_chr03	AAAG	AAAG	43959024	43959038	15
D_chr03	TTTC	AAAG	43988630	43988644	15
D_chr03	AAAG	AAAG	44114423	44114437	15
D_chr03	TTTC	AAAG	44118629	44118643	15
D_chr03	AAAGAG	AAAGAG	12080091	12080116	26
D_chr03	GAGAAA	AAAGAG	6859941	6859962	22
D_chr03	CTTTCT	AAAGAG	987978	987996	19
D_chr03	ATAAAG	AAAGAT	44483489	44483511	23
D_chr03	TTGCT	AAAGC	40924705	40924731	27
D_chr03	TTTGC	AAAGC	42142824	42142841	18
D_chr03	TTTGC	AAAGC	42013473	42013488	16
D_chr03	CTTTG	AAAGC	21956	21970	15
D_chr03	CTTTG	AAAGC	31880768	31880782	15
D_chr03	AGCCAA	AAAGCC	37155124	37155141	18
D_chr03	TCCTT	AAAGG	4790809	4790863	55
D_chr03	TCCTT	AAAGG	17178335	17178361	27
D_chr03	AAAGG	AAAGG	14591616	14591636	21
D_chr03	CCTTT	AAAGG	23545764	23545784	21
D_chr03	AAAGG	AAAGG	23605903	23605923	21
D_chr03	GAAAG	AAAGG	3270001	3270019	19
D_chr03	AAGGA	AAAGG	7695329	7695347	19
D_chr03	GGAAA	AAAGG	15663270	15663286	17
D_chr03	AAGGA	AAAGG	23605947	23605962	16
D_chr03	CCTTT	AAAGG	2325287	2325301	15
D_chr03	CCTTT	AAAGG	23063689	23063703	15
D_chr03	AAAGG	AAAGG	29169891	29169905	15
D_chr03	CCTTT	AAAGG	35632577	35632591	15
D_chr03	TTGCCT	AAAGGC	1726589	1726608	20
D_chr03	GGAAAG	AAAGGG	17532789	17532821	33
D_chr03	TCCCTT	AAAGGG	10308931	10308957	27
D_chr03	TTACT	AAAGT	37892403	37892418	16
D_chr03	TAAAG	AAAGT	17978460	17978474	15
D_chr03	TTACT	AAAGT	43941712	43941726	15
D_chr03	TTCACT	AAAGTG	21745751	21745774	24
D_chr03	TTTA	AAAT	40594567	40594620	54
D_chr03	AATA	AAAT	2053533	2053570	38
D_chr03	TTTA	AAAT	18141940	18141976	37
D_chr03	TAAA	AAAT	35640826	35640861	36
D_chr03	TTTA	AAAT	706072	706106	35
D_chr03	TTTA	AAAT	4731484	4731518	35
D_chr03	TTTA	AAAT	23024063	23024097	35
D_chr03	AAAT	AAAT	43836911	43836945	35
D_chr03	TTTA	AAAT	11517932	11517965	34
D_chr03	TAAA	AAAT	22434201	22434234	34
D_chr03	AAAT	AAAT	44000101	44000133	33
D_chr03	TTAT	AAAT	3906518	3906548	31
D_chr03	ATAA	AAAT	7792276	7792306	31
D_chr03	TATT	AAAT	37245796	37245826	31
D_chr03	TTTA	AAAT	37631299	37631329	31
D_chr03	AAAT	AAAT	15640524	15640553	30
D_chr03	TATT	AAAT	40196229	40196258	30
D_chr03	TATT	AAAT	750322	750350	29
D_chr03	TTTA	AAAT	5872166	5872194	29
D_chr03	AAAT	AAAT	16582792	16582820	29
D_chr03	TATT	AAAT	30805407	30805435	29
D_chr03	AATA	AAAT	31302179	31302207	29
D_chr03	AAAT	AAAT	35516218	35516246	29
D_chr03	AAAT	AAAT	44876524	44876552	29
D_chr03	TTTA	AAAT	8210915	8210942	28
D_chr03	TTAT	AAAT	16660124	16660151	28
D_chr03	TAAA	AAAT	38782216	38782243	28
D_chr03	AAAT	AAAT	3213919	3213945	27
D_chr03	AAAT	AAAT	6683121	6683147	27
D_chr03	TTTA	AAAT	17430370	17430396	27
D_chr03	TTTA	AAAT	19194696	19194722	27
D_chr03	AAAT	AAAT	27185102	27185128	27
D_chr03	ATAA	AAAT	27337814	27337840	27
D_chr03	AAAT	AAAT	41625151	41625177	27
D_chr03	ATTT	AAAT	4593238	4593263	26
D_chr03	ATTT	AAAT	10217113	10217138	26
D_chr03	AATA	AAAT	28097879	28097904	26
D_chr03	TATT	AAAT	36504725	36504750	26
D_chr03	TTTA	AAAT	40860683	40860708	26
D_chr03	AAAT	AAAT	31486190	31486214	25
D_chr03	ATTT	AAAT	35483902	35483926	25
D_chr03	TTTA	AAAT	38823724	38823748	25
D_chr03	TTTA	AAAT	41299880	41299904	25
D_chr03	ATAA	AAAT	43867944	43867968	25
D_chr03	AATA	AAAT	1011639	1011662	24
D_chr03	TATT	AAAT	3031693	3031716	24
D_chr03	TATT	AAAT	3059605	3059628	24
D_chr03	TATT	AAAT	3066301	3066324	24
D_chr03	TTTA	AAAT	5100777	5100800	24
D_chr03	TTTA	AAAT	37783539	37783562	24
D_chr03	TTAT	AAAT	39821398	39821421	24
D_chr03	AATA	AAAT	42723833	42723856	24
D_chr03	ATTT	AAAT	42887558	42887581	24
D_chr03	TATT	AAAT	1201269	1201291	23
D_chr03	AAAT	AAAT	3247172	3247194	23
D_chr03	TTTA	AAAT	5185060	5185082	23
D_chr03	TTTA	AAAT	5634422	5634444	23
D_chr03	AATA	AAAT	6460900	6460922	23
D_chr03	TAAA	AAAT	7484508	7484530	23
D_chr03	AAAT	AAAT	10667522	10667544	23
D_chr03	AAAT	AAAT	17234441	17234463	23
D_chr03	AAAT	AAAT	19986567	19986589	23
D_chr03	TTTA	AAAT	19989075	19989097	23
D_chr03	AAAT	AAAT	29188916	29188938	23
D_chr03	TTTA	AAAT	36666594	36666616	23
D_chr03	TAAA	AAAT	36745074	36745096	23
D_chr03	TTTA	AAAT	40713591	40713613	23
D_chr03	AAAT	AAAT	42858528	42858550	23
D_chr03	AAAT	AAAT	2005155	2005176	22
D_chr03	AATA	AAAT	3018867	3018888	22
D_chr03	TTAT	AAAT	3845185	3845206	22
D_chr03	TTAT	AAAT	5775869	5775890	22
D_chr03	TTTA	AAAT	8719544	8719565	22
D_chr03	TTAT	AAAT	14720181	14720202	22
D_chr03	TTAT	AAAT	20066632	20066653	22
D_chr03	TTTA	AAAT	27952111	27952132	22
D_chr03	TTAT	AAAT	31985500	31985521	22
D_chr03	AAAT	AAAT	32952630	32952651	22
D_chr03	ATAA	AAAT	33460090	33460111	22
D_chr03	TTTA	AAAT	34815129	34815150	22
D_chr03	TTTA	AAAT	37627740	37627761	22
D_chr03	AATA	AAAT	37761297	37761318	22
D_chr03	TTAT	AAAT	41117591	41117612	22
D_chr03	TAAA	AAAT	43163730	43163751	22
D_chr03	AATA	AAAT	43398548	43398569	22
D_chr03	TTAT	AAAT	43818482	43818503	22
D_chr03	AAAT	AAAT	45033872	45033893	22
D_chr03	ATAA	AAAT	1292710	1292730	21
D_chr03	TTAT	AAAT	1690495	1690515	21
D_chr03	TTTA	AAAT	2446837	2446857	21
D_chr03	TTAT	AAAT	2761758	2761778	21
D_chr03	AATA	AAAT	7792397	7792417	21
D_chr03	AATA	AAAT	7797436	7797456	21
D_chr03	ATTT	AAAT	10814085	10814105	21
D_chr03	ATTT	AAAT	10941133	10941153	21
D_chr03	ATAA	AAAT	17003016	17003036	21
D_chr03	TTTA	AAAT	17469717	17469737	21
D_chr03	TTAT	AAAT	28887768	28887788	21
D_chr03	TTAT	AAAT	29503263	29503283	21
D_chr03	TTTA	AAAT	29852115	29852135	21
D_chr03	TATT	AAAT	34817008	34817028	21
D_chr03	ATAA	AAAT	37793821	37793841	21
D_chr03	TATT	AAAT	38624310	38624330	21
D_chr03	AAAT	AAAT	42531891	42531911	21
D_chr03	AAAT	AAAT	43834158	43834178	21
D_chr03	ATTT	AAAT	44389396	44389416	21
D_chr03	ATAA	AAAT	44697919	44697939	21
D_chr03	TTAT	AAAT	44909108	44909128	21
D_chr03	TTTA	AAAT	44983188	44983208	21
D_chr03	AATA	AAAT	2890690	2890709	20
D_chr03	TATT	AAAT	3713296	3713315	20
D_chr03	TTTA	AAAT	7518836	7518855	20
D_chr03	TATT	AAAT	10019078	10019097	20
D_chr03	ATTT	AAAT	10930390	10930409	20
D_chr03	AATA	AAAT	12928386	12928405	20
D_chr03	TTTA	AAAT	20080705	20080724	20
D_chr03	AAAT	AAAT	29492015	29492034	20
D_chr03	TTTA	AAAT	35497867	35497886	20
D_chr03	TATT	AAAT	36584572	36584591	20
D_chr03	TTTA	AAAT	36865180	36865199	20
D_chr03	AAAT	AAAT	37419219	37419238	20
D_chr03	ATTT	AAAT	41873578	41873597	20
D_chr03	AATA	AAAT	42634942	42634961	20
D_chr03	TAAA	AAAT	44089177	44089196	20
D_chr03	AAAT	AAAT	44776690	44776709	20
D_chr03	ATAA	AAAT	44889273	44889292	20
D_chr03	TTAT	AAAT	45407513	45407532	20
D_chr03	TTTA	AAAT	1605137	1605155	19
D_chr03	TAAA	AAAT	2524142	2524160	19
D_chr03	AAAT	AAAT	4450402	4450420	19
D_chr03	TTAT	AAAT	6030721	6030739	19
D_chr03	AAAT	AAAT	6188933	6188951	19
D_chr03	TTTA	AAAT	9055424	9055442	19
D_chr03	AAAT	AAAT	9381398	9381416	19
D_chr03	TTAT	AAAT	9791912	9791930	19
D_chr03	TTTA	AAAT	10217163	10217181	19
D_chr03	AAAT	AAAT	10359173	10359191	19
D_chr03	TTTA	AAAT	10826050	10826068	19
D_chr03	AAAT	AAAT	17662299	17662317	19
D_chr03	AAAT	AAAT	19344999	19345017	19
D_chr03	AAAT	AAAT	19732173	19732191	19
D_chr03	AAAT	AAAT	20643738	20643756	19
D_chr03	TTTA	AAAT	22993225	22993243	19
D_chr03	AAAT	AAAT	23231491	23231509	19
D_chr03	AAAT	AAAT	27453459	27453477	19
D_chr03	TTTA	AAAT	30139926	30139944	19
D_chr03	AATA	AAAT	30793779	30793797	19
D_chr03	AAAT	AAAT	31113648	31113666	19
D_chr03	TTTA	AAAT	31137411	31137429	19
D_chr03	TTTA	AAAT	33538433	33538451	19
D_chr03	AAAT	AAAT	34459267	34459285	19
D_chr03	TTAT	AAAT	34626414	34626432	19
D_chr03	AATA	AAAT	34757336	34757354	19
D_chr03	AAAT	AAAT	37203519	37203537	19
D_chr03	TTTA	AAAT	38010574	38010592	19
D_chr03	TTAT	AAAT	38059648	38059666	19
D_chr03	AAAT	AAAT	38833541	38833559	19
D_chr03	TAAA	AAAT	38874693	38874711	19
D_chr03	AAAT	AAAT	39667889	39667907	19
D_chr03	TTTA	AAAT	40607583	40607601	19
D_chr03	TATT	AAAT	41117496	41117514	19
D_chr03	TTTA	AAAT	41437453	41437471	19
D_chr03	AAAT	AAAT	41754481	41754499	19
D_chr03	TTTA	AAAT	42044000	42044018	19
D_chr03	ATAA	AAAT	43126305	43126323	19
D_chr03	TTTA	AAAT	44626170	44626188	19
D_chr03	TTTA	AAAT	44920702	44920720	19
D_chr03	AAAT	AAAT	2158684	2158701	18
D_chr03	TTTA	AAAT	2352958	2352975	18
D_chr03	TTTA	AAAT	7177199	7177216	18
D_chr03	AAAT	AAAT	7959013	7959030	18
D_chr03	TTAT	AAAT	9693250	9693267	18
D_chr03	AATA	AAAT	9928072	9928089	18
D_chr03	TTAT	AAAT	12628219	12628236	18
D_chr03	AAAT	AAAT	12667339	12667356	18
D_chr03	TTAT	AAAT	12675907	12675924	18
D_chr03	AATA	AAAT	23334564	23334581	18
D_chr03	TTTA	AAAT	24160709	24160726	18
D_chr03	AATA	AAAT	26851806	26851823	18
D_chr03	AATA	AAAT	28513977	28513994	18
D_chr03	TTAT	AAAT	30497435	30497452	18
D_chr03	TTAT	AAAT	33084473	33084490	18
D_chr03	TTTA	AAAT	34177677	34177694	18
D_chr03	TAAA	AAAT	35180582	35180599	18
D_chr03	AATA	AAAT	35269090	35269107	18
D_chr03	TTAT	AAAT	36459697	36459714	18
D_chr03	TTAT	AAAT	37291314	37291331	18
D_chr03	ATTT	AAAT	38166133	38166150	18
D_chr03	TTAT	AAAT	38338658	38338675	18
D_chr03	TTAT	AAAT	40318012	40318029	18
D_chr03	TAAA	AAAT	40465805	40465822	18
D_chr03	TTAT	AAAT	42927409	42927426	18
D_chr03	TTAT	AAAT	43546775	43546792	18
D_chr03	AAAT	AAAT	45196703	45196720	18
D_chr03	TTAT	AAAT	45698156	45698173	18
D_chr03	ATTT	AAAT	866411	866427	17
D_chr03	TATT	AAAT	1476552	1476568	17
D_chr03	TATT	AAAT	2759352	2759368	17
D_chr03	TTTA	AAAT	2944027	2944043	17
D_chr03	AATA	AAAT	3640395	3640411	17
D_chr03	AAAT	AAAT	6499255	6499271	17
D_chr03	TTAT	AAAT	7204087	7204103	17
D_chr03	AAAT	AAAT	7599308	7599324	17
D_chr03	TTTA	AAAT	8109175	8109191	17
D_chr03	TTTA	AAAT	8512874	8512890	17
D_chr03	ATTT	AAAT	8780638	8780654	17
D_chr03	TTAT	AAAT	10726353	10726369	17
D_chr03	ATTT	AAAT	11198544	11198560	17
D_chr03	AATA	AAAT	11473579	11473595	17
D_chr03	TAAA	AAAT	13643751	13643767	17
D_chr03	TTTA	AAAT	17452027	17452043	17
D_chr03	TTTA	AAAT	20086986	20087002	17
D_chr03	TTTA	AAAT	23014944	23014960	17
D_chr03	ATAA	AAAT	23231453	23231469	17
D_chr03	TTAT	AAAT	27856216	27856232	17
D_chr03	TTTA	AAAT	30735558	30735574	17
D_chr03	ATAA	AAAT	31793287	31793303	17
D_chr03	ATAA	AAAT	35238468	35238484	17
D_chr03	TTTA	AAAT	35825980	35825996	17
D_chr03	TTAT	AAAT	37829405	37829421	17
D_chr03	AAAT	AAAT	38161084	38161100	17
D_chr03	TAAA	AAAT	38293152	38293168	17
D_chr03	AATA	AAAT	39986772	39986788	17
D_chr03	AATA	AAAT	40381602	40381618	17
D_chr03	TAAA	AAAT	41038369	41038385	17
D_chr03	ATAA	AAAT	41792103	41792119	17
[truncated: 3,422 more rows]

## Sheet: D_chr04
Table S8-4. The exact positions and total lengths of all chromosome-specific SSRs on chr04 of Gossypium raimondii.
Sequence_Name	Motif	Motif_Standardized	SSR_Start	SSR_End	Total_Length
D_chr04	T	A	8678720	8678762	43
D_chr04	A	A	15384307	15384347	41
D_chr04	A	A	13813944	13813982	39
D_chr04	A	A	20040862	20040896	35
D_chr04	A	A	50429752	50429784	33
D_chr04	A	A	35305197	35305228	32
D_chr04	A	A	45945846	45945877	32
D_chr04	T	A	59258065	59258096	32
D_chr04	T	A	21157326	21157355	30
D_chr04	T	A	20476499	20476527	29
D_chr04	T	A	50491585	50491613	29
D_chr04	A	A	40891241	40891268	28
D_chr04	T	A	48948340	48948367	28
D_chr04	T	A	60057262	60057289	28
D_chr04	T	A	2776733	2776759	27
D_chr04	A	A	3639588	3639614	27
D_chr04	T	A	8126199	8126225	27
D_chr04	A	A	17630734	17630760	27
D_chr04	T	A	50691290	50691316	27
D_chr04	T	A	51473758	51473784	27
D_chr04	T	A	53275783	53275809	27
D_chr04	A	A	54224678	54224704	27
D_chr04	T	A	60464835	60464861	27
D_chr04	T	A	61701144	61701170	27
D_chr04	A	A	9692558	9692583	26
D_chr04	A	A	56229519	56229544	26
D_chr04	T	A	19818641	19818665	25
D_chr04	A	A	22507183	22507207	25
D_chr04	T	A	22780123	22780147	25
D_chr04	A	A	51506109	51506133	25
D_chr04	T	A	54454316	54454340	25
D_chr04	T	A	10116853	10116876	24
D_chr04	A	A	43446248	43446271	24
D_chr04	A	A	43835044	43835067	24
D_chr04	A	A	54985126	54985149	24
D_chr04	T	A	33802996	33803018	23
D_chr04	T	A	35901814	35901836	23
D_chr04	T	A	47212525	47212547	23
D_chr04	T	A	51868464	51868486	23
D_chr04	A	A	55372683	55372705	23
D_chr04	A	A	55831061	55831083	23
D_chr04	A	A	61118021	61118043	23
D_chr04	T	A	547574	547595	22
D_chr04	A	A	2836241	2836262	22
D_chr04	A	A	3688987	3689008	22
D_chr04	T	A	5579046	5579067	22
D_chr04	T	A	7909608	7909629	22
D_chr04	A	A	9870347	9870368	22
D_chr04	T	A	10153586	10153607	22
D_chr04	A	A	15841947	15841968	22
D_chr04	A	A	16021433	16021454	22
D_chr04	A	A	21554872	21554893	22
D_chr04	A	A	39861132	39861153	22
D_chr04	A	A	42078828	42078849	22
D_chr04	T	A	46934247	46934268	22
D_chr04	A	A	50883052	50883073	22
D_chr04	A	A	51340311	51340332	22
D_chr04	A	A	55689616	55689637	22
D_chr04	A	A	56175814	56175835	22
D_chr04	T	A	57740510	57740531	22
D_chr04	T	A	986842	986862	21
D_chr04	T	A	1234573	1234593	21
D_chr04	T	A	1563242	1563262	21
D_chr04	T	A	4253898	4253918	21
D_chr04	T	A	4728343	4728363	21
D_chr04	T	A	7649057	7649077	21
D_chr04	T	A	25795104	25795124	21
D_chr04	A	A	26638583	26638603	21
D_chr04	A	A	26784064	26784084	21
D_chr04	T	A	33139063	33139083	21
D_chr04	A	A	35263940	35263960	21
D_chr04	A	A	40127099	40127119	21
D_chr04	T	A	40568144	40568164	21
D_chr04	T	A	43897657	43897677	21
D_chr04	T	A	48704112	48704132	21
D_chr04	T	A	49918555	49918575	21
D_chr04	T	A	50664147	50664167	21
D_chr04	T	A	52515350	52515370	21
D_chr04	A	A	53860396	53860416	21
D_chr04	T	A	55433316	55433336	21
D_chr04	A	A	57409409	57409429	21
D_chr04	T	A	59115952	59115972	21
D_chr04	T	A	60058423	60058443	21
D_chr04	A	A	61469115	61469135	21
D_chr04	T	A	2799298	2799317	20
D_chr04	A	A	10202691	10202710	20
D_chr04	A	A	15901130	15901149	20
D_chr04	A	A	21242821	21242840	20
D_chr04	A	A	33882311	33882330	20
D_chr04	A	A	35098864	35098883	20
D_chr04	A	A	35550283	35550302	20
D_chr04	A	A	39171290	39171309	20
D_chr04	A	A	39290899	39290918	20
D_chr04	T	A	41528804	41528823	20
D_chr04	T	A	49457467	49457486	20
D_chr04	T	A	52731340	52731359	20
D_chr04	T	A	83467	83485	19
D_chr04	A	A	604117	604135	19
D_chr04	T	A	618648	618666	19
D_chr04	T	A	940392	940410	19
D_chr04	T	A	1639885	1639903	19
D_chr04	T	A	2830995	2831013	19
D_chr04	T	A	4151115	4151133	19
D_chr04	T	A	5144970	5144988	19
D_chr04	A	A	5362650	5362668	19
D_chr04	T	A	6296068	6296086	19
D_chr04	T	A	7329319	7329337	19
D_chr04	T	A	7431670	7431688	19
D_chr04	T	A	7764756	7764774	19
D_chr04	A	A	7816176	7816194	19
D_chr04	T	A	8874192	8874210	19
D_chr04	T	A	10180996	10181014	19
D_chr04	T	A	19002175	19002193	19
D_chr04	A	A	19742544	19742562	19
D_chr04	A	A	32329884	32329902	19
D_chr04	T	A	35644881	35644899	19
D_chr04	A	A	38589113	38589131	19
D_chr04	T	A	40578234	40578252	19
D_chr04	T	A	50495473	50495491	19
D_chr04	A	A	53485325	53485343	19
D_chr04	T	A	54259147	54259165	19
D_chr04	T	A	55604530	55604548	19
D_chr04	T	A	55823663	55823681	19
D_chr04	T	A	56727459	56727477	19
D_chr04	A	A	57541299	57541317	19
D_chr04	T	A	58240967	58240985	19
D_chr04	A	A	58458652	58458670	19
D_chr04	A	A	59347750	59347768	19
D_chr04	A	A	60683105	60683123	19
D_chr04	T	A	61362999	61363017	19
D_chr04	T	A	2041071	2041088	18
D_chr04	T	A	4638369	4638386	18
D_chr04	T	A	4646544	4646561	18
D_chr04	T	A	5953295	5953312	18
D_chr04	T	A	7285958	7285975	18
D_chr04	T	A	8265342	8265359	18
D_chr04	A	A	10456325	10456342	18
D_chr04	T	A	10811226	10811243	18
D_chr04	A	A	11463384	11463401	18
D_chr04	A	A	11595502	11595519	18
D_chr04	A	A	13907186	13907203	18
D_chr04	T	A	15010180	15010197	18
D_chr04	T	A	17100879	17100896	18
D_chr04	T	A	28993018	28993035	18
D_chr04	T	A	34667558	34667575	18
D_chr04	T	A	35046386	35046403	18
D_chr04	T	A	39957747	39957764	18
D_chr04	A	A	44771619	44771636	18
D_chr04	A	A	46959645	46959662	18
D_chr04	A	A	47244818	47244835	18
D_chr04	A	A	50475297	50475314	18
D_chr04	T	A	50650521	50650538	18
D_chr04	T	A	50787885	50787902	18
D_chr04	A	A	52093786	52093803	18
D_chr04	T	A	52205696	52205713	18
D_chr04	A	A	53346374	53346391	18
D_chr04	A	A	55050272	55050289	18
D_chr04	A	A	55149248	55149265	18
D_chr04	T	A	55636848	55636865	18
D_chr04	A	A	56778525	56778542	18
D_chr04	A	A	58457445	58457462	18
D_chr04	T	A	58663737	58663754	18
D_chr04	A	A	59477160	59477177	18
D_chr04	T	A	60133904	60133921	18
D_chr04	T	A	60138271	60138288	18
D_chr04	T	A	60924520	60924537	18
D_chr04	A	A	61364227	61364244	18
D_chr04	T	A	367521	367537	17
D_chr04	A	A	1369210	1369226	17
D_chr04	A	A	1990068	1990084	17
D_chr04	T	A	2107888	2107904	17
D_chr04	T	A	2123991	2124007	17
D_chr04	A	A	2453265	2453281	17
D_chr04	A	A	2599909	2599925	17
D_chr04	T	A	3330232	3330248	17
D_chr04	A	A	3373808	3373824	17
D_chr04	T	A	3473924	3473940	17
D_chr04	T	A	3529037	3529053	17
D_chr04	A	A	3616741	3616757	17
D_chr04	T	A	3770911	3770927	17
D_chr04	A	A	3809846	3809862	17
D_chr04	T	A	4020581	4020597	17
D_chr04	A	A	5355441	5355457	17
D_chr04	T	A	6822415	6822431	17
D_chr04	T	A	6856560	6856576	17
D_chr04	T	A	8322200	8322216	17
D_chr04	A	A	8341879	8341895	17
D_chr04	T	A	8838563	8838579	17
D_chr04	T	A	9696998	9697014	17
D_chr04	T	A	12007713	12007729	17
D_chr04	A	A	12848355	12848371	17
D_chr04	T	A	13110763	13110779	17
D_chr04	A	A	15693296	15693312	17
D_chr04	A	A	21199242	21199258	17
D_chr04	T	A	21777396	21777412	17
D_chr04	T	A	23354177	23354193	17
D_chr04	A	A	24888004	24888020	17
D_chr04	T	A	29382751	29382767	17
D_chr04	T	A	32433457	32433473	17
D_chr04	T	A	32676049	32676065	17
D_chr04	T	A	33329502	33329518	17
D_chr04	A	A	34743150	34743166	17
D_chr04	T	A	35685767	35685783	17
D_chr04	A	A	36874300	36874316	17
D_chr04	T	A	36880356	36880372	17
D_chr04	A	A	37769723	37769739	17
D_chr04	T	A	39076169	39076185	17
D_chr04	T	A	40875610	40875626	17
D_chr04	T	A	40904971	40904987	17
D_chr04	T	A	42081860	42081876	17
D_chr04	A	A	42782580	42782596	17
D_chr04	T	A	43601896	43601912	17
D_chr04	T	A	44041025	44041041	17
D_chr04	T	A	44491589	44491605	17
D_chr04	A	A	45308405	45308421	17
D_chr04	A	A	45344601	45344617	17
D_chr04	T	A	46415517	46415533	17
D_chr04	A	A	46986760	46986776	17
D_chr04	A	A	47082963	47082979	17
D_chr04	T	A	47708355	47708371	17
D_chr04	A	A	48020852	48020868	17
D_chr04	A	A	48135383	48135399	17
D_chr04	A	A	48629220	48629236	17
D_chr04	T	A	48636331	48636347	17
D_chr04	A	A	48786763	48786779	17
D_chr04	A	A	51433179	51433195	17
D_chr04	A	A	51475402	51475418	17
D_chr04	T	A	51481688	51481704	17
D_chr04	T	A	52207529	52207545	17
D_chr04	A	A	53347699	53347715	17
D_chr04	T	A	53666189	53666205	17
D_chr04	T	A	53705675	53705691	17
D_chr04	T	A	54227140	54227156	17
D_chr04	T	A	54720719	54720735	17
D_chr04	A	A	54934357	54934373	17
D_chr04	T	A	55717999	55718015	17
D_chr04	T	A	55751979	55751995	17
D_chr04	T	A	56012836	56012852	17
D_chr04	A	A	56573782	56573798	17
D_chr04	T	A	57015073	57015089	17
D_chr04	T	A	57219322	57219338	17
D_chr04	T	A	57314925	57314941	17
D_chr04	T	A	57390852	57390868	17
D_chr04	A	A	57630310	57630326	17
D_chr04	A	A	57923163	57923179	17
D_chr04	A	A	57964871	57964887	17
D_chr04	A	A	58361075	58361091	17
D_chr04	A	A	58454315	58454331	17
D_chr04	A	A	58523661	58523677	17
D_chr04	T	A	58976742	58976758	17
D_chr04	A	A	59142781	59142797	17
D_chr04	A	A	59150548	59150564	17
D_chr04	A	A	59159752	59159768	17
D_chr04	A	A	59464158	59464174	17
D_chr04	A	A	59666390	59666406	17
D_chr04	T	A	60116306	60116322	17
D_chr04	A	A	60383306	60383322	17
D_chr04	T	A	60850006	60850022	17
D_chr04	A	A	61799506	61799522	17
D_chr04	T	A	61830375	61830391	17
D_chr04	T	A	61894413	61894429	17
D_chr04	A	A	89847	89862	16
D_chr04	A	A	385675	385690	16
D_chr04	A	A	441993	442008	16
D_chr04	T	A	560849	560864	16
D_chr04	A	A	715954	715969	16
D_chr04	A	A	1051109	1051124	16
D_chr04	A	A	1220088	1220103	16
D_chr04	T	A	1249329	1249344	16
D_chr04	A	A	1408097	1408112	16
D_chr04	T	A	1529658	1529673	16
D_chr04	T	A	1746974	1746989	16
D_chr04	T	A	2742797	2742812	16
D_chr04	A	A	2865041	2865056	16
D_chr04	T	A	3098224	3098239	16
D_chr04	T	A	3234153	3234168	16
D_chr04	A	A	3551813	3551828	16
D_chr04	A	A	3657804	3657819	16
D_chr04	T	A	4436711	4436726	16
D_chr04	A	A	4808171	4808186	16
D_chr04	T	A	4881712	4881727	16
D_chr04	T	A	5243126	5243141	16
D_chr04	T	A	5450459	5450474	16
D_chr04	T	A	5670791	5670806	16
D_chr04	T	A	6793406	6793421	16
D_chr04	T	A	7042892	7042907	16
D_chr04	T	A	7173499	7173514	16
D_chr04	A	A	7234899	7234914	16
D_chr04	A	A	7280634	7280649	16
D_chr04	T	A	7990287	7990302	16
D_chr04	A	A	8086030	8086045	16
D_chr04	T	A	8364141	8364156	16
D_chr04	A	A	8509530	8509545	16
D_chr04	T	A	8810715	8810730	16
D_chr04	A	A	9731983	9731998	16
D_chr04	A	A	11411253	11411268	16
D_chr04	A	A	11789919	11789934	16
D_chr04	T	A	11919800	11919815	16
D_chr04	T	A	12413385	12413400	16
D_chr04	A	A	13543028	13543043	16
D_chr04	A	A	14210374	14210389	16
D_chr04	T	A	17705367	17705382	16
D_chr04	A	A	19742473	19742488	16
D_chr04	A	A	20840382	20840397	16
D_chr04	T	A	21153544	21153559	16
D_chr04	A	A	21795442	21795457	16
D_chr04	A	A	22044189	22044204	16
D_chr04	T	A	22283718	22283733	16
D_chr04	A	A	27429605	27429620	16
D_chr04	T	A	27990081	27990096	16
D_chr04	A	A	28382425	28382440	16
D_chr04	A	A	28587620	28587635	16
D_chr04	T	A	32222855	32222870	16
D_chr04	T	A	32960680	32960695	16
D_chr04	T	A	33174090	33174105	16
D_chr04	A	A	33609459	33609474	16
D_chr04	A	A	35410130	35410145	16
D_chr04	T	A	35452290	35452305	16
D_chr04	A	A	37272499	37272514	16
D_chr04	A	A	38271448	38271463	16
D_chr04	T	A	38858899	38858914	16
D_chr04	T	A	40398544	40398559	16
D_chr04	A	A	40943985	40944000	16
D_chr04	A	A	40978823	40978838	16
D_chr04	A	A	41290549	41290564	16
D_chr04	T	A	41332243	41332258	16
D_chr04	A	A	41604784	41604799	16
D_chr04	T	A	41652003	41652018	16
D_chr04	A	A	41768399	41768414	16
D_chr04	A	A	41909568	41909583	16
D_chr04	A	A	42493446	42493461	16
D_chr04	A	A	43145392	43145407	16
D_chr04	T	A	43357759	43357774	16
D_chr04	T	A	43562087	43562102	16
D_chr04	T	A	43894931	43894946	16
D_chr04	A	A	44016612	44016627	16
D_chr04	T	A	44405784	44405799	16
D_chr04	T	A	44596501	44596516	16
D_chr04	A	A	45720881	45720896	16
D_chr04	T	A	46065145	46065160	16
D_chr04	T	A	46136096	46136111	16
D_chr04	T	A	46629423	46629438	16
D_chr04	A	A	47565431	47565446	16
D_chr04	A	A	47567809	47567824	16
D_chr04	A	A	48778249	48778264	16
D_chr04	T	A	49663055	49663070	16
D_chr04	A	A	49761143	49761158	16
D_chr04	A	A	49951467	49951482	16
D_chr04	A	A	50009087	50009102	16
D_chr04	T	A	50029773	50029788	16
D_chr04	A	A	50339805	50339820	16
D_chr04	A	A	50365135	50365150	16
D_chr04	T	A	50575173	50575188	16
D_chr04	A	A	51212291	51212306	16
D_chr04	T	A	51865647	51865662	16
D_chr04	T	A	51937744	51937759	16
D_chr04	A	A	52285390	52285405	16
D_chr04	T	A	52685691	52685706	16
D_chr04	T	A	52916185	52916200	16
D_chr04	A	A	53367026	53367041	16
D_chr04	A	A	53493481	53493496	16
D_chr04	A	A	53642269	53642284	16
D_chr04	T	A	54239932	54239947	16
D_chr04	T	A	54329004	54329019	16
D_chr04	A	A	54573162	54573177	16
D_chr04	T	A	54841277	54841292	16
D_chr04	T	A	55130717	55130732	16
D_chr04	A	A	55180579	55180594	16
D_chr04	T	A	55192480	55192495	16
D_chr04	T	A	55229175	55229190	16
D_chr04	T	A	55296772	55296787	16
D_chr04	A	A	55315882	55315897	16
D_chr04	T	A	55379519	55379534	16
D_chr04	A	A	55536174	55536189	16
D_chr04	A	A	55662683	55662698	16
D_chr04	T	A	55961877	55961892	16
D_chr04	A	A	56221857	56221872	16
D_chr04	A	A	56316376	56316391	16
D_chr04	T	A	56376967	56376982	16
D_chr04	A	A	56961026	56961041	16
D_chr04	T	A	57184408	57184423	16
D_chr04	T	A	57529513	57529528	16
D_chr04	T	A	57531788	57531803	16
D_chr04	A	A	57782644	57782659	16
D_chr04	A	A	57790358	57790373	16
D_chr04	A	A	57980239	57980254	16
D_chr04	T	A	58240183	58240198	16
D_chr04	T	A	58273649	58273664	16
D_chr04	A	A	58593122	58593137	16
D_chr04	T	A	58964928	58964943	16
D_chr04	T	A	59195170	59195185	16
D_chr04	A	A	59319533	59319548	16
D_chr04	A	A	59602145	59602160	16
D_chr04	T	A	60228598	60228613	16
D_chr04	A	A	60417305	60417320	16
D_chr04	A	A	60444032	60444047	16
D_chr04	A	A	60456280	60456295	16
D_chr04	A	A	60640193	60640208	16
D_chr04	T	A	61137448	61137463	16
D_chr04	T	A	61343837	61343852	16
D_chr04	A	A	61806860	61806875	16
D_chr04	T	A	119661	119675	15
D_chr04	A	A	177254	177268	15
D_chr04	T	A	199415	199429	15
D_chr04	A	A	317472	317486	15
D_chr04	A	A	380447	380461	15
D_chr04	A	A	437527	437541	15
D_chr04	T	A	683005	683019	15
D_chr04	T	A	694150	694164	15
D_chr04	T	A	717274	717288	15
D_chr04	A	A	742024	742038	15
D_chr04	A	A	755394	755408	15
D_chr04	A	A	920147	920161	15
D_chr04	T	A	943368	943382	15
D_chr04	A	A	961096	961110	15
D_chr04	A	A	1084589	1084603	15
D_chr04	A	A	1165158	1165172	15
D_chr04	A	A	1488884	1488898	15
D_chr04	A	A	1523284	1523298	15
D_chr04	A	A	1707818	1707832	15
D_chr04	T	A	1713066	1713080	15
D_chr04	A	A	1787743	1787757	15
D_chr04	A	A	1877567	1877581	15
D_chr04	A	A	2037592	2037606	15
D_chr04	A	A	2044933	2044947	15
D_chr04	A	A	2256071	2256085	15
D_chr04	T	A	2353908	2353922	15
D_chr04	A	A	2835790	2835804	15
D_chr04	T	A	2933825	2933839	15
D_chr04	T	A	2942036	2942050	15
D_chr04	T	A	3127117	3127131	15
D_chr04	A	A	3364686	3364700	15
D_chr04	A	A	3484362	3484376	15
D_chr04	A	A	3530773	3530787	15
D_chr04	T	A	3595043	3595057	15
D_chr04	T	A	3619151	3619165	15
D_chr04	A	A	3853082	3853096	15
D_chr04	A	A	4049661	4049675	15
D_chr04	T	A	4233015	4233029	15
D_chr04	A	A	4343026	4343040	15
D_chr04	A	A	5389380	5389394	15
D_chr04	T	A	5462838	5462852	15
D_chr04	A	A	5681876	5681890	15
D_chr04	T	A	5953682	5953696	15
D_chr04	A	A	6152813	6152827	15
D_chr04	A	A	6314919	6314933	15
D_chr04	T	A	6982146	6982160	15
D_chr04	T	A	7347104	7347118	15
D_chr04	T	A	7736176	7736190	15
D_chr04	T	A	8058703	8058717	15
D_chr04	T	A	8125336	8125350	15
D_chr04	A	A	8540732	8540746	15
D_chr04	T	A	8634448	8634462	15
D_chr04	A	A	9214638	9214652	15
D_chr04	A	A	9490753	9490767	15
D_chr04	A	A	9798178	9798192	15
D_chr04	T	A	10219225	10219239	15
D_chr04	A	A	10289385	10289399	15
D_chr04	T	A	10450383	10450397	15
D_chr04	T	A	10450535	10450549	15
D_chr04	A	A	10592724	10592738	15
D_chr04	A	A	11253728	11253742	15
D_chr04	A	A	11433700	11433714	15
D_chr04	A	A	11603294	11603308	15
D_chr04	T	A	12712208	12712222	15
D_chr04	A	A	12827179	12827193	15
D_chr04	T	A	13106154	13106168	15
D_chr04	T	A	14024323	14024337	15
D_chr04	T	A	14255853	14255867	15
D_chr04	A	A	14295451	14295465	15
D_chr04	T	A	15493943	15493957	15
D_chr04	T	A	15846043	15846057	15
D_chr04	A	A	16201780	16201794	15
D_chr04	T	A	16733057	16733071	15
D_chr04	A	A	18606497	18606511	15
D_chr04	T	A	20026071	20026085	15
D_chr04	A	A	21089185	21089199	15
D_chr04	T	A	21199540	21199554	15
D_chr04	A	A	21341203	21341217	15
D_chr04	A	A	21622321	21622335	15
D_chr04	T	A	22792646	22792660	15
D_chr04	A	A	25123193	25123207	15
D_chr04	A	A	25430395	25430409	15
D_chr04	T	A	26235753	26235767	15
D_chr04	A	A	27576252	27576266	15
D_chr04	A	A	27613816	27613830	15
D_chr04	A	A	27703701	27703715	15
D_chr04	T	A	27851174	27851188	15
D_chr04	A	A	28419080	28419094	15
D_chr04	T	A	29015800	29015814	15
D_chr04	T	A	29477332	29477346	15
D_chr04	A	A	29535903	29535917	15
D_chr04	A	A	29730448	29730462	15
D_chr04	A	A	30247848	30247862	15
D_chr04	A	A	30793063	30793077	15
D_chr04	A	A	31656328	31656342	15
D_chr04	A	A	32305430	32305444	15
D_chr04	T	A	33214247	33214261	15
D_chr04	A	A	33805441	33805455	15
D_chr04	T	A	33823025	33823039	15
D_chr04	A	A	34304602	34304616	15
D_chr04	A	A	34313773	34313787	15
D_chr04	T	A	34637749	34637763	15
D_chr04	A	A	35182297	35182311	15
D_chr04	T	A	35246657	35246671	15
D_chr04	T	A	35823202	35823216	15
D_chr04	T	A	35891073	35891087	15
D_chr04	A	A	36037039	36037053	15
D_chr04	T	A	36476747	36476761	15
D_chr04	T	A	36634628	36634642	15
D_chr04	T	A	36730505	36730519	15
D_chr04	A	A	37301518	37301532	15
D_chr04	A	A	38516563	38516577	15
D_chr04	T	A	39086556	39086570	15
D_chr04	T	A	39863506	39863520	15
D_chr04	A	A	39866638	39866652	15
D_chr04	A	A	39941828	39941842	15
D_chr04	T	A	40802177	40802191	15
D_chr04	A	A	40897058	40897072	15
D_chr04	T	A	41370021	41370035	15
D_chr04	T	A	41526779	41526793	15
D_chr04	T	A	41651580	41651594	15
D_chr04	A	A	42315623	42315637	15
D_chr04	T	A	42343839	42343853	15
D_chr04	T	A	42632323	42632337	15
D_chr04	A	A	42705649	42705663	15
D_chr04	A	A	42792845	42792859	15
D_chr04	A	A	43144069	43144083	15
D_chr04	A	A	43293290	43293304	15
D_chr04	T	A	44040074	44040088	15
D_chr04	T	A	44250684	44250698	15
D_chr04	A	A	44296680	44296694	15
D_chr04	T	A	44349835	44349849	15
D_chr04	A	A	44596201	44596215	15
D_chr04	A	A	44799981	44799995	15
D_chr04	T	A	44807701	44807715	15
D_chr04	T	A	45078669	45078683	15
D_chr04	A	A	45241812	45241826	15
D_chr04	A	A	46810134	46810148	15
D_chr04	T	A	47022995	47023009	15
D_chr04	T	A	47192718	47192732	15
D_chr04	A	A	47997806	47997820	15
D_chr04	T	A	48807047	48807061	15
D_chr04	T	A	49862063	49862077	15
D_chr04	T	A	49997641	49997655	15
D_chr04	T	A	50033147	50033161	15
D_chr04	A	A	50055700	50055714	15
D_chr04	A	A	50075647	50075661	15
D_chr04	A	A	50323076	50323090	15
D_chr04	A	A	50340243	50340257	15
D_chr04	T	A	50614083	50614097	15
D_chr04	A	A	50627858	50627872	15
D_chr04	T	A	50950102	50950116	15
D_chr04	T	A	51436946	51436960	15
D_chr04	T	A	51910387	51910401	15
D_chr04	T	A	51918481	51918495	15
D_chr04	A	A	51946605	51946619	15
D_chr04	A	A	51949992	51950006	15
D_chr04	A	A	51956659	51956673	15
D_chr04	A	A	52520245	52520259	15
D_chr04	T	A	52781210	52781224	15
D_chr04	A	A	53325859	53325873	15
D_chr04	A	A	53524655	53524669	15
D_chr04	A	A	53733613	53733627	15
D_chr04	T	A	54058947	54058961	15
D_chr04	T	A	54075152	54075166	15
D_chr04	T	A	54436345	54436359	15
D_chr04	A	A	54529588	54529602	15
D_chr04	A	A	54566974	54566988	15
D_chr04	A	A	54609729	54609743	15
D_chr04	T	A	54771468	54771482	15
D_chr04	T	A	54817160	54817174	15
D_chr04	A	A	54921633	54921647	15
D_chr04	T	A	54944302	54944316	15
D_chr04	T	A	55047684	55047698	15
D_chr04	A	A	55360992	55361006	15
D_chr04	A	A	55414247	55414261	15
D_chr04	T	A	55638664	55638678	15
D_chr04	A	A	55647963	55647977	15
D_chr04	A	A	55739450	55739464	15
D_chr04	T	A	55788430	55788444	15
D_chr04	A	A	55807004	55807018	15
D_chr04	T	A	55965626	55965640	15
D_chr04	T	A	56017889	56017903	15
D_chr04	T	A	56330340	56330354	15
D_chr04	A	A	56369257	56369271	15
D_chr04	A	A	56680070	56680084	15
D_chr04	A	A	56826879	56826893	15
D_chr04	A	A	56976665	56976679	15
D_chr04	A	A	56984526	56984540	15
D_chr04	T	A	57027672	57027686	15
D_chr04	A	A	57439383	57439397	15
D_chr04	T	A	57446283	57446297	15
D_chr04	T	A	57789636	57789650	15
D_chr04	T	A	57825877	57825891	15
D_chr04	T	A	58138466	58138480	15
D_chr04	A	A	58240922	58240936	15
D_chr04	T	A	58472359	58472373	15
D_chr04	A	A	58654816	58654830	15
D_chr04	T	A	58765466	58765480	15
D_chr04	A	A	58780570	58780584	15
D_chr04	A	A	59235324	59235338	15
D_chr04	T	A	59247480	59247494	15
D_chr04	T	A	59286717	59286731	15
D_chr04	T	A	59291881	59291895	15
D_chr04	T	A	59358437	59358451	15
D_chr04	T	A	59459755	59459769	15
D_chr04	T	A	59570607	59570621	15
D_chr04	T	A	59614077	59614091	15
D_chr04	A	A	59842714	59842728	15
D_chr04	A	A	60018022	60018036	15
D_chr04	A	A	60028820	60028834	15
D_chr04	A	A	60095937	60095951	15
D_chr04	T	A	60131886	60131900	15
D_chr04	A	A	60339031	60339045	15
D_chr04	T	A	60470320	60470334	15
D_chr04	T	A	60503862	60503876	15
D_chr04	T	A	60687626	60687640	15
D_chr04	T	A	60706948	60706962	15
D_chr04	T	A	60729131	60729145	15
D_chr04	A	A	61044586	61044600	15
D_chr04	T	A	61112131	61112145	15
D_chr04	A	A	61216624	61216638	15
D_chr04	A	A	61264546	61264560	15
D_chr04	T	A	61300629	61300643	15
D_chr04	A	A	61358316	61358330	15
D_chr04	A	A	61429088	61429102	15
D_chr04	A	A	61489988	61490002	15
D_chr04	A	A	61585824	61585838	15
D_chr04	T	A	61609662	61609676	15
D_chr04	A	A	61677483	61677497	15
D_chr04	A	A	61700580	61700594	15
D_chr04	A	A	61702811	61702825	15
D_chr04	T	A	61737729	61737743	15
D_chr04	A	A	61876336	61876350	15
D_chr04	A	A	61950078	61950092	15
D_chr04	A	A	62133368	62133382	15
D_chr04	TTTTTG	AAAAAC	4253923	4254071	149
D_chr04	CAAAAA	AAAAAC	57820550	57820585	36
D_chr04	TTTGTT	AAAAAC	12534493	12534522	30
D_chr04	AAAAAC	AAAAAC	21027945	21027974	30
D_chr04	AAAACA	AAAAAC	21336900	21336927	28
D_chr04	CAAAAA	AAAAAC	11203077	11203100	24
D_chr04	CAAAAA	AAAAAC	36902301	36902324	24
D_chr04	TTTTTG	AAAAAC	6254523	6254545	23
D_chr04	AAACAA	AAAAAC	57090107	57090129	23
D_chr04	AAAACA	AAAAAC	11203052	11203073	22
D_chr04	AAAAAC	AAAAAC	50027862	50027883	22
D_chr04	TTTTTG	AAAAAC	6726223	6726243	21
D_chr04	AAACAA	AAAAAC	52548671	52548691	21
D_chr04	AAAACA	AAAAAC	52744512	52744531	20
D_chr04	AAAAAC	AAAAAC	3854384	3854402	19
D_chr04	ACAAAA	AAAAAC	14371837	14371855	19
D_chr04	TTTTGT	AAAAAC	41040636	41040654	19
D_chr04	TTTTTG	AAAAAC	60650450	60650468	19
D_chr04	GTTTTT	AAAAAC	8344807	8344824	18
D_chr04	TTTTTG	AAAAAC	10762547	10762564	18
D_chr04	AAAAAC	AAAAAC	16375838	16375855	18
D_chr04	AAAACA	AAAAAC	16401368	16401385	18
D_chr04	TTTTTG	AAAAAC	20935452	20935469	18
D_chr04	TTTGTT	AAAAAC	21912792	21912809	18
D_chr04	AAAAAC	AAAAAC	31327412	31327429	18
D_chr04	AAAAAC	AAAAAC	45099589	45099606	18
D_chr04	AAAAAG	AAAAAG	11711533	11711598	66
D_chr04	AAAAAG	AAAAAG	39613235	39613290	56
D_chr04	TTTTCT	AAAAAG	19622735	19622788	54
D_chr04	GAAAAA	AAAAAG	32628019	32628054	36
D_chr04	AAAAGA	AAAAAG	13453395	13453428	34
D_chr04	TTTCTT	AAAAAG	60969358	60969389	32
D_chr04	GAAAAA	AAAAAG	28617570	28617600	31
D_chr04	AAAAAG	AAAAAG	52071303	52071332	30
D_chr04	TTTTTC	AAAAAG	44231411	44231439	29
D_chr04	GAAAAA	AAAAAG	53802647	53802674	28
D_chr04	TTTTCT	AAAAAG	57131037	57131064	28
D_chr04	TTTTTC	AAAAAG	58628221	58628248	28
D_chr04	AAAAGA	AAAAAG	2318969	2318995	27
D_chr04	TTCTTT	AAAAAG	42483053	42483079	27
D_chr04	TTTCTT	AAAAAG	49146225	49146251	27
D_chr04	TTTTCT	AAAAAG	12667554	12667579	26
D_chr04	AAAGAA	AAAAAG	39697319	39697344	26
D_chr04	AAGAAA	AAAAAG	47490002	47490026	25
D_chr04	TTTTTC	AAAAAG	1482199	1482222	24
D_chr04	AAAAAG	AAAAAG	43580981	43581004	24
D_chr04	CTTTTT	AAAAAG	53657843	53657866	24
D_chr04	TTTTTC	AAAAAG	62067424	62067447	24
D_chr04	AAAAAG	AAAAAG	5368617	5368639	23
D_chr04	CTTTTT	AAAAAG	39099808	39099830	23
D_chr04	AAAAAG	AAAAAG	40150669	40150691	23
D_chr04	AAAAAG	AAAAAG	51432191	51432213	23
D_chr04	TTTTTC	AAAAAG	53530634	53530656	23
D_chr04	AAAAAG	AAAAAG	56865822	56865844	23
D_chr04	AAAAAG	AAAAAG	58022856	58022878	23
D_chr04	TTTTCT	AAAAAG	61752376	61752398	23
D_chr04	TTTTTC	AAAAAG	19775562	19775583	22
D_chr04	AAAAAG	AAAAAG	28017966	28017987	22
D_chr04	AAAAGA	AAAAAG	29557313	29557334	22
D_chr04	TTTTCT	AAAAAG	35274977	35274998	22
D_chr04	TTTTTC	AAAAAG	43073952	43073973	22
D_chr04	TTTCTT	AAAAAG	1282914	1282934	21
D_chr04	TCTTTT	AAAAAG	3809796	3809816	21
D_chr04	AAAAGA	AAAAAG	14105392	14105412	21
D_chr04	AAAAAG	AAAAAG	19957566	19957586	21
D_chr04	TTCTTT	AAAAAG	28404573	28404593	21
D_chr04	TTTCTT	AAAAAG	37765626	37765646	21
D_chr04	GAAAAA	AAAAAG	46820728	46820748	21
D_chr04	GAAAAA	AAAAAG	46914231	46914251	21
D_chr04	AAAAAG	AAAAAG	47857854	47857874	21
D_chr04	TTTTCT	AAAAAG	52268098	52268118	21
D_chr04	AAAAAG	AAAAAG	57205731	57205751	21
D_chr04	AAAAAG	AAAAAG	57577505	57577525	21
D_chr04	AAAGAA	AAAAAG	6077765	6077784	20
D_chr04	TTTCTT	AAAAAG	6194681	6194700	20
D_chr04	TTTCTT	AAAAAG	14984464	14984483	20
D_chr04	TTTTTC	AAAAAG	20988181	20988200	20
D_chr04	TTTCTT	AAAAAG	22138540	22138559	20
D_chr04	AAGAAA	AAAAAG	23444185	23444204	20
D_chr04	TTTCTT	AAAAAG	24202846	24202865	20
D_chr04	AAAAAG	AAAAAG	47239462	47239481	20
D_chr04	TTCTTT	AAAAAG	54023543	54023562	20
D_chr04	AAAAAG	AAAAAG	59867054	59867073	20
D_chr04	TCTTTT	AAAAAG	60887360	60887379	20
D_chr04	TCTTTT	AAAAAG	1560512	1560530	19
D_chr04	TTTCTT	AAAAAG	4788623	4788641	19
D_chr04	AGAAAA	AAAAAG	10209789	10209807	19
D_chr04	TTCTTT	AAAAAG	12664571	12664589	19
D_chr04	AAGAAA	AAAAAG	18317638	18317656	19
D_chr04	TTTTTC	AAAAAG	32665447	32665465	19
D_chr04	AAAAAG	AAAAAG	40356113	40356131	19
D_chr04	TTTCTT	AAAAAG	40998479	40998497	19
D_chr04	AAAGAA	AAAAAG	49074749	49074767	19
D_chr04	TTTCTT	AAAAAG	50039074	50039092	19
D_chr04	AAAAAG	AAAAAG	50179325	50179343	19
D_chr04	TTCTTT	AAAAAG	53248963	53248981	19
D_chr04	TTCTTT	AAAAAG	56116656	56116674	19
D_chr04	AAAAGA	AAAAAG	56339249	56339267	19
D_chr04	TTTTCT	AAAAAG	56378469	56378487	19
D_chr04	TTTTTC	AAAAAG	97295	97312	18
D_chr04	AAGAAA	AAAAAG	1007435	1007452	18
D_chr04	AAAAAG	AAAAAG	2785777	2785794	18
D_chr04	CTTTTT	AAAAAG	20470345	20470362	18
D_chr04	TTTCTT	AAAAAG	26293987	26294004	18
D_chr04	CTTTTT	AAAAAG	26802288	26802305	18
D_chr04	AAAAAG	AAAAAG	29471491	29471508	18
D_chr04	AAAAAG	AAAAAG	31810219	31810236	18
D_chr04	GAAAAA	AAAAAG	32953342	32953359	18
D_chr04	CTTTTT	AAAAAG	33161319	33161336	18
D_chr04	GAAAAA	AAAAAG	38712230	38712247	18
D_chr04	AAGAAA	AAAAAG	40694728	40694745	18
D_chr04	CTTTTT	AAAAAG	42202735	42202752	18
D_chr04	GAAAAA	AAAAAG	43122230	43122247	18
D_chr04	TTTTTC	AAAAAG	43315214	43315231	18
D_chr04	AAGAAA	AAAAAG	43966409	43966426	18
D_chr04	AAGAAA	AAAAAG	44645421	44645438	18
D_chr04	AAAAAG	AAAAAG	44877401	44877418	18
D_chr04	AAAAGA	AAAAAG	53489795	53489812	18
D_chr04	TTTTCT	AAAAAG	54788828	54788845	18
D_chr04	AAAAAG	AAAAAG	58966932	58966949	18
D_chr04	TTTCTT	AAAAAG	59091734	59091751	18
D_chr04	GAAAAA	AAAAAG	59536703	59536720	18
D_chr04	CTTTTT	AAAAAG	60855642	60855659	18
D_chr04	AAAAAG	AAAAAG	61245975	61245992	18
D_chr04	AAAAAG	AAAAAG	61753528	61753545	18
D_chr04	AAAAAG	AAAAAG	61963387	61963404	18
D_chr04	TTATTT	AAAAAT	32725385	32725460	76
D_chr04	AAATAA	AAAAAT	12869308	12869365	58
D_chr04	AAAAAT	AAAAAT	43513851	43513902	52
D_chr04	TATTTT	AAAAAT	17636967	17637013	47
D_chr04	AAAAAT	AAAAAT	40554191	40554235	45
D_chr04	TAAAAA	AAAAAT	47887799	47887842	44
D_chr04	TAAAAA	AAAAAT	3233112	3233154	43
D_chr04	AAATAA	AAAAAT	7200654	7200696	43
D_chr04	AAAAAT	AAAAAT	35762637	35762679	43
D_chr04	TATTTT	AAAAAT	42596147	42596189	43
D_chr04	TTTTAT	AAAAAT	33034517	33034556	40
D_chr04	TATTTT	AAAAAT	17646019	17646057	39
D_chr04	AATAAA	AAAAAT	51752186	51752222	37
D_chr04	AAATAA	AAAAAT	32644533	32644568	36
D_chr04	TAAAAA	AAAAAT	44045788	44045823	36
D_chr04	AAAAAT	AAAAAT	61502621	61502656	36
D_chr04	AAATAA	AAAAAT	11711489	11711522	34
D_chr04	AAAAAT	AAAAAT	54672259	54672292	34
D_chr04	ATAAAA	AAAAAT	36290821	36290853	33
D_chr04	TTTATT	AAAAAT	39608225	39608257	33
D_chr04	AAAATA	AAAAAT	6898991	6899022	32
D_chr04	TAAAAA	AAAAAT	42103240	42103271	32
D_chr04	TAAAAA	AAAAAT	60904581	60904612	32
D_chr04	TAAAAA	AAAAAT	56656818	56656848	31
D_chr04	TTATTT	AAAAAT	20446841	20446870	30
D_chr04	TATTTT	AAAAAT	41017079	41017108	30
D_chr04	ATTTTT	AAAAAT	59240943	59240972	30
D_chr04	AAAATA	AAAAAT	5216850	5216878	29
D_chr04	AAATAA	AAAAAT	27719370	27719398	29
D_chr04	AAATAA	AAAAAT	27788224	27788252	29
D_chr04	TTTTAT	AAAAAT	13903954	13903981	28
D_chr04	ATTTTT	AAAAAT	36535815	36535842	28
D_chr04	ATAAAA	AAAAAT	54539803	54539830	28
D_chr04	TAAAAA	AAAAAT	57728927	57728954	28
D_chr04	TTTTAT	AAAAAT	11526568	11526594	27
D_chr04	AAAAAT	AAAAAT	33355266	33355292	27
D_chr04	TTTTAT	AAAAAT	36361424	36361450	27
D_chr04	TTTTTA	AAAAAT	39345301	39345327	27
D_chr04	AAAATA	AAAAAT	41939406	41939432	27
D_chr04	TTATTT	AAAAAT	52253050	52253076	27
D_chr04	TTTATT	AAAAAT	7553811	7553836	26
D_chr04	TTTATT	AAAAAT	8846435	8846460	26
D_chr04	AAAAAT	AAAAAT	40004814	40004839	26
D_chr04	AAAATA	AAAAAT	51227019	51227044	26
D_chr04	TTTTTA	AAAAAT	51414088	51414113	26
D_chr04	TTATTT	AAAAAT	57574611	57574636	26
D_chr04	AAATAA	AAAAAT	60756681	60756706	26
D_chr04	TTTTAT	AAAAAT	6830829	6830853	25
D_chr04	ATTTTT	AAAAAT	18102415	18102439	25
D_chr04	TTTTAT	AAAAAT	34121387	34121411	25
D_chr04	TTTTTA	AAAAAT	53737862	53737886	25
D_chr04	TTTATT	AAAAAT	55705680	55705704	25
D_chr04	ATTTTT	AAAAAT	59477825	59477849	25
D_chr04	ATAAAA	AAAAAT	60679688	60679712	25
D_chr04	TATTTT	AAAAAT	61290744	61290768	25
D_chr04	ATAAAA	AAAAAT	2175737	2175760	24
D_chr04	TAAAAA	AAAAAT	3731749	3731772	24
D_chr04	TAAAAA	AAAAAT	4055789	4055812	24
D_chr04	AAAATA	AAAAAT	8626999	8627022	24
D_chr04	TTTATT	AAAAAT	10257472	10257495	24
D_chr04	AAAATA	AAAAAT	10668274	10668297	24
D_chr04	TAAAAA	AAAAAT	11847494	11847517	24
D_chr04	AAAAAT	AAAAAT	26052827	26052850	24
D_chr04	TATTTT	AAAAAT	31725558	31725581	24
D_chr04	AAAATA	AAAAAT	49522487	49522510	24
D_chr04	AAAATA	AAAAAT	50179275	50179298	24
D_chr04	AAAAAT	AAAAAT	52447965	52447988	24
D_chr04	AAAAAT	AAAAAT	54814074	54814097	24
D_chr04	AAAAAT	AAAAAT	54814121	54814144	24
D_chr04	AAAATA	AAAAAT	56575987	56576010	24
D_chr04	TTTTTA	AAAAAT	59737677	59737700	24
D_chr04	TATTTT	AAAAAT	60942579	60942602	24
D_chr04	AAATAA	AAAAAT	62088942	62088965	24
D_chr04	ATTTTT	AAAAAT	178837	178859	23
D_chr04	TTATTT	AAAAAT	9114154	9114176	23
D_chr04	TTTTTA	AAAAAT	11306994	11307016	23
D_chr04	TTTTTA	AAAAAT	15050707	15050729	23
D_chr04	AAAAAT	AAAAAT	16068863	16068885	23
D_chr04	TTTTTA	AAAAAT	29142551	29142573	23
D_chr04	TTTTTA	AAAAAT	39044886	39044908	23
D_chr04	TTTTAT	AAAAAT	41305975	41305997	23
D_chr04	AATAAA	AAAAAT	44228713	44228735	23
D_chr04	AAAAAT	AAAAAT	51721734	51721756	23
D_chr04	AAAATA	AAAAAT	53482483	53482505	23
D_chr04	TATTTT	AAAAAT	59752757	59752779	23
D_chr04	TTTTTA	AAAAAT	59782926	59782948	23
D_chr04	TTTATT	AAAAAT	60525166	60525188	23
D_chr04	TAAAAA	AAAAAT	968953	968974	22
D_chr04	AAAAAT	AAAAAT	1374807	1374828	22
D_chr04	TTTTAT	AAAAAT	11610274	11610295	22
D_chr04	AATAAA	AAAAAT	33281901	33281922	22
D_chr04	TTTTTA	AAAAAT	40571685	40571706	22
D_chr04	AATAAA	AAAAAT	41996646	41996667	22
D_chr04	TTATTT	AAAAAT	43230107	43230128	22
D_chr04	TTATTT	AAAAAT	52841986	52842007	22
D_chr04	TTTTAT	AAAAAT	54366089	54366110	22
D_chr04	TTTTAT	AAAAAT	56117447	56117468	22
D_chr04	AAAATA	AAAAAT	56864493	56864514	22
D_chr04	AAAATA	AAAAAT	57161274	57161295	22
D_chr04	AAAAAT	AAAAAT	61403699	61403720	22
D_chr04	TTTTAT	AAAAAT	61563023	61563044	22
D_chr04	AAAAAT	AAAAAT	764597	764617	21
D_chr04	AAAATA	AAAAAT	3625185	3625205	21
D_chr04	ATTTTT	AAAAAT	5458832	5458852	21
D_chr04	AAAAAT	AAAAAT	18269067	18269087	21
D_chr04	AAAATA	AAAAAT	19897617	19897637	21
D_chr04	TAAAAA	AAAAAT	21834788	21834808	21
D_chr04	TTTTAT	AAAAAT	23463051	23463071	21
D_chr04	AAAATA	AAAAAT	25752087	25752107	21
D_chr04	TATTTT	AAAAAT	29281895	29281915	21
D_chr04	TTTATT	AAAAAT	43850893	43850913	21
D_chr04	AAAAAT	AAAAAT	45448476	45448496	21
D_chr04	AAAAAT	AAAAAT	51930522	51930542	21
D_chr04	AAAAAT	AAAAAT	54282201	54282221	21
D_chr04	TTTTAT	AAAAAT	58942760	58942780	21
D_chr04	TTTTTA	AAAAAT	59810626	59810646	21
D_chr04	TTTTAT	AAAAAT	59965688	59965708	21
D_chr04	AAAATA	AAAAAT	60762483	60762503	21
D_chr04	TATTTT	AAAAAT	1178563	1178582	20
D_chr04	TAAAAA	AAAAAT	1273776	1273795	20
D_chr04	TATTTT	AAAAAT	1278002	1278021	20
D_chr04	TTTATT	AAAAAT	1921315	1921334	20
D_chr04	AAAATA	AAAAAT	4243915	4243934	20
D_chr04	AAAATA	AAAAAT	5822384	5822403	20
D_chr04	AAATAA	AAAAAT	7194376	7194395	20
D_chr04	TAAAAA	AAAAAT	7504306	7504325	20
D_chr04	TTTTAT	AAAAAT	9819067	9819086	20
D_chr04	TTATTT	AAAAAT	11988376	11988395	20
D_chr04	TATTTT	AAAAAT	13086922	13086941	20
D_chr04	AAAATA	AAAAAT	14126376	14126395	20
D_chr04	TATTTT	AAAAAT	16356673	16356692	20
D_chr04	AAAATA	AAAAAT	18262342	18262361	20
D_chr04	AAAAAT	AAAAAT	23108769	23108788	20
D_chr04	TTTTTA	AAAAAT	29422446	29422465	20
D_chr04	TTTTAT	AAAAAT	29433383	29433402	20
D_chr04	TTTTAT	AAAAAT	40000005	40000024	20
D_chr04	ATTTTT	AAAAAT	42400327	42400346	20
D_chr04	TTATTT	AAAAAT	43339805	43339824	20
D_chr04	AATAAA	AAAAAT	47926743	47926762	20
D_chr04	TTATTT	AAAAAT	48615994	48616013	20
D_chr04	TTTTTA	AAAAAT	49379463	49379482	20
D_chr04	AATAAA	AAAAAT	49612116	49612135	20
D_chr04	AAAAAT	AAAAAT	52139858	52139877	20
D_chr04	TTTATT	AAAAAT	52634772	52634791	20
D_chr04	TATTTT	AAAAAT	54544855	54544874	20
D_chr04	AAAAAT	AAAAAT	56555751	56555770	20
D_chr04	TAAAAA	AAAAAT	57221404	57221423	20
D_chr04	ATTTTT	AAAAAT	58091188	58091207	20
D_chr04	ATAAAA	AAAAAT	59208256	59208275	20
D_chr04	ATTTTT	AAAAAT	59588968	59588987	20
D_chr04	TAAAAA	AAAAAT	61989763	61989782	20
D_chr04	TAAAAA	AAAAAT	202900	202918	19
D_chr04	TATTTT	AAAAAT	407791	407809	19
D_chr04	TAAAAA	AAAAAT	1630409	1630427	19
D_chr04	AAAAAT	AAAAAT	4542709	4542727	19
D_chr04	TATTTT	AAAAAT	4728919	4728937	19
D_chr04	TATTTT	AAAAAT	7110400	7110418	19
D_chr04	AAAAAT	AAAAAT	8044622	8044640	19
D_chr04	TTTTTA	AAAAAT	10163898	10163916	19
D_chr04	TAAAAA	AAAAAT	12216506	12216524	19
D_chr04	AAAAAT	AAAAAT	16963751	16963769	19
D_chr04	TATTTT	AAAAAT	18619227	18619245	19
D_chr04	TTTATT	AAAAAT	20941849	20941867	19
D_chr04	ATTTTT	AAAAAT	33331073	33331091	19
D_chr04	TTTATT	AAAAAT	35102426	35102444	19
D_chr04	ATTTTT	AAAAAT	35742932	35742950	19
D_chr04	ATTTTT	AAAAAT	35892995	35893013	19
D_chr04	TTATTT	AAAAAT	36631363	36631381	19
D_chr04	TTTATT	AAAAAT	39618633	39618651	19
D_chr04	AAATAA	AAAAAT	41925347	41925365	19
D_chr04	ATTTTT	AAAAAT	42454234	42454252	19
D_chr04	TATTTT	AAAAAT	42786849	42786867	19
D_chr04	ATTTTT	AAAAAT	45552360	45552378	19
D_chr04	TAAAAA	AAAAAT	47151162	47151180	19
D_chr04	AAATAA	AAAAAT	49837617	49837635	19
D_chr04	TATTTT	AAAAAT	50597666	50597684	19
D_chr04	ATTTTT	AAAAAT	52710476	52710494	19
D_chr04	ATAAAA	AAAAAT	55134398	55134416	19
D_chr04	ATAAAA	AAAAAT	55148779	55148797	19
D_chr04	AAAATA	AAAAAT	55194439	55194457	19
D_chr04	AAAAAT	AAAAAT	55651731	55651749	19
D_chr04	TAAAAA	AAAAAT	56328909	56328927	19
D_chr04	AAAATA	AAAAAT	56366571	56366589	19
D_chr04	AAAAAT	AAAAAT	58040965	58040983	19
D_chr04	AAAAAT	AAAAAT	58056817	58056835	19
D_chr04	TTTATT	AAAAAT	58618565	58618583	19
D_chr04	TTTTAT	AAAAAT	60110631	60110649	19
D_chr04	ATAAAA	AAAAAT	61580482	61580500	19
D_chr04	AAAAAT	AAAAAT	61651764	61651782	19
D_chr04	ATTTTT	AAAAAT	576999	577016	18
D_chr04	ATAAAA	AAAAAT	651792	651809	18
D_chr04	AAAATA	AAAAAT	1493598	1493615	18
D_chr04	AAAAAT	AAAAAT	1986969	1986986	18
D_chr04	TAAAAA	AAAAAT	2032843	2032860	18
D_chr04	ATTTTT	AAAAAT	2075183	2075200	18
D_chr04	ATTTTT	AAAAAT	2662380	2662397	18
D_chr04	TTTTTA	AAAAAT	2956367	2956384	18
D_chr04	TTTTTA	AAAAAT	3105405	3105422	18
D_chr04	AAAAAT	AAAAAT	3151142	3151159	18
D_chr04	TTTTAT	AAAAAT	3308282	3308299	18
D_chr04	ATTTTT	AAAAAT	4112919	4112936	18
D_chr04	AAAATA	AAAAAT	5029556	5029573	18
D_chr04	ATTTTT	AAAAAT	5513726	5513743	18
D_chr04	TATTTT	AAAAAT	5573107	5573124	18
D_chr04	TATTTT	AAAAAT	6097418	6097435	18
D_chr04	TTTTTA	AAAAAT	6549688	6549705	18
D_chr04	AAATAA	AAAAAT	7745808	7745825	18
D_chr04	ATTTTT	AAAAAT	8156081	8156098	18
D_chr04	AATAAA	AAAAAT	8950220	8950237	18
D_chr04	AATAAA	AAAAAT	9489289	9489306	18
D_chr04	TTTTTA	AAAAAT	9510794	9510811	18
D_chr04	AATAAA	AAAAAT	10027892	10027909	18
D_chr04	TATTTT	AAAAAT	10394267	10394284	18
D_chr04	TTTTTA	AAAAAT	16742414	16742431	18
D_chr04	TTATTT	AAAAAT	20088050	20088067	18
D_chr04	AAAATA	AAAAAT	20150046	20150063	18
D_chr04	ATTTTT	AAAAAT	21476296	21476313	18
D_chr04	TTTATT	AAAAAT	22091575	22091592	18
D_chr04	ATTTTT	AAAAAT	22168260	22168277	18
D_chr04	AATAAA	AAAAAT	22630248	22630265	18
D_chr04	ATTTTT	AAAAAT	23682670	23682687	18
D_chr04	TAAAAA	AAAAAT	24806626	24806643	18
D_chr04	TTATTT	AAAAAT	25670476	25670493	18
D_chr04	TAAAAA	AAAAAT	25720458	25720475	18
D_chr04	TTATTT	AAAAAT	26716441	26716458	18
D_chr04	TATTTT	AAAAAT	28047919	28047936	18
D_chr04	AAAAAT	AAAAAT	28569457	28569474	18
D_chr04	TATTTT	AAAAAT	29433580	29433597	18
D_chr04	AAAAAT	AAAAAT	32292422	32292439	18
D_chr04	TAAAAA	AAAAAT	32539532	32539549	18
D_chr04	AAAAAT	AAAAAT	32624748	32624765	18
D_chr04	TTTTTA	AAAAAT	33028895	33028912	18
D_chr04	ATTTTT	AAAAAT	33123652	33123669	18
D_chr04	ATAAAA	AAAAAT	33673006	33673023	18
D_chr04	ATTTTT	AAAAAT	33891063	33891080	18
D_chr04	TTTATT	AAAAAT	34241622	34241639	18
D_chr04	TTTTTA	AAAAAT	34965421	34965438	18
D_chr04	ATTTTT	AAAAAT	36118629	36118646	18
D_chr04	ATTTTT	AAAAAT	36417087	36417104	18
D_chr04	ATAAAA	AAAAAT	37911785	37911802	18
D_chr04	TAAAAA	AAAAAT	41255125	41255142	18
D_chr04	TATTTT	AAAAAT	42458143	42458160	18
D_chr04	ATTTTT	AAAAAT	46655920	46655937	18
D_chr04	TATTTT	AAAAAT	49196566	49196583	18
D_chr04	TAAAAA	AAAAAT	49487717	49487734	18
D_chr04	TAAAAA	AAAAAT	49600423	49600440	18
D_chr04	ATTTTT	AAAAAT	49864538	49864555	18
D_chr04	ATTTTT	AAAAAT	50000145	50000162	18
D_chr04	AAAAAT	AAAAAT	50449300	50449317	18
D_chr04	TTTTTA	AAAAAT	51209869	51209886	18
D_chr04	ATAAAA	AAAAAT	51595423	51595440	18
D_chr04	TATTTT	AAAAAT	52058185	52058202	18
D_chr04	ATTTTT	AAAAAT	53521639	53521656	18
D_chr04	AAAATA	AAAAAT	54505776	54505793	18
D_chr04	AAAAAT	AAAAAT	54572103	54572120	18
D_chr04	ATTTTT	AAAAAT	55389776	55389793	18
D_chr04	AAAAAT	AAAAAT	55542403	55542420	18
D_chr04	AAAATA	AAAAAT	56106123	56106140	18
D_chr04	TAAAAA	AAAAAT	56577096	56577113	18
D_chr04	TAAAAA	AAAAAT	56814382	56814399	18
D_chr04	AAAAAT	AAAAAT	56824309	56824326	18
D_chr04	TTTTTA	AAAAAT	57687859	57687876	18
D_chr04	AAAAAT	AAAAAT	57783870	57783887	18
D_chr04	ATTTTT	AAAAAT	59000922	59000939	18
D_chr04	AAAAAT	AAAAAT	59719871	59719888	18
D_chr04	AAAAAT	AAAAAT	60412892	60412909	18
D_chr04	TATTTT	AAAAAT	61076375	61076392	18
D_chr04	TAAAAA	AAAAAT	61367872	61367889	18
D_chr04	TTTTG	AAAAC	46891829	46891895	67
D_chr04	TTTTG	AAAAC	1068312	1068343	32
D_chr04	AAAAC	AAAAC	3791775	3791803	29
D_chr04	AAACA	AAAAC	40046825	40046852	28
D_chr04	GTTTT	AAAAC	13040539	13040563	25
D_chr04	AACAA	AAAAC	29571090	29571114	25
D_chr04	AAAAC	AAAAC	15048461	15048484	24
D_chr04	TTGTT	AAAAC	25128286	25128309	24
D_chr04	TTTTG	AAAAC	41017055	41017078	24
D_chr04	TTTGT	AAAAC	42633036	42633058	23
D_chr04	CAAAA	AAAAC	47346854	47346876	23
D_chr04	AAACA	AAAAC	61121044	61121066	23
D_chr04	AACAA	AAAAC	7383737	7383758	22
D_chr04	AAAAC	AAAAC	11833354	11833375	22
D_chr04	AAAAC	AAAAC	57116387	57116408	22
D_chr04	TTGTT	AAAAC	18498959	18498979	21
D_chr04	TTGTT	AAAAC	33973995	33974015	21
D_chr04	TTTTG	AAAAC	49996129	49996149	21
D_chr04	TGTTT	AAAAC	10309523	10309542	20
D_chr04	CAAAA	AAAAC	14833314	14833333	20
D_chr04	TTTTG	AAAAC	20007563	20007582	20
D_chr04	TTTTG	AAAAC	39472397	39472416	20
D_chr04	CAAAA	AAAAC	53980090	53980109	20
D_chr04	AAAAC	AAAAC	19380977	19380995	19
D_chr04	TTTTG	AAAAC	25752564	25752582	19
D_chr04	GTTTT	AAAAC	34149768	34149786	19
D_chr04	AAAAC	AAAAC	42233580	42233598	19
D_chr04	TTGTT	AAAAC	52677065	52677083	19
D_chr04	AAAAC	AAAAC	4695628	4695645	18
D_chr04	TTTTG	AAAAC	13088504	13088521	18
D_chr04	AAACA	AAAAC	25250346	25250363	18
D_chr04	TTTGT	AAAAC	44595654	44595671	18
D_chr04	AAAAC	AAAAC	49971915	49971932	18
D_chr04	TTGTT	AAAAC	511909	511925	17
D_chr04	AAAAC	AAAAC	3281364	3281380	17
D_chr04	AAAAC	AAAAC	10238622	10238638	17
D_chr04	AACAA	AAAAC	22937829	22937845	17
D_chr04	AAAAC	AAAAC	28649917	28649933	17
D_chr04	AACAA	AAAAC	31314320	31314336	17
D_chr04	TTGTT	AAAAC	33983675	33983691	17
D_chr04	AACAA	AAAAC	34434829	34434845	17
D_chr04	AACAA	AAAAC	35264450	35264466	17
D_chr04	AAAAC	AAAAC	42644127	42644143	17
D_chr04	AACAA	AAAAC	46587835	46587851	17
D_chr04	AACAA	AAAAC	47390818	47390834	17
D_chr04	AAAAC	AAAAC	59407089	59407105	17
D_chr04	TTTGT	AAAAC	991272	991287	16
D_chr04	CAAAA	AAAAC	2747838	2747853	16
D_chr04	AAAAC	AAAAC	3537216	3537231	16
D_chr04	AAAAC	AAAAC	6736873	6736888	16
D_chr04	AAACA	AAAAC	46083688	46083703	16
D_chr04	CAAAA	AAAAC	52204463	52204478	16
D_chr04	AAAAC	AAAAC	2966245	2966259	15
D_chr04	ACAAA	AAAAC	3086397	3086411	15
D_chr04	AAAAC	AAAAC	10615143	10615157	15
D_chr04	TTGTT	AAAAC	10855003	10855017	15
D_chr04	GTTTT	AAAAC	13836510	13836524	15
D_chr04	AACAA	AAAAC	15439539	15439553	15
D_chr04	TTTGT	AAAAC	19667731	19667745	15
D_chr04	CAAAA	AAAAC	23587443	23587457	15
D_chr04	GTTTT	AAAAC	23795835	23795849	15
D_chr04	GTTTT	AAAAC	29970088	29970102	15
D_chr04	ACAAA	AAAAC	32460219	32460233	15
D_chr04	TTTGT	AAAAC	34246248	34246262	15
D_chr04	TTTGT	AAAAC	36697335	36697349	15
D_chr04	GTTTT	AAAAC	39350143	39350157	15
D_chr04	TTTTG	AAAAC	41121433	41121447	15
D_chr04	CAAAA	AAAAC	44376243	44376257	15
D_chr04	AAAAC	AAAAC	45309068	45309082	15
D_chr04	AACAA	AAAAC	49498013	49498027	15
D_chr04	TTTTG	AAAAC	49917844	49917858	15
D_chr04	AAAAC	AAAAC	50002656	50002670	15
D_chr04	AAAAC	AAAAC	60723847	60723861	15
D_chr04	CCAAAA	AAAACC	53753298	53753318	21
D_chr04	CGTTTT	AAAACG	6728233	6728257	25
D_chr04	CGTTTT	AAAACG	20889896	20889920	25
D_chr04	CGTTTT	AAAACG	616410	616428	19
D_chr04	GAAAAC	AAAACG	809703	809721	19
D_chr04	CGTTTT	AAAACG	37373762	37373780	19
D_chr04	CGTTTT	AAAACG	38975665	38975683	19
D_chr04	GAAAAC	AAAACG	60756192	60756210	19
D_chr04	GAAAAC	AAAACG	60761994	60762012	19
D_chr04	AAACGA	AAAACG	3327524	3327541	18
D_chr04	GAAAAC	AAAACG	10428032	10428049	18
D_chr04	GTTTTC	AAAACG	55435182	55435199	18
D_chr04	GTTTTC	AAAACG	55460262	55460279	18
D_chr04	TTTAGT	AAAACT	15872174	15872262	89
D_chr04	AAAACT	AAAACT	22658005	22658059	55
D_chr04	TTTTAG	AAAACT	44757359	44757399	41
D_chr04	GTTTTA	AAAACT	11412638	11412660	23
D_chr04	TTTTAG	AAAACT	24460671	24460692	22
D_chr04	AAAACT	AAAACT	21591212	21591232	21
D_chr04	AGTTTT	AAAACT	29010570	29010587	18
D_chr04	AGTTTT	AAAACT	59351035	59351052	18
D_chr04	TTTCT	AAAAG	23711276	23711316	41
D_chr04	CTTTT	AAAAG	42839267	42839305	39
D_chr04	TTCTT	AAAAG	43357241	43357277	37
D_chr04	AAGAA	AAAAG	15155907	15155941	35
D_chr04	AAGAA	AAAAG	40475465	40475498	34
D_chr04	TTTTC	AAAAG	136344	136375	32
D_chr04	AAAGA	AAAAG	49793621	49793651	31
D_chr04	AAAGA	AAAAG	42203809	42203838	30
D_chr04	TTTCT	AAAAG	59237375	59237404	30
D_chr04	TTCTT	AAAAG	28211098	28211125	28
D_chr04	AAAAG	AAAAG	55925364	55925391	28
D_chr04	AGAAA	AAAAG	36635204	36635230	27
D_chr04	AAAAG	AAAAG	50058891	50058917	27
D_chr04	CTTTT	AAAAG	56213454	56213480	27
D_chr04	CTTTT	AAAAG	56327983	56328009	27
D_chr04	AGAAA	AAAAG	57707239	57707265	27
D_chr04	GAAAA	AAAAG	19372005	19372030	26
D_chr04	TTTCT	AAAAG	52207502	52207527	26
D_chr04	AAAAG	AAAAG	1998248	1998272	25
D_chr04	TTTTC	AAAAG	3860622	3860646	25
D_chr04	GAAAA	AAAAG	38973698	38973722	25
D_chr04	TTTTC	AAAAG	46721655	46721679	25
D_chr04	AAAAG	AAAAG	53348980	53349004	25
D_chr04	TTTTC	AAAAG	657568	657591	24
D_chr04	AAAAG	AAAAG	8562418	8562441	24
D_chr04	AAAGA	AAAAG	13672059	13672082	24
D_chr04	AAAGA	AAAAG	39283589	39283612	24
D_chr04	TTTTC	AAAAG	44644417	44644440	24
D_chr04	TTTTC	AAAAG	52716069	52716092	24
D_chr04	AAAAG	AAAAG	55336157	55336180	24
D_chr04	AAAAG	AAAAG	9073789	9073811	23
D_chr04	AAAGA	AAAAG	13676456	13676478	23
D_chr04	AAAGA	AAAAG	18324669	18324691	23
D_chr04	AAAAG	AAAAG	24329359	24329381	23
D_chr04	AAAAG	AAAAG	26364128	26364150	23
D_chr04	AAGAA	AAAAG	34738251	34738273	23
D_chr04	AAAAG	AAAAG	55710623	55710645	23
D_chr04	TTCTT	AAAAG	60672098	60672120	23
D_chr04	TTTTC	AAAAG	819146	819167	22
D_chr04	AAAAG	AAAAG	8539300	8539321	22
D_chr04	CTTTT	AAAAG	26029755	26029776	22
D_chr04	TTTCT	AAAAG	43522346	43522367	22
D_chr04	TTTTC	AAAAG	45589433	45589454	22
D_chr04	TCTTT	AAAAG	57621497	57621518	22
D_chr04	AGAAA	AAAAG	20128241	20128261	21
D_chr04	CTTTT	AAAAG	21599998	21600018	21
D_chr04	AAAAG	AAAAG	23511970	23511990	21
D_chr04	AAAAG	AAAAG	29150685	29150705	21
D_chr04	AAAAG	AAAAG	31993550	31993570	21
D_chr04	TTTCT	AAAAG	36695242	36695262	21
D_chr04	AAAAG	AAAAG	45753080	45753100	21
D_chr04	CTTTT	AAAAG	56359080	56359100	21
D_chr04	TTTCT	AAAAG	57239708	57239728	21
D_chr04	AAAAG	AAAAG	59451068	59451088	21
D_chr04	GAAAA	AAAAG	2553637	2553656	20
D_chr04	TTTTC	AAAAG	4100280	4100299	20
D_chr04	GAAAA	AAAAG	37398596	37398615	20
D_chr04	AAGAA	AAAAG	39831537	39831556	20
D_chr04	CTTTT	AAAAG	41348857	41348876	20
D_chr04	CTTTT	AAAAG	59308824	59308843	20
D_chr04	GAAAA	AAAAG	60694210	60694229	20
D_chr04	AAAAG	AAAAG	1115846	1115864	19
D_chr04	AAAAG	AAAAG	2096428	2096446	19
D_chr04	AAAAG	AAAAG	5159920	5159938	19
D_chr04	TTTTC	AAAAG	5171001	5171019	19
D_chr04	AAAAG	AAAAG	6679351	6679369	19
D_chr04	TTTTC	AAAAG	8668469	8668487	19
D_chr04	TTCTT	AAAAG	9031816	9031834	19
D_chr04	TTTCT	AAAAG	9972496	9972514	19
D_chr04	TTTTC	AAAAG	15378698	15378716	19
D_chr04	TCTTT	AAAAG	16893623	16893641	19
D_chr04	AAAGA	AAAAG	26210093	26210111	19
D_chr04	TTTTC	AAAAG	34238865	34238883	19
D_chr04	GAAAA	AAAAG	35448210	35448228	19
D_chr04	TTTTC	AAAAG	36902818	36902836	19
D_chr04	AAAAG	AAAAG	39538999	39539017	19
D_chr04	CTTTT	AAAAG	40472317	40472335	19
D_chr04	TTTTC	AAAAG	48031927	48031945	19
D_chr04	AAAAG	AAAAG	49465285	49465303	19
D_chr04	TTTTC	AAAAG	55379702	55379720	19
D_chr04	AAAAG	AAAAG	9268893	9268910	18
D_chr04	AAAAG	AAAAG	15474714	15474731	18
D_chr04	GAAAA	AAAAG	15980770	15980787	18
D_chr04	AAAGA	AAAAG	19897761	19897778	18
D_chr04	AAAAG	AAAAG	20887646	20887663	18
D_chr04	AAAAG	AAAAG	22348202	22348219	18
D_chr04	TTTTC	AAAAG	32339784	32339801	18
D_chr04	AAAAG	AAAAG	34841568	34841585	18
D_chr04	TTTCT	AAAAG	47677922	47677939	18
D_chr04	AAAGA	AAAAG	49230192	49230209	18
D_chr04	AAAGA	AAAAG	50751846	50751863	18
D_chr04	AAAAG	AAAAG	52347482	52347499	18
D_chr04	AAAAG	AAAAG	52408634	52408651	18
D_chr04	TTTCT	AAAAG	52590817	52590834	18
D_chr04	TTTCT	AAAAG	55648594	55648611	18
D_chr04	AAAAG	AAAAG	61439311	61439328	18
D_chr04	TTTTC	AAAAG	14000506	14000522	17
D_chr04	TTTCT	AAAAG	14848477	14848493	17
D_chr04	AAGAA	AAAAG	15772909	15772925	17
D_chr04	AAAAG	AAAAG	16581370	16581386	17
D_chr04	AAAAG	AAAAG	18825726	18825742	17
D_chr04	AAAAG	AAAAG	19169513	19169529	17
D_chr04	TTTTC	AAAAG	25507314	25507330	17
D_chr04	AAAAG	AAAAG	30715580	30715596	17
D_chr04	TTCTT	AAAAG	31620600	31620616	17
D_chr04	AAGAA	AAAAG	32838981	32838997	17
D_chr04	TTTTC	AAAAG	33920417	33920433	17
D_chr04	TTTTC	AAAAG	34734916	34734932	17
D_chr04	TTCTT	AAAAG	35250281	35250297	17
D_chr04	AAAAG	AAAAG	36836909	36836925	17
D_chr04	TTTTC	AAAAG	38110313	38110329	17
D_chr04	GAAAA	AAAAG	38520557	38520573	17
D_chr04	TTTTC	AAAAG	39750947	39750963	17
D_chr04	TTTTC	AAAAG	39758277	39758293	17
D_chr04	TTCTT	AAAAG	42678012	42678028	17
D_chr04	TTTCT	AAAAG	42865333	42865349	17
D_chr04	TTTTC	AAAAG	48766252	48766268	17
D_chr04	TTCTT	AAAAG	56414833	56414849	17
D_chr04	AAAAG	AAAAG	61755981	61755997	17
D_chr04	AAAAG	AAAAG	61835050	61835066	17
D_chr04	AAAAG	AAAAG	61884263	61884279	17
D_chr04	AAAAG	AAAAG	276259	276274	16
D_chr04	TCTTT	AAAAG	3686886	3686901	16
D_chr04	TTTTC	AAAAG	6043804	6043819	16
D_chr04	TTTTC	AAAAG	6142368	6142383	16
D_chr04	AGAAA	AAAAG	10718810	10718825	16
D_chr04	AAAAG	AAAAG	18047467	18047482	16
D_chr04	TTTCT	AAAAG	25623324	25623339	16
D_chr04	TTTCT	AAAAG	25803791	25803806	16
D_chr04	TCTTT	AAAAG	26700124	26700139	16
D_chr04	TCTTT	AAAAG	26966231	26966246	16
D_chr04	AAAAG	AAAAG	27961839	27961854	16
D_chr04	TTCTT	AAAAG	28097060	28097075	16
D_chr04	AGAAA	AAAAG	32607907	32607922	16
D_chr04	TTTCT	AAAAG	34346820	34346835	16
D_chr04	TTTCT	AAAAG	35210134	35210149	16
D_chr04	TCTTT	AAAAG	35565057	35565072	16
D_chr04	TCTTT	AAAAG	37232355	37232370	16
D_chr04	TTCTT	AAAAG	37296487	37296502	16
D_chr04	TCTTT	AAAAG	43266740	43266755	16
D_chr04	AAAAG	AAAAG	43648298	43648313	16
D_chr04	TCTTT	AAAAG	44671954	44671969	16
D_chr04	TCTTT	AAAAG	44993589	44993604	16
D_chr04	TCTTT	AAAAG	45371064	45371079	16
D_chr04	TTCTT	AAAAG	45451289	45451304	16
D_chr04	AAAGA	AAAAG	47320218	47320233	16
D_chr04	TCTTT	AAAAG	47428557	47428572	16
D_chr04	AGAAA	AAAAG	47442834	47442849	16
D_chr04	TTTCT	AAAAG	47475987	47476002	16
D_chr04	GAAAA	AAAAG	50027885	50027900	16
D_chr04	TCTTT	AAAAG	52035419	52035434	16
D_chr04	AGAAA	AAAAG	54824289	54824304	16
D_chr04	CTTTT	AAAAG	55271566	55271581	16
D_chr04	AGAAA	AAAAG	56168625	56168640	16
D_chr04	GAAAA	AAAAG	57711574	57711589	16
D_chr04	AAGAA	AAAAG	58540565	58540580	16
D_chr04	AAAAG	AAAAG	60606331	60606346	16
D_chr04	AAAAG	AAAAG	1500643	1500657	15
D_chr04	TCTTT	AAAAG	2867794	2867808	15
D_chr04	CTTTT	AAAAG	5072845	5072859	15
D_chr04	GAAAA	AAAAG	5481888	5481902	15
D_chr04	CTTTT	AAAAG	6482934	6482948	15
D_chr04	GAAAA	AAAAG	7191915	7191929	15
D_chr04	CTTTT	AAAAG	7694384	7694398	15
D_chr04	AAAGA	AAAAG	8388498	8388512	15
D_chr04	AGAAA	AAAAG	8821734	8821748	15
D_chr04	AAAAG	AAAAG	10120238	10120252	15
D_chr04	AAAAG	AAAAG	10606807	10606821	15
D_chr04	TTTTC	AAAAG	11280472	11280486	15
D_chr04	AAAGA	AAAAG	11666364	11666378	15
D_chr04	CTTTT	AAAAG	13237161	13237175	15
D_chr04	AAAAG	AAAAG	16275532	16275546	15
D_chr04	TTCTT	AAAAG	16450666	16450680	15
D_chr04	TTCTT	AAAAG	16719688	16719702	15
D_chr04	AAAAG	AAAAG	17637027	17637041	15
D_chr04	AGAAA	AAAAG	18270101	18270115	15
D_chr04	TTTTC	AAAAG	18620098	18620112	15
D_chr04	AAAGA	AAAAG	18803745	18803759	15
D_chr04	TTCTT	AAAAG	21877332	21877346	15
D_chr04	AAAAG	AAAAG	22510866	22510880	15
D_chr04	TTTTC	AAAAG	23418822	23418836	15
D_chr04	AGAAA	AAAAG	26550244	26550258	15
D_chr04	TTTTC	AAAAG	27920686	27920700	15
D_chr04	AAAAG	AAAAG	28285968	28285982	15
D_chr04	AGAAA	AAAAG	29250486	29250500	15
D_chr04	AGAAA	AAAAG	29586353	29586367	15
D_chr04	AAGAA	AAAAG	29627173	29627187	15
D_chr04	TTTCT	AAAAG	30266213	30266227	15
D_chr04	TTTCT	AAAAG	31296508	31296522	15
D_chr04	AGAAA	AAAAG	33710330	33710344	15
D_chr04	CTTTT	AAAAG	34154506	34154520	15
D_chr04	AAAAG	AAAAG	36832016	36832030	15
D_chr04	CTTTT	AAAAG	37922924	37922938	15
D_chr04	TTTCT	AAAAG	38117820	38117834	15
D_chr04	AAAAG	AAAAG	40164393	40164407	15
D_chr04	CTTTT	AAAAG	41968487	41968501	15
D_chr04	GAAAA	AAAAG	42664645	42664659	15
D_chr04	TTTTC	AAAAG	43265005	43265019	15
D_chr04	GAAAA	AAAAG	43361406	43361420	15
D_chr04	TTTTC	AAAAG	44561761	44561775	15
D_chr04	AGAAA	AAAAG	44566038	44566052	15
D_chr04	CTTTT	AAAAG	45082607	45082621	15
D_chr04	AGAAA	AAAAG	45201255	45201269	15
D_chr04	TTTTC	AAAAG	48016920	48016934	15
D_chr04	CTTTT	AAAAG	48576540	48576554	15
D_chr04	AAAAG	AAAAG	48788896	48788910	15
D_chr04	TTTTC	AAAAG	49849098	49849112	15
D_chr04	TTCTT	AAAAG	50086719	50086733	15
D_chr04	TTCTT	AAAAG	51128407	51128421	15
D_chr04	GAAAA	AAAAG	51148598	51148612	15
D_chr04	TTTTC	AAAAG	51870516	51870530	15
D_chr04	TTTTC	AAAAG	51895386	51895400	15
D_chr04	TTTTC	AAAAG	53382960	53382974	15
D_chr04	TTTTC	AAAAG	53394493	53394507	15
D_chr04	AAAAG	AAAAG	55373407	55373421	15
D_chr04	AAAAG	AAAAG	55379097	55379111	15
D_chr04	TTTTC	AAAAG	56331568	56331582	15
D_chr04	TTCTT	AAAAG	56417556	56417570	15
D_chr04	CTTTT	AAAAG	58343739	58343753	15
D_chr04	CTTTT	AAAAG	59794664	59794678	15
D_chr04	CTTTT	AAAAG	60158523	60158537	15
D_chr04	CTTTT	AAAAG	60344572	60344586	15
D_chr04	AAAAG	AAAAG	61975923	61975937	15
D_chr04	TTTTGC	AAAAGC	61146571	61146606	36
D_chr04	CTTTTG	AAAAGC	35367940	35367969	30
D_chr04	AAAAGG	AAAAGG	27643641	27643697	57
D_chr04	AAAGGA	AAAAGG	22183523	22183572	50
D_chr04	AAAAGG	AAAAGG	21916195	21916222	28
D_chr04	TTCCTT	AAAAGG	33904671	33904697	27
D_chr04	GGAAAA	AAAAGG	7927628	7927650	23
D_chr04	AAAAGG	AAAAGG	35947327	35947349	23
D_chr04	AAGGAA	AAAAGG	16842327	16842347	21
D_chr04	TTTTCC	AAAAGG	47753173	47753193	21
D_chr04	TCCTTT	AAAAGG	38548407	38548426	20
D_chr04	AAAGGA	AAAAGG	19177563	19177581	19
D_chr04	CTTTTC	AAAAGG	1791383	1791400	18
D_chr04	GAAAAG	AAAAGG	58334384	58334401	18
D_chr04	TAAAAG	AAAAGT	40318361	40318389	29
D_chr04	TAAAAG	AAAAGT	41628541	41628567	27
D_chr04	TAAAAG	AAAAGT	55755277	55755300	24
D_chr04	CTTTTA	AAAAGT	3893715	3893732	18
D_chr04	TAAAAG	AAAAGT	47979522	47979539	18
D_chr04	ATAAA	AAAAT	36375987	36376057	71
D_chr04	TTTTA	AAAAT	12208295	12208349	55
D_chr04	TTTTA	AAAAT	49674935	49674988	54
D_chr04	TAAAA	AAAAT	1763827	1763876	50
D_chr04	TTTTA	AAAAT	32407540	32407580	41
D_chr04	AAATA	AAAAT	14825862	14825900	39
D_chr04	TTTTA	AAAAT	43547339	43547377	39
D_chr04	ATTTT	AAAAT	6996998	6997034	37
D_chr04	TTATT	AAAAT	40495249	40495285	37
D_chr04	AAAAT	AAAAT	46001542	46001578	37
D_chr04	TTTTA	AAAAT	21069900	21069934	35
D_chr04	TTTAT	AAAAT	12534543	12534576	34
D_chr04	AAATA	AAAAT	28730803	28730836	34
D_chr04	TTTTA	AAAAT	36641009	36641042	34
D_chr04	TTATT	AAAAT	46473711	46473742	32
D_chr04	TTATT	AAAAT	57615504	57615535	32
D_chr04	AAAAT	AAAAT	60793289	60793320	32
D_chr04	AAAAT	AAAAT	61072437	61072468	32
D_chr04	TTTTA	AAAAT	2807635	2807665	31
D_chr04	TTTTA	AAAAT	16755351	16755381	31
D_chr04	TAAAA	AAAAT	40354308	40354338	31
D_chr04	TTTTA	AAAAT	42005247	42005277	31
D_chr04	AAAAT	AAAAT	53985050	53985080	31
D_chr04	ATTTT	AAAAT	5791245	5791274	30
D_chr04	TAAAA	AAAAT	48748259	48748288	30
D_chr04	TTTTA	AAAAT	35783222	35783250	29
D_chr04	TTTTA	AAAAT	40495312	40495340	29
D_chr04	TTATT	AAAAT	47084469	47084497	29
D_chr04	TTTAT	AAAAT	4576268	4576295	28
D_chr04	AAAAT	AAAAT	6202339	6202366	28
D_chr04	TTTTA	AAAAT	8115636	8115663	28
D_chr04	TTTTA	AAAAT	18322215	18322242	28
D_chr04	TTTAT	AAAAT	34926239	34926266	28
D_chr04	TATTT	AAAAT	39157614	39157641	28
D_chr04	AAAAT	AAAAT	41763675	41763702	28
D_chr04	ATAAA	AAAAT	57581470	57581497	28
D_chr04	TATTT	AAAAT	59075775	59075802	28
D_chr04	TTTAT	AAAAT	2531091	2531117	27
D_chr04	TAAAA	AAAAT	6102260	6102286	27
D_chr04	AAAAT	AAAAT	15394907	15394933	27
D_chr04	TTATT	AAAAT	20935393	20935419	27
D_chr04	TATTT	AAAAT	29178040	29178066	27
D_chr04	TATTT	AAAAT	34016547	34016573	27
D_chr04	AATAA	AAAAT	38740810	38740836	27
D_chr04	TTATT	AAAAT	56710464	56710490	27
D_chr04	TTTTA	AAAAT	58546574	58546600	27
D_chr04	TTTTA	AAAAT	58556608	58556634	27
D_chr04	ATAAA	AAAAT	991403	991428	26
D_chr04	TTTTA	AAAAT	25086951	25086976	26
D_chr04	TTTAT	AAAAT	31526736	31526761	26
D_chr04	AAATA	AAAAT	42318609	42318634	26
D_chr04	TTATT	AAAAT	42632930	42632955	26
D_chr04	AAAAT	AAAAT	42702296	42702321	26
D_chr04	TAAAA	AAAAT	10550497	10550521	25
D_chr04	AAAAT	AAAAT	14751783	14751807	25
D_chr04	AATAA	AAAAT	31033194	31033218	25
D_chr04	AAATA	AAAAT	41001496	41001520	25
D_chr04	TAAAA	AAAAT	49343777	49343801	25
D_chr04	TAAAA	AAAAT	49584119	49584143	25
D_chr04	ATTTT	AAAAT	56232447	56232471	25
D_chr04	ATTTT	AAAAT	3997909	3997932	24
D_chr04	TTTTA	AAAAT	5610185	5610208	24
D_chr04	ATAAA	AAAAT	9008982	9009005	24
D_chr04	TTTAT	AAAAT	12825388	12825411	24
D_chr04	TTTTA	AAAAT	23578180	23578203	24
D_chr04	AATAA	AAAAT	26887019	26887042	24
D_chr04	TTTAT	AAAAT	30123904	30123927	24
D_chr04	AAAAT	AAAAT	33036231	33036254	24
D_chr04	TTTTA	AAAAT	34451455	34451478	24
D_chr04	TTTTA	AAAAT	39151191	39151214	24
D_chr04	ATTTT	AAAAT	39618409	39618432	24
D_chr04	TAAAA	AAAAT	43690193	43690216	24
D_chr04	ATAAA	AAAAT	47112428	47112451	24
D_chr04	TTTAT	AAAAT	55325310	55325333	24
D_chr04	ATAAA	AAAAT	2706136	2706158	23
D_chr04	AAATA	AAAAT	5705414	5705436	23
D_chr04	AAAAT	AAAAT	10072106	10072128	23
D_chr04	AAATA	AAAAT	11831333	11831355	23
D_chr04	AAATA	AAAAT	12761584	12761606	23
D_chr04	TTATT	AAAAT	14463202	14463224	23
D_chr04	TTTTA	AAAAT	15390733	15390755	23
D_chr04	AAATA	AAAAT	15404696	15404718	23
D_chr04	TTTTA	AAAAT	19989203	19989225	23
D_chr04	AAATA	AAAAT	21709073	21709095	23
D_chr04	ATAAA	AAAAT	22337321	22337343	23
D_chr04	TATTT	AAAAT	23150408	23150430	23
D_chr04	AAAAT	AAAAT	33508579	33508601	23
D_chr04	TTTAT	AAAAT	34924905	34924927	23
D_chr04	AAAAT	AAAAT	39950884	39950906	23
D_chr04	TTATT	AAAAT	41210585	41210607	23
D_chr04	AAATA	AAAAT	43151362	43151384	23
D_chr04	AAAAT	AAAAT	50078687	50078709	23
D_chr04	TATTT	AAAAT	54454726	54454748	23
D_chr04	TTTTA	AAAAT	54595612	54595634	23
D_chr04	TTTTA	AAAAT	57004789	57004811	23
D_chr04	AAAAT	AAAAT	57423635	57423657	23
D_chr04	TTTTA	AAAAT	58424329	58424351	23
D_chr04	TTATT	AAAAT	1582995	1583016	22
D_chr04	TAAAA	AAAAT	5402576	5402597	22
D_chr04	ATTTT	AAAAT	6349477	6349498	22
D_chr04	TTTTA	AAAAT	10550541	10550562	22
D_chr04	AAATA	AAAAT	11223435	11223456	22
D_chr04	TTTTA	AAAAT	11767875	11767896	22
D_chr04	AAAAT	AAAAT	13542972	13542993	22
D_chr04	AATAA	AAAAT	14526706	14526727	22
D_chr04	AAAAT	AAAAT	15144699	15144720	22
D_chr04	TTTTA	AAAAT	23546599	23546620	22
D_chr04	TTATT	AAAAT	24863945	24863966	22
D_chr04	TATTT	AAAAT	26567112	26567133	22
D_chr04	ATAAA	AAAAT	29420643	29420664	22
D_chr04	AATAA	AAAAT	32106658	32106679	22
D_chr04	AATAA	AAAAT	32123949	32123970	22
D_chr04	TTATT	AAAAT	33858728	33858749	22
D_chr04	AAAAT	AAAAT	34097096	34097117	22
D_chr04	AAAAT	AAAAT	39095122	39095143	22
D_chr04	TTATT	AAAAT	39399546	39399567	22
D_chr04	TTATT	AAAAT	40877314	40877335	22
D_chr04	TTTAT	AAAAT	42877333	42877354	22
D_chr04	TTTTA	AAAAT	44653108	44653129	22
D_chr04	AATAA	AAAAT	45357819	45357840	22
D_chr04	TTTAT	AAAAT	47731072	47731093	22
D_chr04	AATAA	AAAAT	47904492	47904513	22
D_chr04	ATTTT	AAAAT	48913301	48913322	22
D_chr04	TAAAA	AAAAT	51305548	51305569	22
D_chr04	ATAAA	AAAAT	55644565	55644586	22
D_chr04	TTATT	AAAAT	56991427	56991448	22
D_chr04	AAATA	AAAAT	57420356	57420377	22
D_chr04	TAAAA	AAAAT	59262606	59262627	22
D_chr04	AAATA	AAAAT	60774518	60774539	22
D_chr04	ATTTT	AAAAT	5680289	5680309	21
D_chr04	ATAAA	AAAAT	6536784	6536804	21
D_chr04	ATAAA	AAAAT	7629378	7629398	21
D_chr04	AAAAT	AAAAT	11650641	11650661	21
D_chr04	AAAAT	AAAAT	14677274	14677294	21
D_chr04	TTATT	AAAAT	16313318	16313338	21
D_chr04	AAATA	AAAAT	18381302	18381322	21
D_chr04	AAATA	AAAAT	21572036	21572056	21
D_chr04	TATTT	AAAAT	21933562	21933582	21
D_chr04	TTTTA	AAAAT	26458550	26458570	21
D_chr04	TTTTA	AAAAT	26607687	26607707	21
D_chr04	TATTT	AAAAT	26634705	26634725	21
D_chr04	TAAAA	AAAAT	26748013	26748033	21
D_chr04	TAAAA	AAAAT	32545358	32545378	21
D_chr04	TATTT	AAAAT	33027498	33027518	21
D_chr04	AAATA	AAAAT	34684105	34684125	21
D_chr04	AAATA	AAAAT	35783905	35783925	21
D_chr04	AAATA	AAAAT	39095018	39095038	21
D_chr04	TAAAA	AAAAT	41290258	41290278	21
D_chr04	ATAAA	AAAAT	41361947	41361967	21
D_chr04	TTATT	AAAAT	43221400	43221420	21
D_chr04	TATTT	AAAAT	60293572	60293592	21
D_chr04	TTTAT	AAAAT	205088	205107	20
D_chr04	ATAAA	AAAAT	1419521	1419540	20
D_chr04	TAAAA	AAAAT	1770924	1770943	20
D_chr04	ATTTT	AAAAT	2080493	2080512	20
D_chr04	ATTTT	AAAAT	3246114	3246133	20
D_chr04	AAAAT	AAAAT	5200787	5200806	20
D_chr04	AAATA	AAAAT	6100179	6100198	20
D_chr04	TTTTA	AAAAT	6102306	6102325	20
D_chr04	TTTTA	AAAAT	7216057	7216076	20
D_chr04	ATAAA	AAAAT	9479915	9479934	20
D_chr04	ATTTT	AAAAT	9851987	9852006	20
D_chr04	TTTAT	AAAAT	15932600	15932619	20
D_chr04	AAAAT	AAAAT	17698299	17698318	20
D_chr04	TTTTA	AAAAT	18039555	18039574	20
D_chr04	ATTTT	AAAAT	21302207	21302226	20
D_chr04	ATTTT	AAAAT	24921849	24921868	20
D_chr04	ATAAA	AAAAT	25900986	25901005	20
D_chr04	TTTAT	AAAAT	25927690	25927709	20
D_chr04	ATTTT	AAAAT	26011194	26011213	20
D_chr04	TTTAT	AAAAT	28692299	28692318	20
D_chr04	ATTTT	AAAAT	29682764	29682783	20
D_chr04	TTTTA	AAAAT	31342162	31342181	20
D_chr04	TAAAA	AAAAT	39292095	39292114	20
D_chr04	AAAAT	AAAAT	39899146	39899165	20
D_chr04	TATTT	AAAAT	40470052	40470071	20
D_chr04	TTATT	AAAAT	42033677	42033696	20
D_chr04	AAAAT	AAAAT	42419469	42419488	20
D_chr04	TTATT	AAAAT	46134231	46134250	20
D_chr04	TAAAA	AAAAT	47660059	47660078	20
D_chr04	TATTT	AAAAT	49564016	49564035	20
D_chr04	ATAAA	AAAAT	50473988	50474007	20
D_chr04	ATTTT	AAAAT	52131155	52131174	20
D_chr04	TAAAA	AAAAT	55059122	55059141	20
D_chr04	ATAAA	AAAAT	55059929	55059948	20
D_chr04	TAAAA	AAAAT	55993186	55993205	20
D_chr04	ATTTT	AAAAT	57701957	57701976	20
D_chr04	AAAAT	AAAAT	58041291	58041310	20
D_chr04	TTTAT	AAAAT	60671207	60671226	20
D_chr04	AAAAT	AAAAT	61539094	61539113	20
D_chr04	AATAA	AAAAT	61859718	61859737	20
D_chr04	AAAAT	AAAAT	747518	747536	19
D_chr04	TAAAA	AAAAT	1559762	1559780	19
D_chr04	TATTT	AAAAT	1827063	1827081	19
D_chr04	TTTAT	AAAAT	2910306	2910324	19
D_chr04	AAAAT	AAAAT	10086623	10086641	19
D_chr04	AAAAT	AAAAT	10091550	10091568	19
D_chr04	AAAAT	AAAAT	11115809	11115827	19
D_chr04	TTTTA	AAAAT	12801875	12801893	19
D_chr04	ATTTT	AAAAT	13808960	13808978	19
D_chr04	TTTTA	AAAAT	14958650	14958668	19
D_chr04	AAATA	AAAAT	16798532	16798550	19
D_chr04	TATTT	AAAAT	17716315	17716333	19
D_chr04	AAAAT	AAAAT	19000745	19000763	19
D_chr04	TTTTA	AAAAT	21484710	21484728	19
D_chr04	TTTAT	AAAAT	25652209	25652227	19
D_chr04	ATAAA	AAAAT	27458267	27458285	19
D_chr04	AAAAT	AAAAT	28206547	28206565	19
D_chr04	AAAAT	AAAAT	35975252	35975270	19
D_chr04	TTTTA	AAAAT	36166489	36166507	19
D_chr04	TTATT	AAAAT	38757432	38757450	19
D_chr04	AAATA	AAAAT	39470115	39470133	19
D_chr04	TTTTA	AAAAT	39742905	39742923	19
D_chr04	TTTTA	AAAAT	39829102	39829120	19
D_chr04	AAAAT	AAAAT	41100426	41100444	19
D_chr04	TATTT	AAAAT	43571632	43571650	19
D_chr04	TTTTA	AAAAT	43666745	43666763	19
D_chr04	TTTTA	AAAAT	46878191	46878209	19
D_chr04	AAAAT	AAAAT	48575118	48575136	19
D_chr04	AAAAT	AAAAT	49813169	49813187	19
D_chr04	TAAAA	AAAAT	50207804	50207822	19
D_chr04	ATAAA	AAAAT	50386013	50386031	19
D_chr04	TTTTA	AAAAT	52203284	52203302	19
D_chr04	AAAAT	AAAAT	54771586	54771604	19
D_chr04	TTATT	AAAAT	56198222	56198240	19
D_chr04	AAAAT	AAAAT	56616499	56616517	19
D_chr04	TTTTA	AAAAT	57918231	57918249	19
D_chr04	TTTTA	AAAAT	60993710	60993728	19
D_chr04	AAATA	AAAAT	61155018	61155036	19
D_chr04	TAAAA	AAAAT	61745862	61745880	19
D_chr04	AATAA	AAAAT	61990487	61990505	19
D_chr04	AAAAT	AAAAT	1523557	1523574	18
D_chr04	AAATA	AAAAT	1883205	1883222	18
D_chr04	AAAAT	AAAAT	2055919	2055936	18
D_chr04	AATAA	AAAAT	2119491	2119508	18
D_chr04	TTATT	AAAAT	2175863	2175880	18
D_chr04	TTTAT	AAAAT	2268952	2268969	18
D_chr04	TAAAA	AAAAT	2405337	2405354	18
D_chr04	TTTAT	AAAAT	2707862	2707879	18
D_chr04	TTTAT	AAAAT	3298517	3298534	18
D_chr04	AAATA	AAAAT	6111505	6111522	18
D_chr04	TTTTA	AAAAT	6215341	6215358	18
D_chr04	TAAAA	AAAAT	8298163	8298180	18
D_chr04	AAAAT	AAAAT	11279095	11279112	18
D_chr04	TTTAT	AAAAT	12502256	12502273	18
D_chr04	TTATT	AAAAT	18312810	18312827	18
D_chr04	TTATT	AAAAT	18322106	18322123	18
D_chr04	TTTTA	AAAAT	18752277	18752294	18
D_chr04	ATTTT	AAAAT	23718188	23718205	18
D_chr04	TTTTA	AAAAT	29451012	29451029	18
D_chr04	TTTTA	AAAAT	29867594	29867611	18
D_chr04	TTTTA	AAAAT	31562298	31562315	18
D_chr04	AAAAT	AAAAT	33403708	33403725	18
D_chr04	TTTTA	AAAAT	34418346	34418363	18
D_chr04	TTTTA	AAAAT	34428887	34428904	18
D_chr04	AAAAT	AAAAT	35652320	35652337	18
D_chr04	ATTTT	AAAAT	37995185	37995202	18
D_chr04	TTTTA	AAAAT	38938871	38938888	18
D_chr04	AATAA	AAAAT	39096835	39096852	18
D_chr04	TTTTA	AAAAT	39608006	39608023	18
D_chr04	AAAAT	AAAAT	41161343	41161360	18
D_chr04	AAAAT	AAAAT	42110208	42110225	18
D_chr04	ATTTT	AAAAT	45277589	45277606	18
D_chr04	TTTAT	AAAAT	47900658	47900675	18
D_chr04	TTTTA	AAAAT	48243134	48243151	18
D_chr04	AATAA	AAAAT	50496309	50496326	18
D_chr04	TTTAT	AAAAT	50915314	50915331	18
D_chr04	ATAAA	AAAAT	54484672	54484689	18
D_chr04	TTATT	AAAAT	55032225	55032242	18
D_chr04	ATAAA	AAAAT	57235495	57235512	18
D_chr04	AAATA	AAAAT	57311239	57311256	18
D_chr04	ATTTT	AAAAT	57525626	57525643	18
D_chr04	TATTT	AAAAT	57721834	57721851	18
D_chr04	TTTAT	AAAAT	59178009	59178026	18
D_chr04	TATTT	AAAAT	59275689	59275706	18
D_chr04	AAATA	AAAAT	59740672	59740689	18
D_chr04	TAAAA	AAAAT	59868291	59868308	18
D_chr04	AAATA	AAAAT	60660894	60660911	18
D_chr04	AAATA	AAAAT	145758	145774	17
D_chr04	AAAAT	AAAAT	1098964	1098980	17
D_chr04	TTATT	AAAAT	1883175	1883191	17
D_chr04	AATAA	AAAAT	1932578	1932594	17
D_chr04	AATAA	AAAAT	2142322	2142338	17
D_chr04	AAAAT	AAAAT	2174222	2174238	17
D_chr04	ATTTT	AAAAT	2229011	2229027	17
D_chr04	TTATT	AAAAT	2396272	2396288	17
D_chr04	TTATT	AAAAT	2861976	2861992	17
D_chr04	AAAAT	AAAAT	4556635	4556651	17
D_chr04	TTATT	AAAAT	4683381	4683397	17
D_chr04	TTATT	AAAAT	5014564	5014580	17
D_chr04	TTATT	AAAAT	5126450	5126466	17
D_chr04	TTTAT	AAAAT	5166983	5166999	17
D_chr04	AATAA	AAAAT	5601885	5601901	17
D_chr04	TATTT	AAAAT	6449358	6449374	17
D_chr04	TTTAT	AAAAT	7184300	7184316	17
D_chr04	TATTT	AAAAT	8607633	8607649	17
D_chr04	TAAAA	AAAAT	8956330	8956346	17
D_chr04	TTATT	AAAAT	10318646	10318662	17
D_chr04	AATAA	AAAAT	10486082	10486098	17
D_chr04	TTATT	AAAAT	11203572	11203588	17
D_chr04	TTATT	AAAAT	11366465	11366481	17
D_chr04	AAATA	AAAAT	12412972	12412988	17
D_chr04	TTTTA	AAAAT	12657163	12657179	17
D_chr04	TTATT	AAAAT	14130459	14130475	17
D_chr04	TTATT	AAAAT	14267005	14267021	17
D_chr04	TTATT	AAAAT	14943902	14943918	17
D_chr04	AAATA	AAAAT	16094571	16094587	17
D_chr04	AATAA	AAAAT	19935735	19935751	17
D_chr04	TAAAA	AAAAT	20576441	20576457	17
D_chr04	ATTTT	AAAAT	20980199	20980215	17
D_chr04	TTATT	AAAAT	24712745	24712761	17
D_chr04	ATTTT	AAAAT	25422100	25422116	17
D_chr04	TATTT	AAAAT	28182257	28182273	17
D_chr04	TTTTA	AAAAT	29105105	29105121	17
D_chr04	TATTT	AAAAT	31504345	31504361	17
D_chr04	AATAA	AAAAT	33893544	33893560	17
D_chr04	TTATT	AAAAT	33968351	33968367	17
D_chr04	AAAAT	AAAAT	34641161	34641177	17
D_chr04	TTATT	AAAAT	36166231	36166247	17
D_chr04	TTATT	AAAAT	36368136	36368152	17
D_chr04	ATTTT	AAAAT	39512402	39512418	17
D_chr04	ATAAA	AAAAT	41065163	41065179	17
D_chr04	AAAAT	AAAAT	41662168	41662184	17
D_chr04	AAATA	AAAAT	41841168	41841184	17
D_chr04	TATTT	AAAAT	42420672	42420688	17
D_chr04	TTATT	AAAAT	44407180	44407196	17
D_chr04	TTATT	AAAAT	44654982	44654998	17
D_chr04	AAAAT	AAAAT	44916317	44916333	17
D_chr04	AAAAT	AAAAT	48767429	48767445	17
D_chr04	AAAAT	AAAAT	50023406	50023422	17
D_chr04	AAATA	AAAAT	50871636	50871652	17
D_chr04	AAAAT	AAAAT	51248618	51248634	17
D_chr04	TATTT	AAAAT	52346964	52346980	17
D_chr04	TTTAT	AAAAT	55005483	55005499	17
D_chr04	AAATA	AAAAT	55248259	55248275	17
D_chr04	AAATA	AAAAT	55487186	55487202	17
D_chr04	TAAAA	AAAAT	56093740	56093756	17
D_chr04	AAAAT	AAAAT	56220077	56220093	17
D_chr04	AAAAT	AAAAT	56587809	56587825	17
D_chr04	TTATT	AAAAT	58919930	58919946	17
D_chr04	ATTTT	AAAAT	58942689	58942705	17
D_chr04	TAAAA	AAAAT	59916456	59916472	17
D_chr04	AAATA	AAAAT	61042709	61042725	17
D_chr04	ATTTT	AAAAT	61377834	61377850	17
D_chr04	TAAAA	AAAAT	61454190	61454206	17
D_chr04	ATAAA	AAAAT	61581261	61581277	17
D_chr04	AAAAT	AAAAT	61584587	61584603	17
D_chr04	TAAAA	AAAAT	61792574	61792590	17
D_chr04	AAAAT	AAAAT	408672	408687	16
D_chr04	TAAAA	AAAAT	434042	434057	16
D_chr04	ATTTT	AAAAT	578596	578611	16
D_chr04	TAAAA	AAAAT	579498	579513	16
D_chr04	TTTTA	AAAAT	648527	648542	16
D_chr04	TTTTA	AAAAT	919765	919780	16
D_chr04	ATAAA	AAAAT	1180393	1180408	16
D_chr04	TTTTA	AAAAT	1267898	1267913	16
D_chr04	TTTAT	AAAAT	1536442	1536457	16
D_chr04	TATTT	AAAAT	1957923	1957938	16
D_chr04	AAATA	AAAAT	2861297	2861312	16
D_chr04	TTTTA	AAAAT	3121218	3121233	16
D_chr04	AAATA	AAAAT	3207514	3207529	16
D_chr04	AAAAT	AAAAT	3626425	3626440	16
D_chr04	AAAAT	AAAAT	3812652	3812667	16
D_chr04	AAAAT	AAAAT	3859695	3859710	16
D_chr04	ATAAA	AAAAT	4230400	4230415	16
D_chr04	TTTTA	AAAAT	4279277	4279292	16
D_chr04	AAAAT	AAAAT	4656271	4656286	16
D_chr04	AAATA	AAAAT	5077436	5077451	16
D_chr04	TATTT	AAAAT	5836291	5836306	16
D_chr04	ATTTT	AAAAT	6115594	6115609	16
D_chr04	TATTT	AAAAT	6988915	6988930	16
D_chr04	ATAAA	AAAAT	7429149	7429164	16
D_chr04	TATTT	AAAAT	7975496	7975511	16
D_chr04	TAAAA	AAAAT	8037022	8037037	16
D_chr04	TAAAA	AAAAT	8563105	8563120	16
D_chr04	AAAAT	AAAAT	8936678	8936693	16
D_chr04	TTTTA	AAAAT	9412986	9413001	16
D_chr04	ATAAA	AAAAT	12655923	12655938	16
D_chr04	TATTT	AAAAT	12829157	12829172	16
D_chr04	TATTT	AAAAT	12838918	12838933	16
D_chr04	TTTAT	AAAAT	13069513	13069528	16
D_chr04	AAAAT	AAAAT	13110593	13110608	16
D_chr04	TTTTA	AAAAT	13218548	13218563	16
D_chr04	ATAAA	AAAAT	13758335	13758350	16
D_chr04	TTTAT	AAAAT	14984396	14984411	16
D_chr04	TTTTA	AAAAT	16017339	16017354	16
D_chr04	ATAAA	AAAAT	16415310	16415325	16
D_chr04	AAAAT	AAAAT	17144513	17144528	16
D_chr04	TAAAA	AAAAT	17236582	17236597	16
D_chr04	TTTAT	AAAAT	17699879	17699894	16
D_chr04	TAAAA	AAAAT	17954637	17954652	16
D_chr04	TTTTA	AAAAT	18426520	18426535	16
D_chr04	TAAAA	AAAAT	19748499	19748514	16
D_chr04	TATTT	AAAAT	20310359	20310374	16
D_chr04	TATTT	AAAAT	20518359	20518374	16
D_chr04	AAATA	AAAAT	21320092	21320107	16
D_chr04	TTTTA	AAAAT	21558530	21558545	16
D_chr04	ATAAA	AAAAT	21591840	21591855	16
D_chr04	TTTTA	AAAAT	22003100	22003115	16
D_chr04	TAAAA	AAAAT	22160089	22160104	16
D_chr04	AAATA	AAAAT	22282932	22282947	16
D_chr04	TTTAT	AAAAT	26499713	26499728	16
D_chr04	AAATA	AAAAT	27030030	27030045	16
D_chr04	AATAA	AAAAT	28179170	28179185	16
D_chr04	TATTT	AAAAT	28546722	28546737	16
D_chr04	ATTTT	AAAAT	28644990	28645005	16
D_chr04	TATTT	AAAAT	29361100	29361115	16
D_chr04	TTTAT	AAAAT	30559957	30559972	16
D_chr04	TTTAT	AAAAT	30899996	30900011	16
D_chr04	TATTT	AAAAT	32151786	32151801	16
D_chr04	TTTTA	AAAAT	32452641	32452656	16
D_chr04	TTTTA	AAAAT	32772359	32772374	16
D_chr04	AAAAT	AAAAT	32838088	32838103	16
D_chr04	TTTTA	AAAAT	33207485	33207500	16
D_chr04	AAAAT	AAAAT	33411768	33411783	16
D_chr04	AATAA	AAAAT	33822461	33822476	16
D_chr04	ATAAA	AAAAT	34634825	34634840	16
D_chr04	TTTAT	AAAAT	34658248	34658263	16
D_chr04	TAAAA	AAAAT	34820386	34820401	16
D_chr04	TAAAA	AAAAT	34827920	34827935	16
D_chr04	AAAAT	AAAAT	35524212	35524227	16
D_chr04	TATTT	AAAAT	36595091	36595106	16
D_chr04	ATTTT	AAAAT	39014817	39014832	16
D_chr04	AAAAT	AAAAT	39807726	39807741	16
D_chr04	AAATA	AAAAT	40801101	40801116	16
D_chr04	TTTAT	AAAAT	41133708	41133723	16
D_chr04	TTTAT	AAAAT	41849300	41849315	16
D_chr04	TTTAT	AAAAT	42436089	42436104	16
D_chr04	ATTTT	AAAAT	42516471	42516486	16
D_chr04	TTTAT	AAAAT	42587193	42587208	16
D_chr04	TTTTA	AAAAT	42588623	42588638	16
D_chr04	AAAAT	AAAAT	42628010	42628025	16
D_chr04	TATTT	AAAAT	42654945	42654960	16
D_chr04	ATTTT	AAAAT	42745438	42745453	16
D_chr04	TTATT	AAAAT	43546640	43546655	16
D_chr04	TAAAA	AAAAT	43571663	43571678	16
D_chr04	ATAAA	AAAAT	45107987	45108002	16
D_chr04	AATAA	AAAAT	45456554	45456569	16
D_chr04	TTTTA	AAAAT	47113389	47113404	16
D_chr04	TTTTA	AAAAT	48001618	48001633	16
D_chr04	TATTT	AAAAT	48129988	48130003	16
D_chr04	TAAAA	AAAAT	48130395	48130410	16
D_chr04	AAAAT	AAAAT	48533008	48533023	16
D_chr04	TTTTA	AAAAT	49681130	49681145	16
D_chr04	TTTAT	AAAAT	50389927	50389942	16
D_chr04	AAAAT	AAAAT	50651244	50651259	16
D_chr04	TTTTA	AAAAT	50659965	50659980	16
D_chr04	AAAAT	AAAAT	51417401	51417416	16
D_chr04	TAAAA	AAAAT	51983456	51983471	16
D_chr04	TTTTA	AAAAT	51989538	51989553	16
D_chr04	TATTT	AAAAT	52183205	52183220	16
D_chr04	AAATA	AAAAT	52571290	52571305	16
D_chr04	TATTT	AAAAT	52981906	52981921	16
D_chr04	TTTAT	AAAAT	53576041	53576056	16
D_chr04	ATTTT	AAAAT	54539232	54539247	16
D_chr04	AAAAT	AAAAT	54583004	54583019	16
D_chr04	AAAAT	AAAAT	54667697	54667712	16
D_chr04	TAAAA	AAAAT	54681247	54681262	16
D_chr04	AATAA	AAAAT	54922188	54922203	16
D_chr04	AAAAT	AAAAT	55647161	55647176	16
D_chr04	TTTTA	AAAAT	55653352	55653367	16
D_chr04	ATAAA	AAAAT	55950276	55950291	16
D_chr04	TTTTA	AAAAT	56337547	56337562	16
D_chr04	AAAAT	AAAAT	57262798	57262813	16
D_chr04	TTTAT	AAAAT	57268591	57268606	16
D_chr04	ATTTT	AAAAT	57326794	57326809	16
D_chr04	TTTTA	AAAAT	57424790	57424805	16
D_chr04	TATTT	AAAAT	57641969	57641984	16
D_chr04	AAAAT	AAAAT	58179143	58179158	16
D_chr04	TTATT	AAAAT	59080547	59080562	16
D_chr04	AAATA	AAAAT	59552508	59552523	16
D_chr04	ATAAA	AAAAT	60150199	60150214	16
D_chr04	TTTAT	AAAAT	60454816	60454831	16
D_chr04	ATTTT	AAAAT	60795957	60795972	16
D_chr04	AAAAT	AAAAT	60972002	60972017	16
D_chr04	AAAAT	AAAAT	61328517	61328532	16
D_chr04	AATAA	AAAAT	61337812	61337827	16
D_chr04	TTTTA	AAAAT	61361414	61361429	16
D_chr04	TTATT	AAAAT	61511592	61511607	16
D_chr04	ATAAA	AAAAT	61927846	61927861	16
D_chr04	ATTTT	AAAAT	299205	299219	15
D_chr04	AAAAT	AAAAT	1178293	1178307	15
D_chr04	AAAAT	AAAAT	1195677	1195691	15
D_chr04	TATTT	AAAAT	1241472	1241486	15
D_chr04	ATTTT	AAAAT	1384602	1384616	15
D_chr04	AAAAT	AAAAT	1514558	1514572	15
D_chr04	AAAAT	AAAAT	2012445	2012459	15
D_chr04	AATAA	AAAAT	2204425	2204439	15
D_chr04	TAAAA	AAAAT	2308644	2308658	15
D_chr04	AAAAT	AAAAT	2797103	2797117	15
D_chr04	ATTTT	AAAAT	3330379	3330393	15
D_chr04	AAAAT	AAAAT	3779540	3779554	15
D_chr04	AAAAT	AAAAT	3999189	3999203	15
D_chr04	ATTTT	AAAAT	4314857	4314871	15
D_chr04	TTATT	AAAAT	4549739	4549753	15
D_chr04	TATTT	AAAAT	4609097	4609111	15
D_chr04	TTATT	AAAAT	4632771	4632785	15
D_chr04	AAAAT	AAAAT	4656323	4656337	15
D_chr04	ATTTT	AAAAT	4841168	4841182	15
D_chr04	AAAAT	AAAAT	5037844	5037858	15
D_chr04	AAAAT	AAAAT	5078587	5078601	15
D_chr04	AAAAT	AAAAT	5160001	5160015	15
D_chr04	ATTTT	AAAAT	5494726	5494740	15
D_chr04	TTTAT	AAAAT	5801081	5801095	15
D_chr04	AAATA	AAAAT	5881118	5881132	15
D_chr04	TTTTA	AAAAT	6192182	6192196	15
D_chr04	AAAAT	AAAAT	6511601	6511615	15
D_chr04	AAATA	AAAAT	6736264	6736278	15
D_chr04	AAATA	AAAAT	6783003	6783017	15
D_chr04	TTTAT	AAAAT	7237729	7237743	15
D_chr04	TAAAA	AAAAT	7471372	7471386	15
D_chr04	ATTTT	AAAAT	7542949	7542963	15
D_chr04	AAAAT	AAAAT	8243782	8243796	15
D_chr04	AAATA	AAAAT	8674257	8674271	15
D_chr04	AAATA	AAAAT	8821873	8821887	15
D_chr04	ATTTT	AAAAT	9168622	9168636	15
D_chr04	TAAAA	AAAAT	9198790	9198804	15
D_chr04	AAAAT	AAAAT	9364899	9364913	15
D_chr04	TATTT	AAAAT	9559321	9559335	15
D_chr04	ATTTT	AAAAT	9587690	9587704	15
D_chr04	ATTTT	AAAAT	9728716	9728730	15
D_chr04	AAAAT	AAAAT	11250716	11250730	15
D_chr04	TAAAA	AAAAT	11767841	11767855	15
D_chr04	TTATT	AAAAT	12227694	12227708	15
D_chr04	AAAAT	AAAAT	12326426	12326440	15
D_chr04	TTTTA	AAAAT	12688701	12688715	15
D_chr04	TAAAA	AAAAT	13127720	13127734	15
D_chr04	ATAAA	AAAAT	13464163	13464177	15
D_chr04	ATAAA	AAAAT	13473457	13473471	15
D_chr04	AAAAT	AAAAT	13479901	13479915	15
D_chr04	ATTTT	AAAAT	13818563	13818577	15
D_chr04	TTTTA	AAAAT	13832281	13832295	15
D_chr04	AAAAT	AAAAT	14042895	14042909	15
D_chr04	TTTTA	AAAAT	14734357	14734371	15
D_chr04	TTATT	AAAAT	14837770	14837784	15
D_chr04	AAATA	AAAAT	16379225	16379239	15
D_chr04	ATTTT	AAAAT	17185996	17186010	15
D_chr04	TAAAA	AAAAT	17311294	17311308	15
D_chr04	AAAAT	AAAAT	17667516	17667530	15
D_chr04	TATTT	AAAAT	18212502	18212516	15
D_chr04	AAAAT	AAAAT	18593786	18593800	15
D_chr04	AAAAT	AAAAT	18600981	18600995	15
D_chr04	ATAAA	AAAAT	18653081	18653095	15
D_chr04	TTTTA	AAAAT	21019522	21019536	15
D_chr04	TTTTA	AAAAT	21516773	21516787	15
D_chr04	AAAAT	AAAAT	21529051	21529065	15
D_chr04	TTATT	AAAAT	22530684	22530698	15
D_chr04	ATTTT	AAAAT	23354665	23354679	15
D_chr04	AAATA	AAAAT	23642489	23642503	15
D_chr04	ATTTT	AAAAT	24974484	24974498	15
D_chr04	TAAAA	AAAAT	25692935	25692949	15
D_chr04	AAAAT	AAAAT	26012574	26012588	15
D_chr04	ATTTT	AAAAT	26732406	26732420	15
D_chr04	TAAAA	AAAAT	27086902	27086916	15
D_chr04	TAAAA	AAAAT	27939635	27939649	15
D_chr04	ATTTT	AAAAT	27974506	27974520	15
D_chr04	TAAAA	AAAAT	28068195	28068209	15
D_chr04	ATTTT	AAAAT	28217161	28217175	15
D_chr04	ATTTT	AAAAT	28605405	28605419	15
D_chr04	ATTTT	AAAAT	28647301	28647315	15
D_chr04	AAAAT	AAAAT	28744941	28744955	15
D_chr04	TATTT	AAAAT	30404319	30404333	15
D_chr04	AAAAT	AAAAT	31160584	31160598	15
D_chr04	TAAAA	AAAAT	31809674	31809688	15
D_chr04	AAATA	AAAAT	32219753	32219767	15
D_chr04	TAAAA	AAAAT	32774886	32774900	15
D_chr04	TAAAA	AAAAT	33286626	33286640	15
D_chr04	AAAAT	AAAAT	33645973	33645987	15
D_chr04	TATTT	AAAAT	33927499	33927513	15
D_chr04	ATTTT	AAAAT	34158957	34158971	15
D_chr04	TATTT	AAAAT	34638131	34638145	15
D_chr04	TAAAA	AAAAT	34646516	34646530	15
D_chr04	TAAAA	AAAAT	34656555	34656569	15
D_chr04	AAAAT	AAAAT	34869532	34869546	15
D_chr04	TAAAA	AAAAT	35212891	35212905	15
D_chr04	AAAAT	AAAAT	35355623	35355637	15
D_chr04	AAATA	AAAAT	35555476	35555490	15
D_chr04	ATTTT	AAAAT	35793903	35793917	15
D_chr04	ATAAA	AAAAT	36007318	36007332	15
D_chr04	AATAA	AAAAT	38135695	38135709	15
D_chr04	AAAAT	AAAAT	38145210	38145224	15
D_chr04	AAAAT	AAAAT	38492372	38492386	15
D_chr04	TATTT	AAAAT	38709407	38709421	15
D_chr04	AAAAT	AAAAT	38941809	38941823	15
D_chr04	AAAAT	AAAAT	38946437	38946451	15
D_chr04	ATAAA	AAAAT	39096342	39096356	15
D_chr04	ATTTT	AAAAT	39153539	39153553	15
D_chr04	AAAAT	AAAAT	39389818	39389832	15
D_chr04	TATTT	AAAAT	39757601	39757615	15
D_chr04	TTTTA	AAAAT	39813426	39813440	15
D_chr04	AAAAT	AAAAT	40140913	40140927	15
D_chr04	TTTTA	AAAAT	40155991	40156005	15
D_chr04	TTATT	AAAAT	41015496	41015510	15
D_chr04	TTTTA	AAAAT	41546843	41546857	15
D_chr04	ATAAA	AAAAT	41646200	41646214	15
D_chr04	TTTTA	AAAAT	41813394	41813408	15
D_chr04	ATTTT	AAAAT	42341430	42341444	15
D_chr04	ATTTT	AAAAT	42788546	42788560	15
D_chr04	AAATA	AAAAT	43157172	43157186	15
D_chr04	AATAA	AAAAT	43345897	43345911	15
D_chr04	AAAAT	AAAAT	43479627	43479641	15
D_chr04	AAAAT	AAAAT	43692994	43693008	15
D_chr04	TATTT	AAAAT	43697142	43697156	15
D_chr04	TTTTA	AAAAT	43769476	43769490	15
D_chr04	ATAAA	AAAAT	44361263	44361277	15
D_chr04	TTTAT	AAAAT	44878641	44878655	15
D_chr04	ATTTT	AAAAT	45050365	45050379	15
D_chr04	ATTTT	AAAAT	45081186	45081200	15
D_chr04	TAAAA	AAAAT	45107597	45107611	15
D_chr04	TAAAA	AAAAT	45348122	45348136	15
D_chr04	TAAAA	AAAAT	45514150	45514164	15
D_chr04	AATAA	AAAAT	45760342	45760356	15
D_chr04	TTTTA	AAAAT	46373122	46373136	15
D_chr04	AAAAT	AAAAT	47021090	47021104	15
D_chr04	TTTTA	AAAAT	47082437	47082451	15
D_chr04	TTTTA	AAAAT	47759954	47759968	15
D_chr04	ATTTT	AAAAT	48036322	48036336	15
D_chr04	ATAAA	AAAAT	48284309	48284323	15
D_chr04	TTTTA	AAAAT	48439624	48439638	15
D_chr04	TTTAT	AAAAT	49023237	49023251	15
D_chr04	TTTAT	AAAAT	49585014	49585028	15
D_chr04	ATTTT	AAAAT	50103533	50103547	15
D_chr04	TAAAA	AAAAT	51047267	51047281	15
D_chr04	TTATT	AAAAT	51283021	51283035	15
D_chr04	TTTTA	AAAAT	51305589	51305603	15
D_chr04	AATAA	AAAAT	51434888	51434902	15
D_chr04	AAAAT	AAAAT	51456135	51456149	15
D_chr04	ATTTT	AAAAT	52027923	52027937	15
D_chr04	ATTTT	AAAAT	52761209	52761223	15
D_chr04	AAAAT	AAAAT	52956721	52956735	15
D_chr04	ATTTT	AAAAT	53559489	53559503	15
[truncated: 5,634 more rows]

## Sheet: D_chr05
Table S8-5. The exact positions and total lengths of all chromosome-specific SSRs on chr05 of Gossypium raimondii.
Sequence_Name	Motif	Motif_Standardized	SSR_Start	SSR_End	Total_Length
D_chr05	A	A	61703757	61703849	93
D_chr05	T	A	10743902	10743953	52
D_chr05	T	A	2189928	2189974	47
D_chr05	A	A	32190252	32190296	45
D_chr05	T	A	23670636	23670674	39
D_chr05	A	A	53913136	53913174	39
D_chr05	T	A	7525148	7525185	38
D_chr05	A	A	45533123	45533158	36
D_chr05	A	A	20143454	20143487	34
D_chr05	T	A	47762707	47762739	33
D_chr05	T	A	58284611	58284643	33
D_chr05	T	A	13600507	13600536	30
D_chr05	A	A	2627767	2627795	29
D_chr05	A	A	26595705	26595733	29
D_chr05	T	A	54814346	54814374	29
D_chr05	T	A	62450677	62450705	29
D_chr05	T	A	39032789	39032816	28
D_chr05	T	A	24339625	24339651	27
D_chr05	T	A	56336303	56336329	27
D_chr05	A	A	59617061	59617087	27
D_chr05	A	A	1045443	1045468	26
D_chr05	T	A	36289195	36289220	26
D_chr05	T	A	45932810	45932835	26
D_chr05	T	A	48317908	48317933	26
D_chr05	A	A	20154282	20154306	25
D_chr05	A	A	34821749	34821773	25
D_chr05	T	A	55786323	55786347	25
D_chr05	A	A	34636483	34636506	24
D_chr05	T	A	59902706	59902729	24
D_chr05	T	A	1756800	1756822	23
D_chr05	A	A	2272978	2273000	23
D_chr05	A	A	14767532	14767554	23
D_chr05	T	A	26825467	26825489	23
D_chr05	A	A	37428609	37428631	23
D_chr05	A	A	52793911	52793933	23
D_chr05	T	A	7415338	7415359	22
D_chr05	A	A	16180854	16180875	22
D_chr05	T	A	16559385	16559406	22
D_chr05	T	A	32435098	32435119	22
D_chr05	T	A	33442919	33442940	22
D_chr05	T	A	35367518	35367539	22
D_chr05	T	A	43093920	43093941	22
D_chr05	A	A	51516981	51517002	22
D_chr05	T	A	52655537	52655558	22
D_chr05	A	A	54473999	54474020	22
D_chr05	T	A	55397400	55397421	22
D_chr05	T	A	935372	935392	21
D_chr05	T	A	2757366	2757386	21
D_chr05	A	A	2866102	2866122	21
D_chr05	A	A	3004908	3004928	21
D_chr05	A	A	6573196	6573216	21
D_chr05	T	A	7211769	7211789	21
D_chr05	A	A	10611156	10611176	21
D_chr05	A	A	11212823	11212843	21
D_chr05	T	A	17158982	17159002	21
D_chr05	T	A	21035222	21035242	21
D_chr05	A	A	21409217	21409237	21
D_chr05	T	A	23339325	23339345	21
D_chr05	T	A	27766438	27766458	21
D_chr05	T	A	27992980	27993000	21
D_chr05	A	A	28512964	28512984	21
D_chr05	T	A	35552087	35552107	21
D_chr05	T	A	35677554	35677574	21
D_chr05	A	A	44091853	44091873	21
D_chr05	T	A	50890635	50890655	21
D_chr05	A	A	51726124	51726144	21
D_chr05	T	A	52261027	52261047	21
D_chr05	A	A	53539621	53539641	21
D_chr05	T	A	55200301	55200321	21
D_chr05	A	A	57514582	57514602	21
D_chr05	A	A	59744330	59744350	21
D_chr05	T	A	60838376	60838396	21
D_chr05	A	A	61243081	61243101	21
D_chr05	A	A	64031631	64031651	21
D_chr05	T	A	10319484	10319503	20
D_chr05	T	A	10591065	10591084	20
D_chr05	T	A	14428773	14428792	20
D_chr05	T	A	16306717	16306736	20
D_chr05	A	A	18188069	18188088	20
D_chr05	A	A	28849776	28849795	20
D_chr05	A	A	32207568	32207587	20
D_chr05	A	A	35902247	35902266	20
D_chr05	A	A	46501226	46501245	20
D_chr05	T	A	53321539	53321558	20
D_chr05	A	A	60031485	60031504	20
D_chr05	A	A	62281352	62281371	20
D_chr05	A	A	63542	63560	19
D_chr05	A	A	257436	257454	19
D_chr05	A	A	2025156	2025174	19
D_chr05	A	A	2370582	2370600	19
D_chr05	T	A	2924643	2924661	19
D_chr05	A	A	7613667	7613685	19
D_chr05	T	A	8751470	8751488	19
D_chr05	A	A	13763904	13763922	19
D_chr05	T	A	13815781	13815799	19
D_chr05	A	A	15390804	15390822	19
D_chr05	T	A	22357036	22357054	19
D_chr05	A	A	24081320	24081338	19
D_chr05	T	A	36145642	36145660	19
D_chr05	T	A	36770091	36770109	19
D_chr05	A	A	37303861	37303879	19
D_chr05	T	A	39592583	39592601	19
D_chr05	A	A	43400472	43400490	19
D_chr05	T	A	44546224	44546242	19
D_chr05	A	A	48990952	48990970	19
D_chr05	A	A	54133716	54133734	19
D_chr05	A	A	57860829	57860847	19
D_chr05	A	A	58951868	58951886	19
D_chr05	A	A	59153056	59153074	19
D_chr05	T	A	61132341	61132359	19
D_chr05	A	A	61524419	61524437	19
D_chr05	A	A	61611213	61611231	19
D_chr05	T	A	62816077	62816095	19
D_chr05	T	A	63432024	63432042	19
D_chr05	T	A	63707083	63707101	19
D_chr05	A	A	63982089	63982107	19
D_chr05	A	A	23658	23675	18
D_chr05	T	A	407552	407569	18
D_chr05	T	A	540654	540671	18
D_chr05	A	A	1968937	1968954	18
D_chr05	T	A	1988410	1988427	18
D_chr05	A	A	2884059	2884076	18
D_chr05	T	A	2902168	2902185	18
D_chr05	T	A	4729030	4729047	18
D_chr05	T	A	5802085	5802102	18
D_chr05	A	A	7508948	7508965	18
D_chr05	A	A	8705344	8705361	18
D_chr05	A	A	19947578	19947595	18
D_chr05	T	A	21079543	21079560	18
D_chr05	A	A	29305433	29305450	18
D_chr05	A	A	33060008	33060025	18
D_chr05	T	A	35997116	35997133	18
D_chr05	T	A	40780022	40780039	18
D_chr05	A	A	40845323	40845340	18
D_chr05	T	A	42837274	42837291	18
D_chr05	T	A	42951139	42951156	18
D_chr05	T	A	45958350	45958367	18
D_chr05	A	A	46784448	46784465	18
D_chr05	A	A	49126707	49126724	18
D_chr05	A	A	51042957	51042974	18
D_chr05	T	A	52332393	52332410	18
D_chr05	A	A	52806829	52806846	18
D_chr05	A	A	52928575	52928592	18
D_chr05	T	A	53012921	53012938	18
D_chr05	T	A	53410343	53410360	18
D_chr05	A	A	56192133	56192150	18
D_chr05	T	A	56978382	56978399	18
D_chr05	A	A	57196219	57196236	18
D_chr05	T	A	57797588	57797605	18
D_chr05	A	A	58547797	58547814	18
D_chr05	A	A	58645232	58645249	18
D_chr05	T	A	59688294	59688311	18
D_chr05	A	A	60427699	60427716	18
D_chr05	T	A	60806084	60806101	18
D_chr05	A	A	61013599	61013616	18
D_chr05	T	A	61161976	61161993	18
D_chr05	A	A	62124242	62124259	18
D_chr05	T	A	62887199	62887216	18
D_chr05	T	A	63822367	63822384	18
D_chr05	T	A	382445	382461	17
D_chr05	T	A	715908	715924	17
D_chr05	A	A	1753367	1753383	17
D_chr05	A	A	2359364	2359380	17
D_chr05	A	A	2379405	2379421	17
D_chr05	A	A	3335886	3335902	17
D_chr05	T	A	3435931	3435947	17
D_chr05	T	A	4168820	4168836	17
D_chr05	A	A	6059619	6059635	17
D_chr05	T	A	7091083	7091099	17
D_chr05	T	A	7345356	7345372	17
D_chr05	T	A	7497809	7497825	17
D_chr05	T	A	12226876	12226892	17
D_chr05	T	A	12255293	12255309	17
D_chr05	T	A	14679487	14679503	17
D_chr05	T	A	14958356	14958372	17
D_chr05	A	A	15023375	15023391	17
D_chr05	T	A	18178749	18178765	17
D_chr05	T	A	19738033	19738049	17
D_chr05	A	A	19748689	19748705	17
D_chr05	A	A	21047114	21047130	17
D_chr05	A	A	21669711	21669727	17
D_chr05	A	A	22865251	22865267	17
D_chr05	T	A	23428628	23428644	17
D_chr05	A	A	26853049	26853065	17
D_chr05	A	A	27730991	27731007	17
D_chr05	A	A	32931242	32931258	17
D_chr05	A	A	33697531	33697547	17
D_chr05	T	A	34806479	34806495	17
D_chr05	T	A	35897696	35897712	17
D_chr05	T	A	36161043	36161059	17
D_chr05	T	A	36409461	36409477	17
D_chr05	T	A	37339711	37339727	17
D_chr05	T	A	37612457	37612473	17
D_chr05	T	A	42859997	42860013	17
D_chr05	A	A	46304511	46304527	17
D_chr05	A	A	47609252	47609268	17
D_chr05	T	A	47857061	47857077	17
D_chr05	T	A	50553946	50553962	17
D_chr05	A	A	53336302	53336318	17
D_chr05	A	A	55070909	55070925	17
D_chr05	A	A	56970485	56970501	17
D_chr05	A	A	57518569	57518585	17
D_chr05	A	A	57876061	57876077	17
D_chr05	A	A	58471726	58471742	17
D_chr05	A	A	59616800	59616816	17
D_chr05	T	A	59869596	59869612	17
D_chr05	A	A	59965894	59965910	17
D_chr05	A	A	60381070	60381086	17
D_chr05	A	A	61398595	61398611	17
D_chr05	T	A	61471857	61471873	17
D_chr05	T	A	62121494	62121510	17
D_chr05	A	A	62241371	62241387	17
D_chr05	T	A	62690957	62690973	17
D_chr05	A	A	62717326	62717342	17
D_chr05	A	A	62778132	62778148	17
D_chr05	T	A	63386636	63386652	17
D_chr05	T	A	63516379	63516395	17
D_chr05	T	A	63853437	63853453	17
D_chr05	T	A	65106	65121	16
D_chr05	A	A	112091	112106	16
D_chr05	A	A	166594	166609	16
D_chr05	A	A	202461	202476	16
D_chr05	T	A	239599	239614	16
D_chr05	A	A	383636	383651	16
D_chr05	A	A	538787	538802	16
D_chr05	A	A	541675	541690	16
D_chr05	T	A	723104	723119	16
D_chr05	T	A	1123218	1123233	16
D_chr05	T	A	1162593	1162608	16
D_chr05	A	A	1577830	1577845	16
D_chr05	T	A	1638205	1638220	16
D_chr05	T	A	2238805	2238820	16
D_chr05	T	A	2374665	2374680	16
D_chr05	T	A	2466687	2466702	16
D_chr05	A	A	2911252	2911267	16
D_chr05	T	A	3714908	3714923	16
D_chr05	T	A	3799354	3799369	16
D_chr05	T	A	3803251	3803266	16
D_chr05	A	A	4109995	4110010	16
D_chr05	A	A	4532999	4533014	16
D_chr05	T	A	5233821	5233836	16
D_chr05	A	A	5253714	5253729	16
D_chr05	T	A	5339896	5339911	16
D_chr05	A	A	5380481	5380496	16
D_chr05	A	A	5687198	5687213	16
D_chr05	A	A	6420960	6420975	16
D_chr05	T	A	6469709	6469724	16
D_chr05	A	A	6560510	6560525	16
D_chr05	T	A	6570578	6570593	16
D_chr05	A	A	6593123	6593138	16
D_chr05	A	A	8260936	8260951	16
D_chr05	A	A	8450511	8450526	16
D_chr05	T	A	8511385	8511400	16
D_chr05	T	A	8677133	8677148	16
D_chr05	A	A	8864252	8864267	16
D_chr05	T	A	9429271	9429286	16
D_chr05	T	A	11526692	11526707	16
D_chr05	A	A	11628521	11628536	16
D_chr05	A	A	11646642	11646657	16
D_chr05	T	A	11775825	11775840	16
D_chr05	A	A	12577738	12577753	16
D_chr05	A	A	12678484	12678499	16
D_chr05	A	A	12868848	12868863	16
D_chr05	T	A	13201011	13201026	16
D_chr05	A	A	13602731	13602746	16
D_chr05	T	A	13762609	13762624	16
D_chr05	T	A	15938799	15938814	16
D_chr05	T	A	16391905	16391920	16
D_chr05	T	A	18250168	18250183	16
D_chr05	A	A	19279353	19279368	16
D_chr05	A	A	19777159	19777174	16
D_chr05	A	A	20886188	20886203	16
D_chr05	A	A	21365334	21365349	16
D_chr05	T	A	22913233	22913248	16
D_chr05	A	A	23375442	23375457	16
D_chr05	A	A	24197396	24197411	16
D_chr05	A	A	25053181	25053196	16
D_chr05	T	A	25766983	25766998	16
D_chr05	T	A	27328397	27328412	16
D_chr05	A	A	27330362	27330377	16
D_chr05	T	A	27488090	27488105	16
D_chr05	A	A	27964511	27964526	16
D_chr05	A	A	28070326	28070341	16
D_chr05	T	A	28163331	28163346	16
D_chr05	A	A	35423170	35423185	16
D_chr05	T	A	35598320	35598335	16
D_chr05	A	A	35850545	35850560	16
D_chr05	A	A	36253039	36253054	16
D_chr05	T	A	36472502	36472517	16
D_chr05	A	A	36824982	36824997	16
D_chr05	A	A	36907816	36907831	16
D_chr05	A	A	36910123	36910138	16
D_chr05	A	A	36919848	36919863	16
D_chr05	T	A	38482780	38482795	16
D_chr05	A	A	38535470	38535485	16
D_chr05	A	A	40390950	40390965	16
D_chr05	A	A	41050362	41050377	16
D_chr05	T	A	41156252	41156267	16
D_chr05	A	A	41713370	41713385	16
D_chr05	A	A	42568489	42568504	16
D_chr05	A	A	42569867	42569882	16
D_chr05	T	A	42588521	42588536	16
D_chr05	A	A	45858860	45858875	16
D_chr05	T	A	46084804	46084819	16
D_chr05	T	A	47126852	47126867	16
D_chr05	A	A	48968608	48968623	16
D_chr05	A	A	49070554	49070569	16
D_chr05	A	A	49267981	49267996	16
D_chr05	T	A	49938239	49938254	16
D_chr05	T	A	50302845	50302860	16
D_chr05	T	A	50370721	50370736	16
D_chr05	A	A	52288654	52288669	16
D_chr05	T	A	52411872	52411887	16
D_chr05	A	A	52719658	52719673	16
D_chr05	T	A	53048068	53048083	16
D_chr05	A	A	53813265	53813280	16
D_chr05	T	A	54967755	54967770	16
D_chr05	A	A	54979523	54979538	16
D_chr05	T	A	56522604	56522619	16
D_chr05	T	A	56910240	56910255	16
D_chr05	A	A	57176683	57176698	16
D_chr05	A	A	57190207	57190222	16
D_chr05	T	A	57202400	57202415	16
D_chr05	T	A	57398016	57398031	16
D_chr05	T	A	57518278	57518293	16
D_chr05	T	A	57537355	57537370	16
D_chr05	T	A	58009475	58009490	16
D_chr05	T	A	58486502	58486517	16
D_chr05	T	A	58518222	58518237	16
D_chr05	T	A	58920461	58920476	16
D_chr05	T	A	59110998	59111013	16
D_chr05	A	A	59114300	59114315	16
D_chr05	A	A	59130806	59130821	16
D_chr05	T	A	59179614	59179629	16
D_chr05	A	A	59451194	59451209	16
D_chr05	T	A	59702663	59702678	16
D_chr05	T	A	59728193	59728208	16
D_chr05	T	A	59865011	59865026	16
D_chr05	A	A	59923273	59923288	16
D_chr05	A	A	60045769	60045784	16
D_chr05	A	A	60059813	60059828	16
D_chr05	A	A	60197056	60197071	16
D_chr05	T	A	60241487	60241502	16
D_chr05	T	A	61228692	61228707	16
D_chr05	A	A	61423904	61423919	16
D_chr05	A	A	61678623	61678638	16
D_chr05	T	A	61741913	61741928	16
D_chr05	A	A	61916445	61916460	16
D_chr05	T	A	62036040	62036055	16
D_chr05	T	A	62178556	62178571	16
D_chr05	T	A	62191589	62191604	16
D_chr05	A	A	62279155	62279170	16
D_chr05	A	A	62345678	62345693	16
D_chr05	T	A	62374130	62374145	16
D_chr05	T	A	62461310	62461325	16
D_chr05	A	A	62649583	62649598	16
D_chr05	T	A	62691986	62692001	16
D_chr05	A	A	62806359	62806374	16
D_chr05	A	A	63233168	63233183	16
D_chr05	A	A	63314132	63314147	16
D_chr05	T	A	63507572	63507587	16
D_chr05	T	A	63517915	63517930	16
D_chr05	T	A	63608605	63608620	16
D_chr05	T	A	63731541	63731556	16
D_chr05	T	A	63783138	63783153	16
D_chr05	T	A	63892606	63892621	16
D_chr05	A	A	217744	217758	15
D_chr05	A	A	234130	234144	15
D_chr05	A	A	258134	258148	15
D_chr05	T	A	276921	276935	15
D_chr05	T	A	522097	522111	15
D_chr05	T	A	569452	569466	15
D_chr05	T	A	872140	872154	15
D_chr05	T	A	956122	956136	15
D_chr05	A	A	1291906	1291920	15
D_chr05	A	A	1343381	1343395	15
D_chr05	T	A	1519599	1519613	15
D_chr05	A	A	1758614	1758628	15
D_chr05	A	A	1855247	1855261	15
D_chr05	T	A	1982592	1982606	15
D_chr05	A	A	2267863	2267877	15
D_chr05	T	A	2278645	2278659	15
D_chr05	A	A	2626285	2626299	15
D_chr05	T	A	2807609	2807623	15
D_chr05	A	A	2882825	2882839	15
D_chr05	A	A	3011933	3011947	15
D_chr05	A	A	3324535	3324549	15
D_chr05	A	A	3885421	3885435	15
D_chr05	A	A	3936919	3936933	15
D_chr05	T	A	3992682	3992696	15
D_chr05	T	A	4031818	4031832	15
D_chr05	A	A	4059429	4059443	15
D_chr05	A	A	4181332	4181346	15
D_chr05	T	A	4299530	4299544	15
D_chr05	A	A	4391064	4391078	15
D_chr05	T	A	4602825	4602839	15
D_chr05	A	A	4806069	4806083	15
D_chr05	A	A	4959630	4959644	15
D_chr05	A	A	5293644	5293658	15
D_chr05	T	A	5346915	5346929	15
D_chr05	T	A	5383574	5383588	15
D_chr05	A	A	5647983	5647997	15
D_chr05	A	A	5954778	5954792	15
D_chr05	T	A	6096095	6096109	15
D_chr05	A	A	6425411	6425425	15
D_chr05	A	A	6815656	6815670	15
D_chr05	A	A	7014891	7014905	15
D_chr05	T	A	7244329	7244343	15
D_chr05	T	A	7288373	7288387	15
D_chr05	A	A	7500573	7500587	15
D_chr05	T	A	7698852	7698866	15
D_chr05	T	A	7894661	7894675	15
D_chr05	A	A	8342116	8342130	15
D_chr05	T	A	8694482	8694496	15
D_chr05	T	A	8700856	8700870	15
D_chr05	T	A	8860892	8860906	15
D_chr05	T	A	8888428	8888442	15
D_chr05	T	A	9788137	9788151	15
D_chr05	A	A	10145260	10145274	15
D_chr05	T	A	10284883	10284897	15
D_chr05	T	A	10341534	10341548	15
D_chr05	A	A	10425512	10425526	15
D_chr05	T	A	10616111	10616125	15
D_chr05	T	A	11199928	11199942	15
D_chr05	A	A	11906219	11906233	15
D_chr05	A	A	12208553	12208567	15
D_chr05	A	A	12419080	12419094	15
D_chr05	T	A	12846052	12846066	15
D_chr05	A	A	14653834	14653848	15
D_chr05	A	A	14683466	14683480	15
D_chr05	A	A	14780013	14780027	15
D_chr05	A	A	15173451	15173465	15
D_chr05	T	A	15272499	15272513	15
D_chr05	A	A	15417486	15417500	15
D_chr05	T	A	15417528	15417542	15
D_chr05	T	A	15536108	15536122	15
D_chr05	A	A	15759028	15759042	15
D_chr05	A	A	15924818	15924832	15
D_chr05	A	A	16132841	16132855	15
D_chr05	T	A	16391817	16391831	15
D_chr05	A	A	17708402	17708416	15
D_chr05	A	A	17916435	17916449	15
D_chr05	T	A	18631606	18631620	15
D_chr05	T	A	19248433	19248447	15
D_chr05	A	A	19701805	19701819	15
D_chr05	T	A	19948204	19948218	15
D_chr05	T	A	20062368	20062382	15
D_chr05	T	A	20440988	20441002	15
D_chr05	T	A	21542712	21542726	15
D_chr05	T	A	21791853	21791867	15
D_chr05	A	A	22234290	22234304	15
D_chr05	T	A	23294964	23294978	15
D_chr05	A	A	23426673	23426687	15
D_chr05	T	A	24812452	24812466	15
D_chr05	A	A	25807085	25807099	15
D_chr05	A	A	26098022	26098036	15
D_chr05	A	A	26193789	26193803	15
D_chr05	A	A	26646294	26646308	15
D_chr05	A	A	28080427	28080441	15
D_chr05	T	A	28091697	28091711	15
D_chr05	T	A	28829576	28829590	15
D_chr05	T	A	28997709	28997723	15
D_chr05	A	A	29002075	29002089	15
D_chr05	T	A	29423594	29423608	15
D_chr05	A	A	29535754	29535768	15
D_chr05	T	A	31500007	31500021	15
D_chr05	A	A	31727014	31727028	15
D_chr05	T	A	31971585	31971599	15
D_chr05	A	A	33439903	33439917	15
D_chr05	T	A	34196851	34196865	15
D_chr05	A	A	34352607	34352621	15
D_chr05	T	A	35444814	35444828	15
D_chr05	T	A	36153605	36153619	15
D_chr05	T	A	36159887	36159901	15
D_chr05	T	A	36171572	36171586	15
D_chr05	A	A	36201082	36201096	15
D_chr05	T	A	36501517	36501531	15
D_chr05	T	A	36502647	36502661	15
D_chr05	T	A	36546352	36546366	15
D_chr05	A	A	36824432	36824446	15
D_chr05	T	A	37602706	37602720	15
D_chr05	T	A	37608179	37608193	15
D_chr05	T	A	38535564	38535578	15
D_chr05	T	A	39062457	39062471	15
D_chr05	T	A	39079055	39079069	15
D_chr05	A	A	39928839	39928853	15
D_chr05	A	A	40006905	40006919	15
D_chr05	T	A	40682681	40682695	15
D_chr05	A	A	40776543	40776557	15
D_chr05	A	A	40840820	40840834	15
D_chr05	A	A	41048064	41048078	15
D_chr05	T	A	41404002	41404016	15
D_chr05	T	A	41660752	41660766	15
D_chr05	A	A	41845434	41845448	15
D_chr05	A	A	42116347	42116361	15
D_chr05	T	A	42308656	42308670	15
D_chr05	T	A	42409109	42409123	15
D_chr05	T	A	43625954	43625968	15
D_chr05	A	A	45130347	45130361	15
D_chr05	T	A	45480571	45480585	15
D_chr05	A	A	45727807	45727821	15
D_chr05	T	A	46517368	46517382	15
D_chr05	A	A	47109814	47109828	15
D_chr05	A	A	47418973	47418987	15
D_chr05	A	A	47436257	47436271	15
D_chr05	A	A	47532179	47532193	15
D_chr05	T	A	48337626	48337640	15
D_chr05	T	A	49030093	49030107	15
D_chr05	T	A	49444684	49444698	15
D_chr05	T	A	49692051	49692065	15
D_chr05	A	A	50136990	50137004	15
D_chr05	A	A	50403594	50403608	15
D_chr05	A	A	50793640	50793654	15
D_chr05	A	A	50854216	50854230	15
D_chr05	A	A	51080279	51080293	15
D_chr05	A	A	51648346	51648360	15
D_chr05	A	A	51732630	51732644	15
D_chr05	A	A	51856882	51856896	15
D_chr05	T	A	52118780	52118794	15
D_chr05	T	A	52266932	52266946	15
D_chr05	A	A	52332061	52332075	15
D_chr05	A	A	52806974	52806988	15
D_chr05	A	A	52997416	52997430	15
D_chr05	T	A	53304001	53304015	15
D_chr05	T	A	53319237	53319251	15
D_chr05	T	A	53359805	53359819	15
D_chr05	A	A	53384824	53384838	15
D_chr05	T	A	53714725	53714739	15
D_chr05	A	A	54213306	54213320	15
D_chr05	T	A	54368628	54368642	15
D_chr05	A	A	54387614	54387628	15
D_chr05	T	A	54391046	54391060	15
D_chr05	A	A	54967282	54967296	15
D_chr05	T	A	55481763	55481777	15
D_chr05	T	A	55541051	55541065	15
D_chr05	A	A	56185466	56185480	15
D_chr05	A	A	56299246	56299260	15
D_chr05	T	A	56658920	56658934	15
D_chr05	A	A	56934374	56934388	15
D_chr05	A	A	57302994	57303008	15
D_chr05	T	A	57314848	57314862	15
D_chr05	T	A	57676574	57676588	15
D_chr05	A	A	57946746	57946760	15
D_chr05	A	A	58049770	58049784	15
D_chr05	A	A	58299211	58299225	15
D_chr05	T	A	58364914	58364928	15
D_chr05	T	A	58441178	58441192	15
D_chr05	T	A	58559251	58559265	15
D_chr05	T	A	58652624	58652638	15
D_chr05	A	A	58905385	58905399	15
D_chr05	T	A	59075879	59075893	15
D_chr05	T	A	59160335	59160349	15
D_chr05	A	A	59215797	59215811	15
D_chr05	A	A	59262016	59262030	15
D_chr05	A	A	59424597	59424611	15
D_chr05	A	A	59729440	59729454	15
D_chr05	A	A	59927285	59927299	15
D_chr05	T	A	60173606	60173620	15
D_chr05	A	A	60263311	60263325	15
D_chr05	A	A	60362031	60362045	15
D_chr05	A	A	60365669	60365683	15
D_chr05	A	A	60617788	60617802	15
D_chr05	T	A	60621775	60621789	15
D_chr05	T	A	60828510	60828524	15
D_chr05	A	A	61163591	61163605	15
D_chr05	T	A	61186403	61186417	15
D_chr05	A	A	61210535	61210549	15
D_chr05	A	A	61352298	61352312	15
D_chr05	A	A	61374775	61374789	15
D_chr05	T	A	61864014	61864028	15
D_chr05	A	A	62057179	62057193	15
D_chr05	T	A	62102479	62102493	15
D_chr05	T	A	62525170	62525184	15
D_chr05	A	A	62680154	62680168	15
D_chr05	T	A	62787672	62787686	15
D_chr05	A	A	62876854	62876868	15
D_chr05	T	A	63348438	63348452	15
D_chr05	T	A	63405030	63405044	15
D_chr05	A	A	63435845	63435859	15
D_chr05	A	A	63456865	63456879	15
D_chr05	T	A	63483660	63483674	15
D_chr05	T	A	63642532	63642546	15
D_chr05	T	A	63995008	63995022	15
D_chr05	A	A	64058537	64058551	15
D_chr05	TTTTTG	AAAAAC	59753977	59754010	34
D_chr05	AAAAAC	AAAAAC	13341820	13341847	28
D_chr05	AACAAA	AAAAAC	26359643	26359666	24
D_chr05	AAAAAC	AAAAAC	46511782	46511805	24
D_chr05	CAAAAA	AAAAAC	50208016	50208039	24
D_chr05	AAAAAC	AAAAAC	5753409	5753431	23
D_chr05	TTTTTG	AAAAAC	9623957	9623979	23
D_chr05	TGTTTT	AAAAAC	23096237	23096259	23
D_chr05	TTTTGT	AAAAAC	36345940	36345962	23
D_chr05	CAAAAA	AAAAAC	42561889	42561911	23
D_chr05	TTTTTG	AAAAAC	27700541	27700562	22
D_chr05	CAAAAA	AAAAAC	2375571	2375591	21
D_chr05	AAAACA	AAAAAC	10607519	10607538	20
D_chr05	AACAAA	AAAAAC	1356572	1356590	19
D_chr05	AACAAA	AAAAAC	17056429	17056447	19
D_chr05	TGTTTT	AAAAAC	33181268	33181286	19
D_chr05	TTTTGT	AAAAAC	44751164	44751182	19
D_chr05	AAAAAC	AAAAAC	56530896	56530914	19
D_chr05	GTTTTT	AAAAAC	17834154	17834171	18
D_chr05	CAAAAA	AAAAAC	31499952	31499969	18
D_chr05	AAAAAC	AAAAAC	47755800	47755817	18
D_chr05	TTTTTG	AAAAAC	58242152	58242169	18
D_chr05	AAAACA	AAAAAC	62941990	62942007	18
D_chr05	AAAAAG	AAAAAG	49070165	49070211	47
D_chr05	AAAGAA	AAAAAG	50369667	50369708	42
D_chr05	GAAAAA	AAAAAG	23087904	23087944	41
D_chr05	AGAAAA	AAAAAG	17999627	17999661	35
D_chr05	TTTTTC	AAAAAG	46227216	46227250	35
D_chr05	GAAAAA	AAAAAG	19207601	19207634	34
D_chr05	TTCTTT	AAAAAG	38524967	38525000	34
D_chr05	TTTTCT	AAAAAG	43419189	43419222	34
D_chr05	TTTTCT	AAAAAG	51697569	51697602	34
D_chr05	TTTCTT	AAAAAG	4848150	4848182	33
D_chr05	TTTCTT	AAAAAG	29655834	29655866	33
D_chr05	AAAAAG	AAAAAG	16813390	16813417	28
D_chr05	TTTTTC	AAAAAG	51702368	51702395	28
D_chr05	TTCTTT	AAAAAG	61004730	61004756	27
D_chr05	AAAGAA	AAAAAG	7138708	7138733	26
D_chr05	GAAAAA	AAAAAG	27218639	27218664	26
D_chr05	AAAGAA	AAAAAG	37007084	37007109	26
D_chr05	AAAAAG	AAAAAG	40934897	40934922	26
D_chr05	AAAGAA	AAAAAG	60530952	60530977	26
D_chr05	TTTCTT	AAAAAG	34466703	34466727	25
D_chr05	AGAAAA	AAAAAG	3334478	3334501	24
D_chr05	CTTTTT	AAAAAG	11218194	11218217	24
D_chr05	GAAAAA	AAAAAG	18426835	18426858	24
D_chr05	CTTTTT	AAAAAG	37429702	37429725	24
D_chr05	AAAAAG	AAAAAG	54693838	54693861	24
D_chr05	CTTTTT	AAAAAG	59715138	59715161	24
D_chr05	AAAAAG	AAAAAG	60287454	60287477	24
D_chr05	AAAAAG	AAAAAG	60624643	60624666	24
D_chr05	AAAAAG	AAAAAG	61877706	61877729	24
D_chr05	TTTTTC	AAAAAG	422500	422522	23
D_chr05	TTTTTC	AAAAAG	5571410	5571432	23
D_chr05	TTTTCT	AAAAAG	12988593	12988615	23
D_chr05	TTTTTC	AAAAAG	25578265	25578287	23
D_chr05	AAAAAG	AAAAAG	43712361	43712383	23
D_chr05	TTTTTC	AAAAAG	47047197	47047219	23
D_chr05	GAAAAA	AAAAAG	35861041	35861062	22
D_chr05	TTTTCT	AAAAAG	36134707	36134728	22
D_chr05	AAAAGA	AAAAAG	37608501	37608522	22
D_chr05	TTTCTT	AAAAAG	41898313	41898334	22
D_chr05	TTTTTC	AAAAAG	41957243	41957264	22
D_chr05	AAAAAG	AAAAAG	43003778	43003799	22
D_chr05	AAAAAG	AAAAAG	46024923	46024944	22
D_chr05	TTTTCT	AAAAAG	49198325	49198346	22
D_chr05	TTTTTC	AAAAAG	63718597	63718618	22
D_chr05	AAAAAG	AAAAAG	2526227	2526247	21
D_chr05	AAGAAA	AAAAAG	4808816	4808836	21
D_chr05	AAAAAG	AAAAAG	18108577	18108597	21
D_chr05	TTTTTC	AAAAAG	21831466	21831486	21
D_chr05	AAAAAG	AAAAAG	23658969	23658989	21
D_chr05	AAAAAG	AAAAAG	24313155	24313175	21
D_chr05	TTTCTT	AAAAAG	33744940	33744960	21
D_chr05	TTTTTC	AAAAAG	38352631	38352651	21
D_chr05	TTTCTT	AAAAAG	40019887	40019907	21
D_chr05	AAAAAG	AAAAAG	40825539	40825559	21
D_chr05	TTTCTT	AAAAAG	61005317	61005337	21
D_chr05	AAAAAG	AAAAAG	3611481	3611500	20
D_chr05	AAAAGA	AAAAAG	5896553	5896572	20
D_chr05	AAAAAG	AAAAAG	9308856	9308875	20
D_chr05	AAAAAG	AAAAAG	12981015	12981034	20
D_chr05	TTTTTC	AAAAAG	24190208	24190227	20
D_chr05	TCTTTT	AAAAAG	29024526	29024545	20
D_chr05	AAGAAA	AAAAAG	33516708	33516727	20
D_chr05	AAAAAG	AAAAAG	41712988	41713007	20
D_chr05	TTTCTT	AAAAAG	41724301	41724320	20
D_chr05	GAAAAA	AAAAAG	2711999	2712017	19
D_chr05	AAAAAG	AAAAAG	4521698	4521716	19
D_chr05	TTCTTT	AAAAAG	6469226	6469244	19
D_chr05	AAAGAA	AAAAAG	11480342	11480360	19
D_chr05	CTTTTT	AAAAAG	14144150	14144168	19
D_chr05	TTTTCT	AAAAAG	19228560	19228578	19
D_chr05	AGAAAA	AAAAAG	30878247	30878265	19
D_chr05	GAAAAA	AAAAAG	42568550	42568568	19
D_chr05	AAAAAG	AAAAAG	52070354	52070372	19
D_chr05	AAAAGA	AAAAAG	3352803	3352820	18
D_chr05	CTTTTT	AAAAAG	9647703	9647720	18
D_chr05	AAAAAG	AAAAAG	16705196	16705213	18
D_chr05	AAGAAA	AAAAAG	17999602	17999619	18
D_chr05	TTTCTT	AAAAAG	21623891	21623908	18
D_chr05	TTCTTT	AAAAAG	22212526	22212543	18
D_chr05	AGAAAA	AAAAAG	22553014	22553031	18
D_chr05	CTTTTT	AAAAAG	23375010	23375027	18
D_chr05	TTTTTC	AAAAAG	26190063	26190080	18
D_chr05	TTTTTC	AAAAAG	26222887	26222904	18
D_chr05	AAAGAA	AAAAAG	27166161	27166178	18
D_chr05	AAAAGA	AAAAAG	28300125	28300142	18
D_chr05	AAAAAG	AAAAAG	29802069	29802086	18
D_chr05	AAAAAG	AAAAAG	32190330	32190347	18
D_chr05	AAGAAA	AAAAAG	33031828	33031845	18
D_chr05	AAGAAA	AAAAAG	38258408	38258425	18
D_chr05	TTTTTC	AAAAAG	40307155	40307172	18
D_chr05	AAAAAG	AAAAAG	43719884	43719901	18
D_chr05	GAAAAA	AAAAAG	44745763	44745780	18
D_chr05	AAAAGA	AAAAAG	48375348	48375365	18
D_chr05	TTTTCT	AAAAAG	50199828	50199845	18
D_chr05	AAAAAG	AAAAAG	56790751	56790768	18
D_chr05	TTCTTT	AAAAAG	58759530	58759547	18
D_chr05	GAAAAA	AAAAAG	59667739	59667756	18
D_chr05	AAAAAG	AAAAAG	60513381	60513398	18
D_chr05	AATAAA	AAAAAT	14166160	14166232	73
D_chr05	ATTTTT	AAAAAT	59753884	59753943	60
D_chr05	AAAATA	AAAAAT	39310967	39311020	54
D_chr05	TTTTAT	AAAAAT	53641844	53641894	51
D_chr05	AAAATA	AAAAAT	18085264	18085309	46
D_chr05	TTTTTA	AAAAAT	19188316	19188353	38
D_chr05	TATTTT	AAAAAT	17175996	17176032	37
D_chr05	ATTTTT	AAAAAT	32613595	32613630	36
D_chr05	TTTTTA	AAAAAT	4610864	4610898	35
D_chr05	TTTTAT	AAAAAT	8637143	8637177	35
D_chr05	AAAATA	AAAAAT	12428532	12428566	35
D_chr05	TAAAAA	AAAAAT	60895255	60895289	35
D_chr05	AAAATA	AAAAAT	29301426	29301459	34
D_chr05	TTTTAT	AAAAAT	61833270	61833303	34
D_chr05	AAAAAT	AAAAAT	54989178	54989210	33
D_chr05	AAAATA	AAAAAT	13102204	13102235	32
D_chr05	TTTATT	AAAAAT	38741589	38741620	32
D_chr05	TAAAAA	AAAAAT	39103642	39103673	32
D_chr05	TTATTT	AAAAAT	2464164	2464192	29
D_chr05	AAATAA	AAAAAT	7239980	7240008	29
D_chr05	ATAAAA	AAAAAT	13103170	13103198	29
D_chr05	AAAATA	AAAAAT	45975480	45975508	29
D_chr05	AAAATA	AAAAAT	50759243	50759271	29
D_chr05	TTTTAT	AAAAAT	304295	304322	28
D_chr05	AAAAAT	AAAAAT	12396763	12396790	28
D_chr05	AAAATA	AAAAAT	50899590	50899617	28
D_chr05	TTATTT	AAAAAT	3806505	3806531	27
D_chr05	AAATAA	AAAAAT	6589498	6589524	27
D_chr05	AAAATA	AAAAAT	26886834	26886860	27
D_chr05	AAATAA	AAAAAT	6589205	6589230	26
D_chr05	TTTTAT	AAAAAT	14478218	14478243	26
D_chr05	TTATTT	AAAAAT	17326865	17326890	26
D_chr05	AAAATA	AAAAAT	19693661	19693686	26
D_chr05	ATAAAA	AAAAAT	25119947	25119972	26
D_chr05	TTATTT	AAAAAT	31418376	31418401	26
D_chr05	TAAAAA	AAAAAT	43401048	43401073	26
D_chr05	AAAAAT	AAAAAT	59306812	59306837	26
D_chr05	ATAAAA	AAAAAT	3023310	3023334	25
D_chr05	TTATTT	AAAAAT	7721825	7721849	25
D_chr05	ATTTTT	AAAAAT	12184684	12184708	25
D_chr05	TATTTT	AAAAAT	13234916	13234940	25
D_chr05	TATTTT	AAAAAT	18194652	18194676	25
D_chr05	TAAAAA	AAAAAT	29528326	29528350	25
D_chr05	TATTTT	AAAAAT	30018008	30018032	25
D_chr05	AAATAA	AAAAAT	41996266	41996290	25
D_chr05	TTTATT	AAAAAT	59254875	59254899	25
D_chr05	TTTTTA	AAAAAT	63176718	63176742	25
D_chr05	TAAAAA	AAAAAT	3936356	3936379	24
D_chr05	TTTTTA	AAAAAT	5607347	5607370	24
D_chr05	TTTTAT	AAAAAT	6984297	6984320	24
D_chr05	TATTTT	AAAAAT	11195172	11195195	24
D_chr05	AAAAAT	AAAAAT	33802710	33802733	24
D_chr05	TAAAAA	AAAAAT	34806797	34806820	24
D_chr05	AAAAAT	AAAAAT	39601748	39601771	24
D_chr05	TTTTTA	AAAAAT	51887221	51887244	24
D_chr05	TTTTTA	AAAAAT	897371	897393	23
D_chr05	AAAATA	AAAAAT	4719263	4719285	23
D_chr05	TTTTTA	AAAAAT	4845580	4845602	23
D_chr05	AAATAA	AAAAAT	14550478	14550500	23
D_chr05	AAAAAT	AAAAAT	20329588	20329610	23
D_chr05	TTTTTA	AAAAAT	22931940	22931962	23
D_chr05	AATAAA	AAAAAT	34371966	34371988	23
D_chr05	AAAAAT	AAAAAT	36870866	36870888	23
D_chr05	TAAAAA	AAAAAT	36920243	36920265	23
D_chr05	AAAAAT	AAAAAT	43282708	43282730	23
D_chr05	ATTTTT	AAAAAT	50560164	50560186	23
D_chr05	AAAAAT	AAAAAT	59383271	59383293	23
D_chr05	TTTTTA	AAAAAT	60006657	60006679	23
D_chr05	AAAAAT	AAAAAT	61107073	61107095	23
D_chr05	ATAAAA	AAAAAT	63723452	63723474	23
D_chr05	TTTTTA	AAAAAT	1754740	1754761	22
D_chr05	AAAAAT	AAAAAT	5292299	5292320	22
D_chr05	TTATTT	AAAAAT	5492634	5492655	22
D_chr05	AAATAA	AAAAAT	10593981	10594002	22
D_chr05	AAAATA	AAAAAT	11165885	11165906	22
D_chr05	AAAAAT	AAAAAT	14477208	14477229	22
D_chr05	TTTTAT	AAAAAT	16402932	16402953	22
D_chr05	AAAATA	AAAAAT	19035186	19035207	22
D_chr05	TTTATT	AAAAAT	21499106	21499127	22
D_chr05	AAAAAT	AAAAAT	22136753	22136774	22
D_chr05	TTTTAT	AAAAAT	39269191	39269212	22
D_chr05	TTTTTA	AAAAAT	42809589	42809610	22
D_chr05	TTTTAT	AAAAAT	44097688	44097709	22
D_chr05	AAAATA	AAAAAT	44676447	44676468	22
D_chr05	AATAAA	AAAAAT	49131903	49131924	22
D_chr05	ATAAAA	AAAAAT	49552927	49552948	22
D_chr05	ATAAAA	AAAAAT	49562558	49562579	22
D_chr05	TTTTAT	AAAAAT	50767387	50767408	22
D_chr05	TTTTTA	AAAAAT	54211927	54211948	22
D_chr05	TTATTT	AAAAAT	57820783	57820804	22
D_chr05	AAATAA	AAAAAT	61962805	61962826	22
D_chr05	AAATAA	AAAAAT	511772	511792	21
D_chr05	ATAAAA	AAAAAT	1070800	1070820	21
D_chr05	AAATAA	AAAAAT	8534975	8534995	21
D_chr05	TTTTTA	AAAAAT	18394400	18394420	21
D_chr05	ATTTTT	AAAAAT	29054633	29054653	21
D_chr05	TTATTT	AAAAAT	36484138	36484158	21
D_chr05	TTTTAT	AAAAAT	41617511	41617531	21
D_chr05	TTTATT	AAAAAT	45388370	45388390	21
D_chr05	AAAATA	AAAAAT	46234925	46234945	21
D_chr05	AAAAAT	AAAAAT	47965550	47965570	21
D_chr05	TTTTAT	AAAAAT	48232030	48232050	21
D_chr05	TTATTT	AAAAAT	50968021	50968041	21
D_chr05	TTTATT	AAAAAT	51183051	51183071	21
D_chr05	TTTATT	AAAAAT	51852904	51852924	21
D_chr05	ATAAAA	AAAAAT	54727755	54727775	21
D_chr05	TTTATT	AAAAAT	55386290	55386310	21
D_chr05	TTTATT	AAAAAT	55386324	55386344	21
D_chr05	TTTATT	AAAAAT	55397933	55397953	21
D_chr05	AAAAAT	AAAAAT	57007175	57007195	21
D_chr05	TTTATT	AAAAAT	59439566	59439586	21
D_chr05	TTATTT	AAAAAT	63481519	63481539	21
D_chr05	TTTATT	AAAAAT	927246	927265	20
D_chr05	TTTTAT	AAAAAT	2497880	2497899	20
D_chr05	TTTATT	AAAAAT	4961003	4961022	20
D_chr05	TAAAAA	AAAAAT	12253266	12253285	20
D_chr05	TTTTTA	AAAAAT	14768269	14768288	20
D_chr05	AATAAA	AAAAAT	33611564	33611583	20
D_chr05	TTATTT	AAAAAT	35652401	35652420	20
D_chr05	ATTTTT	AAAAAT	35885661	35885680	20
D_chr05	TTTATT	AAAAAT	35900215	35900234	20
D_chr05	TTATTT	AAAAAT	38946463	38946482	20
D_chr05	AATAAA	AAAAAT	43119433	43119452	20
D_chr05	TAAAAA	AAAAAT	44997799	44997818	20
D_chr05	ATTTTT	AAAAAT	49131939	49131958	20
D_chr05	TTTATT	AAAAAT	49525689	49525708	20
D_chr05	ATTTTT	AAAAAT	55439872	55439891	20
D_chr05	AAAAAT	AAAAAT	56538356	56538375	20
D_chr05	AAAAAT	AAAAAT	58122046	58122065	20
D_chr05	AAATAA	AAAAAT	60706338	60706357	20
D_chr05	AAATAA	AAAAAT	60710735	60710754	20
D_chr05	AATAAA	AAAAAT	63273062	63273081	20
D_chr05	TTTTTA	AAAAAT	362110	362128	19
D_chr05	TTTATT	AAAAAT	3347548	3347566	19
D_chr05	TAAAAA	AAAAAT	4057728	4057746	19
D_chr05	ATAAAA	AAAAAT	4084816	4084834	19
D_chr05	TATTTT	AAAAAT	5258539	5258557	19
D_chr05	ATAAAA	AAAAAT	5572554	5572572	19
D_chr05	TATTTT	AAAAAT	5604284	5604302	19
D_chr05	TATTTT	AAAAAT	7257019	7257037	19
D_chr05	TTATTT	AAAAAT	10861492	10861510	19
D_chr05	AATAAA	AAAAAT	12869702	12869720	19
D_chr05	AAAAAT	AAAAAT	12903985	12904003	19
D_chr05	AAAAAT	AAAAAT	14858745	14858763	19
D_chr05	AAAATA	AAAAAT	18210255	18210273	19
D_chr05	TTTTTA	AAAAAT	23352454	23352472	19
D_chr05	AAAAAT	AAAAAT	26360403	26360421	19
D_chr05	ATAAAA	AAAAAT	33430685	33430703	19
D_chr05	TATTTT	AAAAAT	35272484	35272502	19
D_chr05	TTTTAT	AAAAAT	35665382	35665400	19
D_chr05	AAAATA	AAAAAT	39281031	39281049	19
D_chr05	AAAAAT	AAAAAT	40109985	40110003	19
D_chr05	ATTTTT	AAAAAT	41428484	41428502	19
D_chr05	AAATAA	AAAAAT	42852076	42852094	19
D_chr05	TTTATT	AAAAAT	42928199	42928217	19
D_chr05	TAAAAA	AAAAAT	43421595	43421613	19
D_chr05	TTATTT	AAAAAT	43776406	43776424	19
D_chr05	AAAATA	AAAAAT	43882825	43882843	19
D_chr05	TATTTT	AAAAAT	45579949	45579967	19
D_chr05	AAAAAT	AAAAAT	45599317	45599335	19
D_chr05	ATTTTT	AAAAAT	45934761	45934779	19
D_chr05	TTATTT	AAAAAT	45943860	45943878	19
D_chr05	ATAAAA	AAAAAT	46396886	46396904	19
D_chr05	TAAAAA	AAAAAT	47108753	47108771	19
D_chr05	TATTTT	AAAAAT	50075962	50075980	19
D_chr05	AAAAAT	AAAAAT	52866105	52866123	19
D_chr05	TTATTT	AAAAAT	53551727	53551745	19
D_chr05	TTTATT	AAAAAT	55846530	55846548	19
D_chr05	AAAATA	AAAAAT	59105137	59105155	19
D_chr05	ATTTTT	AAAAAT	61234733	61234751	19
D_chr05	TTTTTA	AAAAAT	61317643	61317661	19
D_chr05	TTTTTA	AAAAAT	61846342	61846360	19
D_chr05	ATAAAA	AAAAAT	62432003	62432021	19
D_chr05	TTTTTA	AAAAAT	300768	300785	18
D_chr05	TAAAAA	AAAAAT	962962	962979	18
D_chr05	TTATTT	AAAAAT	1023509	1023526	18
D_chr05	ATTTTT	AAAAAT	1789639	1789656	18
D_chr05	AAAAAT	AAAAAT	1964302	1964319	18
D_chr05	TAAAAA	AAAAAT	2522556	2522573	18
D_chr05	TAAAAA	AAAAAT	3892015	3892032	18
D_chr05	AAAAAT	AAAAAT	5548897	5548914	18
D_chr05	AAAAAT	AAAAAT	6515700	6515717	18
D_chr05	ATTTTT	AAAAAT	8431654	8431671	18
D_chr05	AAAATA	AAAAAT	9047269	9047286	18
D_chr05	TATTTT	AAAAAT	10280735	10280752	18
D_chr05	TATTTT	AAAAAT	10551320	10551337	18
D_chr05	ATTTTT	AAAAAT	10801526	10801543	18
D_chr05	AATAAA	AAAAAT	11819129	11819146	18
D_chr05	TTTTTA	AAAAAT	11971159	11971176	18
D_chr05	TAAAAA	AAAAAT	13044448	13044465	18
D_chr05	AAATAA	AAAAAT	14594972	14594989	18
D_chr05	AAAAAT	AAAAAT	15084959	15084976	18
D_chr05	TAAAAA	AAAAAT	15980756	15980773	18
D_chr05	TAAAAA	AAAAAT	16121963	16121980	18
D_chr05	ATTTTT	AAAAAT	17468499	17468516	18
D_chr05	ATTTTT	AAAAAT	19722619	19722636	18
D_chr05	ATTTTT	AAAAAT	19731516	19731533	18
D_chr05	AATAAA	AAAAAT	20327190	20327207	18
D_chr05	ATTTTT	AAAAAT	20625561	20625578	18
D_chr05	TTATTT	AAAAAT	20649542	20649559	18
D_chr05	TAAAAA	AAAAAT	21082397	21082414	18
D_chr05	ATTTTT	AAAAAT	24825514	24825531	18
D_chr05	ATTTTT	AAAAAT	25416974	25416991	18
D_chr05	AAAAAT	AAAAAT	25730733	25730750	18
D_chr05	TAAAAA	AAAAAT	27324028	27324045	18
D_chr05	TTATTT	AAAAAT	28794765	28794782	18
D_chr05	AATAAA	AAAAAT	28862894	28862911	18
D_chr05	TTTTAT	AAAAAT	29001583	29001600	18
D_chr05	TTTTAT	AAAAAT	30851874	30851891	18
D_chr05	AATAAA	AAAAAT	34284188	34284205	18
D_chr05	AATAAA	AAAAAT	35803829	35803846	18
D_chr05	TAAAAA	AAAAAT	38994953	38994970	18
D_chr05	ATAAAA	AAAAAT	39203617	39203634	18
D_chr05	AAAAAT	AAAAAT	39554587	39554604	18
D_chr05	ATTTTT	AAAAAT	42342898	42342915	18
D_chr05	AATAAA	AAAAAT	43970409	43970426	18
D_chr05	AAAATA	AAAAAT	45266736	45266753	18
D_chr05	TTTTTA	AAAAAT	45527592	45527609	18
D_chr05	AAAAAT	AAAAAT	46597445	46597462	18
D_chr05	ATTTTT	AAAAAT	46818201	46818218	18
D_chr05	AAAAAT	AAAAAT	47343630	47343647	18
D_chr05	TAAAAA	AAAAAT	47437785	47437802	18
D_chr05	TTTTTA	AAAAAT	49568961	49568978	18
D_chr05	AATAAA	AAAAAT	50653875	50653892	18
D_chr05	AAAAAT	AAAAAT	51504864	51504881	18
D_chr05	AAATAA	AAAAAT	51883629	51883646	18
D_chr05	AATAAA	AAAAAT	51947766	51947783	18
D_chr05	ATAAAA	AAAAAT	53644582	53644599	18
D_chr05	AAAATA	AAAAAT	54369692	54369709	18
D_chr05	TTTTTA	AAAAAT	54754194	54754211	18
D_chr05	AAATAA	AAAAAT	55617156	55617173	18
D_chr05	AAATAA	AAAAAT	55689850	55689867	18
D_chr05	TTTTAT	AAAAAT	55799435	55799452	18
D_chr05	TAAAAA	AAAAAT	58538438	58538455	18
D_chr05	ATTTTT	AAAAAT	59670154	59670171	18
D_chr05	AAAAAT	AAAAAT	59818031	59818048	18
D_chr05	TAAAAA	AAAAAT	61809138	61809155	18
D_chr05	AAATAA	AAAAAT	62056716	62056733	18
D_chr05	TTTTTA	AAAAAT	62084882	62084899	18
D_chr05	ATTTTT	AAAAAT	62548109	62548126	18
D_chr05	AAAATA	AAAAAT	63484294	63484311	18
D_chr05	ATAAAA	AAAAAT	64011496	64011513	18
D_chr05	TTTTG	AAAAC	47710295	47710319	25
D_chr05	TTTTG	AAAAC	31014063	31014086	24
D_chr05	TTTTG	AAAAC	55011953	55011976	24
D_chr05	TTTGT	AAAAC	9087281	9087302	22
D_chr05	AAACA	AAAAC	23174329	23174350	22
D_chr05	TTTTG	AAAAC	34219349	34219370	22
D_chr05	TTGTT	AAAAC	49212927	49212948	22
D_chr05	CAAAA	AAAAC	56005138	56005159	22
D_chr05	CAAAA	AAAAC	63121447	63121468	22
D_chr05	TTGTT	AAAAC	2413201	2413221	21
D_chr05	TGTTT	AAAAC	13435156	13435176	21
D_chr05	AAACA	AAAAC	24230938	24230958	21
D_chr05	GTTTT	AAAAC	1026383	1026402	20
D_chr05	CAAAA	AAAAC	60865015	60865034	20
D_chr05	AAAAC	AAAAC	2430147	2430165	19
D_chr05	AAACA	AAAAC	10485887	10485905	19
D_chr05	GTTTT	AAAAC	14566991	14567009	19
D_chr05	AAAAC	AAAAC	20020742	20020760	19
D_chr05	AACAA	AAAAC	29067667	29067685	19
D_chr05	AAAAC	AAAAC	36100066	36100084	19
D_chr05	AAAAC	AAAAC	61229191	61229209	19
D_chr05	TTTTG	AAAAC	62556310	62556328	19
D_chr05	TTGTT	AAAAC	875476	875492	17
D_chr05	TTGTT	AAAAC	3363018	3363034	17
D_chr05	TTTTG	AAAAC	20273328	20273344	17
D_chr05	AAACA	AAAAC	21057034	21057050	17
D_chr05	TTGTT	AAAAC	27863279	27863295	17
D_chr05	AAAAC	AAAAC	35060500	35060516	17
D_chr05	CAAAA	AAAAC	40363848	40363864	17
D_chr05	TTTTG	AAAAC	42733757	42733773	17
D_chr05	AACAA	AAAAC	44525165	44525181	17
D_chr05	TTTGT	AAAAC	48126713	48126729	17
D_chr05	TTTTG	AAAAC	60729052	60729068	17
D_chr05	TTTTG	AAAAC	60747653	60747669	17
D_chr05	AAAAC	AAAAC	62602992	62603008	17
D_chr05	TGTTT	AAAAC	25279301	25279316	16
D_chr05	AAAAC	AAAAC	50224596	50224611	16
D_chr05	AAAAC	AAAAC	54750896	54750911	16
D_chr05	AACAA	AAAAC	55316870	55316885	16
D_chr05	TTTTG	AAAAC	56008125	56008140	16
D_chr05	AACAA	AAAAC	59596491	59596506	16
D_chr05	ACAAA	AAAAC	63697295	63697310	16
D_chr05	GTTTT	AAAAC	5509329	5509343	15
D_chr05	ACAAA	AAAAC	5993003	5993017	15
D_chr05	CAAAA	AAAAC	8636263	8636277	15
D_chr05	TTTTG	AAAAC	17668413	17668427	15
D_chr05	TTGTT	AAAAC	18171444	18171458	15
D_chr05	ACAAA	AAAAC	20709172	20709186	15
D_chr05	AACAA	AAAAC	22608414	22608428	15
D_chr05	AAAAC	AAAAC	22740021	22740035	15
D_chr05	AAACA	AAAAC	27746021	27746035	15
D_chr05	CAAAA	AAAAC	32788234	32788248	15
D_chr05	TTTTG	AAAAC	37765431	37765445	15
D_chr05	TTTTG	AAAAC	37768958	37768972	15
D_chr05	AAAAC	AAAAC	40461918	40461932	15
D_chr05	CAAAA	AAAAC	50558995	50559009	15
D_chr05	AAAAC	AAAAC	50714362	50714376	15
D_chr05	TTTTG	AAAAC	53756532	53756546	15
D_chr05	TTTTG	AAAAC	57015434	57015448	15
D_chr05	AAAAC	AAAAC	60192232	60192246	15
D_chr05	GTTTT	AAAAC	60633393	60633407	15
D_chr05	TTTTGG	AAAACC	55200869	55200890	22
D_chr05	ACCAAA	AAAACC	4556266	4556283	18
D_chr05	TTGGTT	AAAACC	38086074	38086091	18
D_chr05	AACCAA	AAAACC	43938101	43938118	18
D_chr05	CCAAAA	AAAACC	46630602	46630619	18
D_chr05	TTTTGG	AAAACC	53244466	53244483	18
D_chr05	GAAAAC	AAAACG	46292467	46292491	25
D_chr05	CGTTTT	AAAACG	26967229	26967247	19
D_chr05	CGTTTT	AAAACG	45538908	45538926	19
D_chr05	AAAACG	AAAACG	57761542	57761559	18
D_chr05	CTAAAA	AAAACT	9951664	9951699	36
D_chr05	AAACTA	AAAACT	62230953	62230981	29
D_chr05	AAAACT	AAAACT	43970381	43970408	28
D_chr05	ACTAAA	AAAACT	39855511	39855535	25
D_chr05	AAACTA	AAAACT	26964932	26964953	22
D_chr05	TTTTAG	AAAACT	34441327	34441348	22
D_chr05	AAACTA	AAAACT	26173768	26173786	19
D_chr05	CTTTT	AAAAG	37606152	37606198	47
D_chr05	TTCTT	AAAAG	41624552	41624594	43
D_chr05	TTTTC	AAAAG	10076460	10076500	41
D_chr05	CTTTT	AAAAG	28333448	28333483	36
D_chr05	GAAAA	AAAAG	8284518	8284552	35
D_chr05	AAGAA	AAAAG	51894375	51894409	35
D_chr05	TCTTT	AAAAG	9051422	9051454	33
D_chr05	AAAGA	AAAAG	44572295	44572327	33
D_chr05	TTTCT	AAAAG	8405662	8405692	31
D_chr05	AAGAA	AAAAG	28619530	28619560	31
D_chr05	TTTCT	AAAAG	15099207	15099234	28
D_chr05	AAAAG	AAAAG	4316870	4316896	27
D_chr05	AAAAG	AAAAG	23913151	23913176	26
D_chr05	GAAAA	AAAAG	38519138	38519163	26
D_chr05	TTTTC	AAAAG	48914581	48914606	26
D_chr05	CTTTT	AAAAG	4888493	4888517	25
D_chr05	CTTTT	AAAAG	4888738	4888762	25
D_chr05	AAAGA	AAAAG	16138927	16138951	25
D_chr05	TTTTC	AAAAG	19078342	19078366	25
D_chr05	AAAAG	AAAAG	34087258	34087282	25
D_chr05	AAAAG	AAAAG	35546513	35546537	25
D_chr05	AAAAG	AAAAG	44387749	44387773	25
D_chr05	AAAAG	AAAAG	7429862	7429885	24
D_chr05	AAAAG	AAAAG	13104289	13104312	24
D_chr05	TTTTC	AAAAG	22930344	22930367	24
D_chr05	AAAAG	AAAAG	29621028	29621051	24
D_chr05	TTTTC	AAAAG	38092298	38092321	24
D_chr05	AAAAG	AAAAG	40749244	40749267	24
D_chr05	TTTTC	AAAAG	43720848	43720871	24
D_chr05	TTTTC	AAAAG	51988309	51988332	24
D_chr05	TTTTC	AAAAG	58315335	58315358	24
D_chr05	TTCTT	AAAAG	58824274	58824297	24
D_chr05	CTTTT	AAAAG	60407440	60407463	24
D_chr05	TTTTC	AAAAG	2647314	2647336	23
D_chr05	AAAGA	AAAAG	6223521	6223543	23
D_chr05	AAAGA	AAAAG	19482107	19482129	23
D_chr05	TTTTC	AAAAG	37278430	37278452	23
D_chr05	AAAAG	AAAAG	47483290	47483312	23
D_chr05	TTTTC	AAAAG	58986323	58986345	23
D_chr05	AAGAA	AAAAG	4537189	4537210	22
D_chr05	AAAGA	AAAAG	23412059	23412080	22
D_chr05	AAGAA	AAAAG	32616517	32616538	22
D_chr05	TTTCT	AAAAG	37331403	37331424	22
D_chr05	AAAAG	AAAAG	42548451	42548472	22
D_chr05	CTTTT	AAAAG	48647201	48647222	22
D_chr05	AAGAA	AAAAG	48783816	48783837	22
D_chr05	AAAAG	AAAAG	62327889	62327910	22
D_chr05	AAAAG	AAAAG	12167204	12167224	21
D_chr05	TTTCT	AAAAG	12221465	12221485	21
D_chr05	GAAAA	AAAAG	25729745	25729765	21
D_chr05	AAGAA	AAAAG	43039839	43039859	21
D_chr05	GAAAA	AAAAG	46653215	46653235	21
D_chr05	GAAAA	AAAAG	55098595	55098615	21
D_chr05	AGAAA	AAAAG	63903264	63903284	21
D_chr05	AAAGA	AAAAG	5612563	5612582	20
D_chr05	AAAAG	AAAAG	12153331	12153350	20
D_chr05	CTTTT	AAAAG	15100352	15100371	20
D_chr05	AAAAG	AAAAG	22157884	22157903	20
D_chr05	AAAAG	AAAAG	35182282	35182301	20
D_chr05	TCTTT	AAAAG	36381046	36381065	20
D_chr05	TTTTC	AAAAG	4904893	4904911	19
D_chr05	TTTTC	AAAAG	6118214	6118232	19
D_chr05	AAAAG	AAAAG	6687391	6687409	19
D_chr05	TTTTC	AAAAG	7141728	7141746	19
D_chr05	TTTTC	AAAAG	8090805	8090823	19
D_chr05	TTTTC	AAAAG	8879982	8880000	19
D_chr05	TTTTC	AAAAG	10217913	10217931	19
D_chr05	GAAAA	AAAAG	12860412	12860430	19
D_chr05	AAAAG	AAAAG	14284320	14284338	19
D_chr05	TTTTC	AAAAG	14914511	14914529	19
D_chr05	TTTTC	AAAAG	15516570	15516588	19
D_chr05	AAGAA	AAAAG	16749852	16749870	19
D_chr05	AAAAG	AAAAG	16830160	16830178	19
D_chr05	TTTTC	AAAAG	22235371	22235389	19
D_chr05	TTTTC	AAAAG	33458837	33458855	19
D_chr05	TCTTT	AAAAG	37650588	37650606	19
D_chr05	TTCTT	AAAAG	40803747	40803765	19
D_chr05	TCTTT	AAAAG	44892946	44892964	19
D_chr05	AAAAG	AAAAG	49937696	49937714	19
D_chr05	AGAAA	AAAAG	54011685	54011703	19
D_chr05	AAAAG	AAAAG	55916008	55916026	19
D_chr05	AAAGA	AAAAG	55993898	55993916	19
D_chr05	AAAAG	AAAAG	58223746	58223764	19
D_chr05	AAAAG	AAAAG	59415850	59415868	19
D_chr05	TTTTC	AAAAG	62211775	62211793	19
D_chr05	TTTCT	AAAAG	420121	420138	18
D_chr05	AAAGA	AAAAG	990925	990942	18
D_chr05	TTTTC	AAAAG	4876291	4876308	18
D_chr05	CTTTT	AAAAG	6079938	6079955	18
D_chr05	TCTTT	AAAAG	10297091	10297108	18
D_chr05	TTTTC	AAAAG	14155376	14155393	18
D_chr05	AGAAA	AAAAG	19489647	19489664	18
D_chr05	AAAAG	AAAAG	20367485	20367502	18
D_chr05	AAAGA	AAAAG	26679413	26679430	18
D_chr05	AAAAG	AAAAG	33131276	33131293	18
D_chr05	AAAGA	AAAAG	36073141	36073158	18
D_chr05	TTTTC	AAAAG	38536143	38536160	18
D_chr05	AAAAG	AAAAG	39568049	39568066	18
D_chr05	TTTTC	AAAAG	39682784	39682801	18
D_chr05	TCTTT	AAAAG	40295291	40295308	18
D_chr05	TTTCT	AAAAG	41232137	41232154	18
D_chr05	AAAGA	AAAAG	49331883	49331900	18
D_chr05	AAAAG	AAAAG	50492988	50493005	18
D_chr05	TTTCT	AAAAG	51987809	51987826	18
D_chr05	TCTTT	AAAAG	54796296	54796313	18
D_chr05	TTTTC	AAAAG	56007807	56007824	18
D_chr05	TTCTT	AAAAG	23522	23538	17
D_chr05	AAGAA	AAAAG	4585881	4585897	17
D_chr05	AAAAG	AAAAG	9103705	9103721	17
D_chr05	TTTTC	AAAAG	10879205	10879221	17
D_chr05	AAAGA	AAAAG	12426259	12426275	17
D_chr05	TTTCT	AAAAG	12453768	12453784	17
D_chr05	AAAGA	AAAAG	12582109	12582125	17
D_chr05	AAGAA	AAAAG	15102008	15102024	17
D_chr05	TTCTT	AAAAG	15810841	15810857	17
D_chr05	TTTTC	AAAAG	15944868	15944884	17
D_chr05	AAAGA	AAAAG	17328967	17328983	17
D_chr05	TTTTC	AAAAG	17344173	17344189	17
D_chr05	AAAGA	AAAAG	18070072	18070088	17
D_chr05	TTTTC	AAAAG	20602766	20602782	17
D_chr05	AAAGA	AAAAG	20682837	20682853	17
D_chr05	TTTCT	AAAAG	25936855	25936871	17
D_chr05	CTTTT	AAAAG	26607437	26607453	17
D_chr05	TTTCT	AAAAG	31428428	31428444	17
D_chr05	AAAGA	AAAAG	34515418	34515434	17
D_chr05	AAAGA	AAAAG	34567067	34567083	17
D_chr05	TTCTT	AAAAG	36294624	36294640	17
D_chr05	AAAGA	AAAAG	41415702	41415718	17
D_chr05	TTTCT	AAAAG	42179523	42179539	17
D_chr05	AAGAA	AAAAG	49399935	49399951	17
D_chr05	AAAAG	AAAAG	50458282	50458298	17
D_chr05	TTCTT	AAAAG	55377453	55377469	17
D_chr05	TTCTT	AAAAG	56252333	56252349	17
D_chr05	AAAAG	AAAAG	61550602	61550618	17
D_chr05	TCTTT	AAAAG	1138400	1138415	16
D_chr05	AGAAA	AAAAG	2422918	2422933	16
D_chr05	TCTTT	AAAAG	4347237	4347252	16
D_chr05	AAAAG	AAAAG	5103624	5103639	16
D_chr05	TTTCT	AAAAG	5675733	5675748	16
D_chr05	AAAAG	AAAAG	5961449	5961464	16
D_chr05	TCTTT	AAAAG	6356015	6356030	16
D_chr05	TTTTC	AAAAG	10187391	10187406	16
D_chr05	AAAAG	AAAAG	10345012	10345027	16
D_chr05	AAAGA	AAAAG	11767580	11767595	16
D_chr05	AAAGA	AAAAG	12653149	12653164	16
D_chr05	TTTTC	AAAAG	13230075	13230090	16
D_chr05	TTTTC	AAAAG	19761819	19761834	16
D_chr05	TTTTC	AAAAG	20760050	20760065	16
D_chr05	AAAGA	AAAAG	22449748	22449763	16
D_chr05	AAAGA	AAAAG	22478125	22478140	16
D_chr05	AGAAA	AAAAG	25372337	25372352	16
D_chr05	AAAAG	AAAAG	29534567	29534582	16
D_chr05	GAAAA	AAAAG	30662276	30662291	16
D_chr05	AAGAA	AAAAG	31374281	31374296	16
D_chr05	AAAAG	AAAAG	37127076	37127091	16
D_chr05	TTTTC	AAAAG	40563732	40563747	16
D_chr05	TCTTT	AAAAG	43847467	43847482	16
D_chr05	TTTTC	AAAAG	47265068	47265083	16
D_chr05	AAAGA	AAAAG	50491787	50491802	16
D_chr05	AAGAA	AAAAG	50560454	50560469	16
D_chr05	AAAGA	AAAAG	51405590	51405605	16
D_chr05	AAAAG	AAAAG	51517437	51517452	16
D_chr05	AAGAA	AAAAG	54801826	54801841	16
D_chr05	TCTTT	AAAAG	55557449	55557464	16
D_chr05	TTTCT	AAAAG	56161802	56161817	16
D_chr05	TCTTT	AAAAG	57672582	57672597	16
D_chr05	TTTTC	AAAAG	58729078	58729093	16
D_chr05	CTTTT	AAAAG	63945149	63945164	16
D_chr05	TTTTC	AAAAG	1120398	1120412	15
D_chr05	AAAAG	AAAAG	2665350	2665364	15
D_chr05	TTTTC	AAAAG	3237832	3237846	15
D_chr05	AAAAG	AAAAG	3572848	3572862	15
D_chr05	AAGAA	AAAAG	3660053	3660067	15
D_chr05	CTTTT	AAAAG	4888248	4888262	15
D_chr05	CTTTT	AAAAG	6820650	6820664	15
D_chr05	TCTTT	AAAAG	6967247	6967261	15
D_chr05	TCTTT	AAAAG	9537802	9537816	15
D_chr05	TTTCT	AAAAG	9622760	9622774	15
D_chr05	TTTTC	AAAAG	9844005	9844019	15
D_chr05	TCTTT	AAAAG	10163704	10163718	15
D_chr05	AAAAG	AAAAG	11078700	11078714	15
D_chr05	TTCTT	AAAAG	11213156	11213170	15
D_chr05	TTCTT	AAAAG	11541663	11541677	15
D_chr05	GAAAA	AAAAG	12208734	12208748	15
D_chr05	AGAAA	AAAAG	12250281	12250295	15
D_chr05	AAGAA	AAAAG	13553704	13553718	15
D_chr05	AAAGA	AAAAG	13810155	13810169	15
D_chr05	TTTTC	AAAAG	14544943	14544957	15
D_chr05	AAAAG	AAAAG	14589958	14589972	15
D_chr05	AAAAG	AAAAG	15693566	15693580	15
D_chr05	TTTCT	AAAAG	15890102	15890116	15
D_chr05	CTTTT	AAAAG	16165258	16165272	15
D_chr05	GAAAA	AAAAG	16306231	16306245	15
D_chr05	GAAAA	AAAAG	17794031	17794045	15
D_chr05	TCTTT	AAAAG	17816027	17816041	15
D_chr05	CTTTT	AAAAG	19355187	19355201	15
D_chr05	GAAAA	AAAAG	19425418	19425432	15
D_chr05	AAAAG	AAAAG	21359795	21359809	15
D_chr05	GAAAA	AAAAG	22133724	22133738	15
D_chr05	GAAAA	AAAAG	22890042	22890056	15
D_chr05	TTTCT	AAAAG	23909062	23909076	15
D_chr05	AAAGA	AAAAG	24552618	24552632	15
D_chr05	GAAAA	AAAAG	24705725	24705739	15
D_chr05	AGAAA	AAAAG	24755326	24755340	15
D_chr05	AGAAA	AAAAG	25483765	25483779	15
D_chr05	CTTTT	AAAAG	25485806	25485820	15
D_chr05	TCTTT	AAAAG	25983238	25983252	15
D_chr05	CTTTT	AAAAG	26446971	26446985	15
D_chr05	TCTTT	AAAAG	26702789	26702803	15
D_chr05	AAAAG	AAAAG	28700899	28700913	15
D_chr05	TTTTC	AAAAG	30334394	30334408	15
D_chr05	AAAAG	AAAAG	31023086	31023100	15
D_chr05	TTTTC	AAAAG	31445731	31445745	15
D_chr05	GAAAA	AAAAG	31590136	31590150	15
D_chr05	AAAAG	AAAAG	32102673	32102687	15
D_chr05	CTTTT	AAAAG	33699168	33699182	15
D_chr05	AAAAG	AAAAG	33930907	33930921	15
D_chr05	AAAAG	AAAAG	33938486	33938500	15
D_chr05	CTTTT	AAAAG	34309323	34309337	15
D_chr05	GAAAA	AAAAG	34686146	34686160	15
D_chr05	CTTTT	AAAAG	40802101	40802115	15
D_chr05	TTTTC	AAAAG	41380475	41380489	15
D_chr05	AAAAG	AAAAG	41382920	41382934	15
D_chr05	AAAGA	AAAAG	41392094	41392108	15
D_chr05	AAAGA	AAAAG	41480348	41480362	15
D_chr05	TTTCT	AAAAG	42193389	42193403	15
D_chr05	AAAGA	AAAAG	46456334	46456348	15
D_chr05	AAGAA	AAAAG	46633549	46633563	15
D_chr05	TTTTC	AAAAG	48304804	48304818	15
D_chr05	TTTTC	AAAAG	48337952	48337966	15
D_chr05	AAAAG	AAAAG	48494916	48494930	15
D_chr05	TTTCT	AAAAG	50382047	50382061	15
D_chr05	AAAGA	AAAAG	50816005	50816019	15
D_chr05	TTTCT	AAAAG	51780859	51780873	15
D_chr05	CTTTT	AAAAG	52094698	52094712	15
D_chr05	AAAGA	AAAAG	55551210	55551224	15
D_chr05	AAAAG	AAAAG	55922666	55922680	15
D_chr05	AAAAG	AAAAG	56702309	56702323	15
D_chr05	GAAAA	AAAAG	57254645	57254659	15
D_chr05	AAGAA	AAAAG	58602906	58602920	15
D_chr05	TTTTC	AAAAG	59761866	59761880	15
D_chr05	AAAAG	AAAAG	61294385	61294399	15
D_chr05	AAAGA	AAAAG	61336849	61336863	15
D_chr05	AAAGA	AAAAG	61785843	61785857	15
D_chr05	GAAAA	AAAAG	63345475	63345489	15
D_chr05	GAAAA	AAAAG	63347291	63347305	15
D_chr05	CAAAAG	AAAAGC	852387	852407	21
D_chr05	GCTTTT	AAAAGC	5924608	5924628	21
D_chr05	GCTTTT	AAAAGC	5976177	5976197	21
D_chr05	TTTTGC	AAAAGC	20284070	20284087	18
D_chr05	GCTTTT	AAAAGC	62044040	62044057	18
D_chr05	TTTCCT	AAAAGG	39860901	39860938	38
D_chr05	GGAAAA	AAAAGG	61154732	61154755	24
D_chr05	AAAAGG	AAAAGG	57317224	57317244	21
D_chr05	AAAGGA	AAAAGG	26743537	26743555	19
D_chr05	TTCCTT	AAAAGG	37281659	37281677	19
D_chr05	TCCTTT	AAAAGG	39536118	39536136	19
D_chr05	GAAAAG	AAAAGG	27711158	27711175	18
D_chr05	CTTTTC	AAAAGG	29172739	29172756	18
D_chr05	AAGGAA	AAAAGG	30766608	30766625	18
D_chr05	CTTTTA	AAAAGT	45623363	45623397	35
D_chr05	CTTTTA	AAAAGT	62864859	62864882	24
D_chr05	TTTTAC	AAAAGT	21216258	21216278	21
D_chr05	TAAAAG	AAAAGT	16120126	16120144	19
D_chr05	GTAAAA	AAAAGT	22767289	22767307	19
D_chr05	AAAAT	AAAAT	47230259	47230306	48
D_chr05	TATTT	AAAAT	2453916	2453958	43
D_chr05	AATAA	AAAAT	8172402	8172439	38
D_chr05	AAAAT	AAAAT	8552129	8552165	37
D_chr05	AAAAT	AAAAT	10819142	10819178	37
D_chr05	AATAA	AAAAT	15528673	15528709	37
D_chr05	TAAAA	AAAAT	52340555	52340589	35
D_chr05	AAATA	AAAAT	55959795	55959829	35
D_chr05	AAAAT	AAAAT	43349065	43349098	34
D_chr05	AAATA	AAAAT	58656199	58656232	34
D_chr05	TTATT	AAAAT	12595969	12596001	33
D_chr05	TTATT	AAAAT	37036376	37036407	32
D_chr05	ATTTT	AAAAT	40375980	40376011	32
D_chr05	TTATT	AAAAT	62013012	62013043	32
D_chr05	AATAA	AAAAT	15509503	15509533	31
D_chr05	ATAAA	AAAAT	3934167	3934196	30
D_chr05	TATTT	AAAAT	22671818	22671846	29
D_chr05	AAAAT	AAAAT	49768890	49768918	29
D_chr05	TTATT	AAAAT	1318642	1318669	28
D_chr05	AAATA	AAAAT	7536515	7536542	28
D_chr05	AAATA	AAAAT	43103531	43103558	28
D_chr05	AAAAT	AAAAT	43813548	43813575	28
D_chr05	TTATT	AAAAT	47710794	47710821	28
D_chr05	AAATA	AAAAT	57513610	57513637	28
D_chr05	ATAAA	AAAAT	7523092	7523118	27
D_chr05	AAATA	AAAAT	7536668	7536694	27
D_chr05	AATAA	AAAAT	16337306	16337332	27
D_chr05	AAAAT	AAAAT	27418658	27418684	27
D_chr05	AATAA	AAAAT	48914132	48914158	27
D_chr05	TTTTA	AAAAT	1387310	1387335	26
D_chr05	TTTTA	AAAAT	5509355	5509380	26
D_chr05	ATAAA	AAAAT	7406273	7406298	26
D_chr05	AAAAT	AAAAT	18115329	18115354	26
D_chr05	AAATA	AAAAT	18131109	18131134	26
D_chr05	ATTTT	AAAAT	20358956	20358981	26
D_chr05	AAAAT	AAAAT	60462636	60462661	26
D_chr05	AAAAT	AAAAT	60476956	60476981	26
D_chr05	TATTT	AAAAT	61274610	61274635	26
D_chr05	AAAAT	AAAAT	3313852	3313876	25
D_chr05	AAAAT	AAAAT	7599571	7599595	25
D_chr05	ATTTT	AAAAT	8143513	8143537	25
D_chr05	TTATT	AAAAT	12475341	12475365	25
D_chr05	TTTTA	AAAAT	14151986	14152010	25
D_chr05	AAATA	AAAAT	17140375	17140399	25
D_chr05	TTTTA	AAAAT	28670521	28670545	25
D_chr05	AAATA	AAAAT	37754017	37754041	25
D_chr05	TTTTA	AAAAT	38578650	38578674	25
D_chr05	TTTTA	AAAAT	42826148	42826172	25
D_chr05	AAAAT	AAAAT	52745321	52745345	25
D_chr05	TAAAA	AAAAT	53713831	53713855	25
D_chr05	AAAAT	AAAAT	4048573	4048596	24
D_chr05	TTTTA	AAAAT	8058885	8058908	24
D_chr05	TTTAT	AAAAT	11583660	11583683	24
D_chr05	TTTAT	AAAAT	12583214	12583237	24
D_chr05	TTTAT	AAAAT	16606404	16606427	24
D_chr05	TTTTA	AAAAT	18311137	18311160	24
D_chr05	TTATT	AAAAT	20065787	20065810	24
D_chr05	AAAAT	AAAAT	23224575	23224598	24
D_chr05	TAAAA	AAAAT	29039147	29039170	24
D_chr05	TAAAA	AAAAT	29421947	29421970	24
D_chr05	TTTAT	AAAAT	32276408	32276431	24
D_chr05	TTATT	AAAAT	37819369	37819392	24
D_chr05	ATTTT	AAAAT	42786435	42786458	24
D_chr05	TAAAA	AAAAT	55325121	55325144	24
D_chr05	AAAAT	AAAAT	60219897	60219920	24
D_chr05	TATTT	AAAAT	1124249	1124271	23
D_chr05	ATAAA	AAAAT	1181226	1181248	23
D_chr05	TTTTA	AAAAT	2049939	2049961	23
D_chr05	TTTTA	AAAAT	2064270	2064292	23
D_chr05	AATAA	AAAAT	2724288	2724310	23
D_chr05	TTTTA	AAAAT	4369545	4369567	23
D_chr05	TTTAT	AAAAT	7143547	7143569	23
D_chr05	AAATA	AAAAT	9161387	9161409	23
D_chr05	AAATA	AAAAT	12464197	12464219	23
D_chr05	AAAAT	AAAAT	20306769	20306791	23
D_chr05	TTTAT	AAAAT	20366146	20366168	23
D_chr05	AATAA	AAAAT	25170933	25170955	23
D_chr05	TAAAA	AAAAT	27323456	27323478	23
D_chr05	ATAAA	AAAAT	28274465	28274487	23
D_chr05	AAAAT	AAAAT	28329872	28329894	23
D_chr05	AAAAT	AAAAT	28338371	28338393	23
D_chr05	ATTTT	AAAAT	33561446	33561468	23
D_chr05	TTTTA	AAAAT	44678492	44678514	23
D_chr05	AAAAT	AAAAT	46397164	46397186	23
D_chr05	AAATA	AAAAT	48271990	48272012	23
D_chr05	TTTTA	AAAAT	58834502	58834524	23
D_chr05	AAAAT	AAAAT	59894237	59894259	23
D_chr05	AAATA	AAAAT	61378139	61378161	23
D_chr05	TTTTA	AAAAT	62376466	62376488	23
D_chr05	AATAA	AAAAT	603095	603116	22
D_chr05	AAAAT	AAAAT	1876830	1876851	22
D_chr05	AAAAT	AAAAT	3605473	3605494	22
D_chr05	AAAAT	AAAAT	3742421	3742442	22
D_chr05	TTATT	AAAAT	5731860	5731881	22
D_chr05	TTTAT	AAAAT	10061282	10061303	22
D_chr05	AAATA	AAAAT	12263778	12263799	22
D_chr05	TTATT	AAAAT	14313465	14313486	22
D_chr05	TTTTA	AAAAT	15282698	15282719	22
D_chr05	TTTTA	AAAAT	16971887	16971908	22
D_chr05	TAAAA	AAAAT	20368489	20368510	22
D_chr05	AAAAT	AAAAT	20931317	20931338	22
D_chr05	AATAA	AAAAT	25167304	25167325	22
D_chr05	TTTTA	AAAAT	32243994	32244015	22
D_chr05	AATAA	AAAAT	34021791	34021812	22
D_chr05	AAAAT	AAAAT	36813637	36813658	22
D_chr05	ATTTT	AAAAT	41333480	41333501	22
D_chr05	TTATT	AAAAT	41980377	41980398	22
D_chr05	TAAAA	AAAAT	42031706	42031727	22
D_chr05	ATTTT	AAAAT	42153642	42153663	22
D_chr05	TTATT	AAAAT	42891071	42891092	22
D_chr05	TAAAA	AAAAT	46085999	46086020	22
D_chr05	TTTTA	AAAAT	48364241	48364262	22
D_chr05	AATAA	AAAAT	50192685	50192706	22
D_chr05	TAAAA	AAAAT	51309315	51309336	22
D_chr05	TAAAA	AAAAT	51313671	51313692	22
D_chr05	TAAAA	AAAAT	53682386	53682407	22
D_chr05	TTTTA	AAAAT	55486968	55486989	22
D_chr05	TTTTA	AAAAT	61642557	61642578	22
D_chr05	TTTTA	AAAAT	62354788	62354809	22
D_chr05	TTTAT	AAAAT	6778310	6778330	21
D_chr05	AAATA	AAAAT	9962218	9962238	21
D_chr05	TAAAA	AAAAT	12523834	12523854	21
D_chr05	TTATT	AAAAT	14356236	14356256	21
D_chr05	TTTAT	AAAAT	15265261	15265281	21
D_chr05	TAAAA	AAAAT	17247076	17247096	21
D_chr05	ATAAA	AAAAT	17368486	17368506	21
D_chr05	TATTT	AAAAT	20537391	20537411	21
D_chr05	TTTAT	AAAAT	22750215	22750235	21
D_chr05	TTATT	AAAAT	23841194	23841214	21
D_chr05	AATAA	AAAAT	34385820	34385840	21
D_chr05	TTATT	AAAAT	38136163	38136183	21
D_chr05	AATAA	AAAAT	40263374	40263394	21
D_chr05	AAAAT	AAAAT	42674594	42674614	21
D_chr05	TATTT	AAAAT	43216058	43216078	21
D_chr05	AAATA	AAAAT	44251924	44251944	21
D_chr05	TATTT	AAAAT	46664442	46664462	21
D_chr05	TTTAT	AAAAT	49448079	49448099	21
D_chr05	AAATA	AAAAT	52398655	52398675	21
D_chr05	AAAAT	AAAAT	53346281	53346301	21
D_chr05	ATTTT	AAAAT	61147269	61147289	21
D_chr05	AAATA	AAAAT	61486445	61486465	21
D_chr05	AAAAT	AAAAT	62255811	62255831	21
D_chr05	TTATT	AAAAT	63391698	63391718	21
D_chr05	AAATA	AAAAT	2665308	2665327	20
D_chr05	AAAAT	AAAAT	3609708	3609727	20
D_chr05	AAAAT	AAAAT	3988542	3988561	20
D_chr05	ATTTT	AAAAT	4266091	4266110	20
D_chr05	AAAAT	AAAAT	5492131	5492150	20
D_chr05	ATAAA	AAAAT	5998385	5998404	20
D_chr05	TTTAT	AAAAT	10688455	10688474	20
D_chr05	TTTAT	AAAAT	14160132	14160151	20
D_chr05	AAAAT	AAAAT	21538235	21538254	20
D_chr05	ATTTT	AAAAT	27562147	27562166	20
D_chr05	TAAAA	AAAAT	33001510	33001529	20
D_chr05	AAAAT	AAAAT	35533166	35533185	20
D_chr05	TTTAT	AAAAT	36071211	36071230	20
D_chr05	AATAA	AAAAT	41641557	41641576	20
D_chr05	TATTT	AAAAT	43346987	43347006	20
D_chr05	TTATT	AAAAT	45499502	45499521	20
D_chr05	TTATT	AAAAT	45841476	45841495	20
D_chr05	AATAA	AAAAT	46499610	46499629	20
D_chr05	TTTTA	AAAAT	49666709	49666728	20
D_chr05	ATAAA	AAAAT	50838983	50839002	20
D_chr05	ATAAA	AAAAT	54098280	54098299	20
D_chr05	TATTT	AAAAT	54671396	54671415	20
D_chr05	ATAAA	AAAAT	56750155	56750174	20
D_chr05	AAAAT	AAAAT	59480346	59480365	20
D_chr05	AAAAT	AAAAT	60499553	60499572	20
D_chr05	AAAAT	AAAAT	738340	738358	19
D_chr05	AATAA	AAAAT	2876483	2876501	19
D_chr05	TAAAA	AAAAT	4044576	4044594	19
D_chr05	TAAAA	AAAAT	4046879	4046897	19
D_chr05	ATTTT	AAAAT	4434207	4434225	19
D_chr05	TATTT	AAAAT	5141293	5141311	19
D_chr05	ATTTT	AAAAT	8237537	8237555	19
D_chr05	AATAA	AAAAT	9430681	9430699	19
D_chr05	AATAA	AAAAT	9439892	9439910	19
D_chr05	AAAAT	AAAAT	9440056	9440074	19
D_chr05	AAAAT	AAAAT	13044598	13044616	19
D_chr05	AAAAT	AAAAT	15323403	15323421	19
D_chr05	ATTTT	AAAAT	16146199	16146217	19
D_chr05	AATAA	AAAAT	17152107	17152125	19
D_chr05	AAATA	AAAAT	18933920	18933938	19
D_chr05	AAAAT	AAAAT	23813914	23813932	19
D_chr05	AAAAT	AAAAT	24705383	24705401	19
D_chr05	AAAAT	AAAAT	29528395	29528413	19
D_chr05	TTTTA	AAAAT	31828985	31829003	19
D_chr05	AAAAT	AAAAT	33424433	33424451	19
D_chr05	AAAAT	AAAAT	36806550	36806568	19
D_chr05	ATTTT	AAAAT	38606618	38606636	19
D_chr05	AAAAT	AAAAT	39311063	39311081	19
D_chr05	AAAAT	AAAAT	39322676	39322694	19
D_chr05	TTTTA	AAAAT	39459344	39459362	19
D_chr05	ATTTT	AAAAT	39570068	39570086	19
D_chr05	ATAAA	AAAAT	41688894	41688912	19
D_chr05	AAAAT	AAAAT	42819292	42819310	19
D_chr05	TTTTA	AAAAT	46469118	46469136	19
D_chr05	AAATA	AAAAT	46548272	46548290	19
D_chr05	TTTTA	AAAAT	47541116	47541134	19
D_chr05	AATAA	AAAAT	48081408	48081426	19
D_chr05	TTTTA	AAAAT	49604376	49604394	19
D_chr05	ATTTT	AAAAT	50680923	50680941	19
D_chr05	TATTT	AAAAT	53593765	53593783	19
D_chr05	ATTTT	AAAAT	55792062	55792080	19
D_chr05	TATTT	AAAAT	58393299	58393317	19
D_chr05	AATAA	AAAAT	58654724	58654742	19
D_chr05	AAATA	AAAAT	59162241	59162259	19
D_chr05	TTTAT	AAAAT	59849941	59849959	19
D_chr05	AAAAT	AAAAT	63063537	63063555	19
D_chr05	AAATA	AAAAT	1566026	1566043	18
D_chr05	TTATT	AAAAT	2236634	2236651	18
D_chr05	ATAAA	AAAAT	2824880	2824897	18
D_chr05	AAAAT	AAAAT	3186680	3186697	18
D_chr05	AAATA	AAAAT	3752297	3752314	18
D_chr05	TTTTA	AAAAT	4088191	4088208	18
D_chr05	ATAAA	AAAAT	4101772	4101789	18
D_chr05	AAATA	AAAAT	4939995	4940012	18
D_chr05	AATAA	AAAAT	5030141	5030158	18
D_chr05	TTTAT	AAAAT	6079067	6079084	18
D_chr05	TTTAT	AAAAT	6117734	6117751	18
D_chr05	AAATA	AAAAT	7522947	7522964	18
D_chr05	TTTTA	AAAAT	7801706	7801723	18
D_chr05	AAATA	AAAAT	7829106	7829123	18
D_chr05	AAATA	AAAAT	10183937	10183954	18
D_chr05	TTTTA	AAAAT	10707520	10707537	18
D_chr05	TAAAA	AAAAT	10974729	10974746	18
D_chr05	AAATA	AAAAT	11480460	11480477	18
D_chr05	AAATA	AAAAT	11819190	11819207	18
D_chr05	TATTT	AAAAT	11970623	11970640	18
D_chr05	TTTAT	AAAAT	12332003	12332020	18
D_chr05	AAAAT	AAAAT	13037541	13037558	18
D_chr05	AAATA	AAAAT	13091857	13091874	18
D_chr05	TTTTA	AAAAT	13133565	13133582	18
D_chr05	TTTAT	AAAAT	13693510	13693527	18
D_chr05	AAAAT	AAAAT	13954818	13954835	18
D_chr05	TTATT	AAAAT	14540613	14540630	18
D_chr05	AAATA	AAAAT	16121518	16121535	18
D_chr05	AAAAT	AAAAT	17270408	17270425	18
D_chr05	TTTAT	AAAAT	19737729	19737746	18
D_chr05	ATAAA	AAAAT	20670570	20670587	18
D_chr05	TAAAA	AAAAT	21016722	21016739	18
D_chr05	TTTAT	AAAAT	21378308	21378325	18
D_chr05	AAATA	AAAAT	21883837	21883854	18
D_chr05	AAAAT	AAAAT	22154113	22154130	18
D_chr05	TTTAT	AAAAT	26951405	26951422	18
D_chr05	AAAAT	AAAAT	35546432	35546449	18
D_chr05	TTTTA	AAAAT	36126504	36126521	18
D_chr05	TTTAT	AAAAT	38505365	38505382	18
D_chr05	AAAAT	AAAAT	38582037	38582054	18
D_chr05	AAAAT	AAAAT	38583257	38583274	18
D_chr05	AAAAT	AAAAT	38599061	38599078	18
D_chr05	AAAAT	AAAAT	38899672	38899689	18
D_chr05	TAAAA	AAAAT	39602657	39602674	18
D_chr05	AATAA	AAAAT	41483644	41483661	18
D_chr05	AATAA	AAAAT	41489231	41489248	18
D_chr05	TTTAT	AAAAT	42802319	42802336	18
D_chr05	AAATA	AAAAT	45119138	45119155	18
D_chr05	TTATT	AAAAT	46392398	46392415	18
D_chr05	AATAA	AAAAT	49197761	49197778	18
D_chr05	AAATA	AAAAT	49326031	49326048	18
D_chr05	TTTTA	AAAAT	51855721	51855738	18
D_chr05	TTTTA	AAAAT	52928238	52928255	18
D_chr05	AAAAT	AAAAT	53950835	53950852	18
D_chr05	AAAAT	AAAAT	55533936	55533953	18
D_chr05	TATTT	AAAAT	56772526	56772543	18
D_chr05	TTTAT	AAAAT	56889920	56889937	18
D_chr05	TTTAT	AAAAT	56890707	56890724	18
D_chr05	TTTAT	AAAAT	58291222	58291239	18
D_chr05	TTATT	AAAAT	58922096	58922113	18
D_chr05	ATTTT	AAAAT	59518706	59518723	18
D_chr05	AATAA	AAAAT	59797762	59797779	18
D_chr05	TATTT	AAAAT	61727068	61727085	18
D_chr05	TTTAT	AAAAT	61875109	61875126	18
D_chr05	TTTAT	AAAAT	62072373	62072390	18
D_chr05	TTATT	AAAAT	62390439	62390456	18
D_chr05	AAATA	AAAAT	62465367	62465384	18
D_chr05	TAAAA	AAAAT	62569109	62569126	18
D_chr05	AAATA	AAAAT	62841868	62841885	18
D_chr05	AATAA	AAAAT	63528700	63528717	18
D_chr05	TTATT	AAAAT	2483136	2483152	17
D_chr05	AATAA	AAAAT	2661029	2661045	17
D_chr05	TATTT	AAAAT	2735996	2736012	17
D_chr05	AAAAT	AAAAT	3182447	3182463	17
D_chr05	TTTAT	AAAAT	3258708	3258724	17
D_chr05	AAAAT	AAAAT	3519415	3519431	17
D_chr05	AAAAT	AAAAT	3568702	3568718	17
D_chr05	AAAAT	AAAAT	3621673	3621689	17
D_chr05	AAAAT	AAAAT	3635156	3635172	17
D_chr05	AAATA	AAAAT	4448067	4448083	17
D_chr05	AAATA	AAAAT	4776370	4776386	17
D_chr05	AAAAT	AAAAT	5657123	5657139	17
D_chr05	AATAA	AAAAT	5852401	5852417	17
D_chr05	TTATT	AAAAT	5983849	5983865	17
D_chr05	ATAAA	AAAAT	6845333	6845349	17
D_chr05	AAAAT	AAAAT	7005778	7005794	17
D_chr05	TAAAA	AAAAT	7298695	7298711	17
D_chr05	TTTTA	AAAAT	7820876	7820892	17
D_chr05	TATTT	AAAAT	8473701	8473717	17
D_chr05	AATAA	AAAAT	8814326	8814342	17
D_chr05	AAAAT	AAAAT	8923821	8923837	17
D_chr05	TAAAA	AAAAT	9816337	9816353	17
D_chr05	TTATT	AAAAT	10161782	10161798	17
D_chr05	TTTTA	AAAAT	11551433	11551449	17
D_chr05	AATAA	AAAAT	11566498	11566514	17
D_chr05	ATAAA	AAAAT	11644079	11644095	17
D_chr05	AATAA	AAAAT	11868500	11868516	17
D_chr05	AAAAT	AAAAT	13290979	13290995	17
D_chr05	TAAAA	AAAAT	13730626	13730642	17
D_chr05	TTATT	AAAAT	14510787	14510803	17
D_chr05	TTTTA	AAAAT	17114530	17114546	17
D_chr05	AAAAT	AAAAT	17899248	17899264	17
D_chr05	TTTTA	AAAAT	19268948	19268964	17
D_chr05	TTTTA	AAAAT	19650136	19650152	17
D_chr05	TTATT	AAAAT	20026763	20026779	17
D_chr05	TTTTA	AAAAT	22499705	22499721	17
D_chr05	AATAA	AAAAT	23780646	23780662	17
D_chr05	TTTAT	AAAAT	23907221	23907237	17
D_chr05	TTTTA	AAAAT	27136490	27136506	17
D_chr05	TTTTA	AAAAT	31363144	31363160	17
D_chr05	AAAAT	AAAAT	34680643	34680659	17
D_chr05	TTTTA	AAAAT	35547269	35547285	17
D_chr05	TTATT	AAAAT	36336773	36336789	17
D_chr05	AAAAT	AAAAT	37008844	37008860	17
D_chr05	ATAAA	AAAAT	38369899	38369915	17
D_chr05	TTATT	AAAAT	40034626	40034642	17
D_chr05	TTATT	AAAAT	44832889	44832905	17
D_chr05	AAATA	AAAAT	45091842	45091858	17
D_chr05	TTTAT	AAAAT	47252165	47252181	17
D_chr05	AAATA	AAAAT	48067979	48067995	17
D_chr05	AAATA	AAAAT	49674882	49674898	17
D_chr05	AATAA	AAAAT	50609628	50609644	17
D_chr05	TTTTA	AAAAT	51328842	51328858	17
D_chr05	AAATA	AAAAT	51981530	51981546	17
D_chr05	ATAAA	AAAAT	52942910	52942926	17
D_chr05	TTATT	AAAAT	54170374	54170390	17
D_chr05	AAAAT	AAAAT	54334119	54334135	17
D_chr05	AATAA	AAAAT	55071220	55071236	17
D_chr05	TTTTA	AAAAT	55755904	55755920	17
D_chr05	ATAAA	AAAAT	55815256	55815272	17
D_chr05	TTTAT	AAAAT	56065888	56065904	17
D_chr05	AATAA	AAAAT	56168458	56168474	17
D_chr05	ATTTT	AAAAT	57784737	57784753	17
D_chr05	AAATA	AAAAT	58163006	58163022	17
D_chr05	AAAAT	AAAAT	58315666	58315682	17
D_chr05	TTTTA	AAAAT	58914390	58914406	17
D_chr05	ATTTT	AAAAT	59002412	59002428	17
D_chr05	AAAAT	AAAAT	60033103	60033119	17
D_chr05	TTTTA	AAAAT	60422517	60422533	17
D_chr05	TTATT	AAAAT	63268669	63268685	17
D_chr05	TATTT	AAAAT	63848843	63848859	17
D_chr05	TAAAA	AAAAT	243345	243360	16
D_chr05	TTTTA	AAAAT	763532	763547	16
D_chr05	TAAAA	AAAAT	785493	785508	16
D_chr05	TTTTA	AAAAT	2751432	2751447	16
D_chr05	TAAAA	AAAAT	3055484	3055499	16
D_chr05	ATTTT	AAAAT	3987724	3987739	16
D_chr05	TAAAA	AAAAT	4390371	4390386	16
D_chr05	ATTTT	AAAAT	4494597	4494612	16
D_chr05	TTATT	AAAAT	4528381	4528396	16
D_chr05	AAAAT	AAAAT	4660400	4660415	16
D_chr05	ATAAA	AAAAT	4768031	4768046	16
D_chr05	AAAAT	AAAAT	5861512	5861527	16
D_chr05	AAAAT	AAAAT	6456073	6456088	16
D_chr05	TTTAT	AAAAT	6952907	6952922	16
D_chr05	TTATT	AAAAT	8062379	8062394	16
D_chr05	TTATT	AAAAT	9915451	9915466	16
D_chr05	TTTAT	AAAAT	10261916	10261931	16
D_chr05	AAAAT	AAAAT	10304766	10304781	16
D_chr05	TTTAT	AAAAT	10707561	10707576	16
D_chr05	AAATA	AAAAT	11834697	11834712	16
D_chr05	TAAAA	AAAAT	13103287	13103302	16
D_chr05	TTATT	AAAAT	13252253	13252268	16
D_chr05	ATTTT	AAAAT	13835311	13835326	16
D_chr05	TTTTA	AAAAT	13952491	13952506	16
D_chr05	TAAAA	AAAAT	15021959	15021974	16
D_chr05	AAAAT	AAAAT	15110474	15110489	16
D_chr05	TTTAT	AAAAT	15703957	15703972	16
D_chr05	TATTT	AAAAT	15980816	15980831	16
D_chr05	AAAAT	AAAAT	18082127	18082142	16
D_chr05	TTATT	AAAAT	19169197	19169212	16
D_chr05	AAAAT	AAAAT	19289178	19289193	16
D_chr05	AAAAT	AAAAT	21548858	21548873	16
D_chr05	ATTTT	AAAAT	21598950	21598965	16
D_chr05	AAATA	AAAAT	23634569	23634584	16
D_chr05	ATTTT	AAAAT	24757585	24757600	16
D_chr05	AAATA	AAAAT	25159929	25159944	16
D_chr05	TTTTA	AAAAT	25401050	25401065	16
D_chr05	TTTAT	AAAAT	25672963	25672978	16
D_chr05	AAAAT	AAAAT	26095861	26095876	16
D_chr05	TTATT	AAAAT	27548316	27548331	16
D_chr05	AAAAT	AAAAT	28288262	28288277	16
D_chr05	ATTTT	AAAAT	30541373	30541388	16
D_chr05	TTTAT	AAAAT	32628107	32628122	16
D_chr05	ATTTT	AAAAT	37107165	37107180	16
D_chr05	AAAAT	AAAAT	37455086	37455101	16
D_chr05	ATTTT	AAAAT	37784462	37784477	16
D_chr05	TATTT	AAAAT	39510538	39510553	16
D_chr05	TAAAA	AAAAT	39624989	39625004	16
D_chr05	AAATA	AAAAT	40114237	40114252	16
D_chr05	TTATT	AAAAT	40964587	40964602	16
D_chr05	TTATT	AAAAT	40979729	40979744	16
D_chr05	ATAAA	AAAAT	41122005	41122020	16
D_chr05	AAAAT	AAAAT	41167066	41167081	16
D_chr05	ATTTT	AAAAT	41476882	41476897	16
D_chr05	ATAAA	AAAAT	41862004	41862019	16
D_chr05	TTTAT	AAAAT	42342941	42342956	16
D_chr05	ATAAA	AAAAT	42901638	42901653	16
D_chr05	ATTTT	AAAAT	42906408	42906423	16
D_chr05	TTATT	AAAAT	44436587	44436602	16
D_chr05	AAATA	AAAAT	45076436	45076451	16
D_chr05	ATAAA	AAAAT	45365435	45365450	16
D_chr05	TTTTA	AAAAT	45807330	45807345	16
D_chr05	AAAAT	AAAAT	46397109	46397124	16
D_chr05	ATAAA	AAAAT	46598540	46598555	16
D_chr05	ATAAA	AAAAT	46783608	46783623	16
D_chr05	AATAA	AAAAT	49072622	49072637	16
D_chr05	TAAAA	AAAAT	49193599	49193614	16
D_chr05	ATAAA	AAAAT	49854091	49854106	16
D_chr05	TTTTA	AAAAT	50807104	50807119	16
D_chr05	TATTT	AAAAT	51319453	51319468	16
D_chr05	TATTT	AAAAT	52016690	52016705	16
D_chr05	ATAAA	AAAAT	52096763	52096778	16
D_chr05	TTATT	AAAAT	52422588	52422603	16
D_chr05	ATAAA	AAAAT	53827152	53827167	16
D_chr05	TTATT	AAAAT	53921485	53921500	16
D_chr05	TAAAA	AAAAT	54181385	54181400	16
D_chr05	TTATT	AAAAT	54615823	54615838	16
D_chr05	AAAAT	AAAAT	55266221	55266236	16
D_chr05	ATTTT	AAAAT	55280545	55280560	16
D_chr05	TTTTA	AAAAT	56078902	56078917	16
D_chr05	TAAAA	AAAAT	56125235	56125250	16
D_chr05	TTTTA	AAAAT	56619636	56619651	16
D_chr05	AAATA	AAAAT	56871166	56871181	16
D_chr05	TATTT	AAAAT	57735672	57735687	16
D_chr05	ATAAA	AAAAT	58054842	58054857	16
D_chr05	ATAAA	AAAAT	59280942	59280957	16
D_chr05	TTATT	AAAAT	59442176	59442191	16
D_chr05	TATTT	AAAAT	60047305	60047320	16
D_chr05	AATAA	AAAAT	60200555	60200570	16
D_chr05	TATTT	AAAAT	60401158	60401173	16
D_chr05	TTTTA	AAAAT	60608654	60608669	16
D_chr05	ATAAA	AAAAT	60791607	60791622	16
D_chr05	AAAAT	AAAAT	61106738	61106753	16
D_chr05	TTATT	AAAAT	61423366	61423381	16
D_chr05	AAATA	AAAAT	61440216	61440231	16
D_chr05	TAAAA	AAAAT	61509495	61509510	16
D_chr05	AATAA	AAAAT	61563209	61563224	16
D_chr05	ATAAA	AAAAT	61610995	61611010	16
D_chr05	AATAA	AAAAT	61730866	61730881	16
D_chr05	AAATA	AAAAT	61960118	61960133	16
D_chr05	ATAAA	AAAAT	62443985	62444000	16
D_chr05	TATTT	AAAAT	63429830	63429845	16
D_chr05	AAATA	AAAAT	79857	79871	15
D_chr05	TTTAT	AAAAT	1202672	1202686	15
D_chr05	AAAAT	AAAAT	1304183	1304197	15
D_chr05	AAAAT	AAAAT	1383332	1383346	15
D_chr05	AAAAT	AAAAT	1740087	1740101	15
D_chr05	AAAAT	AAAAT	1785730	1785744	15
D_chr05	TAAAA	AAAAT	2049905	2049919	15
D_chr05	TAAAA	AAAAT	2064236	2064250	15
D_chr05	TTTTA	AAAAT	2360488	2360502	15
D_chr05	AAAAT	AAAAT	2410673	2410687	15
D_chr05	AAAAT	AAAAT	3238098	3238112	15
D_chr05	ATTTT	AAAAT	4828408	4828422	15
D_chr05	TAAAA	AAAAT	4866500	4866514	15
D_chr05	AAAAT	AAAAT	4868014	4868028	15
D_chr05	AAATA	AAAAT	4872570	4872584	15
D_chr05	ATTTT	AAAAT	5283149	5283163	15
D_chr05	TTATT	AAAAT	5431548	5431562	15
D_chr05	TTATT	AAAAT	5447591	5447605	15
D_chr05	TTTTA	AAAAT	5449635	5449649	15
D_chr05	AAAAT	AAAAT	5701324	5701338	15
D_chr05	AAAAT	AAAAT	5818533	5818547	15
D_chr05	TTTTA	AAAAT	6107222	6107236	15
D_chr05	ATTTT	AAAAT	7500384	7500398	15
D_chr05	TTTAT	AAAAT	8258839	8258853	15
D_chr05	AATAA	AAAAT	8282893	8282907	15
D_chr05	ATTTT	AAAAT	8360440	8360454	15
D_chr05	AAAAT	AAAAT	8612879	8612893	15
D_chr05	ATTTT	AAAAT	8681543	8681557	15
D_chr05	AAAAT	AAAAT	9430743	9430757	15
D_chr05	AAAAT	AAAAT	9439954	9439968	15
D_chr05	TTTAT	AAAAT	9639031	9639045	15
D_chr05	ATTTT	AAAAT	9669841	9669855	15
D_chr05	ATTTT	AAAAT	9713997	9714011	15
D_chr05	TTTTA	AAAAT	10046493	10046507	15
D_chr05	ATTTT	AAAAT	10121758	10121772	15
D_chr05	TAAAA	AAAAT	11019517	11019531	15
D_chr05	ATTTT	AAAAT	11551299	11551313	15
D_chr05	AAAAT	AAAAT	11801127	11801141	15
D_chr05	TTTTA	AAAAT	12759793	12759807	15
D_chr05	TAAAA	AAAAT	14283625	14283639	15
D_chr05	AAAAT	AAAAT	14297844	14297858	15
D_chr05	ATTTT	AAAAT	15099843	15099857	15
D_chr05	AAAAT	AAAAT	15469622	15469636	15
D_chr05	AAAAT	AAAAT	15549907	15549921	15
D_chr05	TTTTA	AAAAT	16290669	16290683	15
D_chr05	TTTTA	AAAAT	16392920	16392934	15
D_chr05	TTATT	AAAAT	16499562	16499576	15
D_chr05	TTTAT	AAAAT	16561219	16561233	15
D_chr05	TTTTA	AAAAT	16596365	16596379	15
D_chr05	ATTTT	AAAAT	17326827	17326841	15
D_chr05	AAAAT	AAAAT	18427495	18427509	15
D_chr05	TAAAA	AAAAT	18448002	18448016	15
D_chr05	TTTTA	AAAAT	18805832	18805846	15
D_chr05	AAATA	AAAAT	19000986	19001000	15
D_chr05	AATAA	AAAAT	19264510	19264524	15
D_chr05	ATTTT	AAAAT	19319154	19319168	15
D_chr05	TATTT	AAAAT	19570027	19570041	15
D_chr05	AAAAT	AAAAT	19633481	19633495	15
D_chr05	ATAAA	AAAAT	19848378	19848392	15
D_chr05	AAATA	AAAAT	20006343	20006357	15
D_chr05	TTTAT	AAAAT	20841745	20841759	15
D_chr05	ATTTT	AAAAT	21161492	21161506	15
D_chr05	TTTTA	AAAAT	21172091	21172105	15
D_chr05	ATTTT	AAAAT	21368017	21368031	15
D_chr05	AAAAT	AAAAT	22596292	22596306	15
D_chr05	ATTTT	AAAAT	23052833	23052847	15
D_chr05	AATAA	AAAAT	24555344	24555358	15
D_chr05	ATTTT	AAAAT	24638328	24638342	15
D_chr05	TTTTA	AAAAT	24818286	24818300	15
D_chr05	TTTTA	AAAAT	25401799	25401813	15
D_chr05	ATTTT	AAAAT	25406237	25406251	15
D_chr05	ATAAA	AAAAT	25617748	25617762	15
D_chr05	ATTTT	AAAAT	26000961	26000975	15
D_chr05	TAAAA	AAAAT	26101118	26101132	15
D_chr05	ATTTT	AAAAT	26613403	26613417	15
D_chr05	ATTTT	AAAAT	26620484	26620498	15
D_chr05	ATAAA	AAAAT	26779442	26779456	15
D_chr05	AATAA	AAAAT	27335654	27335668	15
D_chr05	TTTAT	AAAAT	27776292	27776306	15
D_chr05	TTTTA	AAAAT	27869405	27869419	15
D_chr05	TTTTA	AAAAT	28120927	28120941	15
D_chr05	TTTTA	AAAAT	28274507	28274521	15
D_chr05	TAAAA	AAAAT	28353614	28353628	15
D_chr05	TTATT	AAAAT	28415542	28415556	15
D_chr05	ATTTT	AAAAT	28969098	28969112	15
D_chr05	AAAAT	AAAAT	29259440	29259454	15
D_chr05	TTTTA	AAAAT	29535283	29535297	15
D_chr05	ATAAA	AAAAT	31364527	31364541	15
D_chr05	AAAAT	AAAAT	32040855	32040869	15
D_chr05	AAAAT	AAAAT	32170531	32170545	15
D_chr05	ATTTT	AAAAT	32184893	32184907	15
D_chr05	TAAAA	AAAAT	32243960	32243974	15
D_chr05	ATAAA	AAAAT	32278425	32278439	15
D_chr05	ATTTT	AAAAT	32300612	32300626	15
D_chr05	ATTTT	AAAAT	32775064	32775078	15
D_chr05	TATTT	AAAAT	33081728	33081742	15
D_chr05	TAAAA	AAAAT	33132028	33132042	15
D_chr05	TTATT	AAAAT	34116132	34116146	15
D_chr05	AAATA	AAAAT	34128968	34128982	15
D_chr05	TTTTA	AAAAT	34299949	34299963	15
D_chr05	TATTT	AAAAT	34410004	34410018	15
D_chr05	AAAAT	AAAAT	34679682	34679696	15
D_chr05	TTTTA	AAAAT	35597862	35597876	15
D_chr05	AAAAT	AAAAT	35624991	35625005	15
D_chr05	AAAAT	AAAAT	35673563	35673577	15
D_chr05	TTTTA	AAAAT	36057570	36057584	15
D_chr05	TTTTA	AAAAT	36261146	36261160	15
D_chr05	ATTTT	AAAAT	36484100	36484114	15
D_chr05	ATAAA	AAAAT	36509456	36509470	15
D_chr05	AAAAT	AAAAT	36537178	36537192	15
D_chr05	ATTTT	AAAAT	36645421	36645435	15
D_chr05	TTTTA	AAAAT	36709047	36709061	15
D_chr05	ATAAA	AAAAT	37659316	37659330	15
D_chr05	TAAAA	AAAAT	38022402	38022416	15
D_chr05	TTTTA	AAAAT	38555602	38555616	15
D_chr05	ATTTT	AAAAT	38812861	38812875	15
D_chr05	ATTTT	AAAAT	39057063	39057077	15
D_chr05	ATTTT	AAAAT	39154084	39154098	15
D_chr05	AAAAT	AAAAT	39393067	39393081	15
D_chr05	AAAAT	AAAAT	39554782	39554796	15
D_chr05	TAAAA	AAAAT	40074223	40074237	15
D_chr05	AAAAT	AAAAT	40106475	40106489	15
D_chr05	TTTAT	AAAAT	40450920	40450934	15
D_chr05	TAAAA	AAAAT	40493279	40493293	15
D_chr05	ATTTT	AAAAT	40536071	40536085	15
D_chr05	ATTTT	AAAAT	40584025	40584039	15
D_chr05	ATTTT	AAAAT	40672801	40672815	15
D_chr05	ATTTT	AAAAT	40771956	40771970	15
D_chr05	ATTTT	AAAAT	41644037	41644051	15
D_chr05	TTATT	AAAAT	41871980	41871994	15
D_chr05	TATTT	AAAAT	42475165	42475179	15
D_chr05	AAAAT	AAAAT	42676772	42676786	15
D_chr05	AAAAT	AAAAT	42777888	42777902	15
D_chr05	AAAAT	AAAAT	42946351	42946365	15
D_chr05	TATTT	AAAAT	43255303	43255317	15
D_chr05	ATTTT	AAAAT	43718985	43718999	15
D_chr05	ATTTT	AAAAT	44165202	44165216	15
D_chr05	ATTTT	AAAAT	44771736	44771750	15
D_chr05	TTATT	AAAAT	45521162	45521176	15
D_chr05	TTTAT	AAAAT	45789174	45789188	15
D_chr05	AAAAT	AAAAT	45875820	45875834	15
D_chr05	TAAAA	AAAAT	46189251	46189265	15
D_chr05	AATAA	AAAAT	46855667	46855681	15
D_chr05	TAAAA	AAAAT	47065374	47065388	15
D_chr05	ATTTT	AAAAT	47201581	47201595	15
D_chr05	TTTTA	AAAAT	47378111	47378125	15
D_chr05	TAAAA	AAAAT	48364207	48364221	15
D_chr05	AAAAT	AAAAT	48702543	48702557	15
D_chr05	ATTTT	AAAAT	48954769	48954783	15
D_chr05	AAAAT	AAAAT	49122257	49122271	15
D_chr05	AAAAT	AAAAT	49182952	49182966	15
D_chr05	AAATA	AAAAT	49193665	49193679	15
D_chr05	AAAAT	AAAAT	49231780	49231794	15
D_chr05	AAAAT	AAAAT	49356093	49356107	15
D_chr05	AAAAT	AAAAT	49925805	49925819	15
D_chr05	AATAA	AAAAT	50302033	50302047	15
D_chr05	TATTT	AAAAT	50349152	50349166	15
D_chr05	ATTTT	AAAAT	50428210	50428224	15
D_chr05	TTATT	AAAAT	51300705	51300719	15
D_chr05	AAAAT	AAAAT	52090375	52090389	15
D_chr05	AAAAT	AAAAT	52579833	52579847	15
D_chr05	AAAAT	AAAAT	52931238	52931252	15
D_chr05	TAAAA	AAAAT	53334030	53334044	15
D_chr05	TTTTA	AAAAT	53825862	53825876	15
D_chr05	TATTT	AAAAT	53896307	53896321	15
D_chr05	AAATA	AAAAT	53952436	53952450	15
D_chr05	ATTTT	AAAAT	54272619	54272633	15
D_chr05	ATTTT	AAAAT	54375252	54375266	15
D_chr05	AAAAT	AAAAT	54632213	54632227	15
D_chr05	TTTAT	AAAAT	54797918	54797932	15
D_chr05	ATAAA	AAAAT	55037976	55037990	15
D_chr05	AAAAT	AAAAT	55252233	55252247	15
D_chr05	TAAAA	AAAAT	55399952	55399966	15
D_chr05	TTTAT	AAAAT	55485995	55486009	15
D_chr05	TAAAA	AAAAT	55830632	55830646	15
D_chr05	AAAAT	AAAAT	56024989	56025003	15
D_chr05	TAAAA	AAAAT	56216804	56216818	15
D_chr05	TTTTA	AAAAT	57201338	57201352	15
D_chr05	AAAAT	AAAAT	57404119	57404133	15
D_chr05	AAAAT	AAAAT	57477490	57477504	15
D_chr05	AATAA	AAAAT	57705341	57705355	15
D_chr05	TTATT	AAAAT	58197972	58197986	15
D_chr05	TTATT	AAAAT	58208263	58208277	15
D_chr05	ATTTT	AAAAT	58238670	58238684	15
D_chr05	ATTTT	AAAAT	58256835	58256849	15
D_chr05	AAATA	AAAAT	58525570	58525584	15
D_chr05	ATTTT	AAAAT	58662062	58662076	15
D_chr05	TATTT	AAAAT	59262159	59262173	15
D_chr05	ATTTT	AAAAT	59330729	59330743	15
D_chr05	TTTTA	AAAAT	59526829	59526843	15
D_chr05	AAAAT	AAAAT	59588204	59588218	15
D_chr05	AAAAT	AAAAT	59674182	59674196	15
D_chr05	AAAAT	AAAAT	60261732	60261746	15
D_chr05	TTTTA	AAAAT	60344155	60344169	15
D_chr05	TATTT	AAAAT	60696559	60696573	15
D_chr05	TTTTA	AAAAT	60889941	60889955	15
D_chr05	TATTT	AAAAT	61030337	61030351	15
D_chr05	ATTTT	AAAAT	61214658	61214672	15
D_chr05	AAAAT	AAAAT	61440042	61440056	15
D_chr05	ATTTT	AAAAT	61440174	61440188	15
D_chr05	ATTTT	AAAAT	61446630	61446644	15
D_chr05	AAAAT	AAAAT	61565128	61565142	15
D_chr05	ATTTT	AAAAT	61571891	61571905	15
D_chr05	TATTT	AAAAT	61680725	61680739	15
D_chr05	ATAAA	AAAAT	61864826	61864840	15
D_chr05	TAAAA	AAAAT	61912770	61912784	15
D_chr05	TTTTA	AAAAT	62034447	62034461	15
D_chr05	TAAAA	AAAAT	62633100	62633114	15
D_chr05	ATTTT	AAAAT	63153368	63153382	15
D_chr05	AAAAT	AAAAT	63428272	63428286	15
D_chr05	AAAAT	AAAAT	63482546	63482560	15
D_chr05	GATTTT	AAAATC	32172607	32172679	73
D_chr05	TTTTGA	AAAATC	45584398	45584438	41
D_chr05	TTTTGA	AAAATC	24190231	24190270	40
D_chr05	AAAATC	AAAATC	54163321	54163360	40
D_chr05	ATTTTG	AAAATC	15182095	15182133	39
D_chr05	GATTTT	AAAATC	19538920	19538955	36
D_chr05	ATTTTG	AAAATC	52307717	52307746	30
D_chr05	TTTTGA	AAAATC	2338468	2338496	29
D_chr05	AAAATC	AAAATC	9127509	9127537	29
D_chr05	TTTGAT	AAAATC	15182055	15182083	29
D_chr05	AAAATC	AAAATC	22515970	22515998	29
D_chr05	CAAAAT	AAAATC	19207525	19207552	28
D_chr05	AAAATC	AAAATC	42357100	42357127	28
D_chr05	CAAAAT	AAAATC	58981592	58981618	27
D_chr05	TTGATT	AAAATC	23568137	23568162	26
D_chr05	ATTTTG	AAAATC	45792175	45792197	23
D_chr05	AAAATC	AAAATC	1315652	1315673	22
D_chr05	TTTTGA	AAAATC	5437564	5437585	22
D_chr05	AAAATC	AAAATC	12789534	12789555	22
D_chr05	TTTTGA	AAAATC	18373330	18373351	22
D_chr05	ATTTTG	AAAATC	33845594	33845615	22
D_chr05	TTTTGA	AAAATC	37080654	37080675	22
D_chr05	AAAATC	AAAATC	45814767	45814788	22
D_chr05	TTTGAT	AAAATC	3912125	3912145	21
D_chr05	TGATTT	AAAATC	4749839	4749858	20
D_chr05	AAAATC	AAAATC	40926164	40926183	20
D_chr05	CAAAAT	AAAATC	17902182	17902200	19
D_chr05	GATTTT	AAAATC	25878575	25878593	19
D_chr05	GATTTT	AAAATC	31319855	31319873	19
D_chr05	TTGATT	AAAATC	61290825	61290843	19
D_chr05	GATTTT	AAAATC	38147057	38147074	18
D_chr05	GATTTT	AAAATC	38193502	38193519	18
D_chr05	ATTTTG	AAAATC	57165456	57165473	18
D_chr05	GAAAAT	AAAATG	21015998	21016077	80
D_chr05	TGAAAA	AAAATG	25278832	25278880	49
D_chr05	AAAATG	AAAATG	55099478	55099519	42
D_chr05	TCATTT	AAAATG	28324026	28324063	38
D_chr05	ATTTTC	AAAATG	14959446	14959480	35
D_chr05	CATTTT	AAAATG	14583267	14583296	30
D_chr05	CATTTT	AAAATG	34625270	34625299	30
D_chr05	AAAATG	AAAATG	49754778	49754807	30
D_chr05	AAAATG	AAAATG	34721198	34721226	29
D_chr05	GAAAAT	AAAATG	39817222	39817250	29
D_chr05	AAAATG	AAAATG	59275863	59275891	29
D_chr05	TTTCAT	AAAATG	53458911	53458937	27
[truncated: 5,505 more rows]

## Sheet: D_chr06
Table S8-6. The exact positions and total lengths of all chromosome-specific SSRs on chr06 of Gossypium raimondii.
Sequence_Name	Motif	Motif_Standardized	SSR_Start	SSR_End	Total_Length
D_chr06	T	A	7510553	7510603	51
D_chr06	A	A	8085398	8085442	45
D_chr06	A	A	25712056	25712098	43
D_chr06	A	A	4626253	4626292	40
D_chr06	T	A	33498201	33498236	36
D_chr06	A	A	8401493	8401525	33
D_chr06	A	A	22645483	22645515	33
D_chr06	A	A	9950071	9950100	30
D_chr06	A	A	22234849	22234878	30
D_chr06	A	A	37601975	37602004	30
D_chr06	T	A	40640999	40641028	30
D_chr06	A	A	14078185	14078213	29
D_chr06	A	A	33719723	33719751	29
D_chr06	T	A	46900754	46900782	29
D_chr06	A	A	21091292	21091319	28
D_chr06	T	A	34451315	34451342	28
D_chr06	T	A	37870960	37870987	28
D_chr06	T	A	42379406	42379433	28
D_chr06	T	A	36450322	36450348	27
D_chr06	A	A	4297171	4297195	25
D_chr06	A	A	22200633	22200657	25
D_chr06	A	A	30094748	30094772	25
D_chr06	T	A	32257838	32257862	25
D_chr06	T	A	43203888	43203912	25
D_chr06	A	A	3732162	3732185	24
D_chr06	T	A	6684982	6685005	24
D_chr06	A	A	11044388	11044411	24
D_chr06	T	A	30205319	30205342	24
D_chr06	T	A	41011485	41011508	24
D_chr06	T	A	19047635	19047657	23
D_chr06	A	A	20415630	20415652	23
D_chr06	T	A	23017153	23017175	23
D_chr06	T	A	32153019	32153041	23
D_chr06	T	A	32949513	32949535	23
D_chr06	A	A	36791879	36791901	23
D_chr06	T	A	43028375	43028397	23
D_chr06	T	A	49302982	49303004	23
D_chr06	A	A	9202054	9202075	22
D_chr06	A	A	20233542	20233563	22
D_chr06	A	A	22047369	22047390	22
D_chr06	A	A	34480924	34480945	22
D_chr06	A	A	35328784	35328805	22
D_chr06	T	A	35719978	35719999	22
D_chr06	A	A	44565745	44565766	22
D_chr06	A	A	44721728	44721749	22
D_chr06	T	A	44864421	44864442	22
D_chr06	A	A	46555912	46555933	22
D_chr06	T	A	48293801	48293822	22
D_chr06	A	A	6628611	6628631	21
D_chr06	A	A	7614293	7614313	21
D_chr06	A	A	17210201	17210221	21
D_chr06	A	A	20568766	20568786	21
D_chr06	T	A	23729099	23729119	21
D_chr06	T	A	25769385	25769405	21
D_chr06	A	A	39235863	39235883	21
D_chr06	A	A	40940970	40940990	21
D_chr06	A	A	41262560	41262580	21
D_chr06	A	A	42008509	42008529	21
D_chr06	T	A	47020268	47020288	21
D_chr06	A	A	48390517	48390537	21
D_chr06	T	A	49988114	49988134	21
D_chr06	T	A	50167788	50167808	21
D_chr06	A	A	2049335	2049354	20
D_chr06	T	A	20376929	20376948	20
D_chr06	T	A	30109679	30109698	20
D_chr06	A	A	30163304	30163323	20
D_chr06	A	A	32924712	32924731	20
D_chr06	A	A	36455835	36455854	20
D_chr06	T	A	39145640	39145659	20
D_chr06	T	A	42340297	42340316	20
D_chr06	A	A	44635191	44635210	20
D_chr06	A	A	1041791	1041809	19
D_chr06	T	A	1488644	1488662	19
D_chr06	A	A	3440579	3440597	19
D_chr06	A	A	6892954	6892972	19
D_chr06	T	A	13047153	13047171	19
D_chr06	A	A	18100483	18100501	19
D_chr06	T	A	21011570	21011588	19
D_chr06	A	A	24504846	24504864	19
D_chr06	T	A	26382893	26382911	19
D_chr06	T	A	29225709	29225727	19
D_chr06	A	A	33060510	33060528	19
D_chr06	T	A	36292448	36292466	19
D_chr06	T	A	36751511	36751529	19
D_chr06	T	A	37627160	37627178	19
D_chr06	T	A	37635281	37635299	19
D_chr06	A	A	39025152	39025170	19
D_chr06	A	A	39171602	39171620	19
D_chr06	A	A	40149316	40149334	19
D_chr06	A	A	42216094	42216112	19
D_chr06	T	A	43524895	43524913	19
D_chr06	A	A	43949641	43949659	19
D_chr06	A	A	44245567	44245585	19
D_chr06	T	A	44539507	44539525	19
D_chr06	T	A	44799033	44799051	19
D_chr06	A	A	49494286	49494304	19
D_chr06	A	A	139774	139791	18
D_chr06	A	A	7155943	7155960	18
D_chr06	A	A	8560563	8560580	18
D_chr06	T	A	9568366	9568383	18
D_chr06	T	A	10741884	10741901	18
D_chr06	A	A	13201134	13201151	18
D_chr06	A	A	14501930	14501947	18
D_chr06	T	A	19996293	19996310	18
D_chr06	T	A	20000929	20000946	18
D_chr06	A	A	20852423	20852440	18
D_chr06	T	A	22618901	22618918	18
D_chr06	A	A	23630862	23630879	18
D_chr06	T	A	28292253	28292270	18
D_chr06	T	A	29776058	29776075	18
D_chr06	A	A	32081933	32081950	18
D_chr06	T	A	32125539	32125556	18
D_chr06	T	A	32696734	32696751	18
D_chr06	T	A	34046289	34046306	18
D_chr06	T	A	36696385	36696402	18
D_chr06	T	A	36727090	36727107	18
D_chr06	T	A	38288252	38288269	18
D_chr06	A	A	38579869	38579886	18
D_chr06	T	A	42763055	42763072	18
D_chr06	T	A	42999081	42999098	18
D_chr06	A	A	43054415	43054432	18
D_chr06	A	A	43683553	43683570	18
D_chr06	A	A	43972449	43972466	18
D_chr06	A	A	46687467	46687484	18
D_chr06	T	A	46876713	46876730	18
D_chr06	A	A	46975349	46975366	18
D_chr06	A	A	49272992	49273009	18
D_chr06	A	A	49373888	49373905	18
D_chr06	A	A	49447531	49447548	18
D_chr06	T	A	49481609	49481626	18
D_chr06	A	A	49631043	49631060	18
D_chr06	A	A	49683960	49683977	18
D_chr06	T	A	1055889	1055905	17
D_chr06	T	A	1333625	1333641	17
D_chr06	A	A	3836591	3836607	17
D_chr06	A	A	5050648	5050664	17
D_chr06	A	A	8277950	8277966	17
D_chr06	T	A	8335243	8335259	17
D_chr06	A	A	10573143	10573159	17
D_chr06	T	A	11260274	11260290	17
D_chr06	A	A	15887820	15887836	17
D_chr06	T	A	17051568	17051584	17
D_chr06	T	A	17225500	17225516	17
D_chr06	A	A	20146806	20146822	17
D_chr06	A	A	20849925	20849941	17
D_chr06	A	A	23353157	23353173	17
D_chr06	T	A	27706934	27706950	17
D_chr06	A	A	28036995	28037011	17
D_chr06	T	A	28690939	28690955	17
D_chr06	A	A	29727791	29727807	17
D_chr06	T	A	31156956	31156972	17
D_chr06	A	A	32139552	32139568	17
D_chr06	T	A	34375177	34375193	17
D_chr06	T	A	34394198	34394214	17
D_chr06	T	A	35317268	35317284	17
D_chr06	A	A	35697384	35697400	17
D_chr06	T	A	36860071	36860087	17
D_chr06	A	A	37049419	37049435	17
D_chr06	T	A	37415186	37415202	17
D_chr06	T	A	37490184	37490200	17
D_chr06	A	A	38003042	38003058	17
D_chr06	T	A	38133022	38133038	17
D_chr06	T	A	39257768	39257784	17
D_chr06	T	A	39295638	39295654	17
D_chr06	T	A	39395352	39395368	17
D_chr06	A	A	40292783	40292799	17
D_chr06	A	A	40480798	40480814	17
D_chr06	T	A	41147128	41147144	17
D_chr06	T	A	41340042	41340058	17
D_chr06	A	A	41828056	41828072	17
D_chr06	A	A	42713087	42713103	17
D_chr06	T	A	43281655	43281671	17
D_chr06	A	A	44685008	44685024	17
D_chr06	T	A	45333666	45333682	17
D_chr06	T	A	46088770	46088786	17
D_chr06	T	A	46132913	46132929	17
D_chr06	T	A	46801053	46801069	17
D_chr06	T	A	46845709	46845725	17
D_chr06	A	A	46980707	46980723	17
D_chr06	T	A	47125338	47125354	17
D_chr06	T	A	47293996	47294012	17
D_chr06	T	A	48244000	48244016	17
D_chr06	T	A	48451521	48451537	17
D_chr06	A	A	48492056	48492072	17
D_chr06	T	A	48609057	48609073	17
D_chr06	A	A	48771449	48771465	17
D_chr06	T	A	49088940	49088956	17
D_chr06	T	A	49291781	49291797	17
D_chr06	T	A	49673185	49673201	17
D_chr06	A	A	50039511	50039527	17
D_chr06	T	A	559226	559241	16
D_chr06	T	A	811164	811179	16
D_chr06	T	A	904206	904221	16
D_chr06	A	A	1973655	1973670	16
D_chr06	A	A	2676692	2676707	16
D_chr06	T	A	3002661	3002676	16
D_chr06	A	A	3568888	3568903	16
D_chr06	A	A	3582505	3582520	16
D_chr06	A	A	4175903	4175918	16
D_chr06	T	A	5239067	5239082	16
D_chr06	T	A	5740310	5740325	16
D_chr06	T	A	5750116	5750131	16
D_chr06	A	A	6137175	6137190	16
D_chr06	T	A	6209462	6209477	16
D_chr06	T	A	7039618	7039633	16
D_chr06	T	A	7076900	7076915	16
D_chr06	T	A	7676259	7676274	16
D_chr06	A	A	7776062	7776077	16
D_chr06	A	A	8279911	8279926	16
D_chr06	T	A	8485721	8485736	16
D_chr06	T	A	8650575	8650590	16
D_chr06	T	A	8748024	8748039	16
D_chr06	A	A	8849856	8849871	16
D_chr06	A	A	9140212	9140227	16
D_chr06	T	A	10626734	10626749	16
D_chr06	A	A	11047569	11047584	16
D_chr06	A	A	11553048	11553063	16
D_chr06	A	A	11829294	11829309	16
D_chr06	A	A	14628961	14628976	16
D_chr06	T	A	16746262	16746277	16
D_chr06	A	A	17010970	17010985	16
D_chr06	A	A	17112072	17112087	16
D_chr06	T	A	18728978	18728993	16
D_chr06	A	A	19825931	19825946	16
D_chr06	T	A	19925117	19925132	16
D_chr06	A	A	20183099	20183114	16
D_chr06	T	A	20966144	20966159	16
D_chr06	T	A	21113651	21113666	16
D_chr06	T	A	21594442	21594457	16
D_chr06	A	A	22074291	22074306	16
D_chr06	A	A	22520592	22520607	16
D_chr06	T	A	23940601	23940616	16
D_chr06	A	A	28392243	28392258	16
D_chr06	T	A	28966732	28966747	16
D_chr06	T	A	29262576	29262591	16
D_chr06	T	A	30017265	30017280	16
D_chr06	A	A	30933053	30933068	16
D_chr06	A	A	31253393	31253408	16
D_chr06	T	A	31795815	31795830	16
D_chr06	A	A	32328556	32328571	16
D_chr06	T	A	32870359	32870374	16
D_chr06	T	A	33794168	33794183	16
D_chr06	A	A	33818648	33818663	16
D_chr06	T	A	33875264	33875279	16
D_chr06	A	A	33959626	33959641	16
D_chr06	A	A	34245637	34245652	16
D_chr06	T	A	34383219	34383234	16
D_chr06	T	A	35331440	35331455	16
D_chr06	A	A	35955798	35955813	16
D_chr06	T	A	36134378	36134393	16
D_chr06	A	A	36197748	36197763	16
D_chr06	A	A	36308220	36308235	16
D_chr06	T	A	36460072	36460087	16
D_chr06	T	A	36881066	36881081	16
D_chr06	T	A	36979026	36979041	16
D_chr06	A	A	37086292	37086307	16
D_chr06	T	A	38062708	38062723	16
D_chr06	A	A	38084680	38084695	16
D_chr06	T	A	38749324	38749339	16
D_chr06	T	A	38841664	38841679	16
D_chr06	A	A	39551500	39551515	16
D_chr06	T	A	39917331	39917346	16
D_chr06	A	A	40074697	40074712	16
D_chr06	A	A	40298829	40298844	16
D_chr06	T	A	40493947	40493962	16
D_chr06	A	A	41284909	41284924	16
D_chr06	T	A	41308712	41308727	16
D_chr06	A	A	41561379	41561394	16
D_chr06	T	A	41647991	41648006	16
D_chr06	A	A	42085025	42085040	16
D_chr06	A	A	43006356	43006371	16
D_chr06	T	A	43020698	43020713	16
D_chr06	A	A	43172959	43172974	16
D_chr06	A	A	43358792	43358807	16
D_chr06	A	A	43597795	43597810	16
D_chr06	T	A	44178556	44178571	16
D_chr06	A	A	44986287	44986302	16
D_chr06	A	A	45172215	45172230	16
D_chr06	T	A	45781564	45781579	16
D_chr06	T	A	45922439	45922454	16
D_chr06	A	A	46328457	46328472	16
D_chr06	T	A	46366228	46366243	16
D_chr06	T	A	46604772	46604787	16
D_chr06	T	A	46700080	46700095	16
D_chr06	T	A	47030048	47030063	16
D_chr06	A	A	47278262	47278277	16
D_chr06	A	A	47419944	47419959	16
D_chr06	A	A	47598743	47598758	16
D_chr06	A	A	47717271	47717286	16
D_chr06	T	A	47818619	47818634	16
D_chr06	A	A	47843741	47843756	16
D_chr06	A	A	47863925	47863940	16
D_chr06	A	A	47892922	47892937	16
D_chr06	A	A	48154148	48154163	16
D_chr06	T	A	48207296	48207311	16
D_chr06	A	A	48210704	48210719	16
[truncated: 6,156 more rows]

## Sheet: D_chr07
Table S8-7. The exact positions and total lengths of all chromosome-specific SSRs on chr07 of Gossypium raimondii.
[truncated: 8,328 more rows]

[truncated: 6 more sheets: D_chr08, D_chr09, D_chr10, D_chr11, D_chr12, D_chr13]
