# Supplementary material for: Development of chromosome-specific markers with high polymorphism for allotetraploid cotton based on genome-wide characterization of simple sequence repeats in diploid cottons (Gossypium arboreum L. and Gossypium raimondii Ulbrich)
Source: BMC Genomics. 2015 Feb 6;16(1):55. doi: 10.1186/s12864-015-1265-2 (PMC4325953; doi:10.1186/s12864-015-1265-2)
Supplement: Additional file 9: — Microsoft Excel file with 13 tables presenting the primers for all chromosome-specific SSRs on every chromosome of Gossypium arboreum. [file 12864_2015_1265_MOESM9_ESM.xlsx]

## Sheet: Achr01
Table S9-1. The primers for all chromosome-specific SSRs on chr01 of Gossypium arboreum.
Forward_primer	Primer_sequence	Reverse_primer	Primer_sequence	PCR_product_size	Full_fasta_ID
Achr01-1_fwd	GAGGGAAGAACAAGGTGTCG	Achr01-1_rev	ACATAGCCGAAACCATCTCG	250	A_chr01_Startpos_in_parent=100045187 Startpos_here=193 Length=15
Achr01-2_fwd	GGCTCAAGGATAGTCGAGGA	Achr01-2_rev	CATCATTCATGCCATAGTTGC	225	A_chr01_Startpos_in_parent=10009065 Startpos_here=192 Length=17
Achr01-3_fwd	TCATGATCACTCAAATGATAGCAA	Achr01-3_rev	GCAAAGGGAGATGTTTGTGG	178	A_chr01_Startpos_in_parent=100139571 Startpos_here=188 Length=26
Achr01-4_fwd	GAATCTGTAGGTTGGGCCTTT	Achr01-4_rev	AGTACCTGCCATTCGATGCT	246	A_chr01_Startpos_in_parent=100148502 Startpos_here=193 Length=15
Achr01-5_fwd	TGGGACAAGAGGAAGAGGAG	Achr01-5_rev	ATACCCAAACAACCGAGCAC	240	A_chr01_Startpos_in_parent=100164134 Startpos_here=188 Length=25
Achr01-6_fwd	TTGGCCTTTAACTTTAGGGTAGG	Achr01-6_rev	CAACATCTTGTATGAACTCGCA	171	A_chr01_Startpos_in_parent=100196057 Startpos_here=189 Length=23
Achr01-7_fwd	GCTCAAAGCATCGACAACAA	Achr01-7_rev	GATTGATGGTTCACCAAAGGTT	196	A_chr01_Startpos_in_parent=100201672 Startpos_here=185 Length=32
Achr01-8_fwd	TTCTCTTAACCTCCTTCACAAAGAA	Achr01-8_rev	AATTGTTGAACCCAACTGAGG	183	A_chr01_Startpos_in_parent=100205739 Startpos_here=193 Length=15
Achr01-9_fwd	TGTCCCAAACACTAGACTCAGTACA	Achr01-9_rev	TCAGCTTCAATCGAACCTTTG	248	A_chr01_Startpos_in_parent=10021186 Startpos_here=191 Length=20
Achr01-10_fwd	TTAGTGAATGATAATGGCTTGGT	Achr01-10_rev	TTCGATGGTAATGCCCAAGT	132	A_chr01_Startpos_in_parent=10025700 Startpos_here=191 Length=19
Achr01-11_fwd	CGGTCAAGAAAGGAGCTTTG	Achr01-11_rev	CCGATCAAATCATTAATTCGC	187	A_chr01_Startpos_in_parent=100377674 Startpos_here=188 Length=26
Achr01-12_fwd	CGAACCCTCATTCACTTCCT	Achr01-12_rev	GTCGGCTCAGAACCAAAGAA	152	A_chr01_Startpos_in_parent=100390231 Startpos_here=192 Length=17
Achr01-13_fwd	AGCTGAACTCTTTGGCCTCA	Achr01-13_rev	GGGCCTAGTCAGAACAGTGG	229	A_chr01_Startpos_in_parent=100434649 Startpos_here=191 Length=19
Achr01-14_fwd	CAACCGATCCGTTTCTTGAT	Achr01-14_rev	ATGGCTAGCATGGAGTTGGT	200	A_chr01_Startpos_in_parent=100450871 Startpos_here=193 Length=15
Achr01-15_fwd	TCAAATTCGAGAATTCAACTCG	Achr01-15_rev	TTGCAACTTGACTCTGATACCATT	180	A_chr01_Startpos_in_parent=100479002 Startpos_here=190 Length=21
Achr01-16_fwd	TTGCATTTGTGGCATACTCTG	Achr01-16_rev	GCACGCCATACAAGAAATCA	199	A_chr01_Startpos_in_parent=100518843 Startpos_here=191 Length=20
Achr01-17_fwd	ATGCAAATTCCCACATCCAT	Achr01-17_rev	AATTGGCCTAATGTGTTGGC	130	A_chr01_Startpos_in_parent=100531005 Startpos_here=193 Length=15
Achr01-18_fwd	TGCATAAATTCATAGGTCAAAGGA	Achr01-18_rev	AAGTGTTCATTCGGTCATTGC	229	A_chr01_Startpos_in_parent=100674638 Startpos_here=191 Length=19
Achr01-19_fwd	CGAGTACACACACACACACACA	Achr01-19_rev	AAGTGTTCATTCGGTCATTGC	173	A_chr01_Startpos_in_parent=100674657 Startpos_here=184 Length=33
Achr01-20_fwd	TTACTTATGGCCGAATGAACA	Achr01-20_rev	ATTTAGCTTTGAAATTGGAGGA	215	A_chr01_Startpos_in_parent=100683698 Startpos_here=192 Length=17
Achr01-21_fwd	GAAGACTAGAATCGAAATTTAACCG	Achr01-21_rev	TCATTTAGCACCATTTGGCA	212	A_chr01_Startpos_in_parent=100698 Startpos_here=191 Length=19
Achr01-22_fwd	TTACACAGCCTAGCACACGG	Achr01-22_rev	TATTAGGCCATGTGGGCATT	125	A_chr01_Startpos_in_parent=100765128 Startpos_here=192 Length=18
Achr01-23_fwd	TCATGGTGGTTTAGGCATCA	Achr01-23_rev	TCATAGTTCATTCGGCCCTC	236	A_chr01_Startpos_in_parent=100796618 Startpos_here=193 Length=15
Achr01-24_fwd	TTGAATGGATTGCTTAGCTATGTT	Achr01-24_rev	GGTGTGGTCACAAGCTGAAA	249	A_chr01_Startpos_in_parent=100811461 Startpos_here=193 Length=16
Achr01-25_fwd	TCGTATGTACCTGTACTTTCCCA	Achr01-25_rev	GCTTCGGTTTAATGTGATGGA	178	A_chr01_Startpos_in_parent=100820123 Startpos_here=192 Length=17
Achr01-26_fwd	CCACAAACAAATGACCCAAA	Achr01-26_rev	GAAAGCCAAGCAAATCGACTA	243	A_chr01_Startpos_in_parent=100826001 Startpos_here=193 Length=15
Achr01-27_fwd	CATGGCATGAATATCCGATT	Achr01-27_rev	GAATTTGAGCCTAGACCGGG	246	A_chr01_Startpos_in_parent=100845115 Startpos_here=190 Length=22
Achr01-28_fwd	TTCAGCTTAGTTGTGGTTGAGG	Achr01-28_rev	ATCATGTCACATTCAAGATCAAA	127	A_chr01_Startpos_in_parent=100873527 Startpos_here=192 Length=17
Achr01-29_fwd	CCACCGTTGAGGTTTAGAGC	Achr01-29_rev	TAGCATAGGCTCTGGCAGGT	205	A_chr01_Startpos_in_parent=100875705 Startpos_here=193 Length=15
Achr01-30_fwd	GTGGCAAATAATGCATGTGG	Achr01-30_rev	CATGATTTCATGCAAGGTGC	181	A_chr01_Startpos_in_parent=100904268 Startpos_here=159 Length=83
Achr01-31_fwd	TGTAACAGCCCAATTTAGACCC	Achr01-31_rev	TTTACGCGATTTGGTCCTTT	171	A_chr01_Startpos_in_parent=100960533 Startpos_here=193 Length=15
Achr01-32_fwd	TCTTCCCGAGCACGTATAGC	Achr01-32_rev	AAAGGGTTGTTTCAAATGCG	240	A_chr01_Startpos_in_parent=100968858 Startpos_here=188 Length=25
Achr01-33_fwd	TGAGGACTGATGTGATTTCCC	Achr01-33_rev	TTAGCAAGTATGCGCGTGAG	233	A_chr01_Startpos_in_parent=100969195 Startpos_here=193 Length=16
Achr01-34_fwd	CCAACAGAGGCGAGTGTTAGA	Achr01-34_rev	TGATTGACGAGGAACTCGAA	250	A_chr01_Startpos_in_parent=101010669 Startpos_here=190 Length=21
Achr01-35_fwd	CATGCAGTATGAACTGCCAGA	Achr01-35_rev	CCCTGAAAGTCGTGGACAAT	210	A_chr01_Startpos_in_parent=101035838 Startpos_here=193 Length=15
Achr01-36_fwd	ATTGTCCACGACTTTCAGGG	Achr01-36_rev	TGGATGTGAGTGTCTGCTCC	156	A_chr01_Startpos_in_parent=101035958 Startpos_here=193 Length=16
Achr01-37_fwd	AATCCACGTCACTCTCAGCC	Achr01-37_rev	TTCTGAATTGCTCCACCAGA	243	A_chr01_Startpos_in_parent=101047826 Startpos_here=193 Length=15
Achr01-38_fwd	GGTGGCTTTGAGCTGTGATT	Achr01-38_rev	AAATTGTGGCCTAAGCTTGAA	204	A_chr01_Startpos_in_parent=1010609 Startpos_here=191 Length=19
Achr01-39_fwd	GGTGTGGTCACAAGCTGAAA	Achr01-39_rev	GCAAAGTTCTATGTTATTTGATTTGA	247	A_chr01_Startpos_in_parent=101067841 Startpos_here=183 Length=35
Achr01-40_fwd	GCACATGCATCATTCACCAT	Achr01-40_rev	TGAGGGCCAAGTCTTTGTTC	249	A_chr01_Startpos_in_parent=101089572 Startpos_here=192 Length=17
Achr01-41_fwd	ATACCAACTGTCGTCGGTCC	Achr01-41_rev	ACCAAATAGAAATCAACATAATCAAA	221	A_chr01_Startpos_in_parent=101159899 Startpos_here=180 Length=41
Achr01-42_fwd	CAAGGGAGGCAAGTGCTTAG	Achr01-42_rev	TTGTTGACGATGAACCCAAA	244	A_chr01_Startpos_in_parent=101255812 Startpos_here=190 Length=22
Achr01-43_fwd	CTCGTCCAGTTCACTCACCA	Achr01-43_rev	CGATTACTGGTGGAAGTGGC	231	A_chr01_Startpos_in_parent=1013494 Startpos_here=190 Length=22
Achr01-44_fwd	TAGAATTGTCACCGCACCTG	Achr01-44_rev	TAAGCTGTCATGCCCACAAG	233	A_chr01_Startpos_in_parent=101575385 Startpos_here=190 Length=22
Achr01-45_fwd	TCATTTGTTCTACAACGCCG	Achr01-45_rev	TCTGAAGAACATGTTAACGCAA	227	A_chr01_Startpos_in_parent=101608348 Startpos_here=182 Length=37
Achr01-46_fwd	TCTTCTATTCGGCCAAGAACA	Achr01-46_rev	GCCATGACAAAGGGTGATG	164	A_chr01_Startpos_in_parent=101782625 Startpos_here=193 Length=15
Achr01-47_fwd	ATCGAGCTTGGTGTCCAAAT	Achr01-47_rev	TCGGGTACCAATCTGAAACA	190	A_chr01_Startpos_in_parent=101809765 Startpos_here=190 Length=21
Achr01-48_fwd	GGATTACGACGATTAGGCTTG	Achr01-48_rev	AGCACCAATCACATACTCATGG	226	A_chr01_Startpos_in_parent=10181651 Startpos_here=193 Length=16
Achr01-49_fwd	AAATTCATCTCATGGCCGAC	Achr01-49_rev	CTAGTCGGAACGGTGGTCTC	217	A_chr01_Startpos_in_parent=10189082 Startpos_here=188 Length=26
Achr01-50_fwd	TCTCTTTCCATCCGTTATCCA	Achr01-50_rev	TGAACAGTTAGCAATTGAGGAAA	232	A_chr01_Startpos_in_parent=101893231 Startpos_here=192 Length=18
Achr01-51_fwd	TTGACCCTAATGGCAGCTCT	Achr01-51_rev	GATTGGGACTTAAGCGGGAC	233	A_chr01_Startpos_in_parent=101904907 Startpos_here=193 Length=15
Achr01-52_fwd	GGTGTTGACCGCTCGTTACT	Achr01-52_rev	TCATCTTCCCTTTCACATTTCA	239	A_chr01_Startpos_in_parent=101912877 Startpos_here=193 Length=16
Achr01-53_fwd	ATTCGGTTCACTCGGTTCAG	Achr01-53_rev	AACAAATTTGCACAAAGGGC	243	A_chr01_Startpos_in_parent=101916118 Startpos_here=191 Length=19
Achr01-54_fwd	ATTCGGTTCACTCGGTTCAG	Achr01-54_rev	AACAAATTTGCACAAAGGGC	243	A_chr01_Startpos_in_parent=101918238 Startpos_here=191 Length=19
Achr01-55_fwd	TTCTTCAACTCACGGCAATG	Achr01-55_rev	ACCGCTAAACCGAGTCACC	223	A_chr01_Startpos_in_parent=102019462 Startpos_here=190 Length=22
Achr01-56_fwd	AGGGAGTTGCGAATAGCTGA	Achr01-56_rev	ACACATTACGCGATTTAGTCTTT	229	A_chr01_Startpos_in_parent=102045982 Startpos_here=191 Length=20
Achr01-57_fwd	CATGCACTTTCTCATTACCACA	Achr01-57_rev	TGGAAACCTTGGCTTACAATTT	249	A_chr01_Startpos_in_parent=102060640 Startpos_here=191 Length=19
Achr01-58_fwd	CATGCACTTTCTCATTACCACA	Achr01-58_rev	TGGAAACCTTGGCTTACAATTT	249	A_chr01_Startpos_in_parent=102060659 Startpos_here=193 Length=16
Achr01-59_fwd	AAATCATGTTCGGTTATGACAATG	Achr01-59_rev	GTTGGGCTATTGCGAGAGAA	230	A_chr01_Startpos_in_parent=102087017 Startpos_here=192 Length=17
Achr01-60_fwd	CATATGGTACACTCACTCAACGA	Achr01-60_rev	GCACCATGATTTGAGCCTAA	247	A_chr01_Startpos_in_parent=102107969 Startpos_here=193 Length=16
Achr01-61_fwd	TGATATTGTTTACAATTAACCAAACCT	Achr01-61_rev	GCATGACTATTTGTGATGATTAAGG	225	A_chr01_Startpos_in_parent=102110512 Startpos_here=189 Length=23
Achr01-62_fwd	TTCAAAGTTCCCAGATTTCTTGA	Achr01-62_rev	TGAAACCAAGTGCAGAGTGC	129	A_chr01_Startpos_in_parent=102111087 Startpos_here=193 Length=15
Achr01-63_fwd	CATTAGCTTAATGGATGGACAAA	Achr01-63_rev	CACCAATTTCTTAGCTGAAATCC	205	A_chr01_Startpos_in_parent=102143349 Startpos_here=193 Length=16
Achr01-64_fwd	CATTATGTTGAGGGCCGAAT	Achr01-64_rev	TCGAGAATAACAACTCGTGGC	193	A_chr01_Startpos_in_parent=102236268 Startpos_here=192 Length=18
Achr01-65_fwd	AGAACAACAAGGGCCGAAC	Achr01-65_rev	GAGGTCCTTATGATGTTATTAACCC	227	A_chr01_Startpos_in_parent=102408708 Startpos_here=192 Length=18
Achr01-66_fwd	CAATTTGATCTCTGCGGGTT	Achr01-66_rev	GCGAAATTGTGCCGTTAGAA	228	A_chr01_Startpos_in_parent=10241603 Startpos_here=193 Length=15
Achr01-67_fwd	AAAGGATCATACAAGCTCTGAAA	Achr01-67_rev	TGGGTTACCATGTTTCAAGGA	228	A_chr01_Startpos_in_parent=102440777 Startpos_here=190 Length=21
Achr01-68_fwd	CACAGATTCATCCAAACAACAGA	Achr01-68_rev	CACTAACTGCCACATTTCACG	179	A_chr01_Startpos_in_parent=102450158 Startpos_here=185 Length=32
Achr01-69_fwd	CCTTCACTTAGCTTGAACTCCC	Achr01-69_rev	GAAACCGCTTTCCGACTAGG	131	A_chr01_Startpos_in_parent=102467761 Startpos_here=181 Length=40
Achr01-70_fwd	CCTTTACCTATTCCGGCGAT	Achr01-70_rev	TTGATGTTAATGAGGACTATGTTCA	194	A_chr01_Startpos_in_parent=102471636 Startpos_here=169 Length=63
Achr01-71_fwd	CCTTTACCTATTCCGGCGAT	Achr01-71_rev	TTGATGTTAATGAGGACTATGTTCA	194	A_chr01_Startpos_in_parent=102471699 Startpos_here=175 Length=51
Achr01-72_fwd	GTGGTACGTCTCGACTGCAA	Achr01-72_rev	TCAATTTAGGCATGTAAACGG	196	A_chr01_Startpos_in_parent=102478246 Startpos_here=192 Length=17
Achr01-73_fwd	CAATTTGATCTCTGCGGGTT	Achr01-73_rev	GCGAAATTGTGCCGTTAGAA	228	A_chr01_Startpos_in_parent=10248835 Startpos_here=193 Length=15
Achr01-74_fwd	CCCGGATATAACACCAGCAC	Achr01-74_rev	GCATGTGACTATTGAGCCGA	249	A_chr01_Startpos_in_parent=102499465 Startpos_here=180 Length=42
Achr01-75_fwd	CAATAGCACCAAAGATGGATAGAA	Achr01-75_rev	CGAGGCACTAAATTAATGATCACA	249	A_chr01_Startpos_in_parent=102564296 Startpos_here=190 Length=21
Achr01-76_fwd	ACGCGCAAGGAATGTATGAT	Achr01-76_rev	AAAGCCACAAAGACATGAATGTAA	219	A_chr01_Startpos_in_parent=102569983 Startpos_here=188 Length=25
Achr01-77_fwd	TAAATCGCGTTAGAGCCAAA	Achr01-77_rev	TCCGAAATGCACGCAAA	249	A_chr01_Startpos_in_parent=102570866 Startpos_here=177 Length=47
Achr01-78_fwd	AACCACTCGTTCAACTAATATCCA	Achr01-78_rev	TCAAATCCGCTGTGATTGAC	209	A_chr01_Startpos_in_parent=102572856 Startpos_here=193 Length=16
Achr01-79_fwd	AGATCGATCGACACCTAAAGAA	Achr01-79_rev	CAGGTATCACAATTAGAATGATCCA	198	A_chr01_Startpos_in_parent=102577528 Startpos_here=187 Length=27
Achr01-80_fwd	AATGTTGGAACGCCAGTACC	Achr01-80_rev	GCCGAGGCTTCACTGTCTAC	166	A_chr01_Startpos_in_parent=102585074 Startpos_here=190 Length=21
Achr01-81_fwd	CGATTATGTCCAATCGTCGTT	Achr01-81_rev	CACGTGTGAACCTCTTGTGC	204	A_chr01_Startpos_in_parent=102628625 Startpos_here=189 Length=23
Achr01-82_fwd	GTTGACCCGATTACCCGAG	Achr01-82_rev	ATGCACTGAAAGTCGAGGGA	235	A_chr01_Startpos_in_parent=102716973 Startpos_here=192 Length=18
Achr01-83_fwd	TGTTTGTAGCATGACCCGAC	Achr01-83_rev	CATACCCAACGTGCACTCAG	223	A_chr01_Startpos_in_parent=102721941 Startpos_here=186 Length=30
Achr01-84_fwd	CAAGCCCTAGCAATGGTGTT	Achr01-84_rev	CCATTGATAGTGGAATTTGACA	181	A_chr01_Startpos_in_parent=102735156 Startpos_here=193 Length=15
Achr01-85_fwd	ACCGTGAAGCGTAAACCAAC	Achr01-85_rev	GCTGCTGCTTCCTTCTTCAT	137	A_chr01_Startpos_in_parent=102743706 Startpos_here=192 Length=17
Achr01-86_fwd	CAGCTCTGTGTCAAATAGATTATTGC	Achr01-86_rev	AGGATCCCAAAGAACCCAAT	155	A_chr01_Startpos_in_parent=102784553 Startpos_here=193 Length=15
Achr01-87_fwd	TGGTGTTGCTGTTCTGGAAA	Achr01-87_rev	ACACCCTTCCATGCATTAGC	184	A_chr01_Startpos_in_parent=102815349 Startpos_here=193 Length=15
Achr01-88_fwd	GCTCGACAACAGGCTCATTT	Achr01-88_rev	ACCTATGAGCAACGTGACCC	226	A_chr01_Startpos_in_parent=102819187 Startpos_here=192 Length=18
Achr01-89_fwd	TCAAAGTAACCTTCCAAACAACA	Achr01-89_rev	CCTCGTAAATGTGCACCAAG	202	A_chr01_Startpos_in_parent=102858206 Startpos_here=192 Length=17
Achr01-90_fwd	ATGCGCTTCAGTGTACTCCA	Achr01-90_rev	CATAATATATCTTGCTTCCACCTGA	131	A_chr01_Startpos_in_parent=102862039 Startpos_here=190 Length=21
Achr01-91_fwd	TCGCAAATGAATCATGCTCT	Achr01-91_rev	ACAATGTGTGGGCCCATTT	229	A_chr01_Startpos_in_parent=102877081 Startpos_here=191 Length=20
Achr01-92_fwd	TGAAGTGCCTTGATCACAATG	Achr01-92_rev	TGTTTCTCCCTTTCTCTCACG	163	A_chr01_Startpos_in_parent=102877777 Startpos_here=192 Length=17
Achr01-93_fwd	CACCCTATCATGCACAAACG	Achr01-93_rev	TTTGGTATTTCCAGGTGGCT	183	A_chr01_Startpos_in_parent=102879737 Startpos_here=191 Length=20
Achr01-94_fwd	TGAAGGAAGTGCAGAACAATAAA	Achr01-94_rev	TTTGGCAACGAAATGTCATC	188	A_chr01_Startpos_in_parent=102922398 Startpos_here=193 Length=15
Achr01-95_fwd	TCAACCATTGGCAGATTCAA	Achr01-95_rev	TCATTGCTATAATAGGGCTCAAC	167	A_chr01_Startpos_in_parent=102927164 Startpos_here=193 Length=16
Achr01-96_fwd	GATCCCGATGCCTCTAATGA	Achr01-96_rev	GTAGTGCATGATTCCGAGCA	236	A_chr01_Startpos_in_parent=102949651 Startpos_here=193 Length=16
Achr01-97_fwd	ACCGAAACAGAGCAGAGCAT	Achr01-97_rev	ATGGCAAGGAGAGCAAGAAA	176	A_chr01_Startpos_in_parent=102969467 Startpos_here=185 Length=32
Achr01-98_fwd	GACATGTCTCCATCAATCTTTAATTC	Achr01-98_rev	TTTCATGAGATTTCTTTGAAGATCA	238	A_chr01_Startpos_in_parent=102970233 Startpos_here=182 Length=37
Achr01-99_fwd	TTCACAAATTTGGCGATACAA	Achr01-99_rev	TTTCGGAATAAGTTGTAAGCCTTC	184	A_chr01_Startpos_in_parent=102993566 Startpos_here=190 Length=22
Achr01-100_fwd	TTCACAAATTTGGCGATACAA	Achr01-100_rev	TTTCGGAATAAGTTGTAAGCCTTC	184	A_chr01_Startpos_in_parent=102993646 Startpos_here=190 Length=22
Achr01-101_fwd	GTTTCGGGACCACAACTCTG	Achr01-101_rev	AATCATATCCACCACCGCTT	239	A_chr01_Startpos_in_parent=102996597 Startpos_here=193 Length=15
Achr01-102_fwd	AGGCAATTGATGTCAAACCA	Achr01-102_rev	TGAGATTCAATATCGAAACAGGG	208	A_chr01_Startpos_in_parent=103000263 Startpos_here=192 Length=17
Achr01-103_fwd	CATTCCATTTCCAAGTTCCAA	Achr01-103_rev	AGTCAAGGGATGAAGCATGG	238	A_chr01_Startpos_in_parent=103005793 Startpos_here=190 Length=22
Achr01-104_fwd	CCATGCTTCATCCCTTGACT	Achr01-104_rev	CCTACTGCCAACCTGCGTAT	137	A_chr01_Startpos_in_parent=103005964 Startpos_here=193 Length=15
Achr01-105_fwd	CATTTGCTCATCACAATTCCA	Achr01-105_rev	TCAAGAAAGAAGCTGACCCAA	232	A_chr01_Startpos_in_parent=103006493 Startpos_here=192 Length=18
Achr01-106_fwd	TCCAATGTATATCTCATTCACATCA	Achr01-106_rev	ACAACCAATCCAAACACGAA	150	A_chr01_Startpos_in_parent=103019286 Startpos_here=193 Length=16
Achr01-107_fwd	TTGTGTGGTGTGAGCACTTG	Achr01-107_rev	TTTCATCCTTCACTGACCAAA	178	A_chr01_Startpos_in_parent=103028390 Startpos_here=192 Length=17
Achr01-108_fwd	AAACCCTAGCCGGATTGATT	Achr01-108_rev	TCTCAACTCAACTTGACTAATTGAAGA	126	A_chr01_Startpos_in_parent=1030696 Startpos_here=192 Length=18
Achr01-109_fwd	GGTTACTCGTTGAGAAACAACCA	Achr01-109_rev	TCTGATGATGTGGACCATTGA	186	A_chr01_Startpos_in_parent=103099026 Startpos_here=160 Length=81
Achr01-110_fwd	AAGCGAAATCGACTGAAGGA	Achr01-110_rev	ACCACCACCATACCATCGTC	227	A_chr01_Startpos_in_parent=103101209 Startpos_here=192 Length=18
Achr01-111_fwd	GGGAAAGTTGCCGTTAAACTC	Achr01-111_rev	TGTTGCCATATGTGGATTGG	205	A_chr01_Startpos_in_parent=103127511 Startpos_here=185 Length=32
Achr01-112_fwd	GAACTTAGACAATCAATGAGCCAA	Achr01-112_rev	GCATCCACCACAGGAGAATA	230	A_chr01_Startpos_in_parent=103132781 Startpos_here=192 Length=18
Achr01-113_fwd	CAAGACGTTGGTGTTGCCTA	Achr01-113_rev	CCTCAAGCCAGTACTCAGCC	236	A_chr01_Startpos_in_parent=103158116 Startpos_here=191 Length=20
Achr01-114_fwd	TGTGGCATATAGGTCATGTCAGA	Achr01-114_rev	TTTAATTCAAATCCTCCTTGTTG	179	A_chr01_Startpos_in_parent=1031925 Startpos_here=193 Length=16
Achr01-115_fwd	CATTGCAGTCATTGCTGCTT	Achr01-115_rev	AAGGTCACTTGCCCTCCTTT	225	A_chr01_Startpos_in_parent=103229967 Startpos_here=190 Length=21
Achr01-116_fwd	GCTCATTCAATGGATGGAAATC	Achr01-116_rev	TTTGGTAGCTGAACATTTCTCC	191	A_chr01_Startpos_in_parent=103255368 Startpos_here=193 Length=15
Achr01-117_fwd	GCCACTGCTTGTATCACGAC	Achr01-117_rev	TTTATCCAGAGTGAAGCGGG	248	A_chr01_Startpos_in_parent=103266641 Startpos_here=193 Length=15
Achr01-118_fwd	GTTAGTGGAGGGTGGTGCAT	Achr01-118_rev	GGGTTGGGTTTGGGTCTTAT	165	A_chr01_Startpos_in_parent=103267397 Startpos_here=187 Length=28
Achr01-119_fwd	GTTAGTGGAGGGTGGTGCAT	Achr01-119_rev	TGCAGAAGAGACTGGTGTCG	224	A_chr01_Startpos_in_parent=103267495 Startpos_here=193 Length=15
Achr01-120_fwd	CGTAATTTATTTGTCATGTGTGTTT	Achr01-120_rev	TTACTTTGAAATAAATAGATTGGGTTT	140	A_chr01_Startpos_in_parent=103268022 Startpos_here=193 Length=15
Achr01-121_fwd	CGTAATTTATTTGTCATGTGTGTTT	Achr01-121_rev	AGAAACATAACATAAGCTATCTCAACA	206	A_chr01_Startpos_in_parent=103268120 Startpos_here=193 Length=15
Achr01-122_fwd	CAATTCGGGTATGTAACGCC	Achr01-122_rev	CTCCTCTAAACCACCGGACC	250	A_chr01_Startpos_in_parent=103269654 Startpos_here=192 Length=17
Achr01-123_fwd	TCAGCTCGTTGTTGAAGGGT	Achr01-123_rev	GGAGAGGGAAGGTTGGTTCT	247	A_chr01_Startpos_in_parent=103285906 Startpos_here=183 Length=35
Achr01-124_fwd	AACCTTTCCAAACCAAATGA	Achr01-124_rev	TTGTATCCATGGTTGCTTGG	200	A_chr01_Startpos_in_parent=103286768 Startpos_here=193 Length=15
Achr01-125_fwd	CAAGATCGAGCCACCCTAAC	Achr01-125_rev	TTGCATAGGAACCTAAACACCA	249	A_chr01_Startpos_in_parent=103290916 Startpos_here=192 Length=17
Achr01-126_fwd	TCTTGTTAGATCACTAGCAACATCAA	Achr01-126_rev	CATGAGAGAAGATGGGAATGAA	179	A_chr01_Startpos_in_parent=103299416 Startpos_here=187 Length=27
Achr01-127_fwd	ACACATGGATGAATACATTTAACTTC	Achr01-127_rev	TAAACGGGAAGCCTGTTGTT	249	A_chr01_Startpos_in_parent=103300905 Startpos_here=189 Length=24
Achr01-128_fwd	ACACATGGATGAATACATTTAACTTC	Achr01-128_rev	TAAACGGGAAGCCTGTTGTT	249	A_chr01_Startpos_in_parent=103300930 Startpos_here=192 Length=17
Achr01-129_fwd	GCCTTTACCAGCACCAAATG	Achr01-129_rev	ACGGAGTCAGGAGAATGCAG	233	A_chr01_Startpos_in_parent=103303351 Startpos_here=193 Length=15
Achr01-130_fwd	CGATCGTCGGGTCTAAGCTA	Achr01-130_rev	CAATGCCACTTATCTTCAGTTTG	240	A_chr01_Startpos_in_parent=103312799 Startpos_here=192 Length=17
Achr01-131_fwd	CGAAAGCAAGAAGGAGGAGA	Achr01-131_rev	TCCTCTAGGTTCTGGGTTCG	216	A_chr01_Startpos_in_parent=103339198 Startpos_here=185 Length=32
Achr01-132_fwd	CAACCAAATCACAATGAGCG	Achr01-132_rev	CCATGCAAGAGTAACAATAATCAAA	227	A_chr01_Startpos_in_parent=103339723 Startpos_here=193 Length=15
Achr01-133_fwd	TGACCATGGTTACATGTGAGAGA	Achr01-133_rev	TGCATGTGCTCAATATTCCC	213	A_chr01_Startpos_in_parent=1033732 Startpos_here=191 Length=20
Achr01-134_fwd	TCCATTCCTTCCATCACACA	Achr01-134_rev	CCCATCTCCCATTCCTCTTT	181	A_chr01_Startpos_in_parent=103374231 Startpos_here=191 Length=19
Achr01-135_fwd	TCCATTCCTTCCATCACACA	Achr01-135_rev	CCCATCTCCCATTCCTCTTT	181	A_chr01_Startpos_in_parent=103374250 Startpos_here=192 Length=18
Achr01-136_fwd	AGAGCACGGTAGGAATGCTG	Achr01-136_rev	TTGCTGAAGACTTTGCCCTT	228	A_chr01_Startpos_in_parent=103375394 Startpos_here=192 Length=18
Achr01-137_fwd	TGACCATGGTTACATGTGAGAGA	Achr01-137_rev	TGCATGTGCTCAATATTCCC	213	A_chr01_Startpos_in_parent=1033850 Startpos_here=191 Length=20
Achr01-138_fwd	GGAGACGATCAGTTTGGCTT	Achr01-138_rev	TCCACGTTAGATAGTTCGCTCA	215	A_chr01_Startpos_in_parent=103404237 Startpos_here=193 Length=15
Achr01-139_fwd	CAATCACCGCACTACACCTG	Achr01-139_rev	AATGGTTCTGCAGCAAAGAGA	233	A_chr01_Startpos_in_parent=103407235 Startpos_here=191 Length=19
Achr01-140_fwd	CCAATTTATCAAAGCTGTACGGT	Achr01-140_rev	CCTGAAAGGGTTTCCACGTA	196	A_chr01_Startpos_in_parent=103407562 Startpos_here=192 Length=18
Achr01-141_fwd	ACCGTAGAAGATAACGGCGA	Achr01-141_rev	TGTTGGTCATAGAAACGGGA	218	A_chr01_Startpos_in_parent=103453283 Startpos_here=192 Length=17
Achr01-142_fwd	TTAAGGGCTCTCACACAAGAA	Achr01-142_rev	TTCTCTCTAACTGCTTCGAATGTC	248	A_chr01_Startpos_in_parent=103457201 Startpos_here=180 Length=41
Achr01-143_fwd	CATGCAAACAACACTTCACCA	Achr01-143_rev	GGAAATGTTTGTAGACATTGGG	139	A_chr01_Startpos_in_parent=103458705 Startpos_here=192 Length=18
Achr01-144_fwd	AATATTGCGGATGCAGTGCT	Achr01-144_rev	ATCGTCGTCCATTGCCTTAC	231	A_chr01_Startpos_in_parent=103466939 Startpos_here=193 Length=16
Achr01-145_fwd	TACATTCCGTCGTGAACCAA	Achr01-145_rev	TCCTTTGTCTAAATGTCCGCTT	219	A_chr01_Startpos_in_parent=103548641 Startpos_here=191 Length=19
Achr01-146_fwd	TTCATTTGAATTCGACATAGTGA	Achr01-146_rev	GAGAGACGAAGAGAATAAAGAACAAA	145	A_chr01_Startpos_in_parent=103569755 Startpos_here=189 Length=24
Achr01-147_fwd	TGGAGTGTAAGGTTGGTACGG	Achr01-147_rev	CTTGGCTTAATCCCACCTCA	171	A_chr01_Startpos_in_parent=103583026 Startpos_here=188 Length=26
Achr01-148_fwd	CGAAATCACTGTGAACCCAA	Achr01-148_rev	GGGATTCCCGGGATAAGTT	238	A_chr01_Startpos_in_parent=103601446 Startpos_here=193 Length=15
Achr01-149_fwd	TCTCCTCCTACCAATCTGCC	Achr01-149_rev	CACACATGGTGTGATGGGAT	241	A_chr01_Startpos_in_parent=103611518 Startpos_here=191 Length=20
Achr01-150_fwd	GTGTCGTTTGGCTGTGTGTC	Achr01-150_rev	TTGTGAGGTGCCTTGAAATG	231	A_chr01_Startpos_in_parent=103618152 Startpos_here=193 Length=15
Achr01-151_fwd	AATCTACTAGTGGGTCTCTATGCTTT	Achr01-151_rev	GAGCCTGAGCTTCAAGCAAC	186	A_chr01_Startpos_in_parent=103630686 Startpos_here=193 Length=16
Achr01-152_fwd	TCCATAAGTATCTACAACCGAAAGC	Achr01-152_rev	AAATGCATGACATATGGTGGAA	235	A_chr01_Startpos_in_parent=103644119 Startpos_here=190 Length=22
Achr01-153_fwd	AAGGGTATAATGTGTGAGTTGGA	Achr01-153_rev	GAATGTTCATCAAACCAGTTTAACA	155	A_chr01_Startpos_in_parent=103655702 Startpos_here=190 Length=21
Achr01-154_fwd	TGTTAAACTGGTTTGATGAACATT	Achr01-154_rev	TCAATAACAGAGGTCACTCTGACAA	174	A_chr01_Startpos_in_parent=103655827 Startpos_here=190 Length=21
Achr01-155_fwd	TGTGATCAAGGATGAATTTAGTTATGA	Achr01-155_rev	TTTCCAACAATCTCCCACTTG	216	A_chr01_Startpos_in_parent=103662730 Startpos_here=189 Length=24
Achr01-156_fwd	GGCATATTTAGTGAAATGGTTGAA	Achr01-156_rev	ATGCCATTCAAAGGAACCAT	236	A_chr01_Startpos_in_parent=103678163 Startpos_here=192 Length=17
Achr01-157_fwd	GCATAAGTGAGACAGCAAGTGG	Achr01-157_rev	ATGCAAGAGGGAAGCAAATG	210	A_chr01_Startpos_in_parent=103684187 Startpos_here=191 Length=20
Achr01-158_fwd	GTGCATCACATGGGTGAGAA	Achr01-158_rev	CACACAAGCAGAGTCGAACG	205	A_chr01_Startpos_in_parent=103693867 Startpos_here=193 Length=16
Achr01-159_fwd	TCTGGTTGTTTCTCTTCGGG	Achr01-159_rev	CCAAGAACCAAAGGTCAAGC	196	A_chr01_Startpos_in_parent=103694315 Startpos_here=189 Length=23
Achr01-160_fwd	CCCTAGGAGGACCCTTCATT	Achr01-160_rev	CGACCTGAATGGCTTTGTTT	205	A_chr01_Startpos_in_parent=1036959 Startpos_here=193 Length=16
Achr01-161_fwd	TTGGTGTGTTGGAGGTCTTG	Achr01-161_rev	TGGAAGAGGAAACTTTGGAGA	238	A_chr01_Startpos_in_parent=103718507 Startpos_here=193 Length=15
Achr01-162_fwd	GCCCACCTACAATGAAGCTC	Achr01-162_rev	GGGTAGTGTTATAACTCGTTTGGG	183	A_chr01_Startpos_in_parent=1037529 Startpos_here=192 Length=18
Achr01-163_fwd	TAAGCCGTGCGTTCTTTCTT	Achr01-163_rev	TTTATATTAGGTGGTGGACAACATT	237	A_chr01_Startpos_in_parent=103776631 Startpos_here=193 Length=16
Achr01-164_fwd	GGAGCAGTAAATTGAGGGCA	Achr01-164_rev	TTGGCATCAAACATACATCACA	231	A_chr01_Startpos_in_parent=1039605 Startpos_here=183 Length=36
Achr01-165_fwd	ATTAGCCAAGATGAGTGCCG	Achr01-165_rev	CTTGTGAGGTCCTTATGTGGTT	228	A_chr01_Startpos_in_parent=104024167 Startpos_here=192 Length=17
Achr01-166_fwd	TGTGTACAACCCTCGTCGAA	Achr01-166_rev	TGGTTGGGTGGGTTGATATT	150	A_chr01_Startpos_in_parent=104059865 Startpos_here=193 Length=16
Achr01-167_fwd	AGAACCAAGGTTGGACAAGG	Achr01-167_rev	ACAATTTCCATTCGGCCATA	186	A_chr01_Startpos_in_parent=104084643 Startpos_here=193 Length=15
Achr01-168_fwd	GGGATTGGTTCGGGACTAAA	Achr01-168_rev	TTGCAAAGCCGAAGAGCTTA	223	A_chr01_Startpos_in_parent=10411191 Startpos_here=193 Length=15
Achr01-169_fwd	CATTTGCATATTTCCATTCCA	Achr01-169_rev	CCAGTTGCTGATTGGTACCTT	230	A_chr01_Startpos_in_parent=10412842 Startpos_here=186 Length=30
Achr01-170_fwd	TGGGTGTTCACAAATGTATGC	Achr01-170_rev	TGCATAATGCTTCGTAAATATCCT	163	A_chr01_Startpos_in_parent=104189592 Startpos_here=190 Length=21
Achr01-171_fwd	TTCTCCTTCTAAACCCTCTTGC	Achr01-171_rev	CTGTTTCAAGACCACTGCCC	145	A_chr01_Startpos_in_parent=104206528 Startpos_here=190 Length=21
Achr01-172_fwd	AACAGAGGAAAGTGAGATGTAGCA	Achr01-172_rev	GTGGATGATGAATCAGCGTT	191	A_chr01_Startpos_in_parent=104214010 Startpos_here=192 Length=17
Achr01-173_fwd	TTTCTACCCATTCTGCCAGG	Achr01-173_rev	AATTCAGAGCCTGAAATTGACA	244	A_chr01_Startpos_in_parent=104224882 Startpos_here=193 Length=16
Achr01-174_fwd	ATTGGCTCGGCAGACACTAC	Achr01-174_rev	CATAGCTTGGTTGGTTCGGT	234	A_chr01_Startpos_in_parent=104244195 Startpos_here=186 Length=29
Achr01-175_fwd	TGCGTTGAGTTATGAGAATTGA	Achr01-175_rev	TGCCTTCTCTAGCTCCTTGTTT	145	A_chr01_Startpos_in_parent=104268747 Startpos_here=193 Length=15
Achr01-176_fwd	TGGAAGTATTGGCTGTGTGC	Achr01-176_rev	CCCAGACGAAGTTTGGGAA	211	A_chr01_Startpos_in_parent=104269019 Startpos_here=193 Length=16
Achr01-177_fwd	GCGTCGGTGTACCCAAATAA	Achr01-177_rev	GAATTCAGCTGGAACAACCC	220	A_chr01_Startpos_in_parent=104274035 Startpos_here=190 Length=21
Achr01-178_fwd	GCGTCGGTGTACCCAAATAA	Achr01-178_rev	GAATTCAGCTGGAACAACCC	220	A_chr01_Startpos_in_parent=104274075 Startpos_here=191 Length=19
Achr01-179_fwd	CCAATGAAATATTTACACAGGACAA	Achr01-179_rev	TCATTTAATATAGTGGGTGTGGG	245	A_chr01_Startpos_in_parent=104277377 Startpos_here=190 Length=21
Achr01-180_fwd	CCCACACCCACTATATTAAATGA	Achr01-180_rev	GCGGGCATAGTTGATTGATT	154	A_chr01_Startpos_in_parent=104277663 Startpos_here=193 Length=16
Achr01-181_fwd	CAAATCAACATCGCCTTGAG	Achr01-181_rev	AAGAGGCAAATGCTCGTTGT	169	A_chr01_Startpos_in_parent=104278097 Startpos_here=191 Length=19
Achr01-182_fwd	TTGGTCCAAGTGCGGATT	Achr01-182_rev	TGGATGCATCTTTGACGTTC	228	A_chr01_Startpos_in_parent=104285945 Startpos_here=193 Length=15
Achr01-183_fwd	TTCATTCAAGCGAAACATAACTTC	Achr01-183_rev	TTGTATGCAATTAAGGTGAAATTGA	226	A_chr01_Startpos_in_parent=104293699 Startpos_here=192 Length=17
Achr01-184_fwd	TATTCTGCAACCTCCCTTGC	Achr01-184_rev	GGTCTCGATTCATCGTTGGT	250	A_chr01_Startpos_in_parent=104310213 Startpos_here=193 Length=15
Achr01-185_fwd	AGTCTCCATGTTGGTGGAGG	Achr01-185_rev	GGTTCGAGTGCTGGAACTTT	247	A_chr01_Startpos_in_parent=104311622 Startpos_here=192 Length=18
Achr01-186_fwd	AAAGAAAGCGTAAGTTTCAAAGTAAG	Achr01-186_rev	CATGCAAACATTATGGTGGG	247	A_chr01_Startpos_in_parent=104313017 Startpos_here=191 Length=20
Achr01-187_fwd	TCCACGCCTTAACGGTAGTC	Achr01-187_rev	TGGAAGGACTCATTGTGATGAA	221	A_chr01_Startpos_in_parent=104326351 Startpos_here=193 Length=15
Achr01-188_fwd	CCCATAACACATATATCCTCGG	Achr01-188_rev	TGTTGATTAAGTCATGGCGCT	131	A_chr01_Startpos_in_parent=104330085 Startpos_here=185 Length=31
Achr01-189_fwd	TCATCCTCCAACGCATCATA	Achr01-189_rev	CAATAAAGGAGAAGGAATTTAAGCA	203	A_chr01_Startpos_in_parent=104330962 Startpos_here=192 Length=18
Achr01-190_fwd	CTCAATCCCATGCCTCAAAT	Achr01-190_rev	AGTGGTGGTGGTGTTAGGGT	229	A_chr01_Startpos_in_parent=104332051 Startpos_here=188 Length=25
Achr01-191_fwd	GCGAGTATGAATCTCGAGGG	Achr01-191_rev	GGCTGTCACTGACCAAACAA	221	A_chr01_Startpos_in_parent=104332557 Startpos_here=192 Length=18
Achr01-192_fwd	CAGCAACTTGCACGAACTGT	Achr01-192_rev	CAGCTGCTGCTGTCATGAAT	208	A_chr01_Startpos_in_parent=104332712 Startpos_here=193 Length=16
Achr01-193_fwd	GCACCACGACCTTTGTACCT	Achr01-193_rev	CCATATGCGTATTATCGATCCC	175	A_chr01_Startpos_in_parent=104334250 Startpos_here=193 Length=16
Achr01-194_fwd	CTGCTTGCGCATACAGGATA	Achr01-194_rev	TGTTTCCAACGAAGCTTTCC	229	A_chr01_Startpos_in_parent=104338026 Startpos_here=192 Length=18
Achr01-195_fwd	GGATTGAGGTTATGAAATTCGAG	Achr01-195_rev	CACTCCATGTCTTCCTAAAGCA	232	A_chr01_Startpos_in_parent=104338958 Startpos_here=191 Length=19
Achr01-196_fwd	GGGATATTCGTGACTTTGGC	Achr01-196_rev	TGGTGCGAAGCATTTAAGAG	230	A_chr01_Startpos_in_parent=104339289 Startpos_here=192 Length=17
Achr01-197_fwd	GGGATATTCGTGACTTTGGC	Achr01-197_rev	TGGTGCGAAGCATTTAAGAG	230	A_chr01_Startpos_in_parent=104339347 Startpos_here=189 Length=24
Achr01-198_fwd	TGATTTCAATGGATTAAATTAACGTC	Achr01-198_rev	TGCCGCCTATCCTCTTACTT	240	A_chr01_Startpos_in_parent=104339617 Startpos_here=191 Length=19
Achr01-199_fwd	GTAAAGGCAAAGCATGTGGG	Achr01-199_rev	AAGCACGTCGGTTATGGAAA	154	A_chr01_Startpos_in_parent=104342007 Startpos_here=191 Length=19
Achr01-200_fwd	CCGATTAAACCACACTAACATGA	Achr01-200_rev	TCGGTTAACCAATCGAATTAACTA	239	A_chr01_Startpos_in_parent=104343773 Startpos_here=193 Length=15
Achr01-201_fwd	TTTAATCGTTAATCGAATCGAAAT	Achr01-201_rev	TCGGTTAATCAGGTCAAATGAA	185	A_chr01_Startpos_in_parent=104343880 Startpos_here=184 Length=34
Achr01-202_fwd	TGGTCTCTGGTTCTCTCTCCA	Achr01-202_rev	TGAACTTGGGTTTAGAAGTGTTCTC	145	A_chr01_Startpos_in_parent=104346419 Startpos_here=192 Length=17
Achr01-203_fwd	AAGGGTTAGTTGGTTGGTTCA	Achr01-203_rev	TTGCAGAACAAGAGAAACCTGA	201	A_chr01_Startpos_in_parent=1043541 Startpos_here=192 Length=17
Achr01-204_fwd	CTCCAACGACAAACCGAAAT	Achr01-204_rev	AGGCTAGCCCGAATTTCCTA	153	A_chr01_Startpos_in_parent=104354864 Startpos_here=192 Length=18
Achr01-205_fwd	GAAAGTTTCGCATTAGGCCA	Achr01-205_rev	TGCTCACCCGTTAACATAAGC	210	A_chr01_Startpos_in_parent=104357946 Startpos_here=193 Length=15
Achr01-206_fwd	TTTGACTTTAATAAATTTGGATTTGG	Achr01-206_rev	AATTTAGCACCTGAACTACAACTAAA	240	A_chr01_Startpos_in_parent=104370253 Startpos_here=192 Length=17
Achr01-207_fwd	AAGCAAGCTTAGAAATATATAAAGCAA	Achr01-207_rev	TTCGAATTCGGACCCTAAAG	222	A_chr01_Startpos_in_parent=104381937 Startpos_here=187 Length=28
Achr01-208_fwd	AAAGGATTGGCGTAGGTTCA	Achr01-208_rev	GTTTGGAGCGGTGGAAGG	226	A_chr01_Startpos_in_parent=104404991 Startpos_here=193 Length=16
Achr01-209_fwd	AAATTGGGCGTACCTTGAGA	Achr01-209_rev	ACCTCACTTCCTTCGTTCCTT	125	A_chr01_Startpos_in_parent=104407886 Startpos_here=192 Length=17
Achr01-210_fwd	GCTCAAACTTTAGGTATGGGTG	Achr01-210_rev	ACATTCCCAAGTGGCATCTC	207	A_chr01_Startpos_in_parent=104423582 Startpos_here=190 Length=21
Achr01-211_fwd	CCCTAGGGAGACAATGTTGC	Achr01-211_rev	CTCTTTCCTTCGATCGGTCA	175	A_chr01_Startpos_in_parent=104433125 Startpos_here=193 Length=15
Achr01-212_fwd	TTTCCCAAATAATTAATTCCACA	Achr01-212_rev	TTTAAACATGTCATAAGATGGTGTATT	217	A_chr01_Startpos_in_parent=104488829 Startpos_here=179 Length=44
Achr01-213_fwd	TTTAAGCACCAAGGAGGGTG	Achr01-213_rev	AAGTGCGGGTAGTGCTGAAT	219	A_chr01_Startpos_in_parent=104519433 Startpos_here=191 Length=19
Achr01-214_fwd	CCAATACACTCAATCATTGTTGG	Achr01-214_rev	CATTGTTCTCACTTTCTTTATTTGGA	246	A_chr01_Startpos_in_parent=104520982 Startpos_here=193 Length=16
Achr01-215_fwd	TTTGCAATTACATGCGTAGGA	Achr01-215_rev	GCAAAGTAGTTGGAACAGGCA	170	A_chr01_Startpos_in_parent=104526092 Startpos_here=189 Length=23
Achr01-216_fwd	TGCTGTCATTGGCTGCTAAA	Achr01-216_rev	GCTTTAAGCCAGATACCAATGC	131	A_chr01_Startpos_in_parent=104526370 Startpos_here=192 Length=17
Achr01-217_fwd	TGCTGTCATTGGCTGCTAAA	Achr01-217_rev	CCAGTCCGCATCTAGAAATGT	204	A_chr01_Startpos_in_parent=104526723 Startpos_here=192 Length=17
Achr01-218_fwd	ATCTTTGGGTCGCAGAACAG	Achr01-218_rev	CACGAGACCAAAGGGTTTGT	168	A_chr01_Startpos_in_parent=104529847 Startpos_here=191 Length=19
Achr01-219_fwd	TGCAAGGGCCTTTGTTATTT	Achr01-219_rev	CGATTAGACCATGAACCGCT	202	A_chr01_Startpos_in_parent=104531780 Startpos_here=193 Length=15
Achr01-220_fwd	AGCGGTTCATGGTCTAATCG	Achr01-220_rev	TGACATGCATGATCTAAATAAATGG	244	A_chr01_Startpos_in_parent=104532080 Startpos_here=187 Length=27
Achr01-221_fwd	GAACAAGAGTACAATGACCCAAA	Achr01-221_rev	AATTCAACCGCTGGATTGTC	156	A_chr01_Startpos_in_parent=104533348 Startpos_here=192 Length=17
Achr01-222_fwd	GCAATGATGATGTTGGTGACA	Achr01-222_rev	TGCATGGGAAAGATGATGAA	168	A_chr01_Startpos_in_parent=104550135 Startpos_here=191 Length=20
Achr01-223_fwd	AACATGGACAAACCATACCAA	Achr01-223_rev	GATCAGTCCCATAGCCTCCA	247	A_chr01_Startpos_in_parent=104557557 Startpos_here=193 Length=16
Achr01-224_fwd	TTCTTCCTAGGTGTCGGTGG	Achr01-224_rev	AAGCAACAACAACGAAAGCA	203	A_chr01_Startpos_in_parent=104558965 Startpos_here=192 Length=17
Achr01-225_fwd	AATACCCTCGGACCCAATTC	Achr01-225_rev	TTTCAACTATTGCAGGTGCG	250	A_chr01_Startpos_in_parent=104568983 Startpos_here=191 Length=20
Achr01-226_fwd	GTGTCTGGAGCAGATGGTGA	Achr01-226_rev	TCTTCGCATTTAATCGTCTTTG	209	A_chr01_Startpos_in_parent=104581727 Startpos_here=193 Length=15
Achr01-227_fwd	TGCAGTGTAAACCATCAATGAA	Achr01-227_rev	TTATGTGCCTTTCTCGGTCC	238	A_chr01_Startpos_in_parent=104581799 Startpos_here=189 Length=23
Achr01-228_fwd	AGCTTGCAACCTTCTTCCAA	Achr01-228_rev	GGCCTGTAGAATGTCACACCT	214	A_chr01_Startpos_in_parent=104625049 Startpos_here=193 Length=15
Achr01-229_fwd	ACGGGTTGTAGCTCATGGAA	Achr01-229_rev	GCAAATTTGGCTGAGGAAGA	191	A_chr01_Startpos_in_parent=104651768 Startpos_here=192 Length=18
Achr01-230_fwd	AGGGATTAAGTGGGCAGGTT	Achr01-230_rev	GAGCAAACAAACAGCATCCA	138	A_chr01_Startpos_in_parent=104655523 Startpos_here=192 Length=18
Achr01-231_fwd	TCAGCTAGCATGATCATTTATTCA	Achr01-231_rev	CCTGGTTTCTCATCGGGTTA	173	A_chr01_Startpos_in_parent=104669784 Startpos_here=192 Length=17
Achr01-232_fwd	TGGCAAGAATCTATGGGAAA	Achr01-232_rev	TGAAAGACCTTGGGATGGAG	165	A_chr01_Startpos_in_parent=104672128 Startpos_here=178 Length=45
Achr01-233_fwd	TCATTCGATAACACAAAGGTATATTGA	Achr01-233_rev	AAATTTATGGTAAACATTTGTTGTGAA	204	A_chr01_Startpos_in_parent=104673522 Startpos_here=193 Length=15
Achr01-234_fwd	GAGCTCTCAAATCCAGCGTC	Achr01-234_rev	AGGCGGTGATGTTTGTTCTC	152	A_chr01_Startpos_in_parent=104686997 Startpos_here=191 Length=19
Achr01-235_fwd	TGTTGTCTTCAAAGCAAGCC	Achr01-235_rev	TGTGGAAGGTTGCTTCAATC	229	A_chr01_Startpos_in_parent=104713933 Startpos_here=186 Length=29
Achr01-236_fwd	TTGAATTGCAACTGATTTCTGA	Achr01-236_rev	CAGCCAACTTGCTAGCATCA	245	A_chr01_Startpos_in_parent=104716690 Startpos_here=184 Length=33
Achr01-237_fwd	CTTGGCCTTCGATTTCATGT	Achr01-237_rev	AGACTTGGCCTCACAGCCTA	233	A_chr01_Startpos_in_parent=104719352 Startpos_here=192 Length=17
Achr01-238_fwd	TTCTCAACACAAATGTTAAATTCTCA	Achr01-238_rev	TCAATGTCGTTTCCTTTGATTG	245	A_chr01_Startpos_in_parent=104720414 Startpos_here=191 Length=19
Achr01-239_fwd	TTCTCAACACAAATGTTAAATTCTCA	Achr01-239_rev	TCAATGTCGTTTCCTTTGATTG	245	A_chr01_Startpos_in_parent=104720433 Startpos_here=193 Length=15
Achr01-240_fwd	TCGACATACAAGTCTCACTCGAT	Achr01-240_rev	TGACTAAATTAATCGGGCTGG	208	A_chr01_Startpos_in_parent=104722121 Startpos_here=192 Length=18
Achr01-241_fwd	CCCGATGAGGTTGCTAATCA	Achr01-241_rev	CGGATCAACAGTTGTGGAAA	241	A_chr01_Startpos_in_parent=104737448 Startpos_here=190 Length=21
Achr01-242_fwd	CCCTAGTGGCGTGTCTTGAT	Achr01-242_rev	AATGAGAGGGCACGCAATAC	205	A_chr01_Startpos_in_parent=104746323 Startpos_here=193 Length=16
Achr01-243_fwd	CCTTTCAAGGCTCATCATGC	Achr01-243_rev	CATGGTATAACATTCGCCCA	159	A_chr01_Startpos_in_parent=104759918 Startpos_here=193 Length=15
Achr01-244_fwd	TGGTTCTAAATTAATAGGGACTAATGA	Achr01-244_rev	CATTACAATCCTCATATTCTTCTTCAA	161	A_chr01_Startpos_in_parent=104765714 Startpos_here=193 Length=15
Achr01-245_fwd	GGCTCAATTGGACATTTATCCT	Achr01-245_rev	GATATGGAATGAAGGCGGAA	238	A_chr01_Startpos_in_parent=10479682 Startpos_here=193 Length=16
Achr01-246_fwd	AAATCAATGACTTTCATGGGTAAA	Achr01-246_rev	GAATGCAAATCAAGAAAGTCCA	146	A_chr01_Startpos_in_parent=104820261 Startpos_here=192 Length=17
Achr01-247_fwd	AAGTTTAAGACAAGAGGCGGAA	Achr01-247_rev	AGAGCAACTTGGGTTGAGGA	208	A_chr01_Startpos_in_parent=104822504 Startpos_here=179 Length=44
Achr01-248_fwd	TGCTAGAATTCAACTTTCGCAT	Achr01-248_rev	GCTCGTATGCGCCAAACT	247	A_chr01_Startpos_in_parent=104825864 Startpos_here=184 Length=33
Achr01-249_fwd	TTGGTGGTGATTGGATAGTGAG	Achr01-249_rev	ACGTGGCTACGTTGGCTAAT	221	A_chr01_Startpos_in_parent=104828907 Startpos_here=191 Length=20
Achr01-250_fwd	ATCTTGCGGCGATCTGTACT	Achr01-250_rev	CTCTCGGCTCATCAACAACA	184	A_chr01_Startpos_in_parent=104841574 Startpos_here=186 Length=29
Achr01-251_fwd	GTCCAAGTGAGGGAGTTCCA	Achr01-251_rev	AAGGAGATTCTGCACCCTCA	179	A_chr01_Startpos_in_parent=104843146 Startpos_here=193 Length=15
Achr01-252_fwd	GGTAAGTGCCAAGAAATCGG	Achr01-252_rev	GCTTAGTAATAAACATCGAGTCCCA	191	A_chr01_Startpos_in_parent=104845518 Startpos_here=192 Length=17
Achr01-253_fwd	TTTAAATAATTCGACGGGCAA	Achr01-253_rev	GCCTAAGCACATAATCTCACCA	196	A_chr01_Startpos_in_parent=104851280 Startpos_here=184 Length=34
Achr01-254_fwd	TCATGCTTTGTTGGACCTACC	Achr01-254_rev	CAAGGTTTCAAGTTAGTTGACAATTC	232	A_chr01_Startpos_in_parent=104900710 Startpos_here=193 Length=15
Achr01-255_fwd	AGGTTCAACTCACCTCTCGC	Achr01-255_rev	GGCTCACGTGCTGAGCTATT	164	A_chr01_Startpos_in_parent=104903544 Startpos_here=191 Length=19
Achr01-256_fwd	GGATGGGCTGTGCATTTATT	Achr01-256_rev	TCAATTGTATCTGCATTGATTGT	178	A_chr01_Startpos_in_parent=104918737 Startpos_here=193 Length=15
Achr01-257_fwd	TCTCAAGCATGGATAAATTGTGA	Achr01-257_rev	AAGCCTAATAGTTAATTTGGTCCC	245	A_chr01_Startpos_in_parent=104920365 Startpos_here=193 Length=15
Achr01-258_fwd	ATTCTCATCACCACGCGTTT	Achr01-258_rev	AGGCAAGTGATTGGGAGATG	214	A_chr01_Startpos_in_parent=104920925 Startpos_here=191 Length=20
Achr01-259_fwd	TCGGCTCTTCTCTCTGCTTC	Achr01-259_rev	AAACACGCCCAACTTTGAAT	211	A_chr01_Startpos_in_parent=104921629 Startpos_here=190 Length=22
Achr01-260_fwd	TCGGCTCTTCTCTCTGCTTC	Achr01-260_rev	AAACACGCCCAACTTTGAAT	211	A_chr01_Startpos_in_parent=104921674 Startpos_here=191 Length=20
Achr01-261_fwd	CGACATAGAAACAGCAGTCCA	Achr01-261_rev	CCATTCATGAAATTTATATGCCC	198	A_chr01_Startpos_in_parent=104924581 Startpos_here=189 Length=23
Achr01-262_fwd	GTAACACCCACGCTCAACCT	Achr01-262_rev	ATAAGGCTTCCGCCAGATTT	224	A_chr01_Startpos_in_parent=10492680 Startpos_here=193 Length=15
Achr01-263_fwd	TGAGCTCTCCTGAAGCCAAT	Achr01-263_rev	ATACTTGAAGCCTTGGTGGC	238	A_chr01_Startpos_in_parent=104928014 Startpos_here=181 Length=39
Achr01-264_fwd	TTGGAATAAATTGATCCTGAACC	Achr01-264_rev	TTTCTTGTATTATTGTTTCAACTCTTG	217	A_chr01_Startpos_in_parent=104948637 Startpos_here=193 Length=15
Achr01-265_fwd	TCGGTCTATGTAAACGCAACA	Achr01-265_rev	TGTTCACAGTGGCATTACGG	188	A_chr01_Startpos_in_parent=104949947 Startpos_here=190 Length=21
Achr01-266_fwd	CAATCGCATCAATGTTCGAC	Achr01-266_rev	TGCAATATGATCACGATTTCCT	141	A_chr01_Startpos_in_parent=104950160 Startpos_here=187 Length=28
Achr01-267_fwd	TCCACCAAGAAAGGAATCAGA	Achr01-267_rev	AATTCGACAATCGGAGGTTG	213	A_chr01_Startpos_in_parent=104962618 Startpos_here=185 Length=31
Achr01-268_fwd	AATGGAAAGCTTGCGGAAT	Achr01-268_rev	TCAACGACTAGCACCTTGTTT	226	A_chr01_Startpos_in_parent=104975047 Startpos_here=193 Length=15
Achr01-269_fwd	CTTTGGTCTCAAGGCACCCT	Achr01-269_rev	AGAAAGTGAGAGACCACGGC	166	A_chr01_Startpos_in_parent=105000111 Startpos_here=186 Length=29
Achr01-270_fwd	CTTTGGTCTCAAGGCACCCT	Achr01-270_rev	AGAAAGTGAGAGACCACGGC	166	A_chr01_Startpos_in_parent=105000153 Startpos_here=189 Length=23
Achr01-271_fwd	TGCCAATTCTTCATCACCTCT	Achr01-271_rev	ATTCTCTGGCGGTTGAATTG	173	A_chr01_Startpos_in_parent=105006508 Startpos_here=193 Length=15
Achr01-272_fwd	AAGGCCTTTATATAGCCGAAA	Achr01-272_rev	CTCCACGACAATGAACCGTA	187	A_chr01_Startpos_in_parent=105013462 Startpos_here=193 Length=16
Achr01-273_fwd	CAACCAAGAGGTTGTCAAGGA	Achr01-273_rev	AAACCACTGTTCCCAGTTCA	234	A_chr01_Startpos_in_parent=105021155 Startpos_here=188 Length=26
Achr01-274_fwd	GACCAAATTATGTAAGAAACTAAAGCA	Achr01-274_rev	TCGTAGAGGCTGACACATGAA	166	A_chr01_Startpos_in_parent=105062691 Startpos_here=193 Length=15
Achr01-275_fwd	GGTGACATTCCAATGACAAAT	Achr01-275_rev	GGGAGAGTTTAGAGAGTTTAACTATGA	249	A_chr01_Startpos_in_parent=105092494 Startpos_here=192 Length=17
Achr01-276_fwd	TTGGTCTTGTATTATGCATACAGTTG	Achr01-276_rev	TGCTCTTAATTTGATGGCCG	229	A_chr01_Startpos_in_parent=105103190 Startpos_here=186 Length=29
Achr01-277_fwd	ACGGCCATCAAATTAAGAGC	Achr01-277_rev	AGCCTGCCAATTCATCTCAT	226	A_chr01_Startpos_in_parent=105103269 Startpos_here=186 Length=29
Achr01-278_fwd	CGAACCTGATTTACAGAAACGA	Achr01-278_rev	GGAAGTAGGTTAAATATGGATGAGTC	144	A_chr01_Startpos_in_parent=105113581 Startpos_here=179 Length=44
Achr01-279_fwd	AATGTTTGGCTGTTCGAAGG	Achr01-279_rev	CTGGAAGAATAGAGCCTCTGC	170	A_chr01_Startpos_in_parent=105122467 Startpos_here=192 Length=17
Achr01-280_fwd	CCACTGAAGCGAGTTAATCTTC	Achr01-280_rev	CATACCCAAAGGAGGATGGA	190	A_chr01_Startpos_in_parent=105130496 Startpos_here=192 Length=17
Achr01-281_fwd	AACAGTTGCAGCCCATTCTT	Achr01-281_rev	CGCATGACAATCATAATAAACCA	245	A_chr01_Startpos_in_parent=105171104 Startpos_here=192 Length=18
Achr01-282_fwd	AAGGTAGACCTTGGGCAACA	Achr01-282_rev	GGCCTAAATCTGTCCGACCT	240	A_chr01_Startpos_in_parent=105205193 Startpos_here=193 Length=15
Achr01-283_fwd	GCACAACCTTGACAGTTCCA	Achr01-283_rev	GTATTTCGGTCATTGCCAAG	250	A_chr01_Startpos_in_parent=105210581 Startpos_here=190 Length=22
Achr01-284_fwd	AACCCAGGGTGAACACATTC	Achr01-284_rev	CCATTTCAACCTCTTTATGCC	172	A_chr01_Startpos_in_parent=105237135 Startpos_here=191 Length=20
Achr01-285_fwd	AAAGTAAATACAAGTGTGTGGTAATTG	Achr01-285_rev	TCCTTAGAACCCTAATTTCCCTTT	227	A_chr01_Startpos_in_parent=105239075 Startpos_here=193 Length=15
Achr01-286_fwd	AAAGTAAATACAAGTGTGTGGTAATTG	Achr01-286_rev	TCCTTAGAACCCTAATTTCCCTTT	227	A_chr01_Startpos_in_parent=105239107 Startpos_here=191 Length=20
Achr01-287_fwd	GGCTAGGTGAATCAGCTTGAA	Achr01-287_rev	TTTGTTTCAACCTTCTGTTTCTTT	225	A_chr01_Startpos_in_parent=105239645 Startpos_here=193 Length=15
Achr01-288_fwd	GGCTAGGTGAATCAGCTTGAA	Achr01-288_rev	TTTGTTTCAACCTTCTGTTTCTTT	225	A_chr01_Startpos_in_parent=105239677 Startpos_here=191 Length=20
Achr01-289_fwd	ACATCTCCAACACTGGGTCC	Achr01-289_rev	CACGATGTTGCTTCTGGAAA	227	A_chr01_Startpos_in_parent=105244981 Startpos_here=192 Length=17
Achr01-290_fwd	AAGGTTATGGGCAAGGGAAC	Achr01-290_rev	GGATATTCGGCCAAGCCTAT	173	A_chr01_Startpos_in_parent=10525386 Startpos_here=189 Length=23
Achr01-291_fwd	TCCGTTAAATTACGAAAGGCA	Achr01-291_rev	AACCCTCAATGTCACAAAGAAA	211	A_chr01_Startpos_in_parent=1052714 Startpos_here=191 Length=20
Achr01-292_fwd	ACTCGAACAACCTTGGCAGT	Achr01-292_rev	TCTAGGTTGGCCCAGTCTGT	212	A_chr01_Startpos_in_parent=105274052 Startpos_here=192 Length=17
Achr01-293_fwd	GTTGCACAATTCATATGCGG	Achr01-293_rev	ATTAGCCTCCCATGCTTTCA	205	A_chr01_Startpos_in_parent=105280521 Startpos_here=185 Length=32
Achr01-294_fwd	TTCATGAATTCCTGGTAGTTTCA	Achr01-294_rev	CAACCAAAGCTTGAATGGAG	186	A_chr01_Startpos_in_parent=105282073 Startpos_here=192 Length=18
Achr01-295_fwd	TGTCTTGCACATATAACTCCCTTT	Achr01-295_rev	TGCCTCACAGATGTAACATTGAA	206	A_chr01_Startpos_in_parent=105291258 Startpos_here=190 Length=22
Achr01-296_fwd	CCATTGGGACCTTTGGTTT	Achr01-296_rev	ATGTTCGGATCTTCCAGACG	209	A_chr01_Startpos_in_parent=105291730 Startpos_here=190 Length=21
Achr01-297_fwd	AGGTTCCAGCCTTGAGAACA	Achr01-297_rev	ATGAAGGCACACTCGTGCTA	250	A_chr01_Startpos_in_parent=105292646 Startpos_here=193 Length=15
Achr01-298_fwd	CGACTGTGACTCCCTCCATT	Achr01-298_rev	TGCCTCTAACCTTCAATGCTT	230	A_chr01_Startpos_in_parent=105293457 Startpos_here=192 Length=18
Achr01-299_fwd	CACTCACCAGCTAACCAGCA	Achr01-299_rev	ACAAAGAAGCCCTTGAAGCC	202	A_chr01_Startpos_in_parent=105309648 Startpos_here=192 Length=17
Achr01-300_fwd	TGCGATGATGTATTTGATTTG	Achr01-300_rev	CTTGGCCGAATGCTATTGTT	240	A_chr01_Startpos_in_parent=105319444 Startpos_here=189 Length=23
Achr01-301_fwd	AAATGCATATTGTGCCGATT	Achr01-301_rev	CATATGCGCATTTCCAAACT	146	A_chr01_Startpos_in_parent=105320836 Startpos_here=186 Length=29
Achr01-302_fwd	TGCTAAGATTATGCACATTCTCATTT	Achr01-302_rev	TGACTAAATATGGCCTTGGG	193	A_chr01_Startpos_in_parent=105330088 Startpos_here=192 Length=17
Achr01-303_fwd	TGAATTTATATCATGCCCATTTC	Achr01-303_rev	GACGAGTGACAAATTTGGTTTG	219	A_chr01_Startpos_in_parent=105330758 Startpos_here=190 Length=22
Achr01-304_fwd	TTTAGATTCGATTAGTTTGACTCCA	Achr01-304_rev	TGGCTGCTGGTATAATGTGTG	236	A_chr01_Startpos_in_parent=105377446 Startpos_here=193 Length=15
Achr01-305_fwd	ATAATCGTAAACCGTATTCATTTATTT	Achr01-305_rev	ATGCTGGCCTATTTCACACA	130	A_chr01_Startpos_in_parent=105379735 Startpos_here=193 Length=15
Achr01-306_fwd	CCATGGTTAAATTTCAATCAATAAA	Achr01-306_rev	AAATGTTACTTGCCGACTCAAA	165	A_chr01_Startpos_in_parent=105380187 Startpos_here=191 Length=19
Achr01-307_fwd	GGTATTGAGCTATGCTTAACGAA	Achr01-307_rev	TGACTGACATGTGACAGATTATAGGA	163	A_chr01_Startpos_in_parent=105380720 Startpos_here=187 Length=28
Achr01-308_fwd	AGGACCAGTTTGTGCCGTAG	Achr01-308_rev	CATTCGATTTCATTCGGTTT	216	A_chr01_Startpos_in_parent=105411313 Startpos_here=190 Length=22
Achr01-309_fwd	TTTGCATTGTTCTAGCTTATTGTTT	Achr01-309_rev	CAAATATGTTAATTTGTGAAAGTGTTT	194	A_chr01_Startpos_in_parent=105412351 Startpos_here=191 Length=19
Achr01-310_fwd	TCTTGGCACAATTTGGCTAT	Achr01-310_rev	AAGAAGTTTGCAAGGCGTTT	250	A_chr01_Startpos_in_parent=105414526 Startpos_here=192 Length=17
Achr01-311_fwd	GATGCATAACGAGGGTCCAT	Achr01-311_rev	AGATGTGATTTGGAGGACGG	231	A_chr01_Startpos_in_parent=105428732 Startpos_here=187 Length=28
Achr01-312_fwd	CCCATATTCCACAATTACCCA	Achr01-312_rev	TTCTGCTTTCCAAACCCTTT	230	A_chr01_Startpos_in_parent=105456193 Startpos_here=192 Length=17
Achr01-313_fwd	GGCCACATAAGCACAGTTTG	Achr01-313_rev	TGTTTGAGTGCCAGTGTTTCA	210	A_chr01_Startpos_in_parent=105468953 Startpos_here=193 Length=15
Achr01-314_fwd	ACCCTCCCTACTCGCTTGAT	Achr01-314_rev	CCCTCACTTCACCACGAAAT	230	A_chr01_Startpos_in_parent=105469301 Startpos_here=193 Length=16
Achr01-315_fwd	TTGGCCCTATGAGTGGATTT	Achr01-315_rev	CATGTGGAACAAGACAAGCAA	250	A_chr01_Startpos_in_parent=105489610 Startpos_here=191 Length=19
Achr01-316_fwd	TTTATTGAACAAGGCAATCAAAT	Achr01-316_rev	TGGACCTATTGGGCTCATTC	230	A_chr01_Startpos_in_parent=105503034 Startpos_here=180 Length=41
Achr01-317_fwd	TCATTGGACCCAGAGTTTGA	Achr01-317_rev	TCTTCATCACATAAGAATCAGCAA	241	A_chr01_Startpos_in_parent=105531389 Startpos_here=191 Length=20
Achr01-318_fwd	TCAAACGTCTGATCAATAAATTACAA	Achr01-318_rev	AAAGAATTCACTCCAAGCCC	229	A_chr01_Startpos_in_parent=105531882 Startpos_here=192 Length=18
Achr01-319_fwd	ATTTGGCCCACTTGAGATTT	Achr01-319_rev	TAAATTTCACTCCATCCGCA	236	A_chr01_Startpos_in_parent=105532384 Startpos_here=193 Length=16
Achr01-320_fwd	CCACTCAACCAGGATAAGGC	Achr01-320_rev	TGCATTGGAAGTGTGTCAAA	250	A_chr01_Startpos_in_parent=105549757 Startpos_here=193 Length=15
Achr01-321_fwd	TGGGAGAGGGTGAATAAACG	Achr01-321_rev	AGGCCTAATGGGACAGTTGA	226	A_chr01_Startpos_in_parent=105557347 Startpos_here=173 Length=55
Achr01-322_fwd	TGGGAGAGGGTGAATAAACG	Achr01-322_rev	AGGCCTAATGGGACAGTTGA	226	A_chr01_Startpos_in_parent=105557405 Startpos_here=193 Length=15
Achr01-323_fwd	AAGAATGGGAGAGCACAAGAA	Achr01-323_rev	TCGGTTTGGTGGCTAACAGT	245	A_chr01_Startpos_in_parent=105568503 Startpos_here=193 Length=15
Achr01-324_fwd	TTTGATTTAAGGGTGAAGAACATTT	Achr01-324_rev	ATTGGTAGCGCGAGGTAATG	242	A_chr01_Startpos_in_parent=105581165 Startpos_here=192 Length=17
Achr01-325_fwd	CTGGTTCATGTGGGAAACCT	Achr01-325_rev	CACGCGTGCATATAAGATCC	184	A_chr01_Startpos_in_parent=105597576 Startpos_here=192 Length=18
Achr01-326_fwd	CTGGTTCATGTGGGAAACCT	Achr01-326_rev	CACGCGTGCATATAAGATCC	184	A_chr01_Startpos_in_parent=105597620 Startpos_here=187 Length=27
Achr01-327_fwd	GACCAATAACCCATTCCCAA	Achr01-327_rev	TATCATCCATCATGCACCCA	202	A_chr01_Startpos_in_parent=105604778 Startpos_here=193 Length=15
Achr01-328_fwd	TGAAATTCAGAGGGTCTCGG	Achr01-328_rev	AAACCTAAGTCTCATGCCACAA	127	A_chr01_Startpos_in_parent=105607427 Startpos_here=193 Length=16
Achr01-329_fwd	TGTAGACTTCCACATGTTTGCAT	Achr01-329_rev	TCGATTCCCGACTGAATTAGA	188	A_chr01_Startpos_in_parent=105657835 Startpos_here=191 Length=19
Achr01-330_fwd	TGTAGACTTCCACATGTTTGCAT	Achr01-330_rev	TCGATTCCCGACTGAATTAGA	188	A_chr01_Startpos_in_parent=105657855 Startpos_here=185 Length=31
Achr01-331_fwd	AATGATTAAACATGATATACTATGCGA	Achr01-331_rev	AAACTAATATCAACCAAATCCAAACT	250	A_chr01_Startpos_in_parent=105661847 Startpos_here=193 Length=15
Achr01-332_fwd	GCTTTCATGTGTTGAAGCCA	Achr01-332_rev	TGCAGGCAGTCATCTACAGC	233	A_chr01_Startpos_in_parent=105669269 Startpos_here=184 Length=34
Achr01-333_fwd	AATGGGAATTTCCTTTCCAA	Achr01-333_rev	TGACACATCTTCCATAGCGG	147	A_chr01_Startpos_in_parent=105692909 Startpos_here=193 Length=15
Achr01-334_fwd	CAAGCTGTCAAGCTGTTATGC	Achr01-334_rev	AAGGGTCACCTTACCGAACA	225	A_chr01_Startpos_in_parent=105704132 Startpos_here=193 Length=15
Achr01-335_fwd	CGGATCAAGATCGAATTTAAGG	Achr01-335_rev	CCAATATGACGTGCCGAAAT	128	A_chr01_Startpos_in_parent=1057114 Startpos_here=193 Length=15
Achr01-336_fwd	CCTGCTGGTCTAGTGGTTGAG	Achr01-336_rev	AAACAAACGTCCAGGAAACC	240	A_chr01_Startpos_in_parent=105717657 Startpos_here=186 Length=29
Achr01-337_fwd	ATTCGTGTCATTTCCTTGGG	Achr01-337_rev	AAACATAGCCCGACAACTCG	209	A_chr01_Startpos_in_parent=105804391 Startpos_here=190 Length=21
Achr01-338_fwd	TTTGGTGAAACAATAGCGGC	Achr01-338_rev	AGTGGCTCAAATTCATTCGG	213	A_chr01_Startpos_in_parent=105805409 Startpos_here=189 Length=23
Achr01-339_fwd	TGACCATGCACCTAACTCCA	Achr01-339_rev	TTCTTGGACTTGCACAGGTTT	199	A_chr01_Startpos_in_parent=105810754 Startpos_here=190 Length=22
Achr01-340_fwd	CCACATGAAATACGCACGAC	Achr01-340_rev	AAGCCAAGCCAACTCGATAC	159	A_chr01_Startpos_in_parent=105813012 Startpos_here=193 Length=15
Achr01-341_fwd	CCCATCTTCGTCACTGGATT	Achr01-341_rev	GCACAACAGATGCCACATTT	159	A_chr01_Startpos_in_parent=105817534 Startpos_here=186 Length=30
Achr01-342_fwd	TTGGTAAGCAACCTTCTTCCTC	Achr01-342_rev	TCATGTCCTATCCTATGCCCA	203	A_chr01_Startpos_in_parent=105819650 Startpos_here=185 Length=32
Achr01-343_fwd	TCGGAATGCTCTTAGAACCC	Achr01-343_rev	GACGCCAGGCGAGATAATAA	229	A_chr01_Startpos_in_parent=105821041 Startpos_here=191 Length=19
Achr01-344_fwd	CCCGAATGAGTATGTAGGCAA	Achr01-344_rev	GCTTCGATGGCTTCTGTTTG	168	A_chr01_Startpos_in_parent=105821556 Startpos_here=193 Length=15
Achr01-345_fwd	CAGAAAGAAAGTTGGCACACA	Achr01-345_rev	TTTATGAGTGCATTGTGATTGTAAA	215	A_chr01_Startpos_in_parent=105822543 Startpos_here=193 Length=15
Achr01-346_fwd	AGACATTCAAATCCCATTATTTAGA	Achr01-346_rev	CGAGTTGAGCCAAGCTGAG	247	A_chr01_Startpos_in_parent=105823357 Startpos_here=191 Length=20
Achr01-347_fwd	AGGTGGATTCTTCCTTGGGT	Achr01-347_rev	GGCAAGCACACCTATCGAAC	236	A_chr01_Startpos_in_parent=105835435 Startpos_here=193 Length=15
Achr01-348_fwd	GTCGCAACCTCCTAATCGTC	Achr01-348_rev	CTCCACCCAAATATCAAAGGA	250	A_chr01_Startpos_in_parent=105839446 Startpos_here=191 Length=19
Achr01-349_fwd	GTCGCAACCTCCTAATCGTC	Achr01-349_rev	CTCCACCCAAATATCAAAGGA	250	A_chr01_Startpos_in_parent=105839466 Startpos_here=193 Length=16
Achr01-350_fwd	AGCACTTCCACATCTTGCCT	Achr01-350_rev	AACTTGTGGAAGAGAGTTAAGGGA	195	A_chr01_Startpos_in_parent=105841183 Startpos_here=188 Length=26
Achr01-351_fwd	TTTGGAGAGCACTGAAGAACAA	Achr01-351_rev	TCCTCGTGTGTGTTTGTGGT	213	A_chr01_Startpos_in_parent=105881749 Startpos_here=187 Length=27
Achr01-352_fwd	TTTGGAGAGCACTGAAGAACAA	Achr01-352_rev	TCCTCGTGTGTGTTTGTGGT	213	A_chr01_Startpos_in_parent=105881778 Startpos_here=185 Length=31
Achr01-353_fwd	GCGGCATAAGGGTGAAATTA	Achr01-353_rev	GCCCTTCGTCTCCTTCTTTC	196	A_chr01_Startpos_in_parent=105882916 Startpos_here=193 Length=15
Achr01-354_fwd	TTTCTGTAGCGATGGAAGCC	Achr01-354_rev	CATAACAATTTGTCAAGCCGT	174	A_chr01_Startpos_in_parent=105901021 Startpos_here=192 Length=18
Achr01-355_fwd	CATCTCCCACCAACCATACC	Achr01-355_rev	GTGCTGACAGTGCAAGAGGA	194	A_chr01_Startpos_in_parent=105914699 Startpos_here=193 Length=16
Achr01-356_fwd	CAGCAAACTTACACATTAACCCA	Achr01-356_rev	CACCATAAGATGAATGTGCCA	247	A_chr01_Startpos_in_parent=105930438 Startpos_here=193 Length=16
Achr01-357_fwd	AGGGTTGATGCTCCATCACTA	Achr01-357_rev	TCCAAACGTCACATTCTTATCC	188	A_chr01_Startpos_in_parent=105933872 Startpos_here=193 Length=15
Achr01-358_fwd	TGCCAATTGAGCTAAGATCC	Achr01-358_rev	TCAGTGCATTGTGTTGCTCA	231	A_chr01_Startpos_in_parent=105934868 Startpos_here=193 Length=15
Achr01-359_fwd	ATTGCTTGGAGGTCCCTTCT	Achr01-359_rev	GGTAGGTTTAGGGCTTAGGCTT	230	A_chr01_Startpos_in_parent=105937419 Startpos_here=193 Length=15
Achr01-360_fwd	CACGAATGTTTGTGGGTCTG	Achr01-360_rev	TTACCCGGGATTTGAAATTG	176	A_chr01_Startpos_in_parent=105960760 Startpos_here=190 Length=22
Achr01-361_fwd	TGGCTATTTGGCTCTCTTTCC	Achr01-361_rev	AAATTTGGGACATTTGAGGG	250	A_chr01_Startpos_in_parent=105973346 Startpos_here=193 Length=15
Achr01-362_fwd	CTGGTTGGGCGAAATAGTGT	Achr01-362_rev	GAAACTATTGCTCCGGTTGG	166	A_chr01_Startpos_in_parent=105989563 Startpos_here=193 Length=15
Achr01-363_fwd	CACCGCGAACTCCAATAAA	Achr01-363_rev	CGAAACAGATTCGGAGAGAAA	206	A_chr01_Startpos_in_parent=106012200 Startpos_here=188 Length=25
Achr01-364_fwd	TTTAATTCGCCGTCCAAA	Achr01-364_rev	CTTGACAAGTGTGAGAATGATTG	225	A_chr01_Startpos_in_parent=106030512 Startpos_here=193 Length=16
Achr01-365_fwd	ATTCCAAACCCAAGATTCCA	Achr01-365_rev	TCAAGAGATAAATTGGACTAAATCG	248	A_chr01_Startpos_in_parent=106047049 Startpos_here=192 Length=17
Achr01-366_fwd	TTCAGTGAAATCGGAATAGTGG	Achr01-366_rev	TCCATTTACCATTCAAGTCCC	246	A_chr01_Startpos_in_parent=106050107 Startpos_here=191 Length=20
Achr01-367_fwd	ACAAAGGCCCGTGAATACAA	Achr01-367_rev	TGTGCATAGGGTGCTAGCTTT	155	A_chr01_Startpos_in_parent=106060917 Startpos_here=192 Length=17
Achr01-368_fwd	AGCTAGCACCCTATGCACATT	Achr01-368_rev	GCAGCAAAGCAAATTGGACTA	203	A_chr01_Startpos_in_parent=106061071 Startpos_here=185 Length=32
Achr01-369_fwd	GGCTGCTCATCACTCATCAA	Achr01-369_rev	CACCAATTGCCTCGGATACT	214	A_chr01_Startpos_in_parent=106061362 Startpos_here=193 Length=15
Achr01-370_fwd	CAGTCCTCCAATGAATTTGTCA	Achr01-370_rev	TCAAATGTATAATTGCTATTGTTGAA	231	A_chr01_Startpos_in_parent=106062796 Startpos_here=193 Length=15
Achr01-371_fwd	CCTGAGATCGTGCTCTCTGAA	Achr01-371_rev	AAACAGAGAAGCTGCAAAGAAA	244	A_chr01_Startpos_in_parent=106063820 Startpos_here=188 Length=26
Achr01-372_fwd	AGTGACCAATCAAGAAAGAGACTAA	Achr01-372_rev	ATACAAGGGCACAGATCCGA	194	A_chr01_Startpos_in_parent=106064742 Startpos_here=186 Length=30
Achr01-373_fwd	TCGGATCTGTGCCCTTGTAT	Achr01-373_rev	TTCATATCCCAACAACTCAGGA	150	A_chr01_Startpos_in_parent=106064936 Startpos_here=193 Length=15
Achr01-374_fwd	ATGGTGCAGACTACCTTGGG	Achr01-374_rev	GACACCCATGGAGGATCAAA	212	A_chr01_Startpos_in_parent=106066397 Startpos_here=191 Length=20
Achr01-375_fwd	AAATTGGCACATAAGACCTTGTT	Achr01-375_rev	CACCATCCTCAATCACCCAC	226	A_chr01_Startpos_in_parent=106075548 Startpos_here=191 Length=20
Achr01-376_fwd	GAGAAGAGAGGAAGAAGTCGGTC	Achr01-376_rev	TTTCTTTCAAACCCTCATTTCC	163	A_chr01_Startpos_in_parent=106076004 Startpos_here=193 Length=16
Achr01-377_fwd	ACAGTGTGGCAATCAGGGTA	Achr01-377_rev	ACATCCTCGGCTATGCAAGT	165	A_chr01_Startpos_in_parent=106078792 Startpos_here=191 Length=20
Achr01-378_fwd	TGCACAAGGAAATGACTTGA	Achr01-378_rev	CTTCCAACCTTGTTCATCCA	243	A_chr01_Startpos_in_parent=106092710 Startpos_here=190 Length=22
Achr01-379_fwd	TGCACAAGGAAATGACTTGA	Achr01-379_rev	TTAATACACACATTAAGCATACACTGA	220	A_chr01_Startpos_in_parent=106100564 Startpos_here=181 Length=40
Achr01-380_fwd	TTCTACGGTTCAAACGGGAC	Achr01-380_rev	AGCCGAGTTCGGGTTTAGAT	245	A_chr01_Startpos_in_parent=106101353 Startpos_here=185 Length=32
Achr01-381_fwd	TCCAACTTAGGGCTAGGCAA	Achr01-381_rev	CCTCCCTTTGAGAACCAACA	145	A_chr01_Startpos_in_parent=1061055 Startpos_here=191 Length=20
Achr01-382_fwd	AAACGGCAGTGGCTAATGAT	Achr01-382_rev	AAGGAGGAGAGACCGAGAGG	246	A_chr01_Startpos_in_parent=106110477 Startpos_here=192 Length=17
Achr01-383_fwd	AACGAGGTCACTTCACTACGAG	Achr01-383_rev	TTGACATAGGACGAAATTTGAA	149	A_chr01_Startpos_in_parent=106111613 Startpos_here=192 Length=17
Achr01-384_fwd	CAGTGAGGAGGCTGCACATA	Achr01-384_rev	GGGAGAAAGTGAAAGGAAACG	249	A_chr01_Startpos_in_parent=106125707 Startpos_here=191 Length=20
Achr01-385_fwd	TCAACCTCAAGCTCCCACTT	Achr01-385_rev	ACAACGCACCTTCATCATCA	233	A_chr01_Startpos_in_parent=106146386 Startpos_here=192 Length=18
Achr01-386_fwd	TTGATAGGTTCCGTGGCTTC	Achr01-386_rev	ATTGCAGGCACACTATTCCC	219	A_chr01_Startpos_in_parent=106146873 Startpos_here=190 Length=21
Achr01-387_fwd	CTGGAGAAAGATTGAACGGC	Achr01-387_rev	CTCGTGCTTATGTGACACGC	238	A_chr01_Startpos_in_parent=106160199 Startpos_here=193 Length=15
Achr01-388_fwd	TTCTTTGATCTAACGTACAGTGGC	Achr01-388_rev	TTTGATCTTGCAAATTTCTACCT	215	A_chr01_Startpos_in_parent=106163990 Startpos_here=193 Length=16
Achr01-389_fwd	TCAACTTGATCCTCAAACTTCC	Achr01-389_rev	TGCACAAGCTAGATGTGTGTGT	125	A_chr01_Startpos_in_parent=106164556 Startpos_here=193 Length=15
Achr01-390_fwd	ACGGTCTCGGGTAAAGGG	Achr01-390_rev	CGACGAATAGCTCGGAGTTT	230	A_chr01_Startpos_in_parent=106170017 Startpos_here=187 Length=27
Achr01-391_fwd	TCAGAAATCAAGTTTGAATTGATAATA	Achr01-391_rev	ATGATCCCATCGCAATGAA	236	A_chr01_Startpos_in_parent=106178178 Startpos_here=193 Length=15
Achr01-392_fwd	TGCGAACATTGCTTGACATT	Achr01-392_rev	ACACCTCGATTCAACCCAAG	176	A_chr01_Startpos_in_parent=106178590 Startpos_here=190 Length=22
Achr01-393_fwd	TGATAGGGTGGCTTCAACAA	Achr01-393_rev	GACAACATCACGGCCTTAGC	235	A_chr01_Startpos_in_parent=106192272 Startpos_here=190 Length=21
Achr01-394_fwd	GCCGGACAGTAGCCAGAA	Achr01-394_rev	AGTGTTTCAAGCACCGCC	215	A_chr01_Startpos_in_parent=106211411 Startpos_here=193 Length=15
Achr01-395_fwd	GCCGGACAGTAGCCAGAA	Achr01-395_rev	AGTGTTTCAAGCACCGCC	215	A_chr01_Startpos_in_parent=106211426 Startpos_here=193 Length=15
Achr01-396_fwd	AAATCATTGCGAACAGCTCC	Achr01-396_rev	CTTCTGATGCCTCTATCGTCG	249	A_chr01_Startpos_in_parent=10621402 Startpos_here=192 Length=18
Achr01-397_fwd	CAAATTGCACGTATGGGTTG	Achr01-397_rev	CCGCCGAATCATAAGCTAAA	141	A_chr01_Startpos_in_parent=106216287 Startpos_here=193 Length=16
Achr01-398_fwd	GACCAACCCAAATCCACCTA	Achr01-398_rev	TTCAGGACATGTGGTTCTCTAAA	249	A_chr01_Startpos_in_parent=10621787 Startpos_here=192 Length=18
Achr01-399_fwd	TTGCCTATCAAGTTCCCTCC	Achr01-399_rev	CGTTGCTTAATTGGGACGAT	205	A_chr01_Startpos_in_parent=106223930 Startpos_here=186 Length=30
Achr01-400_fwd	AAGGTTTGAGAGAAGAAATCCAAA	Achr01-400_rev	ATGGATGAAGGGAGAGGGAT	235	A_chr01_Startpos_in_parent=106228920 Startpos_here=193 Length=15
Achr01-401_fwd	TCAAAGGTAAGTGAAGCAAATTCA	Achr01-401_rev	GAAGATGGGAAGTTGGGAGA	209	A_chr01_Startpos_in_parent=1062351 Startpos_here=187 Length=27
Achr01-402_fwd	CGATGAATGTCAGATAAATGGG	Achr01-402_rev	CAGTGTGTAGGGTGGTCACG	149	A_chr01_Startpos_in_parent=106238186 Startpos_here=193 Length=16
Achr01-403_fwd	GCACACCCTAAGCGTACCAT	Achr01-403_rev	CTCCGAATGAAGTGGCAAAC	137	A_chr01_Startpos_in_parent=106239490 Startpos_here=193 Length=16
Achr01-404_fwd	TACTTCATCACCCTACACTTGTCT	Achr01-404_rev	CGAGCCTCTGTCTTAGTAAATCAA	221	A_chr01_Startpos_in_parent=106254017 Startpos_here=193 Length=15
Achr01-405_fwd	TCCTTCCCTCCCTCTTCTTT	Achr01-405_rev	CTGATGGTGCCAGTGCTAGA	230	A_chr01_Startpos_in_parent=106259241 Startpos_here=191 Length=19
Achr01-406_fwd	TCCTTCCCTCCCTCTTCTTT	Achr01-406_rev	CTGATGGTGCCAGTGCTAGA	230	A_chr01_Startpos_in_parent=106259283 Startpos_here=177 Length=47
Achr01-407_fwd	AGCGTGAACGTTGTTAGCG	Achr01-407_rev	AAGATTAAGAAAGAAAGACACACCAA	218	A_chr01_Startpos_in_parent=106264861 Startpos_here=193 Length=16
Achr01-408_fwd	GGTCTCCAAACCTCCTCTCC	Achr01-408_rev	CGACCAAGAAAGACCCAGAA	169	A_chr01_Startpos_in_parent=106266990 Startpos_here=192 Length=17
Achr01-409_fwd	GGTTTAGCTGAACAAAGATGGG	Achr01-409_rev	GGAGACAAACCAATTCGTCAA	139	A_chr01_Startpos_in_parent=106283581 Startpos_here=192 Length=17
Achr01-410_fwd	CGAATTGGTTTGTCTCCCAC	Achr01-410_rev	AATGCAAGTGTGCTGCTTTG	209	A_chr01_Startpos_in_parent=106283739 Startpos_here=190 Length=21
Achr01-411_fwd	GCTAAATCGACTATTTGGTCAGG	Achr01-411_rev	TTGTTAATGTATCAAATACAAACCCTT	249	A_chr01_Startpos_in_parent=106292898 Startpos_here=193 Length=15
Achr01-412_fwd	TGTCTTGGGTCTGTTCAGGAG	Achr01-412_rev	TGAAAGTAATGCATGCCTGAAG	125	A_chr01_Startpos_in_parent=106294570 Startpos_here=193 Length=15
Achr01-413_fwd	TTAATTGGGTATTGGGCCAC	Achr01-413_rev	CCTAGTCCAATTGCCAAACC	217	A_chr01_Startpos_in_parent=106302345 Startpos_here=190 Length=22
Achr01-414_fwd	TTGTTGTTTACAGCTGCCCA	Achr01-414_rev	CCTGACCCTCAAAGAGCTTG	217	A_chr01_Startpos_in_parent=106309915 Startpos_here=190 Length=22
Achr01-415_fwd	TTGTTGTTTACAGCTGCCCA	Achr01-415_rev	CCTGACCCTCAAAGAGCTTG	217	A_chr01_Startpos_in_parent=106309971 Startpos_here=192 Length=18
Achr01-416_fwd	TCGGTCCAGAACAAGAGGTT	Achr01-416_rev	TCACCAGTCTGACCAGTTCG	150	A_chr01_Startpos_in_parent=106314808 Startpos_here=192 Length=18
Achr01-417_fwd	TCAAAGTTTGCCTCCAATCC	Achr01-417_rev	CCTTTGTTTCCCTCGTTTCC	127	A_chr01_Startpos_in_parent=106334006 Startpos_here=193 Length=16
Achr01-418_fwd	ACCACCGATTCAAACAGGAG	Achr01-418_rev	TGGGCTTGTAGCATATTGGA	174	A_chr01_Startpos_in_parent=106334429 Startpos_here=193 Length=15
Achr01-419_fwd	TCCTTTATTCATTTAATTTCAACCTTT	Achr01-419_rev	GCCAAATCAATGGCAATAATC	250	A_chr01_Startpos_in_parent=106335800 Startpos_here=193 Length=15
Achr01-420_fwd	TTGTTATTAATTCCTTTATTCGCA	Achr01-420_rev	AAACGCCAAATCAATGGC	128	A_chr01_Startpos_in_parent=106335893 Startpos_here=187 Length=28
Achr01-421_fwd	TATTGCCATTGATTTGGCGT	Achr01-421_rev	ATGAACATTTGCCTCGGTTT	163	A_chr01_Startpos_in_parent=106336033 Startpos_here=188 Length=26
Achr01-422_fwd	TCAACCTTGCTCTTGTGAAGTC	Achr01-422_rev	ATGATCACCTCTAGTCGGGC	210	A_chr01_Startpos_in_parent=106365222 Startpos_here=193 Length=15
Achr01-423_fwd	TCGAAATCCCGTAAGCTAGG	Achr01-423_rev	TGTTATGCATGTTAGTACCGTGA	173	A_chr01_Startpos_in_parent=106383170 Startpos_here=187 Length=28
Achr01-424_fwd	CGTTTCCCTCACTCTCTCCT	Achr01-424_rev	TTGAAACAAATAAAGTGGCTCG	218	A_chr01_Startpos_in_parent=106390754 Startpos_here=192 Length=17
Achr01-425_fwd	CATTAACATCCTAAAGCCCTGG	Achr01-425_rev	CGGGTACACTCAAACCAATTC	212	A_chr01_Startpos_in_parent=106428169 Startpos_here=191 Length=20
Achr01-426_fwd	AAATTTGCCTTTAAATCATAACAAA	Achr01-426_rev	TTTGTAGCAAATCAATTTCATATCTT	172	A_chr01_Startpos_in_parent=106432361 Startpos_here=192 Length=17
Achr01-427_fwd	TATGAGGGCTTTGCTTACGG	Achr01-427_rev	TGCCCACCTTAATTCCCTTT	232	A_chr01_Startpos_in_parent=106445444 Startpos_here=189 Length=23
Achr01-428_fwd	CGCTTTAAATAGGGATGGCA	Achr01-428_rev	TTCATCTAGTGGAGCGGGAT	177	A_chr01_Startpos_in_parent=106457186 Startpos_here=192 Length=17
Achr01-429_fwd	CTGCAGCAACAAAGAACCAA	Achr01-429_rev	ATCACCGCTTTGCTTCAACT	223	A_chr01_Startpos_in_parent=106457967 Startpos_here=190 Length=21
Achr01-430_fwd	AACACGACCCAATGTGTTGA	Achr01-430_rev	GCCCAATGAGAAGAGGGAAT	191	A_chr01_Startpos_in_parent=106472037 Startpos_here=192 Length=18
Achr01-431_fwd	CTTTGAGGAAGATAAACTACGCA	Achr01-431_rev	TCAATTGTGTGTTTGTGTATGTGA	198	A_chr01_Startpos_in_parent=106473516 Startpos_here=188 Length=25
Achr01-432_fwd	TGCACACACAAACAATTATATTAAGC	Achr01-432_rev	GCAATTATAAATGACACCAGGG	244	A_chr01_Startpos_in_parent=106487108 Startpos_here=189 Length=23
Achr01-433_fwd	CCAGTTACCGGTCTGGAAGA	Achr01-433_rev	AGGATTATTATTTGCCGCCC	150	A_chr01_Startpos_in_parent=106492921 Startpos_here=188 Length=26
Achr01-434_fwd	AAGACATTTCAAGTCGAGCCA	Achr01-434_rev	CCACTCGATCCAATCCACTT	240	A_chr01_Startpos_in_parent=1065078 Startpos_here=193 Length=16
Achr01-435_fwd	TTCATCCGTCATTGCCTACA	Achr01-435_rev	CATCTCCATCTCCACATCCA	175	A_chr01_Startpos_in_parent=106516769 Startpos_here=191 Length=19
Achr01-436_fwd	TTTGCCCGACCTAAATATGC	Achr01-436_rev	TGCAATTTAACAAACAAATGCC	215	A_chr01_Startpos_in_parent=106517131 Startpos_here=193 Length=15
Achr01-437_fwd	AATTGGGTGCATCTTTGGAG	Achr01-437_rev	ATTATCACATAATAAGCCGCAATA	218	A_chr01_Startpos_in_parent=106518077 Startpos_here=189 Length=23
Achr01-438_fwd	CCACTGGTGCTTAAGTCCAAA	Achr01-438_rev	CCCAAATCGAGGTTTGAAGA	164	A_chr01_Startpos_in_parent=106555640 Startpos_here=193 Length=16
Achr01-439_fwd	TTGATTGATCCGTTTCTTGATCT	Achr01-439_rev	TAAACATGGGTTGCGTGAGA	232	A_chr01_Startpos_in_parent=106590149 Startpos_here=193 Length=15
Achr01-440_fwd	AGCAGAGTTCGGCTGCTTAG	Achr01-440_rev	CATTTGCTGGTTCTTCCCAT	177	A_chr01_Startpos_in_parent=106593833 Startpos_here=190 Length=21
Achr01-441_fwd	CGAGCAAGTAACGTCGAACC	Achr01-441_rev	TTTCGAGAGGTGATCCAAGC	208	A_chr01_Startpos_in_parent=106677679 Startpos_here=193 Length=15
Achr01-442_fwd	TGAAGCATCACAACCCTGAA	Achr01-442_rev	TCTTATGCGGCTTCATTTCC	161	A_chr01_Startpos_in_parent=106852709 Startpos_here=190 Length=22
Achr01-443_fwd	ACAGAAGAAGCCACTTGGGA	Achr01-443_rev	TTGCCATACTCATCATCACCA	230	A_chr01_Startpos_in_parent=106864439 Startpos_here=193 Length=15
Achr01-444_fwd	TGCAAAGAATCATGGAAAGAAA	Achr01-444_rev	ATGGGAACCCGAACCTATTT	240	A_chr01_Startpos_in_parent=106898216 Startpos_here=190 Length=21
Achr01-445_fwd	TACCTACCACAGACCGACCC	Achr01-445_rev	TGGTGGAGTTGGAGTTCTGA	227	A_chr01_Startpos_in_parent=106900507 Startpos_here=193 Length=16
Achr01-446_fwd	TTGATTTCATGTCATTTAAGGTGT	Achr01-446_rev	CCATTTAAGGTTGACAATATATGCAC	166	A_chr01_Startpos_in_parent=10700613 Startpos_here=193 Length=15
Achr01-447_fwd	TGTCCGCATATGTGTCTGGT	Achr01-447_rev	TTTGCTTGTCACAATTTCGC	194	A_chr01_Startpos_in_parent=107057760 Startpos_here=193 Length=15
Achr01-448_fwd	GCTTTGAAGTTAATCTGTCCGAA	Achr01-448_rev	ACTTTGCAAATGGTTGCCAG	187	A_chr01_Startpos_in_parent=107060342 Startpos_here=191 Length=19
Achr01-449_fwd	AAATGCTTAATTGGGTGTAAAGAAA	Achr01-449_rev	TCCTTGCAACGAAGTCATGT	244	A_chr01_Startpos_in_parent=107064255 Startpos_here=192 Length=18
Achr01-450_fwd	GGTTTCAACAGGGTCCTGAA	Achr01-450_rev	CAGGCTTCTTCCCAGCATTA	232	A_chr01_Startpos_in_parent=107067509 Startpos_here=192 Length=17
Achr01-451_fwd	TCGCCCATCTCAAATTCAGT	Achr01-451_rev	AATGGCACTGTACGAAGCCT	208	A_chr01_Startpos_in_parent=107094399 Startpos_here=189 Length=23
Achr01-452_fwd	GGTCCACCAAAGGAAGATGA	Achr01-452_rev	TGGCCTCAAGAAGCTCAGTT	197	A_chr01_Startpos_in_parent=10727388 Startpos_here=191 Length=19
Achr01-453_fwd	CAATTGGTTCATCTGCCCTT	Achr01-453_rev	TCCATGATCATCCAACAGTTCT	187	A_chr01_Startpos_in_parent=10727837 Startpos_here=193 Length=16
Achr01-454_fwd	GCCTGTTGGGTCACTGGTTA	Achr01-454_rev	TGAGAAGGAGAAATCGAAGGA	230	A_chr01_Startpos_in_parent=107279560 Startpos_here=193 Length=16
Achr01-455_fwd	AAATGAAATGGACTTATGGCTAGTA	Achr01-455_rev	TTCACACAATAACAACACTACATTAAA	134	A_chr01_Startpos_in_parent=107298610 Startpos_here=193 Length=15
Achr01-456_fwd	AACAATGAAGCCAATGGTTGT	Achr01-456_rev	AAGATCTTAATCTTTGCTTCCTCTT	234	A_chr01_Startpos_in_parent=107302158 Startpos_here=189 Length=24
Achr01-457_fwd	AAATCATTAGGAGGACAATTCG	Achr01-457_rev	TTGGTCACCCAACTATGAAATG	233	A_chr01_Startpos_in_parent=107302452 Startpos_here=192 Length=18
Achr01-458_fwd	AGCTCAAAGCTTTCCCACAA	Achr01-458_rev	TGAGGGAAATTGGGTTTGTT	150	A_chr01_Startpos_in_parent=107304317 Startpos_here=193 Length=15
Achr01-459_fwd	CGATTCACAAATTCGTTAAATATGA	Achr01-459_rev	CAAGAATGCATGATAATCCTCAA	137	A_chr01_Startpos_in_parent=107308660 Startpos_here=193 Length=16
Achr01-460_fwd	CATGACTGCTTTGACAAGGG	Achr01-460_rev	TGTGATTGGGAGAAACCAGG	180	A_chr01_Startpos_in_parent=107313495 Startpos_here=190 Length=22
Achr01-461_fwd	AAAGCATGACGACTTTACCG	Achr01-461_rev	TCTTTCGGAAATGAATGTGG	195	A_chr01_Startpos_in_parent=107327038 Startpos_here=191 Length=20
Achr01-462_fwd	TTCCGAAAGATTTCATTTCTCC	Achr01-462_rev	GTCCCTTTGCTAGCTCGTTG	194	A_chr01_Startpos_in_parent=107327102 Startpos_here=186 Length=30
Achr01-463_fwd	TCGACATGATGCTAAGATTGG	Achr01-463_rev	CAAAGTAAACTACACTCAAGGTTACAA	238	A_chr01_Startpos_in_parent=107343687 Startpos_here=193 Length=15
Achr01-464_fwd	TTTGGCAGCAAATGTAATGAA	Achr01-464_rev	AAACGTTAGGCATGGACCAA	218	A_chr01_Startpos_in_parent=107358452 Startpos_here=192 Length=18
Achr01-465_fwd	TTTAAATTACACTATGTGAGGGCTT	Achr01-465_rev	GGCACGTGTACTTGCTCAAC	165	A_chr01_Startpos_in_parent=107366679 Startpos_here=190 Length=21
Achr01-466_fwd	TTTCCGTCACGCGTTATACA	Achr01-466_rev	AAAGAGGAACGGCCGTAAA	220	A_chr01_Startpos_in_parent=107367016 Startpos_here=192 Length=18
Achr01-467_fwd	AGAAACCGCCATTCCCTATT	Achr01-467_rev	TTGTGATTCATGGCTGGAAA	171	A_chr01_Startpos_in_parent=107368666 Startpos_here=188 Length=25
Achr01-468_fwd	ACCAAGTCCAGAGGTGATGG	Achr01-468_rev	CAGAAGGCAACAACAGCAAA	186	A_chr01_Startpos_in_parent=107369079 Startpos_here=186 Length=29
Achr01-469_fwd	AAACAGGTAAGATACAATCTCCCTT	Achr01-469_rev	TTTGGGCCTTATTTGGATTT	181	A_chr01_Startpos_in_parent=107371271 Startpos_here=192 Length=17
Achr01-470_fwd	AAGAGGTGTTGAAGTTCTTCGC	Achr01-470_rev	TTTCCAATACATTCATAATAACAACAA	138	A_chr01_Startpos_in_parent=107372816 Startpos_here=191 Length=20
Achr01-471_fwd	TCGATTAAATCACAAATGAGATGA	Achr01-471_rev	AGGGTAGACAGTGGACTGGG	167	A_chr01_Startpos_in_parent=107387802 Startpos_here=192 Length=17
Achr01-472_fwd	GACCACTGGTTCTCGATTCAA	Achr01-472_rev	GGTCAGTCAGACCAATTAGATTAAGA	238	A_chr01_Startpos_in_parent=107389768 Startpos_here=191 Length=19
Achr01-473_fwd	GGGTGATTTCATGTGTTCGG	Achr01-473_rev	TGACACATCACTTGTTACTGTCAAA	209	A_chr01_Startpos_in_parent=107396051 Startpos_here=193 Length=16
Achr01-474_fwd	TCAATCAATCCGGTCAGTACC	Achr01-474_rev	AGAATTTAAACTATGGCAATTAACCT	180	A_chr01_Startpos_in_parent=107409723 Startpos_here=190 Length=21
Achr01-475_fwd	TCGGTTTGAATGTTAAATATTAGCTC	Achr01-475_rev	GGGCATTAAAGATTATAAGGGCA	156	A_chr01_Startpos_in_parent=107409928 Startpos_here=186 Length=30
Achr01-476_fwd	TTGTGCAGAGATGAAGCCAA	Achr01-476_rev	TGAGCTAATATTTAACATTCAAACCG	178	A_chr01_Startpos_in_parent=107411480 Startpos_here=187 Length=28
Achr01-477_fwd	TCGGTTTGAATGTTAAATATTAGCTC	Achr01-477_rev	GGGCATTAAAGATTATAAGGGCA	156	A_chr01_Startpos_in_parent=107411643 Startpos_here=186 Length=30
Achr01-478_fwd	AAGAAACGAAGATAAATTTGGGAA	Achr01-478_rev	TTTACGGCATTAATAATTGGATTT	196	A_chr01_Startpos_in_parent=107419213 Startpos_here=193 Length=15
Achr01-479_fwd	TGTGCAGAGATGAAGCCAAA	Achr01-479_rev	TAAGAGGCCTGAAATGACCA	217	A_chr01_Startpos_in_parent=107424940 Startpos_here=187 Length=28
Achr01-480_fwd	AAGAAACGAAGATAAATTTGGGAA	Achr01-480_rev	TTTACGGCATTAATAATTGGATTT	196	A_chr01_Startpos_in_parent=107430810 Startpos_here=193 Length=15
Achr01-481_fwd	TATGTTTAACCAAAGCGCCC	Achr01-481_rev	GACTTCCCTAACTGGAGGCA	186	A_chr01_Startpos_in_parent=107438778 Startpos_here=191 Length=19
Achr01-482_fwd	GCCAATTTAGAACACAACAATCA	Achr01-482_rev	TTCCATACCCTTTCACTGCTTT	225	A_chr01_Startpos_in_parent=107481900 Startpos_here=191 Length=20
Achr01-483_fwd	TGCGATTGTAATTATCCCTCTTT	Achr01-483_rev	GCTGATTGAGTCTTGGCTCG	219	A_chr01_Startpos_in_parent=107495164 Startpos_here=193 Length=15
Achr01-484_fwd	GTATCCGTCGTCGAAACAGG	Achr01-484_rev	GAGGGCCCAAATAAAGGTTG	142	A_chr01_Startpos_in_parent=107496302 Startpos_here=190 Length=21
Achr01-485_fwd	ATGTCCATTCGAGAGCAAGC	Achr01-485_rev	TCCAACTCACAAGTGTTTCCA	127	A_chr01_Startpos_in_parent=107502342 Startpos_here=192 Length=18
Achr01-486_fwd	TTTAATATGCCTTGGTTTCACTT	Achr01-486_rev	AAATTATGTGTTGGGTGCATTT	186	A_chr01_Startpos_in_parent=107506024 Startpos_here=190 Length=22
Achr01-487_fwd	AAATGCACCCAACACATAATTT	Achr01-487_rev	CAACCTAAGATGGGTCGTGG	231	A_chr01_Startpos_in_parent=107506213 Startpos_here=191 Length=20
Achr01-488_fwd	GGCTTTGTGGTATTGGCATT	Achr01-488_rev	TCCGTATCACGAATTTGGAA	247	A_chr01_Startpos_in_parent=107510183 Startpos_here=193 Length=16
Achr01-489_fwd	GTTCGGGCAGGGTACAAATA	Achr01-489_rev	GCCGGGCTCAAACTTAGTAAT	127	A_chr01_Startpos_in_parent=107510743 Startpos_here=190 Length=21
Achr01-490_fwd	AATATATAATTCGGGCCGGG	Achr01-490_rev	TAGAGCTGATCATGGGCTGG	180	A_chr01_Startpos_in_parent=107511164 Startpos_here=192 Length=17
Achr01-491_fwd	ATTCCCACGTCAAATTCCAA	Achr01-491_rev	AAGATGGAGAAAGGCAAGGA	217	A_chr01_Startpos_in_parent=107517258 Startpos_here=190 Length=22
Achr01-492_fwd	AAATCCAGTTCACCGACGAC	Achr01-492_rev	CCCGAATACACTCCCAAAGA	206	A_chr01_Startpos_in_parent=107548956 Startpos_here=189 Length=24
Achr01-493_fwd	GTTTGAACGGTGCAGAGGAC	Achr01-493_rev	AAAGTCACGCCAATAAATTTAACA	244	A_chr01_Startpos_in_parent=107549235 Startpos_here=192 Length=17
Achr01-494_fwd	TTTGTTCTTGCTTCAATTGATTT	Achr01-494_rev	GGGTTAATAGTCAATTTAGTCTCCGA	156	A_chr01_Startpos_in_parent=107555568 Startpos_here=193 Length=15
Achr01-495_fwd	ATCCACCACACACACACACA	Achr01-495_rev	AACATGCATGATATAAATGGACC	241	A_chr01_Startpos_in_parent=107556348 Startpos_here=162 Length=78
Achr01-496_fwd	CAATGCTTCCTTTGCAGGTT	Achr01-496_rev	CAAACTTGGGATCGATTTGG	135	A_chr01_Startpos_in_parent=107563348 Startpos_here=192 Length=17
Achr01-497_fwd	CCGCAAGGCAATGTGTAATA	Achr01-497_rev	GAGGCGAAGGAAGTTGTCAG	195	A_chr01_Startpos_in_parent=107566298 Startpos_here=191 Length=20
Achr01-498_fwd	TTCAACCGCCATCACTTACA	Achr01-498_rev	TCCGTTCTCTCTCTCTCCCA	231	A_chr01_Startpos_in_parent=107569496 Startpos_here=189 Length=24
Achr01-499_fwd	TTCAACCGCCATCACTTACA	Achr01-499_rev	TCCGTTCTCTCTCTCTCCCA	231	A_chr01_Startpos_in_parent=107569552 Startpos_here=189 Length=23
Achr01-500_fwd	CATCAGTGGTTGAGCAGTGG	Achr01-500_rev	TTGTTAAGCTAGCGGAGGGA	231	A_chr01_Startpos_in_parent=107577836 Startpos_here=192 Length=17
Achr01-501_fwd	TCAAGAATTGGGACTAAACTGAA	Achr01-501_rev	TCACCTCAACTCAATTCACCA	158	A_chr01_Startpos_in_parent=10760981 Startpos_here=192 Length=18
Achr01-502_fwd	GAGCCTGTCATCTTTGAGGG	Achr01-502_rev	GGAGGTGGTTCAGCATCATT	249	A_chr01_Startpos_in_parent=107615113 Startpos_here=190 Length=21
Achr01-503_fwd	TTGTTAAAGCAATTTACACGATGAA	Achr01-503_rev	AGCGATTTGCTTCAAAGACC	192	A_chr01_Startpos_in_parent=107629742 Startpos_here=188 Length=25
Achr01-504_fwd	TCCAAGAAGCTTCAGTTGGTG	Achr01-504_rev	AATCCGGTTCTAAAGACATTACC	236	A_chr01_Startpos_in_parent=107673589 Startpos_here=191 Length=20
Achr01-505_fwd	TTTATGCAATTTGTATCGTAGCA	Achr01-505_rev	TCGAAACATACAAAGACAAATGC	178	A_chr01_Startpos_in_parent=107708625 Startpos_here=187 Length=27
Achr01-506_fwd	TTTATGCAATTTGTATCGTAGCA	Achr01-506_rev	CCAAGTGAAGCTTCTTGGACA	250	A_chr01_Startpos_in_parent=107708714 Startpos_here=191 Length=20
Achr01-507_fwd	TGATTTGCTATTATATGCATAACGAC	Achr01-507_rev	TCGACAAATTCAACACGTTAGATA	242	A_chr01_Startpos_in_parent=107757190 Startpos_here=188 Length=25
Achr01-508_fwd	ATGGTGAGTTTGGATAGGCG	Achr01-508_rev	CCAGCCCACATCATGTAGAA	216	A_chr01_Startpos_in_parent=107766187 Startpos_here=192 Length=18
Achr01-509_fwd	TCGAAATTGATAGAAATTGAAGAGG	Achr01-509_rev	GGATTTAGCAACTTCCTTTGC	217	A_chr01_Startpos_in_parent=107777340 Startpos_here=146 Length=109
Achr01-510_fwd	TCATTGCTCCATTCAAATCAA	Achr01-510_rev	AAATGTCAAGTTTGTTAGGCTTG	244	A_chr01_Startpos_in_parent=107782578 Startpos_here=190 Length=21
Achr01-511_fwd	ATCGGTGCTTTCTTGGTTTC	Achr01-511_rev	CATTCCCATTACAATAAATGTTGG	216	A_chr01_Startpos_in_parent=107808781 Startpos_here=193 Length=16
Achr01-512_fwd	AAGCTTTCCACACTGCCACT	Achr01-512_rev	GCAGGAAGAAGAGTCCAGGTT	243	A_chr01_Startpos_in_parent=107819777 Startpos_here=192 Length=18
Achr01-513_fwd	GCAAGGATAACTATAAGAAGTCAACCA	Achr01-513_rev	TGGATATGGATGCTACTAATTTGG	247	A_chr01_Startpos_in_parent=10782048 Startpos_here=193 Length=15
Achr01-514_fwd	TCGTTGTTGGAGATTTAATACTTGA	Achr01-514_rev	TCGTAAATGTTAGTGATGAAATTGAA	237	A_chr01_Startpos_in_parent=107821067 Startpos_here=192 Length=18
Achr01-515_fwd	CGATCATTGAATCGTCGCT	Achr01-515_rev	TTTGGTCACCCAACATTTAAG	165	A_chr01_Startpos_in_parent=107825616 Startpos_here=186 Length=29
Achr01-516_fwd	GCCTTATCAATGGCTTCTCAA	Achr01-516_rev	AGTGGAAGGTGGTGATAGACAA	173	A_chr01_Startpos_in_parent=107835633 Startpos_here=192 Length=17
Achr01-517_fwd	AATTGGATGTCAAAGGCATCT	Achr01-517_rev	GGCATGTACCTCTAGATTCCCA	232	A_chr01_Startpos_in_parent=107839274 Startpos_here=189 Length=24
Achr01-518_fwd	CATCCATTTGAAATCACATAAACA	Achr01-518_rev	GCATTTCCTCAACCATTCCA	204	A_chr01_Startpos_in_parent=107854792 Startpos_here=187 Length=28
Achr01-519_fwd	GGTCCAATTTATTATTTATCTTAGGGA	Achr01-519_rev	GGTGTTGGAACCCAGTTCTC	167	A_chr01_Startpos_in_parent=108049794 Startpos_here=192 Length=17
Achr01-520_fwd	GAACTGGGTTCCAACACCTT	Achr01-520_rev	TTCCAGTGGTGATGAGACTGA	164	A_chr01_Startpos_in_parent=108049982 Startpos_here=191 Length=20
Achr01-521_fwd	AAACCAGCACAAGGTTTCCT	Achr01-521_rev	AAATTTAGGCATAATGGAGGGA	126	A_chr01_Startpos_in_parent=108052493 Startpos_here=193 Length=15
Achr01-522_fwd	GCCACAAATCTATGGCACCT	Achr01-522_rev	AAATATGATAATAGTTGAAGGACCAAA	219	A_chr01_Startpos_in_parent=108053643 Startpos_here=181 Length=39
Achr01-523_fwd	CGTTTAGGACAGATTGAGGAGA	Achr01-523_rev	CGAATGAGATTCAAATTATGACAAA	250	A_chr01_Startpos_in_parent=108061614 Startpos_here=193 Length=15
Achr01-524_fwd	TGAGGGAGGAAATGTCCAAG	Achr01-524_rev	CCGCACATATTGTTTCCACA	212	A_chr01_Startpos_in_parent=108085979 Startpos_here=190 Length=21
Achr01-525_fwd	TGTGGAAACAATATGTGCGG	Achr01-525_rev	GTGCTGCCTAATGGCCTAAC	172	A_chr01_Startpos_in_parent=108086047 Startpos_here=191 Length=20
Achr01-526_fwd	TTAAACCCAAACAACGCTGG	Achr01-526_rev	CATGTCCATGCTGTGTTCCT	239	A_chr01_Startpos_in_parent=108087936 Startpos_here=181 Length=39
Achr01-527_fwd	TCAAATCATTAATCAAATTGGACC	Achr01-527_rev	AAACTAAATCCATCTTGCACAAA	235	A_chr01_Startpos_in_parent=108094328 Startpos_here=193 Length=15
Achr01-528_fwd	GGGAAAGATGGAAGCACAAA	Achr01-528_rev	CTGGCACTAACGGGATTGTT	212	A_chr01_Startpos_in_parent=108103291 Startpos_here=187 Length=27
Achr01-529_fwd	GGGAAAGATGGAAGCACAAA	Achr01-529_rev	CTGGCACTAACGGGATTGTT	212	A_chr01_Startpos_in_parent=108103328 Startpos_here=188 Length=26
Achr01-530_fwd	TGGCCAAATCAATGAATAACTG	Achr01-530_rev	CCTTGTGAAGACAATTGCGA	143	A_chr01_Startpos_in_parent=108106482 Startpos_here=192 Length=17
Achr01-531_fwd	CATGCAACCTAAGTCCCAAA	Achr01-531_rev	CCATCCAGATCCAATAAGGG	241	A_chr01_Startpos_in_parent=108138565 Startpos_here=183 Length=35
Achr01-532_fwd	TCCGTTAAATTACGAAAGGCA	Achr01-532_rev	AACCCTCAATGTCACAAAGAAA	211	A_chr01_Startpos_in_parent=1081649 Startpos_here=191 Length=20
Achr01-533_fwd	GATCGAACAACTGGGCTTGT	Achr01-533_rev	AACCACACACACACACACACA	192	A_chr01_Startpos_in_parent=108171021 Startpos_here=191 Length=19
Achr01-534_fwd	CTGGTGGTTGGATGAATGTG	Achr01-534_rev	TGAAGAGGGAAGAGAAGATTGTG	218	A_chr01_Startpos_in_parent=108171040 Startpos_here=186 Length=29
Achr01-535_fwd	CATGAGATTGATGTTCGAATGAA	Achr01-535_rev	AAAGATACATTTAAGGCACCACA	171	A_chr01_Startpos_in_parent=108176496 Startpos_here=193 Length=15
Achr01-536_fwd	TTCTAGGTTCGAGTCCTTGTCTG	Achr01-536_rev	ACTCCCAGAACTCAACCCG	249	A_chr01_Startpos_in_parent=108180114 Startpos_here=193 Length=16
Achr01-537_fwd	CAGTTTGACACAAACAAGAGGC	Achr01-537_rev	GATTTATGGCCGAATCTGGA	230	A_chr01_Startpos_in_parent=108192992 Startpos_here=192 Length=18
Achr01-538_fwd	TGGTCTGGTTTAGGTTTGGG	Achr01-538_rev	AAATTTGACCGGGCCTTAAA	183	A_chr01_Startpos_in_parent=108214045 Startpos_here=193 Length=16
Achr01-539_fwd	ATAACCCATGTCACGGTTCC	Achr01-539_rev	TCGACATATGGAGGGACTCA	132	A_chr01_Startpos_in_parent=108233225 Startpos_here=184 Length=34
Achr01-540_fwd	TCCCATTGAATATGGCTTCTG	Achr01-540_rev	CACAAGGATGAGAGCACCAA	160	A_chr01_Startpos_in_parent=108240167 Startpos_here=189 Length=24
Achr01-541_fwd	CCTATGGTGAGAGGATTGGG	Achr01-541_rev	CAAAGATGCAGTCAACATCCA	215	A_chr01_Startpos_in_parent=108240346 Startpos_here=189 Length=24
Achr01-542_fwd	TGGATGTTGACTGCATCTTTG	Achr01-542_rev	GTAGGAAATGGCAGAGACGG	194	A_chr01_Startpos_in_parent=108240554 Startpos_here=192 Length=17
Achr01-543_fwd	CCCTAATTAACAAGTGTATGGTGA	Achr01-543_rev	TTTCTTCTCTGTTTCGTTCTACTTTG	207	A_chr01_Startpos_in_parent=108256255 Startpos_here=183 Length=35
Achr01-544_fwd	CCCTAATTAACAAGTGTATGGTGA	Achr01-544_rev	TTTCTTCTCTGTTTCGTTCTACTTTG	207	A_chr01_Startpos_in_parent=108256290 Startpos_here=190 Length=21
Achr01-545_fwd	AACACCTTTCCAATTACATCATCA	Achr01-545_rev	TTGAGGAATGTCTGGTGCTC	242	A_chr01_Startpos_in_parent=108305147 Startpos_here=191 Length=19
Achr01-546_fwd	GAGATTTGAACCCGAACCAA	Achr01-546_rev	TGATGTCGAGTTAATTTAGGATAATGA	159	A_chr01_Startpos_in_parent=108332569 Startpos_here=193 Length=16
Achr01-547_fwd	GTTGGATCCCTCTCCCTCTC	Achr01-547_rev	TGACACCAAGTTATGAATGTACCA	198	A_chr01_Startpos_in_parent=108339241 Startpos_here=193 Length=15
Achr01-548_fwd	GAGCCAATCCTAGACATGAACA	Achr01-548_rev	AGGAATGCCTTGTGCTGAAA	246	A_chr01_Startpos_in_parent=108363139 Startpos_here=188 Length=25
Achr01-549_fwd	ACTGTTCGCATTGACTGCAT	Achr01-549_rev	TGGAGTGGCAATCAAATAGG	170	A_chr01_Startpos_in_parent=108367809 Startpos_here=193 Length=15
Achr01-550_fwd	ACTGATGGTTTGGCGATTGT	Achr01-550_rev	TTGGGCTTTAAATTGGATTGA	196	A_chr01_Startpos_in_parent=108383977 Startpos_here=180 Length=42
Achr01-551_fwd	ACCCATTGATGCTCTTAGCG	Achr01-551_rev	TTGGCGACGACCCTATTATC	154	A_chr01_Startpos_in_parent=108394774 Startpos_here=193 Length=15
Achr01-552_fwd	GCTTTCCTATCTGTCTGGTGG	Achr01-552_rev	TGGTTCTCCAACATGGTGAC	242	A_chr01_Startpos_in_parent=108408395 Startpos_here=181 Length=40
Achr01-553_fwd	ACGAAACAGCAGCGTGTGTA	Achr01-553_rev	TCATCCGTTCTGCCTTCTTT	151	A_chr01_Startpos_in_parent=108410149 Startpos_here=190 Length=21
Achr01-554_fwd	TTAATAGAATTACAATTGTGTTGGAAA	Achr01-554_rev	GGGAGGTGGGAAACCATTAT	222	A_chr01_Startpos_in_parent=108421547 Startpos_here=185 Length=31
Achr01-555_fwd	TCCGATAATAATATCACACATGACA	Achr01-555_rev	CTTCATGGCCTCAACAAACA	226	A_chr01_Startpos_in_parent=108425330 Startpos_here=188 Length=26
Achr01-556_fwd	CAGTCCGCAAGTCTTAAGGG	Achr01-556_rev	TTCGGTTACTAAGATAACACCAACA	215	A_chr01_Startpos_in_parent=108428415 Startpos_here=192 Length=17
Achr01-557_fwd	CAGAGGCTCCCATCTGCTAC	Achr01-557_rev	ATGCTCCTGCAACTATGGCT	173	A_chr01_Startpos_in_parent=108439787 Startpos_here=192 Length=18
Achr01-558_fwd	ACCCAACACAAACCGACTTT	Achr01-558_rev	GGGCTTCAACGTAGCAGTTT	207	A_chr01_Startpos_in_parent=108443162 Startpos_here=192 Length=17
Achr01-559_fwd	GCGAAGCGGTTACTTAGTGG	Achr01-559_rev	CAGAGGCATTCACATGTACAATAA	246	A_chr01_Startpos_in_parent=108448668 Startpos_here=190 Length=21
Achr01-560_fwd	TGACCTATCATTTCCCTCCAA	Achr01-560_rev	TGCTACAGGCCTTGTCAGTG	229	A_chr01_Startpos_in_parent=108457626 Startpos_here=190 Length=22
Achr01-561_fwd	TGACCTATCATTTCCCTCCAA	Achr01-561_rev	TGCTACAGGCCTTGTCAGTG	229	A_chr01_Startpos_in_parent=108459333 Startpos_here=190 Length=22
Achr01-562_fwd	AATGGGTCGTGTTGTTCCTC	Achr01-562_rev	CGCAGAGCGTCACTTTGTAA	176	A_chr01_Startpos_in_parent=108465394 Startpos_here=193 Length=15
Achr01-563_fwd	AAAGAGGATTGCGCCAAGT	Achr01-563_rev	TTTAAACGGCGCATAGGAAT	247	A_chr01_Startpos_in_parent=108470659 Startpos_here=192 Length=17
Achr01-564_fwd	CATCAAAGAAGCCCGAGAAA	Achr01-564_rev	AAATTTCGAATGGGCAATATG	239	A_chr01_Startpos_in_parent=108475421 Startpos_here=193 Length=15
Achr01-565_fwd	GCAATGGGTTTAGGAACACG	Achr01-565_rev	CTTTCCTTCCCAACTCCACA	147	A_chr01_Startpos_in_parent=108481894 Startpos_here=190 Length=21
Achr01-566_fwd	TCCCACAGGGACTGAGATTC	Achr01-566_rev	ACCGAGATTGAGGCTAAGCA	230	A_chr01_Startpos_in_parent=108489071 Startpos_here=189 Length=24
Achr01-567_fwd	TGTAAATGCAAAGCACCTATGG	Achr01-567_rev	TGACATGCTAATTGCATCCTCTAT	245	A_chr01_Startpos_in_parent=108507611 Startpos_here=184 Length=34
Achr01-568_fwd	TTAGGTTGTGCACCTTGGAA	Achr01-568_rev	TGGGAATCACACTCAAACTCC	175	A_chr01_Startpos_in_parent=108507843 Startpos_here=190 Length=21
Achr01-569_fwd	ATCATGCATGCCTTGGTAAA	Achr01-569_rev	AAACTCAACTCGATTCGAACTTAAA	241	A_chr01_Startpos_in_parent=108508233 Startpos_here=193 Length=16
Achr01-570_fwd	AAGCAAAGAAGCTAACCCGT	Achr01-570_rev	TCGAGTCGAGTGAGATGGAA	177	A_chr01_Startpos_in_parent=108509319 Startpos_here=188 Length=26
Achr01-571_fwd	GAGGAGAACGTCCAGGAGAA	Achr01-571_rev	AACCTCTGGGTTCTGGGTTT	189	A_chr01_Startpos_in_parent=108523271 Startpos_here=193 Length=15
Achr01-572_fwd	AACGAAGCTCTGCCGAAAC	Achr01-572_rev	CGAATCTTTGAGGGTGCATT	227	A_chr01_Startpos_in_parent=108526549 Startpos_here=191 Length=20
Achr01-573_fwd	GGAAATTGGCACACAATCTG	Achr01-573_rev	TTTGGCATATATTTGTCTATTGCAT	198	A_chr01_Startpos_in_parent=108537431 Startpos_here=188 Length=26
Achr01-574_fwd	CCATGCCATTCATACAACCA	Achr01-574_rev	CCCATCACAGATTTATTTCATCA	249	A_chr01_Startpos_in_parent=108548708 Startpos_here=192 Length=18
Achr01-575_fwd	GAGACTTGGATGCTTGTTTGG	Achr01-575_rev	TTTGCCAAATCTTCAATTTCA	200	A_chr01_Startpos_in_parent=108562997 Startpos_here=193 Length=15
Achr01-576_fwd	AAAGCCCGAAACCAAACAAT	Achr01-576_rev	AAGGGTTCTCGAAGACAGCA	231	A_chr01_Startpos_in_parent=108566870 Startpos_here=187 Length=27
Achr01-577_fwd	AGCACTACTCTCAGAACACACAAA	Achr01-577_rev	CGGCAACTCTAATGGGTTGT	202	A_chr01_Startpos_in_parent=108595156 Startpos_here=191 Length=20
Achr01-578_fwd	TTCGCAACTTGAGGATTGCT	Achr01-578_rev	TGCATGTTAGTATCAAAGCATCG	140	A_chr01_Startpos_in_parent=108602853 Startpos_here=192 Length=17
Achr01-579_fwd	CGGATCAAGATCGAATTTAAGG	Achr01-579_rev	CCAATATGACGTGCCGAAAT	128	A_chr01_Startpos_in_parent=1086049 Startpos_here=193 Length=15
Achr01-580_fwd	GAACCTGAATGAAGAGGGAAA	Achr01-580_rev	TGCATTGTGAACAACTCCGT	238	A_chr01_Startpos_in_parent=108627851 Startpos_here=185 Length=31
Achr01-581_fwd	TTAGTCGCGCTTGTCAGAGA	Achr01-581_rev	TTTGCTCCTGGAGTGTGATG	194	A_chr01_Startpos_in_parent=108631638 Startpos_here=187 Length=27
Achr01-582_fwd	CGCCTCCTAAATCTGGATGA	Achr01-582_rev	GCCATCGCCACAGTACCTAT	224	A_chr01_Startpos_in_parent=108636269 Startpos_here=177 Length=48
Achr01-583_fwd	TTTGCAATGTTAAACTAAGCTATTGA	Achr01-583_rev	CCATCCCTAACCACCTCTGA	226	A_chr01_Startpos_in_parent=108639898 Startpos_here=193 Length=16
Achr01-584_fwd	TATCCCTACCCTATCCCGCT	Achr01-584_rev	TAGTAATTGCTTGTCCCGCC	236	A_chr01_Startpos_in_parent=108640287 Startpos_here=189 Length=24
Achr01-585_fwd	CCCTTAAATGTTAACCGAATTGC	Achr01-585_rev	GGTTAATTCGGCTCGAAACC	231	A_chr01_Startpos_in_parent=108656432 Startpos_here=192 Length=18
Achr01-586_fwd	GACCTGAGTGAGTAGCCCGA	Achr01-586_rev	TTTATACGAGTTGAAAGTTCGAGTT	132	A_chr01_Startpos_in_parent=108658544 Startpos_here=192 Length=17
Achr01-587_fwd	AGCCCGTTGCTTAGAACTCA	Achr01-587_rev	GGGCTCGAGCTCAAGTTTAAT	140	A_chr01_Startpos_in_parent=108660028 Startpos_here=192 Length=17
Achr01-588_fwd	TTGTGTGGTTGGACGAATCT	Achr01-588_rev	AGCTGGAGAACATGAGACCC	194	A_chr01_Startpos_in_parent=108661991 Startpos_here=184 Length=34
Achr01-589_fwd	GGCAATTATGCCATTTGTCC	Achr01-589_rev	GCTTAAAGCTTCAAACCTTCAATTT	211	A_chr01_Startpos_in_parent=108673720 Startpos_here=192 Length=17
Achr01-590_fwd	GGCAATTATGCCATTTGTCC	Achr01-590_rev	AAAGGGCTTGATTGACTTACC	222	A_chr01_Startpos_in_parent=108679642 Startpos_here=192 Length=17
Achr01-591_fwd	CGGGTCAAGTATATGATAAACAAATG	Achr01-591_rev	CTTTGTCATTATCGTTCTCACCA	170	A_chr01_Startpos_in_parent=108691087 Startpos_here=190 Length=21
Achr01-592_fwd	CGGGTCAAGTATATGATAAACAAATG	Achr01-592_rev	TTTCAATTTGGTTCTTTACTTCCA	234	A_chr01_Startpos_in_parent=108691174 Startpos_here=193 Length=15
Achr01-593_fwd	CTCCGGCAGTTTGGAAGTT	Achr01-593_rev	TGTGATTGGAGCAAGGTCAC	247	A_chr01_Startpos_in_parent=108733342 Startpos_here=193 Length=15
Achr01-594_fwd	GGACTCTGAGAAGCCAAGCA	Achr01-594_rev	CACCTAACCAAGCACACCCT	133	A_chr01_Startpos_in_parent=108734435 Startpos_here=193 Length=16
Achr01-595_fwd	ACCGTCTAGCTGGCTGGTTA	Achr01-595_rev	CCCAAATCACTTCAGGCATC	146	A_chr01_Startpos_in_parent=108788068 Startpos_here=186 Length=29
Achr01-596_fwd	TGGGTCAAATGATGACAGGA	Achr01-596_rev	TCCTCTCTTCTGGGTTTGCT	196	A_chr01_Startpos_in_parent=108788977 Startpos_here=192 Length=17
Achr01-597_fwd	CTCCAAATTTAAGGTTGCTATTG	Achr01-597_rev	ACAATTAGGTGTGTGCCACG	215	A_chr01_Startpos_in_parent=108808989 Startpos_here=187 Length=27
Achr01-598_fwd	CGTGTTGGAAGGTTCAATTCT	Achr01-598_rev	ACCTCCAGTCACAATGCAGA	244	A_chr01_Startpos_in_parent=108816839 Startpos_here=192 Length=18
Achr01-599_fwd	CGTGTTGGAAGGTTCAATTCT	Achr01-599_rev	ACCTCCAGTCACAATGCAGA	244	A_chr01_Startpos_in_parent=108816939 Startpos_here=191 Length=20
Achr01-600_fwd	CTCCAAATTTAAGGTTGCTATTG	Achr01-600_rev	AAAGGATTGGTGGCGACTC	198	A_chr01_Startpos_in_parent=108845934 Startpos_here=192 Length=17
Achr01-601_fwd	GGGCCCTTAAATTTGAGCTA	Achr01-601_rev	AATTGGATGTGTGCCATGTG	233	A_chr01_Startpos_in_parent=108853032 Startpos_here=193 Length=15
Achr01-602_fwd	GCCAAACTTGTGAACAACCC	Achr01-602_rev	AAAGCAAAGGGTTCCCAGAC	184	A_chr01_Startpos_in_parent=108868987 Startpos_here=186 Length=30
Achr01-603_fwd	AGGTGCCAAGTGTGTGGTAA	Achr01-603_rev	AACCTTGAAATCCCTATTTCCC	248	A_chr01_Startpos_in_parent=108881438 Startpos_here=193 Length=15
Achr01-604_fwd	CGCGATTAGTGTTCGTTTGA	Achr01-604_rev	TCCATAATTTCATGTTAGGTACTGTTG	245	A_chr01_Startpos_in_parent=108884743 Startpos_here=193 Length=15
Achr01-605_fwd	TTTCGACCAAAGCAAGAATG	Achr01-605_rev	ACGGAAACAGGGTCTTGAAA	141	A_chr01_Startpos_in_parent=108897880 Startpos_here=192 Length=18
Achr01-606_fwd	TCCAACTTAGGGCTAGGCAA	Achr01-606_rev	CCTCCCTTTGAGAACCAACA	145	A_chr01_Startpos_in_parent=1089990 Startpos_here=191 Length=20
Achr01-607_fwd	ACCGACGAGGATCATTGAA	Achr01-607_rev	TGTGGAAGAGAGTGTAGTGGAA	173	A_chr01_Startpos_in_parent=109004350 Startpos_here=185 Length=31
Achr01-608_fwd	GCACTTAATAATTCGACCTTTCTGA	Achr01-608_rev	AGGTGGCGTGGTGGTTAATA	197	A_chr01_Startpos_in_parent=109009164 Startpos_here=193 Length=16
Achr01-609_fwd	TGGATATCACCCTACTCATTGC	Achr01-609_rev	CTTGTACAAATGATCGAGGCA	186	A_chr01_Startpos_in_parent=109045229 Startpos_here=191 Length=20
Achr01-610_fwd	TCAAAGGTAAGTGAAGCAAATTCA	Achr01-610_rev	GAAGATGGGAAGTTGGGAGA	209	A_chr01_Startpos_in_parent=1091286 Startpos_here=187 Length=27
Achr01-611_fwd	CATGATAACATGCAATGTACGG	Achr01-611_rev	ATCAAGCTTGTTTATGGCCG	207	A_chr01_Startpos_in_parent=109235796 Startpos_here=190 Length=21
Achr01-612_fwd	TCTCAAAGAGGTGAATTAGGAGTAAA	Achr01-612_rev	TGGAGATTCCACCAACTGAG	135	A_chr01_Startpos_in_parent=109381490 Startpos_here=188 Length=25
Achr01-613_fwd	TGTGAGAAACTCGAAATTGATGA	Achr01-613_rev	TAAAGGGTTGGATCACTCGG	129	A_chr01_Startpos_in_parent=109381928 Startpos_here=193 Length=15
Achr01-614_fwd	TGAGCTTTAAGTGCTTGCCC	Achr01-614_rev	AGAAATCGAACCGTGAATCG	180	A_chr01_Startpos_in_parent=109386879 Startpos_here=189 Length=23
Achr01-615_fwd	AAGACATTTCAAGTCGAGCCA	Achr01-615_rev	CCACTCGATCCAATCCACTT	240	A_chr01_Startpos_in_parent=1094013 Startpos_here=193 Length=16
Achr01-616_fwd	AAGCTTTAAACCCTTGAAACCC	Achr01-616_rev	TCATTGGCATTAAATGAGGTGA	237	A_chr01_Startpos_in_parent=109413547 Startpos_here=189 Length=23
Achr01-617_fwd	AAGCTTTAAACCCTTGAAACCC	Achr01-617_rev	TCATTGGCATTAAATGAGGTGA	237	A_chr01_Startpos_in_parent=109413578 Startpos_here=184 Length=33
Achr01-618_fwd	AAAGCTTTACGTTAGTATTTGAGGTT	Achr01-618_rev	AAAGGATTGGTGGCGATTC	249	A_chr01_Startpos_in_parent=109435095 Startpos_here=191 Length=20
Achr01-619_fwd	AACATGCACATGAAATGACGA	Achr01-619_rev	TTTATTTATCCCTTTACTCACACACA	215	A_chr01_Startpos_in_parent=109436153 Startpos_here=191 Length=20
Achr01-620_fwd	AACATGTGTGTGAGTAAAGGGA	Achr01-620_rev	TTCGTTGTCGTCATTATTCATGT	157	A_chr01_Startpos_in_parent=109436192 Startpos_here=187 Length=28
Achr01-621_fwd	TGCGGAGTACTTTGTCGATG	Achr01-621_rev	TGGCAAGAACCTGCCTAATC	246	A_chr01_Startpos_in_parent=109440296 Startpos_here=193 Length=15
Achr01-622_fwd	GGTCTTGGTCGATGTTCGAT	Achr01-622_rev	CAGACGCCATATCACAGTGC	203	A_chr01_Startpos_in_parent=109440751 Startpos_here=189 Length=23
Achr01-623_fwd	TCGCCCTTCTCTCATTGTTT	Achr01-623_rev	CACCCGGATAGGTGCTGTAT	222	A_chr01_Startpos_in_parent=109444128 Startpos_here=192 Length=17
Achr01-624_fwd	TCGCCCTTCTCTCATTGTTT	Achr01-624_rev	CACCCGGATAGGTGCTGTAT	222	A_chr01_Startpos_in_parent=109444148 Startpos_here=191 Length=20
Achr01-625_fwd	AACATGCACATGAAATGACGA	Achr01-625_rev	GGTCTAGCAACCGAACCATC	236	A_chr01_Startpos_in_parent=109445682 Startpos_here=191 Length=20
Achr01-626_fwd	GGCAGAGTAGGTGGCTAACG	Achr01-626_rev	GTCTGGGCCAAGTCAAAGAA	199	A_chr01_Startpos_in_parent=109446352 Startpos_here=188 Length=26
Achr01-627_fwd	CCATTTCCGATTTAAACCTGTG	Achr01-627_rev	GACAAGTGCGCAAATAAAGAAA	206	A_chr01_Startpos_in_parent=109449936 Startpos_here=190 Length=22
Achr01-628_fwd	TCAGATCTAGGCTCGGGAAG	Achr01-628_rev	GATCCTGAGGCCTTTCTGG	240	A_chr01_Startpos_in_parent=109463032 Startpos_here=190 Length=21
Achr01-629_fwd	TCAATATATCAATGCAATCGCT	Achr01-629_rev	CTTGAGACTTGTGCAGACGC	238	A_chr01_Startpos_in_parent=109506911 Startpos_here=191 Length=19
Achr01-630_fwd	GATGAACTGCTGACGATCTCC	Achr01-630_rev	AAATGATTTGATCGGTCATGG	206	A_chr01_Startpos_in_parent=109509524 Startpos_here=193 Length=15
Achr01-631_fwd	AACACTCTCTTCCTCTCACCG	Achr01-631_rev	AAGTGTGTGGAACGAAACCG	227	A_chr01_Startpos_in_parent=109516577 Startpos_here=191 Length=20
Achr01-632_fwd	CCGTGACATCAAACCTCAGA	Achr01-632_rev	TGACCAACAGACTTGATTCGAT	153	A_chr01_Startpos_in_parent=109519704 Startpos_here=192 Length=18
Achr01-633_fwd	TTGGAGTGCTGATGAACCTG	Achr01-633_rev	GCCAAACTTGGTTGGATGTT	224	A_chr01_Startpos_in_parent=109521814 Startpos_here=181 Length=39
Achr01-634_fwd	CAAACCTTAAATGATTGTGGG	Achr01-634_rev	AACTGTGCAGGAGACGAAAG	215	A_chr01_Startpos_in_parent=109523573 Startpos_here=191 Length=19
Achr01-635_fwd	GCTTCTCTGTTGGCTTGGTC	Achr01-635_rev	CGTAAGATATTAGTAAGCATTACGGG	187	A_chr01_Startpos_in_parent=109523902 Startpos_here=193 Length=15
Achr01-636_fwd	CCCGACCTGCGTAATAAGTT	Achr01-636_rev	TCAAACACATAATTATTCAATCCCA	244	A_chr01_Startpos_in_parent=109531213 Startpos_here=193 Length=15
Achr01-637_fwd	TGTCGTCGGTCATTGTGTTT	Achr01-637_rev	GGTTCCACACCTGCAGAGAT	168	A_chr01_Startpos_in_parent=109545100 Startpos_here=190 Length=22
Achr01-638_fwd	GAACGAGCTAGATTGAATTGTGA	Achr01-638_rev	TCTTTCATTTGTCGCTGCAC	181	A_chr01_Startpos_in_parent=109548469 Startpos_here=191 Length=20
Achr01-639_fwd	GGGACCATAACCCTAATATATAACTTT	Achr01-639_rev	TTCCTGAAAGGGTTTCCACA	232	A_chr01_Startpos_in_parent=109554369 Startpos_here=189 Length=24
Achr01-640_fwd	GGCGGGTTATGGTTTAATGA	Achr01-640_rev	CAATTGAAATTTGAAAGTTTGGG	210	A_chr01_Startpos_in_parent=109567221 Startpos_here=192 Length=17
Achr01-641_fwd	GGCACCATACCAGTCTCCAT	Achr01-641_rev	AATGACAATGCCTAAAGCAAA	244	A_chr01_Startpos_in_parent=109572003 Startpos_here=193 Length=15
Achr01-642_fwd	CAACAACATCGATGCCACTC	Achr01-642_rev	CAAGGGTGAAGAGAATTAAAGGG	231	A_chr01_Startpos_in_parent=109573700 Startpos_here=190 Length=21
Achr01-643_fwd	GCATTGCATAGCATGAATCATTA	Achr01-643_rev	TTGCGTCTTCAGATTAGGGTC	178	A_chr01_Startpos_in_parent=109577789 Startpos_here=193 Length=16
Achr01-644_fwd	TGCATGATTTCGAGCAAACT	Achr01-644_rev	GATGCCTCCGATGATAAGGA	250	A_chr01_Startpos_in_parent=10958119 Startpos_here=186 Length=29
Achr01-645_fwd	AAGCTTACCCTATCTATGGCTTCA	Achr01-645_rev	ATTGGATGATCATGCCTTGG	169	A_chr01_Startpos_in_parent=109614246 Startpos_here=191 Length=19
Achr01-646_fwd	TGGGCTTCTTAGTATTCTTTCCA	Achr01-646_rev	GGCGCCTAGTTCAATCAAAT	133	A_chr01_Startpos_in_parent=109618962 Startpos_here=192 Length=17
Achr01-647_fwd	TTTATATGGGTTGCACCTTGTG	Achr01-647_rev	GGGTTGGGTTATTTAATTGGG	202	A_chr01_Startpos_in_parent=109630640 Startpos_here=192 Length=18
Achr01-648_fwd	TTGTACCTGATTGATCTTTATTGAAA	Achr01-648_rev	ATGGCCATCAAAGGTTCAAA	221	A_chr01_Startpos_in_parent=109637607 Startpos_here=183 Length=36
Achr01-649_fwd	CCGGCCCTTTCCAATAAATA	Achr01-649_rev	TTCAAACACTTACATGCAGGAAT	249	A_chr01_Startpos_in_parent=109672377 Startpos_here=192 Length=17
Achr01-650_fwd	AGCATGTGTTCCAATTTCAGG	Achr01-650_rev	CCAGAGCCTGGTTGAAGACT	175	A_chr01_Startpos_in_parent=109688409 Startpos_here=193 Length=15
Achr01-651_fwd	AAGCGATGGCAACTTTGTTT	Achr01-651_rev	TGCATGAAATTGTAAATGATTGAA	205	A_chr01_Startpos_in_parent=109691250 Startpos_here=193 Length=15
Achr01-652_fwd	TGGTTTACATGTTTGGCATGA	Achr01-652_rev	GTTTGAGCTGGAAAGGGTTG	241	A_chr01_Startpos_in_parent=109692282 Startpos_here=192 Length=17
Achr01-653_fwd	TGGTTCAGAATCATGGACTAATTT	Achr01-653_rev	TTTGCAATTCAGTCCCTACAAA	190	A_chr01_Startpos_in_parent=109693255 Startpos_here=193 Length=16
Achr01-654_fwd	TCAATTTCACACCTAATTCTTCAA	Achr01-654_rev	GCCTACCATTTGAAAGCCAA	213	A_chr01_Startpos_in_parent=109709071 Startpos_here=192 Length=18
Achr01-655_fwd	AAAGGCCTTGGGATGAAGAT	Achr01-655_rev	CGCAAATGAATTTCCTCCTT	205	A_chr01_Startpos_in_parent=109727576 Startpos_here=192 Length=17
Achr01-656_fwd	GCCTGAATGCAATTCTGACA	Achr01-656_rev	GGATGTGTGTGCAGTTCTGG	195	A_chr01_Startpos_in_parent=109728796 Startpos_here=192 Length=18
Achr01-657_fwd	CAATAATGTCCCTTGCATTTCA	Achr01-657_rev	CGAATACACCTCAACCCAAA	138	A_chr01_Startpos_in_parent=109735088 Startpos_here=188 Length=25
Achr01-658_fwd	CGATCCAATAACAAATCCGAA	Achr01-658_rev	CCGAGTAAGTGACCTTTGAGG	245	A_chr01_Startpos_in_parent=109738588 Startpos_here=192 Length=17
Achr01-659_fwd	TCATTTGGTTGACATGTTGTCTC	Achr01-659_rev	AATGCCTCCTATCCTGTCCC	127	A_chr01_Startpos_in_parent=109745026 Startpos_here=193 Length=16
Achr01-660_fwd	TGAATCAAGCTTAAACTCCCTAAA	Achr01-660_rev	CCACGAAATTTCCTTTGCTT	244	A_chr01_Startpos_in_parent=1097991 Startpos_here=193 Length=16
Achr01-661_fwd	GAGGGTACGACCTTGATGGA	Achr01-661_rev	TTTGGGAGGGTTTGAGTTTG	240	A_chr01_Startpos_in_parent=109810398 Startpos_here=193 Length=15
Achr01-662_fwd	CCCTCAGACATTAAGGGCTTT	Achr01-662_rev	CGATTTAATCCATTTGGTGTCA	243	A_chr01_Startpos_in_parent=109826843 Startpos_here=190 Length=21
Achr01-663_fwd	CCAGTCGGTAGATAAATGCAAA	Achr01-663_rev	CGATTTAATCCATTTGGTGTCA	180	A_chr01_Startpos_in_parent=109826864 Startpos_here=186 Length=29
Achr01-664_fwd	CAACATTAATCAAGAAGAATGCG	Achr01-664_rev	TCGACATGCTCTTCAGGTTT	250	A_chr01_Startpos_in_parent=109851272 Startpos_here=189 Length=23
Achr01-665_fwd	GGCATAAAGAGCCACCACAG	Achr01-665_rev	CAGAGAAATGCATGGGAGAA	192	A_chr01_Startpos_in_parent=109857422 Startpos_here=190 Length=22
Achr01-666_fwd	GCATTCACACAAGTGGTTCAG	Achr01-666_rev	TTTCTTTGTGTGCATCAGACG	228	A_chr01_Startpos_in_parent=109862018 Startpos_here=193 Length=16
Achr01-667_fwd	AGGGATTCAAACCATCAGCA	Achr01-667_rev	CCATTAAACACCTCAACTTCCA	221	A_chr01_Startpos_in_parent=109871093 Startpos_here=185 Length=32
Achr01-668_fwd	TTTAGGCCGAATTTGGAGTG	Achr01-668_rev	AGGTTTCCATGCCAATCGTA	215	A_chr01_Startpos_in_parent=1099069 Startpos_here=188 Length=25
Achr01-669_fwd	TTCATTTCCAAATAATTCTATTTCTCC	Achr01-669_rev	CCCACTGACTCGTTGAAACC	160	A_chr01_Startpos_in_parent=109907876 Startpos_here=192 Length=18
Achr01-670_fwd	CCGTATAATTTGGTGATGGACC	Achr01-670_rev	CTTCTTGTAACCGACTCCCAA	235	A_chr01_Startpos_in_parent=109921355 Startpos_here=129 Length=143
Achr01-671_fwd	GCAACTCCAAACTTGCATGA	Achr01-671_rev	TCTTGGTCTCCCTATGCGTC	155	A_chr01_Startpos_in_parent=109943520 Startpos_here=189 Length=23
Achr01-672_fwd	CCATATTTGCAAGTTCCGGT	Achr01-672_rev	TGGTGGTGTACTGTACGTTGG	232	A_chr01_Startpos_in_parent=109943747 Startpos_here=191 Length=19
Achr01-673_fwd	GACTGCACAGGATCAAGCAA	Achr01-673_rev	TGCACTCAAACGAAAGGAAA	225	A_chr01_Startpos_in_parent=110057752 Startpos_here=192 Length=18
Achr01-674_fwd	AAGGCCTACTGCCCAGATTT	Achr01-674_rev	TATTGGGTTTGGAGTCCGAG	235	A_chr01_Startpos_in_parent=110065936 Startpos_here=193 Length=15
Achr01-675_fwd	AAACATCAAACATACCGTACCAA	Achr01-675_rev	AGGACTCTTGGAATCGTAGCA	213	A_chr01_Startpos_in_parent=110119862 Startpos_here=192 Length=17
Achr01-676_fwd	TAAAGGCACAATGCCAACAA	Achr01-676_rev	GTCAGCTAACGACCACGTCA	159	A_chr01_Startpos_in_parent=110133302 Startpos_here=193 Length=15
Achr01-677_fwd	TTTCAGTTTGGATTCCCAAGA	Achr01-677_rev	TCACCGTTAACATGGCAGTC	247	A_chr01_Startpos_in_parent=110134581 Startpos_here=180 Length=41
Achr01-678_fwd	AAAGCTATCACCCATCATAAGCA	Achr01-678_rev	CCCTAATGATGAGACGAAAGAGA	171	A_chr01_Startpos_in_parent=110149917 Startpos_here=192 Length=17
Achr01-679_fwd	TTAATCGAATCGGGTTGAGG	Achr01-679_rev	TAGGTGTGAGCATTTGACCG	195	A_chr01_Startpos_in_parent=110163288 Startpos_here=192 Length=17
Achr01-680_fwd	AGCCAGCCAGCCTCAATAAT	Achr01-680_rev	GGATCGCCCATTTCAGTAAA	129	A_chr01_Startpos_in_parent=110165481 Startpos_here=191 Length=19
Achr01-681_fwd	CAGCAATGGGAGGATTGAAG	Achr01-681_rev	CACACAATGCATTAGCCCTG	249	A_chr01_Startpos_in_parent=110167935 Startpos_here=193 Length=15
Achr01-682_fwd	ATCCCATACCCATGACCAGA	Achr01-682_rev	CCCTTAGTGCATGTCCTCCA	168	A_chr01_Startpos_in_parent=110171810 Startpos_here=193 Length=16
Achr01-683_fwd	ATGCCTTGCGGTAATGATTC	Achr01-683_rev	TGAAACTTGTCTCGTGCTGG	238	A_chr01_Startpos_in_parent=110172472 Startpos_here=193 Length=16
Achr01-684_fwd	AGGAATTGTAATGGAAACCAAA	Achr01-684_rev	TTGCTTGTTTGCTTGCTACC	154	A_chr01_Startpos_in_parent=110172820 Startpos_here=193 Length=15
Achr01-685_fwd	GGTGGCTGCTTCTTTCTTTG	Achr01-685_rev	TGAATGCTTCTTTCTTAGGAATTTG	217	A_chr01_Startpos_in_parent=110254289 Startpos_here=191 Length=19
Achr01-686_fwd	GCATTGTTGTGGGAGGCTAT	Achr01-686_rev	ATGCCACTAACTGGGAGGTG	228	A_chr01_Startpos_in_parent=1102714 Startpos_here=191 Length=19
Achr01-687_fwd	TCAATTCCTTCAGAAACGGG	Achr01-687_rev	GTTTAGAATCACGGCCCAAA	219	A_chr01_Startpos_in_parent=1102921 Startpos_here=193 Length=15
Achr01-688_fwd	TCAATTCCTTCAGAAACGGG	Achr01-688_rev	GTTTAGAATCACGGCCCAAA	219	A_chr01_Startpos_in_parent=1102956 Startpos_here=189 Length=24
Achr01-689_fwd	TACCGCAATCGGGTTATCAT	Achr01-689_rev	GGCCTTAGCCCATATTAGCC	201	A_chr01_Startpos_in_parent=110312335 Startpos_here=193 Length=16
Achr01-690_fwd	TTTGGGCCGTGATTCTAAAC	Achr01-690_rev	GCCTTCCTCGTCTTCTTCTG	197	A_chr01_Startpos_in_parent=1103148 Startpos_here=180 Length=41
Achr01-691_fwd	GATGTGTTGGTGTGACGGTT	Achr01-691_rev	ACCAAACATGCATGCAATCC	247	A_chr01_Startpos_in_parent=110363375 Startpos_here=193 Length=15
Achr01-692_fwd	TTCGATGTTTGGAGGGACTC	Achr01-692_rev	TTAGTTGCGGAAACGTAGAAA	250	A_chr01_Startpos_in_parent=110374179 Startpos_here=193 Length=15
Achr01-693_fwd	TTTCCAAGTTTCCTTCAAAGTT	Achr01-693_rev	CGAGCCATGTGAGAAATTGA	174	A_chr01_Startpos_in_parent=110399736 Startpos_here=187 Length=28
Achr01-694_fwd	TTTCCAAGTTTCCTTCAAAGTT	Achr01-694_rev	CGAGCCATGTGAGAAATTGA	174	A_chr01_Startpos_in_parent=110409019 Startpos_here=187 Length=28
Achr01-695_fwd	CTCGAAAGGGTTTCCACGTA	Achr01-695_rev	TTCAATTCCATAATACATGCACC	215	A_chr01_Startpos_in_parent=110420940 Startpos_here=193 Length=15
Achr01-696_fwd	AAGCCAAGGCAGCTTCATAA	Achr01-696_rev	CTCCAAGAAGATTATGGCCC	241	A_chr01_Startpos_in_parent=110424797 Startpos_here=188 Length=26
Achr01-697_fwd	TGTTCCGACCAAATCTATGACT	Achr01-697_rev	GTTAAATGTGAATCACTTGCTCA	153	A_chr01_Startpos_in_parent=110426879 Startpos_here=192 Length=17
Achr01-698_fwd	TGGAATTTGAGCCACACATC	Achr01-698_rev	AATGGTCTCGACCCGAAATA	214	A_chr01_Startpos_in_parent=110451936 Startpos_here=192 Length=17
Achr01-699_fwd	CAGAAGCCGTACCTCCTGAA	Achr01-699_rev	CAGCCCTTCGTCATTGGTAT	199	A_chr01_Startpos_in_parent=110456400 Startpos_here=193 Length=16
Achr01-700_fwd	TGAAGGACATTGACCAGTCG	Achr01-700_rev	CTTACGGTTGGCCGAAGATA	141	A_chr01_Startpos_in_parent=110457187 Startpos_here=186 Length=29
Achr01-701_fwd	TCCAACGCTACTAAATTTGCAT	Achr01-701_rev	ACTCAAGGGCATCATTCACC	188	A_chr01_Startpos_in_parent=110459002 Startpos_here=193 Length=15
Achr01-702_fwd	GATTTGCGGTTGAAAGGATG	Achr01-702_rev	GGATGGACCACTCTTTAAGGC	250	A_chr01_Startpos_in_parent=110464770 Startpos_here=189 Length=23
Achr01-703_fwd	TCACAACACATTTGCTTCCA	Achr01-703_rev	TTTGACAGAAACTATGTACCAACAA	199	A_chr01_Startpos_in_parent=110468788 Startpos_here=190 Length=21
Achr01-704_fwd	TTAAACAAATTCAGTCCTTCCC	Achr01-704_rev	ATTCCAATCATGCACACCCT	142	A_chr01_Startpos_in_parent=110480030 Startpos_here=193 Length=15
Achr01-705_fwd	GGCCTATGATGAACCAATTCT	Achr01-705_rev	CCAATCCCGGGTAATTCTTT	186	A_chr01_Startpos_in_parent=110487851 Startpos_here=190 Length=22
Achr01-706_fwd	GGACGACAATGTGGCTGTTT	Achr01-706_rev	CCCTATTGTCGTTCTCCCTTT	234	A_chr01_Startpos_in_parent=110493798 Startpos_here=167 Length=67
Achr01-707_fwd	TCAAGTCTGCAATCCCTTGA	Achr01-707_rev	CAGAGCCAACAATTCGACTG	197	A_chr01_Startpos_in_parent=110502800 Startpos_here=192 Length=17
Achr01-708_fwd	TCGAATTGTTGGCTCTGTTG	Achr01-708_rev	CCAAGAGGTCATCTCCTCCA	224	A_chr01_Startpos_in_parent=110503000 Startpos_here=192 Length=18
Achr01-709_fwd	CGAACTTCCAGTTCCACCAT	Achr01-709_rev	AATCAGCTCCGAAGTCAAGC	212	A_chr01_Startpos_in_parent=110506581 Startpos_here=186 Length=29
Achr01-710_fwd	CTGAAATTCGAGAAGGGATTG	Achr01-710_rev	CCACAACCCTATATCATGCAG	156	A_chr01_Startpos_in_parent=110509288 Startpos_here=193 Length=15
Achr01-711_fwd	ATTCTTGATGGGATTCCACG	Achr01-711_rev	TCCTGAAAGAGACGAAACATGA	162	A_chr01_Startpos_in_parent=110512158 Startpos_here=190 Length=22
Achr01-712_fwd	TTGGGAAGAATCAAAGACGG	Achr01-712_rev	CTTGGTTTCTGGGTGGTTGT	219	A_chr01_Startpos_in_parent=110524924 Startpos_here=188 Length=26
Achr01-713_fwd	TGGTTATTAAGTGAGATGGTGGC	Achr01-713_rev	TGAGCAAATTAGAATAGGTCAAAGA	226	A_chr01_Startpos_in_parent=110526918 Startpos_here=191 Length=20
Achr01-714_fwd	TTCAGATGCAATCCTCAACG	Achr01-714_rev	CCCATGTTGACTCGATTGTG	130	A_chr01_Startpos_in_parent=110533053 Startpos_here=191 Length=19
Achr01-715_fwd	TGATGTGGCAGTTTAATATTGGTT	Achr01-715_rev	GTGTGTGCCAAACTGTGTGA	223	A_chr01_Startpos_in_parent=110537755 Startpos_here=188 Length=26
Achr01-716_fwd	CTTACAGTGCTTGGAGTTAGGG	Achr01-716_rev	TCTACAAATTTGCCTTGGGC	217	A_chr01_Startpos_in_parent=110554157 Startpos_here=190 Length=22
Achr01-717_fwd	GCCGAATACAGCATTCCATT	Achr01-717_rev	TTTACCATAAACCCGGACCA	195	A_chr01_Startpos_in_parent=110554601 Startpos_here=193 Length=16
Achr01-718_fwd	TTTCCCGGAACTATCTCGTG	Achr01-718_rev	ATGTTACTGCCATGGTTGGG	248	A_chr01_Startpos_in_parent=110557112 Startpos_here=190 Length=21
Achr01-719_fwd	AAGACAAAGATTATTGCATGGC	Achr01-719_rev	TCAACACCATGGGAACTCAA	134	A_chr01_Startpos_in_parent=110558692 Startpos_here=193 Length=15
Achr01-720_fwd	TGAGGTTAAATTCTACGAACCTACG	Achr01-720_rev	TTCAATGGATTGGTGACTCC	183	A_chr01_Startpos_in_parent=110559055 Startpos_here=185 Length=31
Achr01-721_fwd	TGGCTGACTATCCCAAGCTC	Achr01-721_rev	GTGGAACTAAATTAAGAGATCATGTTT	234	A_chr01_Startpos_in_parent=110567531 Startpos_here=191 Length=19
Achr01-722_fwd	ATGGCCAGTCAATACCCAAA	Achr01-722_rev	GCAAAGTCTACGTCATGATGGTT	150	A_chr01_Startpos_in_parent=110570810 Startpos_here=193 Length=15
Achr01-723_fwd	CCAACGATTATATCCAGCAAGC	Achr01-723_rev	CGTGATACTTATATGTGATTATGGTCC	171	A_chr01_Startpos_in_parent=110574304 Startpos_here=188 Length=26
Achr01-724_fwd	CCCTGCTATTGCTAACACGA	Achr01-724_rev	TTTGACCGTTGGAACCC	224	A_chr01_Startpos_in_parent=11057667 Startpos_here=193 Length=15
Achr01-725_fwd	TTCCGATTCGAGAAGGGATT	Achr01-725_rev	CCTTGACCATAACCATCCCA	174	A_chr01_Startpos_in_parent=110578969 Startpos_here=191 Length=19
Achr01-726_fwd	TTTGAACAGCAATAACAAGCAA	Achr01-726_rev	ACTGGTCTGGATTTCGGATG	196	A_chr01_Startpos_in_parent=110586964 Startpos_here=193 Length=15
Achr01-727_fwd	CAGTTTACGTATGCGAATTGAA	Achr01-727_rev	AACCATTAGACCATCAATTCTTAATTT	197	A_chr01_Startpos_in_parent=110600098 Startpos_here=193 Length=15
Achr01-728_fwd	CAAGAAAGGATTAGCTCAGCA	Achr01-728_rev	TTCTCATCAGCTCCCACAAA	232	A_chr01_Startpos_in_parent=110601889 Startpos_here=187 Length=27
Achr01-729_fwd	TGATGTAGTCTAGATTGGGTGATGA	Achr01-729_rev	GGCAAAGCATGCAGCATAA	220	A_chr01_Startpos_in_parent=110602486 Startpos_here=193 Length=15
Achr01-730_fwd	CCAGTTGGTTCACCTTCTGAAT	Achr01-730_rev	TTTCCTTGCCACCCTTAAA	203	A_chr01_Startpos_in_parent=110605470 Startpos_here=192 Length=17
Achr01-731_fwd	GGTTCGGAGTTAGGAAGTGC	Achr01-731_rev	CAGAACGACAGCTTACTGCAA	219	A_chr01_Startpos_in_parent=110609737 Startpos_here=192 Length=18
Achr01-732_fwd	TCCATTGCTCCTTTCTTTCG	Achr01-732_rev	TCGTCTCAATTAAACCCGAAG	228	A_chr01_Startpos_in_parent=11061033 Startpos_here=191 Length=19
Achr01-733_fwd	AAATATTAGAACAAAGTTAGACGGAAA	Achr01-733_rev	ACAAACATGGCTAAGGGAGG	187	A_chr01_Startpos_in_parent=110614258 Startpos_here=193 Length=16
Achr01-734_fwd	CGCATTATCCTCTTATTTATGGG	Achr01-734_rev	CAAAGAACACAGTACGGCAGA	250	A_chr01_Startpos_in_parent=110616983 Startpos_here=188 Length=25
Achr01-735_fwd	CAGGAAGTAAACACACCGCC	Achr01-735_rev	ATGTCCACGTAAGCTGACCA	223	A_chr01_Startpos_in_parent=110624266 Startpos_here=193 Length=15
Achr01-736_fwd	CTGGTCAGCTTACGTGGACA	Achr01-736_rev	CTTCCTAAATGGTGGGATGAA	181	A_chr01_Startpos_in_parent=110624417 Startpos_here=193 Length=15
Achr01-737_fwd	GGAAGTGGAAATAATCATTTGGG	Achr01-737_rev	AAATGGAGTTTGCCATAATCAAA	192	A_chr01_Startpos_in_parent=110632880 Startpos_here=191 Length=19
Achr01-738_fwd	GGCAAAGTATGAAACAGGCAA	Achr01-738_rev	GAGGCACTTTCATGTCATGTCTA	250	A_chr01_Startpos_in_parent=110656770 Startpos_here=191 Length=20
Achr01-739_fwd	GGATCTTCACATGGGTTGAGA	Achr01-739_rev	TTGTTTGTCTTGGACTTTATAACTTG	174	A_chr01_Startpos_in_parent=110662261 Startpos_here=193 Length=16
Achr01-740_fwd	TGATGGGTAAGAGATTCAGGG	Achr01-740_rev	CAACCAAAGTTGCCTGTGTT	191	A_chr01_Startpos_in_parent=110662967 Startpos_here=192 Length=18
Achr01-741_fwd	GTACTGAGGCGGTGGATTGT	Achr01-741_rev	CAGGAGGCACGGGTATTAAG	129	A_chr01_Startpos_in_parent=110674871 Startpos_here=191 Length=19
Achr01-742_fwd	AGAATTAAGTGACCCGAATCCT	Achr01-742_rev	AAACCACAGGTAGAAGAGAAGAAA	241	A_chr01_Startpos_in_parent=110675477 Startpos_here=193 Length=15
Achr01-743_fwd	AGAATTAAGTGACCCGAATCCT	Achr01-743_rev	AAACCACAGGTAGAAGAGAAGAAA	241	A_chr01_Startpos_in_parent=110675518 Startpos_here=193 Length=15
Achr01-744_fwd	AGAATTAAGTGACCCGAATCCT	Achr01-744_rev	AAACCACAGGTAGAAGAGAAGAAA	241	A_chr01_Startpos_in_parent=110675623 Startpos_here=193 Length=15
Achr01-745_fwd	TTTCCCGAAAGGGTTTCC	Achr01-745_rev	TCCATCTGCACAAGAACTGC	213	A_chr01_Startpos_in_parent=110675713 Startpos_here=192 Length=17
Achr01-746_fwd	TTGCTACAAATATGGCCTTGTG	Achr01-746_rev	TTTCATGTTGTTTCAAGCATTT	197	A_chr01_Startpos_in_parent=110693412 Startpos_here=190 Length=22
Achr01-747_fwd	AAATGCTTGAAACAACATGAAA	Achr01-747_rev	AACAGGACTTTACAAACTTGGG	164	A_chr01_Startpos_in_parent=110693582 Startpos_here=192 Length=17
Achr01-748_fwd	AACCCATTTGGACTGCCATA	Achr01-748_rev	AGGTGAAGGCGGCTGTTTAG	215	A_chr01_Startpos_in_parent=110730790 Startpos_here=191 Length=20
Achr01-749_fwd	TGCATTACATGTCAAACCCAA	Achr01-749_rev	TGACAAAGCTTCCTCGACCT	194	A_chr01_Startpos_in_parent=110737262 Startpos_here=193 Length=15
Achr01-750_fwd	TGGGTTATCAGTACGACAAAGG	Achr01-750_rev	TCGGTTAAATTGGGAGTTGAA	217	A_chr01_Startpos_in_parent=110756898 Startpos_here=193 Length=16
Achr01-751_fwd	GTTCAAGGCAAGGGCTACTG	Achr01-751_rev	TGGCCAATGTCAAAGGTGTA	225	A_chr01_Startpos_in_parent=110774694 Startpos_here=193 Length=15
Achr01-752_fwd	CCGAGCCTGGTTATGTTGAT	Achr01-752_rev	CCCTTGCATAGCATGGAGAT	241	A_chr01_Startpos_in_parent=110775890 Startpos_here=189 Length=23
Achr01-753_fwd	TTTACACAAGCCTCATCCTCAA	Achr01-753_rev	TTTCTTGCTTCAGCCTTCTG	195	A_chr01_Startpos_in_parent=110782141 Startpos_here=182 Length=38
Achr01-754_fwd	TGCAATCCGACTCCATGATA	Achr01-754_rev	ATCGGTCAAACGCTCTTACG	222	A_chr01_Startpos_in_parent=110787364 Startpos_here=189 Length=24
Achr01-755_fwd	TGCATGGTTGGTCACAGATT	Achr01-755_rev	AACCTCGACACATCTTCTAAGATAAA	185	A_chr01_Startpos_in_parent=110788205 Startpos_here=193 Length=16
Achr01-756_fwd	TCTTAACAGAATTCAGCAAATGAG	Achr01-756_rev	TTTCGTTTCTATCGTGTTCTTCTTT	239	A_chr01_Startpos_in_parent=110810276 Startpos_here=191 Length=20
Achr01-757_fwd	TCTATTCCGGTGACGGATTC	Achr01-757_rev	TTCATTCAACCAATAATCAATTTCA	237	A_chr01_Startpos_in_parent=110813900 Startpos_here=191 Length=20
Achr01-758_fwd	AGTGTGGATCGAGAAATGGG	Achr01-758_rev	CATGAATATAACCGCGTTGAA	158	A_chr01_Startpos_in_parent=110840186 Startpos_here=185 Length=32
Achr01-759_fwd	AAACATTAAGCCCACATAACATAAT	Achr01-759_rev	TGACCATTTGCTCAAATCCA	160	A_chr01_Startpos_in_parent=110840643 Startpos_here=193 Length=15
Achr01-760_fwd	TGACTGCCAAATATAGTCCAACA	Achr01-760_rev	AAACGCCCAAAGAAATTTGA	246	A_chr01_Startpos_in_parent=110841514 Startpos_here=186 Length=29
Achr01-761_fwd	ATGATCATGCAGTGGAACGA	Achr01-761_rev	AAAGTGAGGTGGAATGGGAC	181	A_chr01_Startpos_in_parent=110847406 Startpos_here=193 Length=15
Achr01-762_fwd	TGTGCTCTAACATGAAATTAGTTATCC	Achr01-762_rev	AGCGTTCGGTAGAACCGAGT	228	A_chr01_Startpos_in_parent=110848959 Startpos_here=193 Length=16
Achr01-763_fwd	TCGGGAGAATGTAAGGTGCT	Achr01-763_rev	TCACTCGATTCGACCAAACA	146	A_chr01_Startpos_in_parent=110849711 Startpos_here=191 Length=20
Achr01-764_fwd	GCATCATGGAAAGTGGAGGT	Achr01-764_rev	TGGGATCATTAGTAAACTCACGG	234	A_chr01_Startpos_in_parent=110920451 Startpos_here=192 Length=18
Achr01-765_fwd	AGGCAAACAAATAAATGATCAAA	Achr01-765_rev	AAATCCTCTTTCATGTGCCTTT	195	A_chr01_Startpos_in_parent=110934352 Startpos_here=191 Length=19
Achr01-766_fwd	TCATTTGAGGAGGCTTGTCC	Achr01-766_rev	GATTGAAGCTCGGAAGCAAA	232	A_chr01_Startpos_in_parent=110955437 Startpos_here=188 Length=25
Achr01-767_fwd	CGCGCTTTCCAAGGTAATAG	Achr01-767_rev	CGAAACAGAATTATGCATGTTGA	176	A_chr01_Startpos_in_parent=111013224 Startpos_here=182 Length=38
Achr01-768_fwd	CTTGAAAGAGCTTTCGTTCG	Achr01-768_rev	TTGAGCTAGCGAATGAACCA	228	A_chr01_Startpos_in_parent=111020140 Startpos_here=189 Length=23
Achr01-769_fwd	TTGCAAGAACATGGGCATTA	Achr01-769_rev	TTTACAGCAAACAAGCAAGATTT	232	A_chr01_Startpos_in_parent=111023797 Startpos_here=173 Length=56
Achr01-770_fwd	ATCTCGGCATCATATCCAGC	Achr01-770_rev	TCAGCACTGCATACACCACTC	230	A_chr01_Startpos_in_parent=111044026 Startpos_here=157 Length=87
Achr01-771_fwd	CGTTTCATTTCGTTGAGGCT	Achr01-771_rev	TTTGCTCACTGAACCAAAGAGA	236	A_chr01_Startpos_in_parent=111069761 Startpos_here=182 Length=37
Achr01-772_fwd	CGCCGGTAAATACAAGGAAA	Achr01-772_rev	CTGATGCCATGGAAACAAGA	235	A_chr01_Startpos_in_parent=111090228 Startpos_here=193 Length=15
Achr01-773_fwd	TAGGAAGCTTTCTTCCGCTG	Achr01-773_rev	TTTCATGAGCAACCCAATCA	200	A_chr01_Startpos_in_parent=111091002 Startpos_here=193 Length=15
Achr01-774_fwd	ACGCCGGTGAATATTTCTTG	Achr01-774_rev	CCGTCGTTTCTCTCATTGAA	229	A_chr01_Startpos_in_parent=111091925 Startpos_here=193 Length=16
Achr01-775_fwd	CAAATGGCCTGTTTCGCTAT	Achr01-775_rev	CCAGTTGACCTAGCCTGCTT	170	A_chr01_Startpos_in_parent=111102148 Startpos_here=191 Length=20
Achr01-776_fwd	AAGAGTAAACAGCGTCCATTAAA	Achr01-776_rev	AATGTCGTTGGGTTCTGGAC	198	A_chr01_Startpos_in_parent=111106520 Startpos_here=192 Length=17
Achr01-777_fwd	GTTTCGAATTCGCCCACTAA	Achr01-777_rev	TGGAGTGGGATCTGTGTTGA	128	A_chr01_Startpos_in_parent=111112401 Startpos_here=191 Length=19
Achr01-778_fwd	TGTATGACTGACATGTGATAGATGA	Achr01-778_rev	TTGTCAGTATTAGAGGAAATTCATGTT	210	A_chr01_Startpos_in_parent=111118866 Startpos_here=190 Length=21
Achr01-779_fwd	TTCAAGGAATCCCATGTTGA	Achr01-779_rev	GCTCGGCCAACTCCTAGTTA	242	A_chr01_Startpos_in_parent=111121035 Startpos_here=190 Length=21
Achr01-780_fwd	CCCTTGCATGCTTAGTGCTT	Achr01-780_rev	TTTGCACTCCCAATGAAACTT	210	A_chr01_Startpos_in_parent=111123507 Startpos_here=191 Length=20
Achr01-781_fwd	CATCAATCCTCGGGAAAGAA	Achr01-781_rev	GGACGGTGTATTTACCTGCAA	203	A_chr01_Startpos_in_parent=111129718 Startpos_here=192 Length=17
Achr01-782_fwd	GGTGCACCAAATATTAGCCTTT	Achr01-782_rev	CGACTTGAATCCAAGCCAAT	212	A_chr01_Startpos_in_parent=111138062 Startpos_here=184 Length=34
Achr01-783_fwd	TTTCCCAGTAAATAGTAAATCGGT	Achr01-783_rev	CTAGCCAGGTCAAGGGCAT	249	A_chr01_Startpos_in_parent=111138819 Startpos_here=193 Length=15
Achr01-784_fwd	TCATAAAGTTATTTGTATTTCATTGGA	Achr01-784_rev	AAACATCGTAGTAACGAATTTAACAAA	199	A_chr01_Startpos_in_parent=111148323 Startpos_here=192 Length=17
Achr01-785_fwd	CATGGAGGAGAGAGGGTGAA	Achr01-785_rev	GCCAACGGTTAGGAAATCAA	152	A_chr01_Startpos_in_parent=111149194 Startpos_here=189 Length=24
Achr01-786_fwd	GAACCCTGAGCTGTTTCTCG	Achr01-786_rev	TGAGCTAATATTTGTTTGCCACA	191	A_chr01_Startpos_in_parent=111154817 Startpos_here=192 Length=18
Achr01-787_fwd	GAATTCCGAGAGATGCGTTT	Achr01-787_rev	GGGTGGGTTTAGATGGATGA	216	A_chr01_Startpos_in_parent=111164528 Startpos_here=190 Length=22
Achr01-788_fwd	TTTGGTGACAAACTTGGTAGTTG	Achr01-788_rev	AGTTGGGTAGTTGCTTGGGA	159	A_chr01_Startpos_in_parent=111176797 Startpos_here=193 Length=16
Achr01-789_fwd	TCCCAAGCAACTACCCAACT	Achr01-789_rev	TTTGAGGAACATCAATGCCA	249	A_chr01_Startpos_in_parent=111177019 Startpos_here=193 Length=15
Achr01-790_fwd	CATCGACGAATGAGATTAGCC	Achr01-790_rev	AGATAGGGATCATTTGGCCC	243	A_chr01_Startpos_in_parent=111186983 Startpos_here=193 Length=15
Achr01-791_fwd	TTGCCATCTAACCTCCCATT	Achr01-791_rev	GATAGATGGTTGGTTGCGGT	210	A_chr01_Startpos_in_parent=111197664 Startpos_here=172 Length=58
Achr01-792_fwd	TCATAAACTCATTCTTCCGATCAA	Achr01-792_rev	TGTCCAATTGGTTCCTACGC	250	A_chr01_Startpos_in_parent=111207498 Startpos_here=189 Length=23
Achr01-793_fwd	GTCCCTACGAGTCAACCGAA	Achr01-793_rev	AACCAAATCATAATTAACATTCCAA	183	A_chr01_Startpos_in_parent=111209996 Startpos_here=190 Length=21
Achr01-794_fwd	GTCCCTACGAGTCAACCGAA	Achr01-794_rev	AACCAAATCATAATTAACATTCCAA	183	A_chr01_Startpos_in_parent=111210017 Startpos_here=193 Length=16
Achr01-795_fwd	GGTCCATTTGGGTCTGTTGT	Achr01-795_rev	CCAAATTTGACCAGGCTGTAA	221	A_chr01_Startpos_in_parent=11121457 Startpos_here=190 Length=22
Achr01-796_fwd	TCGATGACAAACCATTACATGA	Achr01-796_rev	TCCTCAAGAGGACCCTTATTACTG	248	A_chr01_Startpos_in_parent=111219091 Startpos_here=191 Length=20
Achr01-797_fwd	TCGATGACAAACCATTACATGA	Achr01-797_rev	TCCTCAAGAGGACCCTTATTACTG	248	A_chr01_Startpos_in_parent=111219150 Startpos_here=192 Length=17
Achr01-798_fwd	CCTACTCCTAAGATAACAAGGGAAA	Achr01-798_rev	CCCAGTCGTTAGAAACCCAT	231	A_chr01_Startpos_in_parent=111219167 Startpos_here=179 Length=44
Achr01-799_fwd	AAACACATCGATGACAAACCA	Achr01-799_rev	TCATCATCATCATCATTAGTACTTGTT	186	A_chr01_Startpos_in_parent=111219582 Startpos_here=191 Length=20
Achr01-800_fwd	GTGATGTAAGCCATGGATGC	Achr01-800_rev	TTCTCATTAACACATTAACCATACACA	240	A_chr01_Startpos_in_parent=111238818 Startpos_here=193 Length=15
Achr01-801_fwd	GAACCATCAGGCAAAGGAAA	Achr01-801_rev	CAAACATTAAACCATATACCCTTCA	226	A_chr01_Startpos_in_parent=111240040 Startpos_here=193 Length=16
Achr01-802_fwd	GAGAGGCCCTTCCATTCTTT	Achr01-802_rev	TCCAAATTTAAGTAGAATTGCATCA	223	A_chr01_Startpos_in_parent=111240513 Startpos_here=192 Length=17
Achr01-803_fwd	GCACCCACCTCGTGAAATA	Achr01-803_rev	TTTGGCTTCACCTCCATACT	197	A_chr01_Startpos_in_parent=111243368 Startpos_here=193 Length=16
Achr01-804_fwd	AATACAAATTTGATCCAGTCCCT	Achr01-804_rev	TGGTGAACACCTTGATTTCG	199	A_chr01_Startpos_in_parent=111246213 Startpos_here=192 Length=18
Achr01-805_fwd	CAACAAGGAGGAGGAGATGG	Achr01-805_rev	AATTCATCTAAGGCCCACCC	125	A_chr01_Startpos_in_parent=111246556 Startpos_here=188 Length=25
Achr01-806_fwd	TGAGGCTTGAAGTCTATTTCTTGTT	Achr01-806_rev	AACCCTAGCAAGTGTCACGC	239	A_chr01_Startpos_in_parent=111249785 Startpos_here=192 Length=18
Achr01-807_fwd	GAACTTTGGGTCAACTTCTTTGA	Achr01-807_rev	AAATTTACCACTCTTCTATAATGCAAA	159	A_chr01_Startpos_in_parent=111267481 Startpos_here=190 Length=21
Achr01-808_fwd	ATCGGCATCCGGGATATAAT	Achr01-808_rev	TCATATATCCACTTTAATTGTGGTCAA	238	A_chr01_Startpos_in_parent=111283817 Startpos_here=192 Length=17
Achr01-809_fwd	TTGACCACAATTAAAGTGGATATATGA	Achr01-809_rev	TGCCCAACCCTTAAATAGGA	195	A_chr01_Startpos_in_parent=111283898 Startpos_here=193 Length=16
Achr01-810_fwd	TGGTATAAGCCCAAGTTGAGAAA	Achr01-810_rev	GGCAAATCAGTGGTGTGCTA	190	A_chr01_Startpos_in_parent=111284373 Startpos_here=193 Length=16
Achr01-811_fwd	CCGAGCTTTCCAAACCCTAT	Achr01-811_rev	CATTGGAAGTTTGAATGGACA	181	A_chr01_Startpos_in_parent=111291839 Startpos_here=193 Length=15
Achr01-812_fwd	TCCCGACAGATTCATATCCA	Achr01-812_rev	TGTGATTCGTGGAGATATTGG	139	A_chr01_Startpos_in_parent=111297123 Startpos_here=193 Length=15
Achr01-813_fwd	ATTTATTGGTTTGGGTCTTCTCT	Achr01-813_rev	CGAAACCCGAATAAATTCAAGA	173	A_chr01_Startpos_in_parent=111301885 Startpos_here=188 Length=26
Achr01-814_fwd	TCGTTTAGAATATGGATGGACTTG	Achr01-814_rev	TTCTCTACAACTTCACTCCCACC	247	A_chr01_Startpos_in_parent=111305281 Startpos_here=193 Length=15
Achr01-815_fwd	CACATGCATGAGAAAGAGAAAGA	Achr01-815_rev	TGATAGTGTTAATGATAACAAAGGCA	139	A_chr01_Startpos_in_parent=111309237 Startpos_here=190 Length=21
Achr01-816_fwd	TCGTGCTAGCATGTTGCATA	Achr01-816_rev	TTTGACATTCCATATTATTGGGC	199	A_chr01_Startpos_in_parent=111338906 Startpos_here=189 Length=23
Achr01-817_fwd	TGTCACCTTTGCAATGTATGG	Achr01-817_rev	TTGAAAGCGAATGTAACGAA	238	A_chr01_Startpos_in_parent=111340590 Startpos_here=192 Length=18
Achr01-818_fwd	CATTAAATTCGACCCTTCCG	Achr01-818_rev	GCAGAATGAATGATAATACGAATCC	166	A_chr01_Startpos_in_parent=111341212 Startpos_here=193 Length=16
Achr01-819_fwd	GGACAGCTTCAACCTTCCAA	Achr01-819_rev	TCACGCATTGAAATACACGG	194	A_chr01_Startpos_in_parent=11134789 Startpos_here=193 Length=15
Achr01-820_fwd	CCTTGGGCTGTGCATCTACT	Achr01-820_rev	TTGTTCTTTAAGTGGGACCGTT	224	A_chr01_Startpos_in_parent=111354611 Startpos_here=184 Length=33
Achr01-821_fwd	TTTCGAATTAGTCGAGTTGATGA	Achr01-821_rev	CGCAACATTGAGTATAAATAATAGGA	134	A_chr01_Startpos_in_parent=111368239 Startpos_here=192 Length=17
Achr01-822_fwd	AAATTTGACCGGGCCTTAAA	Achr01-822_rev	TTAGGTATTTGGGCTGCTGG	160	A_chr01_Startpos_in_parent=111369531 Startpos_here=193 Length=16
Achr01-823_fwd	ATGTGTTCCATGCCTTGTTT	Achr01-823_rev	CCTGTTACTTAGGCCCGACA	165	A_chr01_Startpos_in_parent=111429705 Startpos_here=193 Length=15
Achr01-824_fwd	TGGGTGGGTCGAGTAGTCTC	Achr01-824_rev	CAGTATCAATTGGGCCTTGC	222	A_chr01_Startpos_in_parent=111619135 Startpos_here=182 Length=38
Achr01-825_fwd	TTTACGGTTGACACCATTAACTTT	Achr01-825_rev	GCAGCATTCATGACATCCAA	222	A_chr01_Startpos_in_parent=11163327 Startpos_here=190 Length=21
Achr01-826_fwd	TAGATCGGGTACCACTTCCG	Achr01-826_rev	TTTGTGGCATGTGTTTCCAT	191	A_chr01_Startpos_in_parent=111681317 Startpos_here=189 Length=23
Achr01-827_fwd	CAATCCATCATTAAACAACCTCAA	Achr01-827_rev	TGGAATTCATATGCATAGTATGGG	133	A_chr01_Startpos_in_parent=111758886 Startpos_here=193 Length=15
Achr01-828_fwd	GCGATTTCATGCTTAATTGC	Achr01-828_rev	CCTAATGCACACCAACTTTGA	211	A_chr01_Startpos_in_parent=111794618 Startpos_here=193 Length=15
Achr01-829_fwd	GGTACCCTATTAGTCAACCGTCA	Achr01-829_rev	GAAGGGTGGATTGCATGGT	249	A_chr01_Startpos_in_parent=111817348 Startpos_here=192 Length=17
Achr01-830_fwd	AGACGGACCAAGATTTGGAA	Achr01-830_rev	ACGTCTAATGCAAAGTGGGC	154	A_chr01_Startpos_in_parent=111818448 Startpos_here=187 Length=28
Achr01-831_fwd	GGTTGAAGCTCAATTCAAACTGT	Achr01-831_rev	GACGATTTGGGTTTGTGATTT	242	A_chr01_Startpos_in_parent=111826664 Startpos_here=188 Length=26
Achr01-832_fwd	TCGGTCCAATTCAAATGTCA	Achr01-832_rev	TCCACGTAGGCTTGTCATCA	250	A_chr01_Startpos_in_parent=11182954 Startpos_here=193 Length=15
Achr01-833_fwd	TGCCGTGTAGGTGTTTGTGT	Achr01-833_rev	TGGCAACTAGAGAGGCAGAGA	211	A_chr01_Startpos_in_parent=111933394 Startpos_here=192 Length=18
Achr01-834_fwd	TTCCCTATGTTTGTGGAGCC	Achr01-834_rev	CCAAGTTTCCAGATGGAGGA	182	A_chr01_Startpos_in_parent=11203153 Startpos_here=189 Length=24
Achr01-835_fwd	CGAGGATACGAGGTAAGTTCG	Achr01-835_rev	AACAAATGCAGGAGCTCGAC	236	A_chr01_Startpos_in_parent=112033690 Startpos_here=186 Length=29
Achr01-836_fwd	TCAATTCTAGCCCATGACCA	Achr01-836_rev	CCCTAAGTGTGCGAGTTCCT	197	A_chr01_Startpos_in_parent=112037800 Startpos_here=193 Length=15
Achr01-837_fwd	GAAACGCACACTAAGTGCCA	Achr01-837_rev	AGGAACCCGGACTTAGATCG	219	A_chr01_Startpos_in_parent=112038179 Startpos_here=190 Length=22
Achr01-838_fwd	TCTCGGAGAGGGAAGTTGAA	Achr01-838_rev	CAGGAATCGACAGATGCAAA	197	A_chr01_Startpos_in_parent=112043453 Startpos_here=193 Length=16
Achr01-839_fwd	AGAAAGGGTATGGGTTTCGG	Achr01-839_rev	CCAAGGTGATTGCCCTTAGA	217	A_chr01_Startpos_in_parent=112055117 Startpos_here=193 Length=15
Achr01-840_fwd	CTTAGCGACCGGGTCAAGTA	Achr01-840_rev	TCATTCAATATGTCTCAACTCAACA	219	A_chr01_Startpos_in_parent=112070639 Startpos_here=189 Length=23
Achr01-841_fwd	TGCTATAAGTTCTGTACTCTTTCCAA	Achr01-841_rev	AAATGTCACACCAATCAATTTAAC	167	A_chr01_Startpos_in_parent=112108975 Startpos_here=183 Length=35
Achr01-842_fwd	TGCAAATAAAGTTCTAATCCTAACCC	Achr01-842_rev	CAAGGGCATCATTTACAAGACA	244	A_chr01_Startpos_in_parent=112120857 Startpos_here=187 Length=28
Achr01-843_fwd	GGGTTACTTGCCGCCTTT	Achr01-843_rev	TTTCCTGGACAAACCACAGC	225	A_chr01_Startpos_in_parent=112132220 Startpos_here=189 Length=23
Achr01-844_fwd	CGTCATAGATGGCACATTGG	Achr01-844_rev	CGTAATTAAACATGCAAACGTCA	226	A_chr01_Startpos_in_parent=112165522 Startpos_here=191 Length=20
Achr01-845_fwd	TTCTTTGTGGAAACTGAGCAAA	Achr01-845_rev	TGATATTAGGCCTTTGAAACCA	231	A_chr01_Startpos_in_parent=112206291 Startpos_here=187 Length=27
Achr01-846_fwd	ACAATGGATACGGGTTAGGG	Achr01-846_rev	TGTTCCTGAGTTCTCAGATGCT	228	A_chr01_Startpos_in_parent=112209953 Startpos_here=193 Length=15
Achr01-847_fwd	TAATGGTCCCGACGAGTTTC	Achr01-847_rev	GCACAAGACCAAATTCAAGGA	228	A_chr01_Startpos_in_parent=112246053 Startpos_here=192 Length=18
Achr01-848_fwd	ATAGTCGAGCCACATGAGCA	Achr01-848_rev	AAATGGAGGGAAGAGATGGG	239	A_chr01_Startpos_in_parent=11229045 Startpos_here=186 Length=29
Achr01-849_fwd	TGAGGACCTTTGAGTCCCTTT	Achr01-849_rev	GGAATCCTTGGAAGAGCACA	247	A_chr01_Startpos_in_parent=11230974 Startpos_here=174 Length=53
Achr01-850_fwd	TTTCAGTCCCTGAATTATTTCTTT	Achr01-850_rev	GCTTTGGGTTAAAGGTGTGG	250	A_chr01_Startpos_in_parent=11232000 Startpos_here=191 Length=19
Achr01-851_fwd	TTTAAATGAAAGGATCACAAAGAAA	Achr01-851_rev	AAATGATTAACGAGAAGATGATGAAA	149	A_chr01_Startpos_in_parent=1123856 Startpos_here=192 Length=17
Achr01-852_fwd	GCACCAATCGACTGAACCTT	Achr01-852_rev	AGCTGCCGATGAGGACTTT	248	A_chr01_Startpos_in_parent=112413470 Startpos_here=180 Length=41
Achr01-853_fwd	GGCCTAACACAATCCCTTCA	Achr01-853_rev	TTAGCTAGCCTGCCTGGAAC	193	A_chr01_Startpos_in_parent=112416825 Startpos_here=188 Length=25
Achr01-854_fwd	CGAATTTGAATATGTGGCATACA	Achr01-854_rev	AGATTGCGTAGAGCATGGTT	207	A_chr01_Startpos_in_parent=112442191 Startpos_here=193 Length=15
Achr01-855_fwd	AATTTGCTTGGCTTTGGTTG	Achr01-855_rev	CATTCGAAGGAGGACTTTGA	163	A_chr01_Startpos_in_parent=112445851 Startpos_here=188 Length=25
Achr01-856_fwd	CGGAGTTTGTGTAGTCGTGG	Achr01-856_rev	TGATTAGTGGCGACTCCCTT	190	A_chr01_Startpos_in_parent=1124521 Startpos_here=192 Length=18
Achr01-857_fwd	GAATGCTCACCGATAATTCCA	Achr01-857_rev	TCGTTATGAGATTTGGGCACT	191	A_chr01_Startpos_in_parent=11257588 Startpos_here=186 Length=30
Achr01-858_fwd	TTCTTGCTTGTCCTTGCTCA	Achr01-858_rev	TTGGATGAAATGGAATGAATTG	243	A_chr01_Startpos_in_parent=112648808 Startpos_here=192 Length=18
Achr01-859_fwd	TTTGCCCTCGTGTAACTTGT	Achr01-859_rev	CATTTGAAGCATACATCTAAACACA	125	A_chr01_Startpos_in_parent=1126768 Startpos_here=193 Length=15
Achr01-860_fwd	ATTTGGTCCTTGAGCATTCG	Achr01-860_rev	AAACATGAATGTTGGATGAATTT	166	A_chr01_Startpos_in_parent=112702251 Startpos_here=193 Length=15
Achr01-861_fwd	TGTCAAATTTGGTGGTCTCG	Achr01-861_rev	GAGTGAAATAGGAAAGATCAGTGTGA	236	A_chr01_Startpos_in_parent=112744343 Startpos_here=193 Length=16
Achr01-862_fwd	GTGTACAAGCCTGCCCATCT	Achr01-862_rev	ATACTTGCGGACACTGCCTC	161	A_chr01_Startpos_in_parent=112750175 Startpos_here=192 Length=17
Achr01-863_fwd	TTTGGGCTTAATTATGATAAATGTGT	Achr01-863_rev	TCGATCGGTTGATTTGTTTCT	191	A_chr01_Startpos_in_parent=112754273 Startpos_here=193 Length=15
Achr01-864_fwd	GGAGATTACCAATTAATTCAGGAGAA	Achr01-864_rev	TTGGACACCGTAATCTATACTAATTGA	249	A_chr01_Startpos_in_parent=112768317 Startpos_here=193 Length=15
Achr01-865_fwd	AAGCCAAAGAAAGGAAATGG	Achr01-865_rev	ATGGTACCCATGCCACAAAC	249	A_chr01_Startpos_in_parent=112773765 Startpos_here=186 Length=29
Achr01-866_fwd	AAGCCAAAGAAAGGAAATGG	Achr01-866_rev	ATGGTACCCATGCCACAAAC	249	A_chr01_Startpos_in_parent=112773799 Startpos_here=187 Length=28
Achr01-867_fwd	AGGAGAGCAAGCCTTGAACA	Achr01-867_rev	CCCAGAGGAATCAGGTCAAC	188	A_chr01_Startpos_in_parent=112774760 Startpos_here=192 Length=17
Achr01-868_fwd	CCTGGCATTGACAACGATAA	Achr01-868_rev	TGTGGGTTGAATATCAGCAAA	220	A_chr01_Startpos_in_parent=112776985 Startpos_here=188 Length=26
Achr01-869_fwd	CCAAATGAGGGCAATTTGAT	Achr01-869_rev	CCAACTTTGATCCTCTTTGCTC	248	A_chr01_Startpos_in_parent=112781138 Startpos_here=193 Length=16
Achr01-870_fwd	TTTGCACAAGTCAAGGGTTG	Achr01-870_rev	AATCACAGCTCTGAGGAGGC	243	A_chr01_Startpos_in_parent=112794741 Startpos_here=191 Length=19
Achr01-871_fwd	GGCTTGAACCCAAGACTTCTC	Achr01-871_rev	GCATTCATTGTGTAACGCCC	125	A_chr01_Startpos_in_parent=112797712 Startpos_here=193 Length=15
Achr01-872_fwd	AAACTGAACCTTAATTGCTTGAAT	Achr01-872_rev	TGGGAATGGACATAAATGGG	209	A_chr01_Startpos_in_parent=112817432 Startpos_here=192 Length=17
Achr01-873_fwd	GCTTTAACATGGCCTAACCC	Achr01-873_rev	AAGATGGAATATGGTGGCTTT	166	A_chr01_Startpos_in_parent=112827677 Startpos_here=192 Length=18
Achr01-874_fwd	AAGCCAAAGAAAGGAAATGG	Achr01-874_rev	ATGGTACCCATGCCACAAAC	249	A_chr01_Startpos_in_parent=112856696 Startpos_here=186 Length=29
Achr01-875_fwd	AAGCCAAAGAAAGGAAATGG	Achr01-875_rev	ATGGTACCCATGCCACAAAC	249	A_chr01_Startpos_in_parent=112856730 Startpos_here=187 Length=28
Achr01-876_fwd	AGGAGAGCAAGCCTTGAACA	Achr01-876_rev	CCCAGAGGAATCAGGTCAAC	188	A_chr01_Startpos_in_parent=112857691 Startpos_here=192 Length=17
Achr01-877_fwd	CCTGGCATTGACAACGATAA	Achr01-877_rev	TGTGGGTTGAATATCAGCAAA	221	A_chr01_Startpos_in_parent=112859916 Startpos_here=187 Length=27
Achr01-878_fwd	CCCACCTATTGTGCAGGTCT	Achr01-878_rev	ATAAACTCGGGTGCGATGAC	219	A_chr01_Startpos_in_parent=112971250 Startpos_here=192 Length=18
Achr01-879_fwd	TTGTGTTTGTCATTGTATCTTCTCA	Achr01-879_rev	CACAACCTTGGTAAATTTGATGC	246	A_chr01_Startpos_in_parent=11299588 Startpos_here=193 Length=15
Achr01-880_fwd	TTTGTGATTGTTGAGCATGGA	Achr01-880_rev	AGCAGGCCCATTCTTAGGTT	226	A_chr01_Startpos_in_parent=113058479 Startpos_here=192 Length=18
Achr01-881_fwd	AGTGGAGGCATCGTGTTAGG	Achr01-881_rev	TCTTCTGTGCTACATCTTCCCA	230	A_chr01_Startpos_in_parent=113080879 Startpos_here=193 Length=15
Achr01-882_fwd	GCTTTGTATAGGTGGCCGAA	Achr01-882_rev	TGTCATGCGTTCTCTTCTCCT	196	A_chr01_Startpos_in_parent=113091692 Startpos_here=188 Length=26
Achr01-883_fwd	GCTTTGTATAGGTGGCCGAA	Achr01-883_rev	TGTCATGCGTTCTCTTCTCCT	196	A_chr01_Startpos_in_parent=113091810 Startpos_here=193 Length=15
Achr01-884_fwd	ACCCTCATTGAGTAATTGGGC	Achr01-884_rev	TTTCCACAACAGTCAGAGGATTT	125	A_chr01_Startpos_in_parent=113099739 Startpos_here=193 Length=15
Achr01-885_fwd	TCATATAGAAACAAATAGCAACACAAA	Achr01-885_rev	AACACCGCTAGCATATTGGG	160	A_chr01_Startpos_in_parent=113135522 Startpos_here=189 Length=24
Achr01-886_fwd	CAATGGCATCTCCACTAGACC	Achr01-886_rev	GGGTAGGCTTGATGATGTGG	217	A_chr01_Startpos_in_parent=113138182 Startpos_here=193 Length=15
Achr01-887_fwd	TTTAGGTACCACATTAGAATATTTGC	Achr01-887_rev	TTTGTGGCATTGCATCAATTA	203	A_chr01_Startpos_in_parent=11318264 Startpos_here=190 Length=22
Achr01-888_fwd	TTAAACTAGCATCGTGTCAAACTT	Achr01-888_rev	TTCAATGTTCATGGCACACA	167	A_chr01_Startpos_in_parent=11320586 Startpos_here=186 Length=30
Achr01-889_fwd	GGGCCTCTCCCATATCAAGT	Achr01-889_rev	TTTATGGTTAAATTGCCATGATTT	206	A_chr01_Startpos_in_parent=113238511 Startpos_here=193 Length=16
Achr01-890_fwd	TTCACTGGATTCACAATAACCAA	Achr01-890_rev	GTCCACTCAGTCCTCCGCTA	240	A_chr01_Startpos_in_parent=113238676 Startpos_here=193 Length=15
Achr01-891_fwd	CAGAGACTAAATCGCATAATTGG	Achr01-891_rev	CCATCCACCAACATGTTACC	215	A_chr01_Startpos_in_parent=113245819 Startpos_here=193 Length=15
Achr01-892_fwd	CTGTTGTAGCACGTGGATGG	Achr01-892_rev	TTCCCGAGAATCACTTCACC	249	A_chr01_Startpos_in_parent=11326094 Startpos_here=193 Length=15
Achr01-893_fwd	CAACACAATTGGTTTGAAAGAGA	Achr01-893_rev	TGGATATTGTTAGTGAAACCCAAA	245	A_chr01_Startpos_in_parent=1133165 Startpos_here=192 Length=17
Achr01-894_fwd	CCATCTCCTCATCCTTTCTCC	Achr01-894_rev	TCCAAGAATATGCACGGAAA	167	A_chr01_Startpos_in_parent=113323453 Startpos_here=192 Length=17
Achr01-895_fwd	CCAACTCAACGACAAAGAAGC	Achr01-895_rev	CCTCAAGGTTCTGGGTTCAA	248	A_chr01_Startpos_in_parent=11344114 Startpos_here=192 Length=17
Achr01-896_fwd	GGATTGATGGCTCTTGGAAA	Achr01-896_rev	GGGCTAATCGATTCCAAACA	231	A_chr01_Startpos_in_parent=113529974 Startpos_here=192 Length=18
Achr01-897_fwd	TGTAATACCATCGCCACGTT	Achr01-897_rev	AAAGAACGCTTTAGACAAACAAA	198	A_chr01_Startpos_in_parent=113539404 Startpos_here=187 Length=27
Achr01-898_fwd	TGTAATACCATCGCCACGTT	Achr01-898_rev	AAAGAACGCTTTAGACAAACAAA	198	A_chr01_Startpos_in_parent=113539486 Startpos_here=193 Length=16
Achr01-899_fwd	TTTCCCAAATTATTATTTAGAATTGC	Achr01-899_rev	TGACATTGGGTTATTAGGTTGG	223	A_chr01_Startpos_in_parent=1136400 Startpos_here=191 Length=19
Achr01-900_fwd	GGGCCTACTATAGGGACGGT	Achr01-900_rev	GCGATTAATGCCAAACAGAA	242	A_chr01_Startpos_in_parent=11368018 Startpos_here=191 Length=19
Achr01-901_fwd	TGTGATGGGATGGTCAGAGA	Achr01-901_rev	CGCACCAATCTGCCTAAGTC	243	A_chr01_Startpos_in_parent=11368313 Startpos_here=192 Length=18
Achr01-902_fwd	TCCTACACCTCATTTCTCTCTCTG	Achr01-902_rev	CAATCTCAAACAACCTCATTTCC	190	A_chr01_Startpos_in_parent=11378610 Startpos_here=192 Length=17
Achr01-903_fwd	TAATCGCAATGAGGTTGTGC	Achr01-903_rev	CCCACCAAGGAATGAAGAAA	194	A_chr01_Startpos_in_parent=11380012 Startpos_here=193 Length=15
Achr01-904_fwd	TTTCTTCATTCCTTGGTGGG	Achr01-904_rev	CGTCATGGAAGGAGAATTGC	192	A_chr01_Startpos_in_parent=11380142 Startpos_here=192 Length=18
Achr01-905_fwd	CATAGTTTCATCAATGACATAACTCAA	Achr01-905_rev	AACTCTAGGGTTCGTTGATTTCC	159	A_chr01_Startpos_in_parent=113877240 Startpos_here=193 Length=15
Achr01-906_fwd	TTGGAAATATTGCATGCTGG	Achr01-906_rev	ATTTGAATGGTTATCCGCCA	156	A_chr01_Startpos_in_parent=11393666 Startpos_here=189 Length=24
Achr01-907_fwd	TGGAAATGAAATGTGAATACGTG	Achr01-907_rev	GCTTTCACAAGCTTACTCAACTCA	226	A_chr01_Startpos_in_parent=114015009 Startpos_here=192 Length=17
Achr01-908_fwd	TTATATGTGTAAGTGCATTTGTGAAA	Achr01-908_rev	GGCCGGCCACTATCTTAAA	208	A_chr01_Startpos_in_parent=114069141 Startpos_here=188 Length=26
Achr01-909_fwd	TTCTAAAGGTTTCGCAAGGG	Achr01-909_rev	TATGATGATTCCGAATGCGA	231	A_chr01_Startpos_in_parent=11409586 Startpos_here=192 Length=18
Achr01-910_fwd	TGTTTATTATATGTGTAAGTGCATGTG	Achr01-910_rev	AACATGGCCAGCCACTATCT	212	A_chr01_Startpos_in_parent=114112272 Startpos_here=190 Length=22
Achr01-911_fwd	CATTAGCAACGTAATCAAGCCA	Achr01-911_rev	GGAAGTCGTTGGAGACCTCA	166	A_chr01_Startpos_in_parent=114208527 Startpos_here=193 Length=16
Achr01-912_fwd	TGACATAAGAACATGAATGAGAACT	Achr01-912_rev	GCACAATGTATTCCTTAATGGC	247	A_chr01_Startpos_in_parent=114260255 Startpos_here=190 Length=22
Achr01-913_fwd	CTATCCAAACCTCAACCCGA	Achr01-913_rev	ATCGAGAAATAGACTTGCTTCTTT	240	A_chr01_Startpos_in_parent=11434030 Startpos_here=192 Length=18
Achr01-914_fwd	CTATCCAAACCTCAACCCGA	Achr01-914_rev	ATCGAGAAATAGACTTGCTTCTTT	240	A_chr01_Startpos_in_parent=11434108 Startpos_here=193 Length=15
Achr01-915_fwd	AAGAATCCATCCATTATGACCG	Achr01-915_rev	CCAACCCTAATGATTGGAGC	249	A_chr01_Startpos_in_parent=11437537 Startpos_here=192 Length=17
Achr01-916_fwd	GTAACAACCCAATTTCGGTGA	Achr01-916_rev	TTTCATGTAACCTTCCCATCA	125	A_chr01_Startpos_in_parent=114389060 Startpos_here=187 Length=27
Achr01-917_fwd	GGTTGAATACAACGAACCCAA	Achr01-917_rev	CCACTAAACCTTGTCTCTGTGC	187	A_chr01_Startpos_in_parent=11442797 Startpos_here=186 Length=29
Achr01-918_fwd	CGAGCCTAGGGACGAAATTA	Achr01-918_rev	TTGCACGAACTTACCTTGAAA	240	A_chr01_Startpos_in_parent=114428069 Startpos_here=187 Length=27
Achr01-919_fwd	GAGTCCCTCCAAACAACGAA	Achr01-919_rev	TCGAGCTATGAAGTGGGCTT	219	A_chr01_Startpos_in_parent=114436984 Startpos_here=190 Length=21
Achr01-920_fwd	GCATTGAAGCAATGGATTAGA	Achr01-920_rev	CCACAATTGTTGCATGAGAAG	207	A_chr01_Startpos_in_parent=114552350 Startpos_here=193 Length=16
Achr01-921_fwd	TGACATGCCAAGAATCTGGA	Achr01-921_rev	CTCAAGTCGAGCTTAGAGCCA	210	A_chr01_Startpos_in_parent=114553528 Startpos_here=188 Length=25
Achr01-922_fwd	TTCAGATTCTGGTTGGACTGG	Achr01-922_rev	GCTAAACTGAAACATGAAACCTCA	141	A_chr01_Startpos_in_parent=114564540 Startpos_here=191 Length=20
Achr01-923_fwd	CAAAGCGAGAAGCAGAAGAGA	Achr01-923_rev	AATGTAATGGTAAGCTGACATGG	168	A_chr01_Startpos_in_parent=11459731 Startpos_here=193 Length=15
Achr01-924_fwd	TGCACATACGCAAACCAACT	Achr01-924_rev	GATGTTGCTGTGCGAGCTAA	181	A_chr01_Startpos_in_parent=114602604 Startpos_here=193 Length=16
Achr01-925_fwd	TCCATACGAAACTTCCACACA	Achr01-925_rev	GGAACCCAAGGATGCTATGA	219	A_chr01_Startpos_in_parent=114898675 Startpos_here=191 Length=20
Achr01-926_fwd	TGGCATGTAATAGGAGAATTGG	Achr01-926_rev	CATTGCATACATCACTCTTGTCA	225	A_chr01_Startpos_in_parent=11491003 Startpos_here=162 Length=77
Achr01-927_fwd	AACGATGTGTCTTTACATTCGG	Achr01-927_rev	TGAACCACATACCAAAGCCA	172	A_chr01_Startpos_in_parent=114962908 Startpos_here=193 Length=15
Achr01-928_fwd	GGTATTGAGGAGGCAACCTG	Achr01-928_rev	CATTTCTATCATATTACGGGCCA	224	A_chr01_Startpos_in_parent=114980976 Startpos_here=190 Length=21
Achr01-929_fwd	GGATGGAACTGGCTGATTTC	Achr01-929_rev	ATTTACCGCCTCATGCAAAG	226	A_chr01_Startpos_in_parent=115048996 Startpos_here=188 Length=25
Achr01-930_fwd	CAAAGCCAAGGAGCTTAGCA	Achr01-930_rev	TGTGTGTTGCTTTCCACGAT	175	A_chr01_Startpos_in_parent=115143628 Startpos_here=193 Length=15
Achr01-931_fwd	GGCCATGAAATATGGCTCA	Achr01-931_rev	ATGGGCCATTCACCAAATAA	144	A_chr01_Startpos_in_parent=115218268 Startpos_here=189 Length=24
Achr01-932_fwd	GCTAACGACGACCTGGATTC	Achr01-932_rev	TCAATCAATTCAATTCAACCCA	198	A_chr01_Startpos_in_parent=115229723 Startpos_here=193 Length=16
Achr01-933_fwd	TATCAATTGGGCCTTAGCCA	Achr01-933_rev	TGGGATTGCATTCACATTCT	245	A_chr01_Startpos_in_parent=115241305 Startpos_here=183 Length=35
Achr01-934_fwd	CCCTTCGTATTGGGATTTCA	Achr01-934_rev	ACTTGCCAGTGCCTTTGTCT	200	A_chr01_Startpos_in_parent=115257396 Startpos_here=193 Length=15
Achr01-935_fwd	AGCCCTAATCGCATATGTCC	Achr01-935_rev	CATTCAACGGATTTATTATGAACA	232	A_chr01_Startpos_in_parent=115300480 Startpos_here=193 Length=16
Achr01-936_fwd	AAGCTCTCCGAAATCCACAG	Achr01-936_rev	TGGGTTCGAGTTCTTGTGTG	248	A_chr01_Startpos_in_parent=115309160 Startpos_here=192 Length=17
Achr01-937_fwd	GGTTCGAGCCAACATTTGAA	Achr01-937_rev	TTGGGTCCAATTATATGTGCTTT	249	A_chr01_Startpos_in_parent=115362435 Startpos_here=192 Length=17
Achr01-938_fwd	TTGGATTCGATTTCACGGTT	Achr01-938_rev	CTGAAATGAGCTGGACCAAA	221	A_chr01_Startpos_in_parent=1154552 Startpos_here=191 Length=19
Achr01-939_fwd	ATGTCCAAGTGGTCCCTCAG	Achr01-939_rev	TCCTTATCCAATGAATTCACAATG	199	A_chr01_Startpos_in_parent=115494547 Startpos_here=192 Length=17
Achr01-940_fwd	TGGAAACCAAACCCTCAAGT	Achr01-940_rev	GCAAGGTAGTGCTTGAATGATG	244	A_chr01_Startpos_in_parent=115500512 Startpos_here=190 Length=21
Achr01-941_fwd	ATTGCTGCCCATGCTATTTC	Achr01-941_rev	GCAGCAATGGGTTTGTTTCT	131	A_chr01_Startpos_in_parent=115510365 Startpos_here=185 Length=31
Achr01-942_fwd	ATTGCTGCCCATGCTATTTC	Achr01-942_rev	TTGTTAAAGAACAACCAACGATCT	225	A_chr01_Startpos_in_parent=115510488 Startpos_here=140 Length=121
Achr01-943_fwd	TTTCACTGATTTCCACACGTT	Achr01-943_rev	ACCGGGCTTGAAGAACAAA	143	A_chr01_Startpos_in_parent=115521584 Startpos_here=193 Length=16
Achr01-944_fwd	TGCATTCATACAAATATTAATCCAAA	Achr01-944_rev	TCCACCGGAAGAGAGAAAGA	238	A_chr01_Startpos_in_parent=115562065 Startpos_here=170 Length=62
Achr01-945_fwd	AGCAGATGCTGCAGGAGG	Achr01-945_rev	TTTCTTTGTTTATTTGCTTATTCTCAA	232	A_chr01_Startpos_in_parent=115562466 Startpos_here=189 Length=23
Achr01-946_fwd	TTGAGAATAAGCAAATAAACAAAGAAA	Achr01-946_rev	ATTTCCCATTTGGTCCTTCC	215	A_chr01_Startpos_in_parent=115562600 Startpos_here=174 Length=54
Achr01-947_fwd	ATGCCCATAAACCACATTCG	Achr01-947_rev	CTAGCATGTGTTGGTTTCCG	185	A_chr01_Startpos_in_parent=115566422 Startpos_here=193 Length=15
Achr01-948_fwd	GGGTGCTTTGAGACCCAATA	Achr01-948_rev	CCTTGGCCTTTCCTTTCTCT	131	A_chr01_Startpos_in_parent=115595335 Startpos_here=189 Length=23
Achr01-949_fwd	TCAGAAACACATCCTTGCCA	Achr01-949_rev	TTTCGGATTGAGGGTATTGC	176	A_chr01_Startpos_in_parent=115634731 Startpos_here=180 Length=41
Achr01-950_fwd	AAGTCGCCTAGGAATGTCCA	Achr01-950_rev	TGTTTCAAGTGAAAGAAGTCGAA	239	A_chr01_Startpos_in_parent=115650343 Startpos_here=193 Length=15
Achr01-951_fwd	CATGATTGGCAAGGTCTTCA	Achr01-951_rev	TCCATTTGCTTCTCCCTTTG	244	A_chr01_Startpos_in_parent=115660508 Startpos_here=184 Length=34
Achr01-952_fwd	GGAAATTTGATTGGAGAAGAAA	Achr01-952_rev	CTTTAGCGACTGTGTTGCCA	156	A_chr01_Startpos_in_parent=115664114 Startpos_here=193 Length=15
Achr01-953_fwd	AGGTGCAAACAACACATCCA	Achr01-953_rev	TGGACCACATCCTGTATCTCT	141	A_chr01_Startpos_in_parent=115701790 Startpos_here=193 Length=15
Achr01-954_fwd	TTGAACAGGTAAGTTCATTTGGAA	Achr01-954_rev	CACACATTTACCAAGTCATAAAGGA	135	A_chr01_Startpos_in_parent=115707473 Startpos_here=173 Length=56
Achr01-955_fwd	AAACAGGCCCTTAGTGCAAA	Achr01-955_rev	GCATGTTGAAGGGTGTCTCA	207	A_chr01_Startpos_in_parent=115727614 Startpos_here=184 Length=34
Achr01-956_fwd	TTAGCATGTCATGGTGTCCG	Achr01-956_rev	GTTGATTGCCGTCGCTG	235	A_chr01_Startpos_in_parent=115728336 Startpos_here=191 Length=20
Achr01-957_fwd	CGGCCAAGTTATTCATGGTT	Achr01-957_rev	TGTGAGAAAGCGTGTGAAGG	190	A_chr01_Startpos_in_parent=115728611 Startpos_here=186 Length=29
Achr01-958_fwd	GGGCAAATAGCTTCAGAGATG	Achr01-958_rev	CCAGAATTTGACCTTGAGCC	239	A_chr01_Startpos_in_parent=115731869 Startpos_here=193 Length=15
Achr01-959_fwd	CCAAGTCCTCACTTTGTACCAC	Achr01-959_rev	TGATTTGCAGAGCAGGAATG	149	A_chr01_Startpos_in_parent=115735256 Startpos_here=186 Length=30
Achr01-960_fwd	TCAAAGGCGGAAGAAGCTAA	Achr01-960_rev	TTAACAGCTGCAATCATCGG	209	A_chr01_Startpos_in_parent=115742811 Startpos_here=192 Length=18
Achr01-961_fwd	ATCACCACTGCTGAATTCCC	Achr01-961_rev	CCTTGGCCTTCTCAAAGGTA	207	A_chr01_Startpos_in_parent=115743054 Startpos_here=192 Length=17
Achr01-962_fwd	CCCTAAGTACCCATACTTTGCTT	Achr01-962_rev	GCAAATAGGGCTAAATGGACA	146	A_chr01_Startpos_in_parent=115747872 Startpos_here=192 Length=18
Achr01-963_fwd	AGGGTACCGATCTGGAAATG	Achr01-963_rev	GGCTCTTCAGGTAGCAGAGGT	221	A_chr01_Startpos_in_parent=115757464 Startpos_here=188 Length=26
Achr01-964_fwd	GGCAAGGATTGCATTAGCAT	Achr01-964_rev	GAAGATGTGCATGATGGAGAAA	143	A_chr01_Startpos_in_parent=115766542 Startpos_here=185 Length=32
Achr01-965_fwd	AAGGGAGAACCAGAGAACTTCA	Achr01-965_rev	TTTAAAGCTGTGCTAAACAAGTACC	227	A_chr01_Startpos_in_parent=115771481 Startpos_here=192 Length=18
Achr01-966_fwd	AAATTCAAGCATGGGCTTTG	Achr01-966_rev	CCCATGCTCCAAACTTAATGA	224	A_chr01_Startpos_in_parent=115775368 Startpos_here=190 Length=21
Achr01-967_fwd	TTGGGAATTCATTCTCTCGG	Achr01-967_rev	ATTCGACAGCAAGGTATGGG	220	A_chr01_Startpos_in_parent=115776094 Startpos_here=187 Length=28
Achr01-968_fwd	TGTACATTTCCTTTATAGCATTCAAA	Achr01-968_rev	CGCACATGCAGAGTTAAGGA	192	A_chr01_Startpos_in_parent=115782859 Startpos_here=186 Length=30
Achr01-969_fwd	TCACTTAAGGGTGAGCATTTGA	Achr01-969_rev	TCGAATTCCATCTCACTCCA	135	A_chr01_Startpos_in_parent=115810717 Startpos_here=192 Length=17
Achr01-970_fwd	TTGAAGCGTGACACACCAAT	Achr01-970_rev	AAAGAAGAAGAAATTTGAAATCGG	244	A_chr01_Startpos_in_parent=115812467 Startpos_here=193 Length=16
Achr01-971_fwd	GAGGGTGCTAACCCTTCCTC	Achr01-971_rev	GGAGTCGCCACCAATCTTT	142	A_chr01_Startpos_in_parent=115827484 Startpos_here=193 Length=16
Achr01-972_fwd	AACGGTGTAACAATAAGCTGACA	Achr01-972_rev	ACAAAGGAGGATGGGCAAA	249	A_chr01_Startpos_in_parent=115881621 Startpos_here=191 Length=19
Achr01-973_fwd	AAACGAAACAGAGAGCAGGG	Achr01-973_rev	CCTTGTCTCAAAGCTTCCAA	154	A_chr01_Startpos_in_parent=115896927 Startpos_here=183 Length=36
Achr01-974_fwd	CGGTAAAGGAAAGGGAGAGG	Achr01-974_rev	GGAGTCTTTGGGTGTGCATT	147	A_chr01_Startpos_in_parent=115902399 Startpos_here=191 Length=20
Achr01-975_fwd	TGGGTACGAGAATTTGGAATG	Achr01-975_rev	TGCCACGGCAAATTATTAAA	195	A_chr01_Startpos_in_parent=1159045 Startpos_here=192 Length=17
Achr01-976_fwd	GGAAAGGGAGAGGAGAATGC	Achr01-976_rev	GCCTGCTGGTCTAGTGGTTG	211	A_chr01_Startpos_in_parent=115905789 Startpos_here=191 Length=20
Achr01-977_fwd	TAGCAAGAAACGAAACAGGG	Achr01-977_rev	TCGTCGTTACTTTCTCTTTCCC	147	A_chr01_Startpos_in_parent=11592710 Startpos_here=193 Length=16
Achr01-978_fwd	TGACAAACATGGAAGTGGGA	Achr01-978_rev	CAAGCCAACTCAAACTCGGT	249	A_chr01_Startpos_in_parent=115932312 Startpos_here=190 Length=22
Achr01-979_fwd	AAAGGGTTATAGCCAAATGTATCA	Achr01-979_rev	GAAGGCTGGCTAAATGGAAA	150	A_chr01_Startpos_in_parent=115932969 Startpos_here=193 Length=16
Achr01-980_fwd	AAATTCCTCCATATTGAATGCTT	Achr01-980_rev	CGATGATCGAAGCAGTAGCA	206	A_chr01_Startpos_in_parent=115955468 Startpos_here=192 Length=18
Achr01-981_fwd	TCAACAACGACTTTGATGGG	Achr01-981_rev	TCTTTCTAGTTTCCTTTCTTTATTTCC	136	A_chr01_Startpos_in_parent=115964755 Startpos_here=193 Length=16
Achr01-982_fwd	TCAACAACGACTTTGATGGG	Achr01-982_rev	TCTTTCTAGTTTCCTTTCTTTATTTCC	136	A_chr01_Startpos_in_parent=115964772 Startpos_here=189 Length=24
Achr01-983_fwd	TTTGATTTCAGATTAACCATTCCA	Achr01-983_rev	GGGAGAGTTTAAAGGGTTCAATTA	229	A_chr01_Startpos_in_parent=115986968 Startpos_here=193 Length=15
Achr01-984_fwd	CACTGTGCTGGTTTGGTTTG	Achr01-984_rev	CTTCCTCCCAAACCCTTCTC	222	A_chr01_Startpos_in_parent=115988330 Startpos_here=188 Length=26
Achr01-985_fwd	AATCGTTTCATTTCATACGGTACT	Achr01-985_rev	TTTGGCATCAAATGGATTAAA	237	A_chr01_Startpos_in_parent=116002214 Startpos_here=193 Length=16
Achr01-986_fwd	AAGGGCAGTTGCTTCACTGT	Achr01-986_rev	CACTTGCGGTTTGCAATAAA	147	A_chr01_Startpos_in_parent=116005896 Startpos_here=193 Length=16
Achr01-987_fwd	CCGAAGTCAATCGAGTTAAGA	Achr01-987_rev	AGAATGTATCCTTCTTTCCTATGTTT	221	A_chr01_Startpos_in_parent=116027479 Startpos_here=193 Length=15
Achr01-988_fwd	GGATGACGTGGGTTCGAATA	Achr01-988_rev	TCTTAATGTTAACCATCCAATATGAAA	197	A_chr01_Startpos_in_parent=116050699 Startpos_here=192 Length=18
Achr01-989_fwd	ACCTCTATCGAATAGCCGGG	Achr01-989_rev	ACTGGTTCCATTGGTTCTGC	145	A_chr01_Startpos_in_parent=116142883 Startpos_here=192 Length=17
Achr01-990_fwd	TCGAATTGGATTGGATTTGAG	Achr01-990_rev	GAGATCTAACTTTGATTCAACGCA	246	A_chr01_Startpos_in_parent=116291862 Startpos_here=193 Length=15
Achr01-991_fwd	CCAACTACCCAAGTCATCCC	Achr01-991_rev	AGCAAAGACCTTGAAGGCAA	141	A_chr01_Startpos_in_parent=116381244 Startpos_here=188 Length=25
Achr01-992_fwd	CCAAACAGTCCAAGACCAAA	Achr01-992_rev	AGCGGAGGACTCAATGGTTA	127	A_chr01_Startpos_in_parent=116382242 Startpos_here=193 Length=16
Achr01-993_fwd	CAAAGTTCAGTGAAACCTAACCAA	Achr01-993_rev	TTTCCAAAGCAACTAAAGAAAGTAA	232	A_chr01_Startpos_in_parent=116416955 Startpos_here=189 Length=24
Achr01-994_fwd	AAACGCCCTTGAATCTTGTT	Achr01-994_rev	GTTCAAACGGGACTCGGTAA	238	A_chr01_Startpos_in_parent=116420767 Startpos_here=179 Length=43
Achr01-995_fwd	TGGAGAAAGCCAAGGAGTCA	Achr01-995_rev	CCTCTGTTTATATACATGCGGTTT	171	A_chr01_Startpos_in_parent=116449962 Startpos_here=193 Length=15
Achr01-996_fwd	TTGGGATTAAGGAATAAGAAAGGA	Achr01-996_rev	AAGTATACGTGGGTTACCATGTCA	226	A_chr01_Startpos_in_parent=116452343 Startpos_here=191 Length=19
Achr01-997_fwd	ACCGGTTTGACTGCTAATGG	Achr01-997_rev	TGTTGAGCCTAGACCCGTTT	226	A_chr01_Startpos_in_parent=116453073 Startpos_here=193 Length=16
Achr01-998_fwd	GAGTGCATGATTCTGAGCAAA	Achr01-998_rev	GCCTTTGACGATAAGGACCA	232	A_chr01_Startpos_in_parent=11645321 Startpos_here=190 Length=21
Achr01-999_fwd	TGTTGTGAATATAATATGGTGCAAA	Achr01-999_rev	TTTGAACTGTAATTTGGGAGCA	170	A_chr01_Startpos_in_parent=116453985 Startpos_here=193 Length=15
Achr01-1000_fwd	GAGATAAACATGGCCAATTCAA	Achr01-1000_rev	TTTGATGTGATTTATGTTATGATTGC	223	A_chr01_Startpos_in_parent=116454848 Startpos_here=192 Length=17
Achr01-1001_fwd	TCAGTGGCGAATAAACGAAG	Achr01-1001_rev	GCAGAATGACCAGTTTGCTCT	242	A_chr01_Startpos_in_parent=116459140 Startpos_here=180 Length=42
Achr01-1002_fwd	CCAAAGTTGGAGCCTTTGAG	Achr01-1002_rev	AGTTTAAACAACAGCATTTCCC	242	A_chr01_Startpos_in_parent=116459716 Startpos_here=193 Length=15
Achr01-1003_fwd	ATGGCCACAACAATTTCCAT	Achr01-1003_rev	AAGTTAAGAGAGGTCGGCCC	202	A_chr01_Startpos_in_parent=116461013 Startpos_here=191 Length=19
Achr01-1004_fwd	TAGAAGAGGCGTGACCACCT	Achr01-1004_rev	AAGAAGGAGAAGGAGTCGGC	206	A_chr01_Startpos_in_parent=116463876 Startpos_here=193 Length=16
Achr01-1005_fwd	GATATAAGGGTGGTGGGCCT	Achr01-1005_rev	TGGGCCAATGTAAATGGACT	186	A_chr01_Startpos_in_parent=11646575 Startpos_here=190 Length=22
Achr01-1006_fwd	GATGAATGGTGGAATGCGAT	Achr01-1006_rev	TGCTTACCAATTGAAAGGCTAAA	242	A_chr01_Startpos_in_parent=116468331 Startpos_here=193 Length=16
Achr01-1007_fwd	GGTCTTGGAAGGATGTAATTGA	Achr01-1007_rev	TTTCGATTTAGTCCAATTTCTTATC	231	A_chr01_Startpos_in_parent=116468899 Startpos_here=191 Length=19
Achr01-1008_fwd	TTCCTCCTCAATAAATTCAAATACAA	Achr01-1008_rev	TGAGCTTACATTTGCGTTGG	244	A_chr01_Startpos_in_parent=116476721 Startpos_here=192 Length=17
Achr01-1009_fwd	ATCACTAGCCCGACACCAAA	Achr01-1009_rev	CCTTCCCAATTTGCTTCTTG	151	A_chr01_Startpos_in_parent=116477530 Startpos_here=193 Length=16
Achr01-1010_fwd	ATGCAACCAAACTCGTACATT	Achr01-1010_rev	TGATTGTGCAACAACAACGA	198	A_chr01_Startpos_in_parent=1164786 Startpos_here=193 Length=15
Achr01-1011_fwd	TTCGAGTTAATCGAGTTGACAG	Achr01-1011_rev	CAAATTTATGTGCTCTAACATGGAA	206	A_chr01_Startpos_in_parent=116502358 Startpos_here=193 Length=16
Achr01-1012_fwd	AGCATGAGTGTTGATGTGGC	Achr01-1012_rev	GCCATTGTTATGTTGTGGGA	250	A_chr01_Startpos_in_parent=116514572 Startpos_here=190 Length=21
Achr01-1013_fwd	CTTCTTTGAACCCTTGGTGC	Achr01-1013_rev	GGCATGGCATTTAAGGGTAG	179	A_chr01_Startpos_in_parent=116516156 Startpos_here=182 Length=38
Achr01-1014_fwd	ACGACTGTGACTTTGAGCGA	Achr01-1014_rev	AAGGTAGGGTAAGTGGGCGT	244	A_chr01_Startpos_in_parent=116516560 Startpos_here=190 Length=21
Achr01-1015_fwd	TCTGCTTATTCTGTGCCCTG	Achr01-1015_rev	CAACACAAATGGCTGCAACT	235	A_chr01_Startpos_in_parent=116521990 Startpos_here=191 Length=19
Achr01-1016_fwd	TGCCTATCCAAATGCACAAA	Achr01-1016_rev	TGCAATCTACCTGTTGGCTG	137	A_chr01_Startpos_in_parent=116524821 Startpos_here=187 Length=28
Achr01-1017_fwd	TTCGGGCTAATGTTTGCTTT	Achr01-1017_rev	TCCGCGATAAGCATAAGACC	215	A_chr01_Startpos_in_parent=116526814 Startpos_here=193 Length=16
Achr01-1018_fwd	ACTAGTCGGCGGTCACATCT	Achr01-1018_rev	AGGGCAATTGATTAGCCAAA	196	A_chr01_Startpos_in_parent=116529849 Startpos_here=193 Length=15
Achr01-1019_fwd	TTTACGTGAGGAACTTGCCC	Achr01-1019_rev	TGAAGCCACATAGGAGGAGG	180	A_chr01_Startpos_in_parent=116530273 Startpos_here=180 Length=42
Achr01-1020_fwd	CTCTAGGTGGCTTGGTTTGG	Achr01-1020_rev	GCATGTTTCAAATAGGCAGGA	210	A_chr01_Startpos_in_parent=116531575 Startpos_here=187 Length=28
Achr01-1021_fwd	TGGCACACTGTTGGATCAAT	Achr01-1021_rev	AGATGATCCGCTTGAAATGC	207	A_chr01_Startpos_in_parent=116531976 Startpos_here=192 Length=17
Achr01-1022_fwd	TATGCATTTCAAGCGGATCA	Achr01-1022_rev	TTCAGAAATGTTCAACACTGGG	234	A_chr01_Startpos_in_parent=116532301 Startpos_here=193 Length=16
Achr01-1023_fwd	TTTCAGGCCCTCCTGTAATTT	Achr01-1023_rev	GTTCCCACCTCCAATCCTCT	217	A_chr01_Startpos_in_parent=116536527 Startpos_here=193 Length=15
Achr01-1024_fwd	GGTGATTGTGTCTGCATGTG	Achr01-1024_rev	TTTCCCTCAGTTTCGTTTCAA	187	A_chr01_Startpos_in_parent=116541631 Startpos_here=192 Length=18
Achr01-1025_fwd	TTTCTACCGCGGATAACAATC	Achr01-1025_rev	TGATGAACATAGGACTAATAGCAAA	146	A_chr01_Startpos_in_parent=116558669 Startpos_here=189 Length=23
Achr01-1026_fwd	TGCATTGTATAAGAAGACACTCAAA	Achr01-1026_rev	TGCTATTGCCTTTCATTGGA	240	A_chr01_Startpos_in_parent=116559416 Startpos_here=193 Length=15
Achr01-1027_fwd	TTTGAGTGTGGTGAAGTGCAT	Achr01-1027_rev	CCCTCTCTTCTCTTCCTCCC	218	A_chr01_Startpos_in_parent=116560072 Startpos_here=189 Length=24
Achr01-1028_fwd	TGTCAAACTCGAATAACAAATGA	Achr01-1028_rev	TGGCCTTCTTAAGGTCGAAA	233	A_chr01_Startpos_in_parent=116561209 Startpos_here=192 Length=18
Achr01-1029_fwd	GGCAAGTGATGTTGGTGAGA	Achr01-1029_rev	TTCACTGATGTGGCATTGAAA	220	A_chr01_Startpos_in_parent=116562348 Startpos_here=193 Length=15
Achr01-1030_fwd	CCTAAATAAAGATCATTGCCTCG	Achr01-1030_rev	GTTGCATTATTTATTTACTAGCATGG	243	A_chr01_Startpos_in_parent=116574055 Startpos_here=190 Length=22
Achr01-1031_fwd	AAGAGTCGAAATTAAATAAACGGG	Achr01-1031_rev	CGATTCGATCCTTTGACACA	192	A_chr01_Startpos_in_parent=116574440 Startpos_here=192 Length=18
Achr01-1032_fwd	TCCAAGAAATAGGTTCGGGA	Achr01-1032_rev	CATCGTGTCCTAACTTACGGG	233	A_chr01_Startpos_in_parent=116583244 Startpos_here=192 Length=17
Achr01-1033_fwd	TATCGAGCTGAATGTGTGCC	Achr01-1033_rev	GGGTTGAGGTGAAGACGAAA	144	A_chr01_Startpos_in_parent=116585091 Startpos_here=189 Length=23
Achr01-1034_fwd	ATGGCAAGTTAGCAGCATCA	Achr01-1034_rev	AGAACTCAGGCTCATTATTGCT	240	A_chr01_Startpos_in_parent=116606692 Startpos_here=193 Length=15
Achr01-1035_fwd	TCAGCCTTTCACTTCTATCAAATG	Achr01-1035_rev	GGCACTTTCACCTGAATTAACA	220	A_chr01_Startpos_in_parent=116609968 Startpos_here=192 Length=17
Achr01-1036_fwd	TGTGCAAGAATGGTACACGAA	Achr01-1036_rev	TGGTTGTGAAAGAGAAAGGATG	226	A_chr01_Startpos_in_parent=116618269 Startpos_here=183 Length=35
Achr01-1037_fwd	ACCACGTTGGACGAAGAAAT	Achr01-1037_rev	GGGCTCAAATGGGTGACTTA	212	A_chr01_Startpos_in_parent=116623629 Startpos_here=173 Length=56
Achr01-1038_fwd	AATTGAATTCCGCAGCTTAAA	Achr01-1038_rev	TCATTGCTAATGCGGTGGTA	214	A_chr01_Startpos_in_parent=116632886 Startpos_here=193 Length=16
Achr01-1039_fwd	TTGGAACTTCCCACACCTTC	Achr01-1039_rev	TCTCACCCTCCTCTCTAGAATTG	241	A_chr01_Startpos_in_parent=116634962 Startpos_here=186 Length=30
Achr01-1040_fwd	CTGCATAAAGTCCCTTTGCC	Achr01-1040_rev	TGAGATTTATCCAGTCAAAGCC	161	A_chr01_Startpos_in_parent=116658597 Startpos_here=193 Length=15
Achr01-1041_fwd	CCCATGTACAGATATGCCTCA	Achr01-1041_rev	GGCATGAAGCAGGCAGTATT	201	A_chr01_Startpos_in_parent=116662853 Startpos_here=188 Length=26
Achr01-1042_fwd	TATCTGGTGGAGAGACCCGA	Achr01-1042_rev	CGGGACATCTTGTTCAGGTT	165	A_chr01_Startpos_in_parent=116671858 Startpos_here=192 Length=18
Achr01-1043_fwd	TTGGCATAAATAAGCTTTGGTTT	Achr01-1043_rev	CAGATAAGGGTTGACAAGTGCTC	247	A_chr01_Startpos_in_parent=116674015 Startpos_here=193 Length=15
Achr01-1044_fwd	GTTCGGTCACTTGGAAGAGC	Achr01-1044_rev	TTGCAAGCAATCTCCTTATTCA	226	A_chr01_Startpos_in_parent=116678198 Startpos_here=192 Length=17
Achr01-1045_fwd	CTGTACGATCGGACCGTGTAT	Achr01-1045_rev	TGTGCAGGTAGTAGTGTTGGG	217	A_chr01_Startpos_in_parent=116702302 Startpos_here=191 Length=19
Achr01-1046_fwd	GGGAGGATTCACTTACATCAATTA	Achr01-1046_rev	AGCCTACCAAACATGGCCTA	218	A_chr01_Startpos_in_parent=116714354 Startpos_here=191 Length=19
Achr01-1047_fwd	GGGAGGATTCACTTACATCAATTA	Achr01-1047_rev	CATAAGCCTACCAAACATGGC	222	A_chr01_Startpos_in_parent=116714373 Startpos_here=185 Length=32
Achr01-1048_fwd	CTCTTGAACCTTCCTGGCAT	Achr01-1048_rev	GGAAGCCTCAAGTTGGCATA	201	A_chr01_Startpos_in_parent=116717553 Startpos_here=191 Length=20
Achr01-1049_fwd	CCCTCCCTTCTCTCTTCCTT	Achr01-1049_rev	TCAATAAACGGGTTAGGCCA	182	A_chr01_Startpos_in_parent=116720055 Startpos_here=192 Length=17
Achr01-1050_fwd	TGGAACAGGGCTGGAATAAG	Achr01-1050_rev	ACAAGCGCTTATTGGGAGG	228	A_chr01_Startpos_in_parent=116742802 Startpos_here=192 Length=18
Achr01-1051_fwd	TGGAACAGGGCTGGAATAAG	Achr01-1051_rev	ACAAGCGCTTATTGGGAGG	228	A_chr01_Startpos_in_parent=116742843 Startpos_here=187 Length=28
Achr01-1052_fwd	CATGACATGAGCCCACAGTT	Achr01-1052_rev	TTGCATTAGGAGTCAAGTGGG	175	A_chr01_Startpos_in_parent=116753498 Startpos_here=193 Length=15
Achr01-1053_fwd	TCAGTCCACTTCCCTAGCTGA	Achr01-1053_rev	TTTCATACGCAACAGATTTGAA	137	A_chr01_Startpos_in_parent=116771288 Startpos_here=192 Length=17
Achr01-1054_fwd	GGCGCCTACTGCAAATCTTA	Achr01-1054_rev	TAAACTCCACAGGGAGTGCC	244	A_chr01_Startpos_in_parent=116780538 Startpos_here=190 Length=21
Achr01-1055_fwd	TCGACATAATTGTACTTGACATGC	Achr01-1055_rev	AAAGGGATGAGATCCACAGTT	228	A_chr01_Startpos_in_parent=116802803 Startpos_here=193 Length=15
Achr01-1056_fwd	TTGCATGTTAGGGCTTAGGG	Achr01-1056_rev	TTCAGAACACATCACTTACCTATTAAA	146	A_chr01_Startpos_in_parent=116815812 Startpos_here=191 Length=20
Achr01-1057_fwd	GGCAGCTGTAGTAGCCCAAA	Achr01-1057_rev	GGTCCATTTGGGTCTGTTGT	237	A_chr01_Startpos_in_parent=11682941 Startpos_here=191 Length=20
Achr01-1058_fwd	TGCAATAGCTCTTGAAGGCA	Achr01-1058_rev	TTTGTTCTTTACTCTCTGCCTATTT	127	A_chr01_Startpos_in_parent=116832274 Startpos_here=192 Length=17
Achr01-1059_fwd	CCGACCAAAGTGTGTGTGTG	Achr01-1059_rev	CGCTTAAACTTTCATGAAGCC	136	A_chr01_Startpos_in_parent=116832722 Startpos_here=192 Length=18
Achr01-1060_fwd	GGCTTCATGAAAGTTTAAGCG	Achr01-1060_rev	TTGAATCAGAATTTAGTGGTTTACTTC	165	A_chr01_Startpos_in_parent=116832933 Startpos_here=191 Length=20
Achr01-1061_fwd	TCACAATGGAAACATCAACTCTC	Achr01-1061_rev	TTTATCCAGATGCTGGCTGG	182	A_chr01_Startpos_in_parent=116834075 Startpos_here=192 Length=18
Achr01-1062_fwd	CGAGTGATGAAATGAAAGGGA	Achr01-1062_rev	AAGCAAATAATTCGTGCTAGGC	145	A_chr01_Startpos_in_parent=116842596 Startpos_here=193 Length=15
Achr01-1063_fwd	TTTCAAACTGAATTAACTGATAAGCA	Achr01-1063_rev	TGATCCATTTCGATTCTGGG	189	A_chr01_Startpos_in_parent=116842851 Startpos_here=193 Length=15
Achr01-1064_fwd	GAACTTTCGACAATCAATGAGC	Achr01-1064_rev	ACGCATTCTGTTGGGAAATG	193	A_chr01_Startpos_in_parent=116848982 Startpos_here=193 Length=15
Achr01-1065_fwd	TTGTCACAAGTTCGCTATGC	Achr01-1065_rev	ATGGGCACATTTCTCAACAA	211	A_chr01_Startpos_in_parent=116855322 Startpos_here=192 Length=18
Achr01-1066_fwd	TTTGAAGGCTCGGTTAGTGG	Achr01-1066_rev	TTTCATCTAAATTGATTGTTTGGAA	229	A_chr01_Startpos_in_parent=116861258 Startpos_here=193 Length=15
Achr01-1067_fwd	AGTTGATGACGATTGGTAGGG	Achr01-1067_rev	AGAAATGGACAAGAAGGCCC	232	A_chr01_Startpos_in_parent=116863824 Startpos_here=186 Length=29
Achr01-1068_fwd	GCGCAAATATGCATTTGTCT	Achr01-1068_rev	TCATTGCCTGACACGGTAAA	234	A_chr01_Startpos_in_parent=116889218 Startpos_here=187 Length=28
Achr01-1069_fwd	CGAATCTGGGTAATCAAAGCA	Achr01-1069_rev	CAACCTTCAGTCCAGCCACT	215	A_chr01_Startpos_in_parent=11689506 Startpos_here=192 Length=18
Achr01-1070_fwd	CAATTGTATAAGAATAATGAAACATGC	Achr01-1070_rev	TGGTACTCTACTGGGTAATTTGATTTC	246	A_chr01_Startpos_in_parent=116915983 Startpos_here=192 Length=18
Achr01-1071_fwd	CAATTGTATAAGAATAATGAAACATGC	Achr01-1071_rev	TGGTACTCTACTGGGTAATTTGATTTC	246	A_chr01_Startpos_in_parent=116916020 Startpos_here=192 Length=17
Achr01-1072_fwd	GAAATTAACCATGCGACACCT	Achr01-1072_rev	AATTTGCTTTCGGGTTTCAG	230	A_chr01_Startpos_in_parent=1169570 Startpos_here=191 Length=20
Achr01-1073_fwd	CCGGTTAGCTTTGCCTTTAG	Achr01-1073_rev	CGGTTCCTAAGTCGCTTCTTT	250	A_chr01_Startpos_in_parent=116960562 Startpos_here=193 Length=15
Achr01-1074_fwd	CTGTTTAGGCACACAGCCCT	Achr01-1074_rev	TGGCATTCTGTAAACTGTGACTC	217	A_chr01_Startpos_in_parent=116970160 Startpos_here=190 Length=21
Achr01-1075_fwd	GGCACACAACTCAGAAATGC	Achr01-1075_rev	TCAAACTCACTCTCCCTCGAA	249	A_chr01_Startpos_in_parent=116974129 Startpos_here=193 Length=16
Achr01-1076_fwd	TGTCTTCATGAAATTTACTGTTGATGT	Achr01-1076_rev	TCAAGCCTGTAACTAACAATGCTC	215	A_chr01_Startpos_in_parent=117125810 Startpos_here=193 Length=15
Achr01-1077_fwd	TCAAGTGTGGGTTCAAACAAA	Achr01-1077_rev	CAAAGGGTTATACTTTCTCTCCC	244	A_chr01_Startpos_in_parent=117128263 Startpos_here=193 Length=15
Achr01-1078_fwd	AATACCTTGCGTGCACTCCT	Achr01-1078_rev	TGTAAAGCAAGGAAGCTACGA	188	A_chr01_Startpos_in_parent=117180643 Startpos_here=189 Length=24
Achr01-1079_fwd	TTTGAATACTGGAAGAAACGCT	Achr01-1079_rev	ATTCAAGAACCCTGCAATGG	241	A_chr01_Startpos_in_parent=117181301 Startpos_here=192 Length=17
Achr01-1080_fwd	TCCAATCCAACATAAACCCAA	Achr01-1080_rev	CCCAAATTAATCGAATTAACCAA	226	A_chr01_Startpos_in_parent=117186236 Startpos_here=193 Length=16
Achr01-1081_fwd	TACCCAACCCAACCCAATTA	Achr01-1081_rev	CCGAATTACCTGAATTACCCAA	221	A_chr01_Startpos_in_parent=117186297 Startpos_here=192 Length=18
Achr01-1082_fwd	TACCCAACCCAACCCAATTA	Achr01-1082_rev	CCGAATTACCTGAATTACCCAA	221	A_chr01_Startpos_in_parent=117186315 Startpos_here=167 Length=68
Achr01-1083_fwd	CCCGACATTGCACTTATTGTC	Achr01-1083_rev	TCTTAAATTCAACCGGGCAC	219	A_chr01_Startpos_in_parent=117192583 Startpos_here=187 Length=27
Achr01-1084_fwd	TTGCTGGAATTTATAGGGCG	Achr01-1084_rev	GAAGCTTCCGCACACACATA	189	A_chr01_Startpos_in_parent=117227567 Startpos_here=191 Length=19
Achr01-1085_fwd	ATGACAAGGGAGGAGGACAA	Achr01-1085_rev	TCTAGCAAACCACCATAGCTGA	228	A_chr01_Startpos_in_parent=117237111 Startpos_here=190 Length=21
Achr01-1086_fwd	GACGAATGCAATAAAGATGGG	Achr01-1086_rev	TCACCATGAAAGCAACAAGG	175	A_chr01_Startpos_in_parent=117252537 Startpos_here=193 Length=15
Achr01-1087_fwd	TCACTCTCAAAGCTGCTGGA	Achr01-1087_rev	CACAATCAATGCAACCCAAG	206	A_chr01_Startpos_in_parent=117254500 Startpos_here=186 Length=30
Achr01-1088_fwd	GCCATCGTTCAGGATAGAGG	Achr01-1088_rev	TATGATTGCGGATGCTTCAA	248	A_chr01_Startpos_in_parent=117254688 Startpos_here=189 Length=23
Achr01-1089_fwd	GGAACAATAGTGGGAGCCAA	Achr01-1089_rev	TCCTTCGTTTGCTTCGTTCT	248	A_chr01_Startpos_in_parent=117275666 Startpos_here=190 Length=21
Achr01-1090_fwd	AATGGCAATTAAGCCATTTG	Achr01-1090_rev	TTTATCATCATACATTTGGCACA	175	A_chr01_Startpos_in_parent=117287538 Startpos_here=193 Length=16
Achr01-1091_fwd	CTGCTGTCTGCTACCGTCAA	Achr01-1091_rev	AAACAGCAAGCAGTGGAAGAA	246	A_chr01_Startpos_in_parent=117295318 Startpos_here=193 Length=15
Achr01-1092_fwd	CAGCTGGCCATAAACCCTAA	Achr01-1092_rev	GAACAGGTGTCATGTTAATAGACTGG	249	A_chr01_Startpos_in_parent=117299475 Startpos_here=193 Length=16
Achr01-1093_fwd	CCTACACAACAACCTTGGCA	Achr01-1093_rev	TGCATAGACCTCAAACACCG	167	A_chr01_Startpos_in_parent=1173341 Startpos_here=193 Length=15
Achr01-1094_fwd	TAGAGGCCCAATTCTACCCG	Achr01-1094_rev	ATGGGTTTGGACTTTGTTGG	130	A_chr01_Startpos_in_parent=117346746 Startpos_here=190 Length=21
Achr01-1095_fwd	GCCAAGAAATATCAATGTATCGC	Achr01-1095_rev	AAGGTAAGCCCTTCGCTTTC	197	A_chr01_Startpos_in_parent=117347204 Startpos_here=192 Length=17
Achr01-1096_fwd	GTGGGACTGCTTACGGGATA	Achr01-1096_rev	TCAAGCAGGCAATTGAAGAA	176	A_chr01_Startpos_in_parent=117350621 Startpos_here=190 Length=21
Achr01-1097_fwd	TTTGCATTATTTATAAGCACGATCA	Achr01-1097_rev	CAAGTTCTTCCAGCAAATTTAAGA	206	A_chr01_Startpos_in_parent=117354794 Startpos_here=188 Length=25
Achr01-1098_fwd	TCTTAAATTTGCTGGAAGAACTTG	Achr01-1098_rev	TTGACGGGATCATGATTTGA	193	A_chr01_Startpos_in_parent=117354906 Startpos_here=192 Length=18
Achr01-1099_fwd	GGAAATTGAAGCAGCGAGAG	Achr01-1099_rev	GCGGAAGCTCAAACAGAAAC	207	A_chr01_Startpos_in_parent=117358001 Startpos_here=192 Length=17
Achr01-1100_fwd	ACCGAACTTTGGTTGATTGC	Achr01-1100_rev	GGCACCAACACTTTGTGCTA	153	A_chr01_Startpos_in_parent=117363658 Startpos_here=189 Length=24
Achr01-1101_fwd	CTGAGGAAGAGGGAAAGGGT	Achr01-1101_rev	AATCCACAAATTCAGCAGCC	217	A_chr01_Startpos_in_parent=117377967 Startpos_here=191 Length=19
Achr01-1102_fwd	TATAGACAGCCTGCAATGCG	Achr01-1102_rev	CGGTCCTGAATATGGGTATCA	129	A_chr01_Startpos_in_parent=117378100 Startpos_here=193 Length=16
Achr01-1103_fwd	TTGAAGATGGTCTGCGAATG	Achr01-1103_rev	ACCAACCCAACTCTCTCCCT	204	A_chr01_Startpos_in_parent=117379410 Startpos_here=186 Length=30
Achr01-1104_fwd	ATGCACTCAAGCCTGTCCTT	Achr01-1104_rev	TTGGTCAAACACACCAAATCA	229	A_chr01_Startpos_in_parent=117379702 Startpos_here=190 Length=21
Achr01-1105_fwd	TTTCCTCTAACAGGCATGGG	Achr01-1105_rev	GTGTTAGTGCCGACACCGTT	228	A_chr01_Startpos_in_parent=117387241 Startpos_here=193 Length=15
Achr01-1106_fwd	CGAGCTTAGTCGTGATTGGA	Achr01-1106_rev	ACCCAATTTGGATCAACCAT	217	A_chr01_Startpos_in_parent=117410913 Startpos_here=191 Length=19
Achr01-1107_fwd	AGGCTCGGAATTCTTGGTTT	Achr01-1107_rev	CCAATCCTCTTCACTCAGGC	194	A_chr01_Startpos_in_parent=117428116 Startpos_here=193 Length=15
Achr01-1108_fwd	GCCTGAGTGAAGAGGATTGG	Achr01-1108_rev	TTAGAGTGGTGGGTCGGTTT	159	A_chr01_Startpos_in_parent=117428231 Startpos_here=191 Length=20
Achr01-1109_fwd	GCATGCAAATCACTCAAACA	Achr01-1109_rev	AACCCAAACATCAGGTTGAGA	250	A_chr01_Startpos_in_parent=117429242 Startpos_here=188 Length=26
Achr01-1110_fwd	GAGATTGCATTGGAAGCTTTAGA	Achr01-1110_rev	GCACACAATCACAATCTAAGATGA	214	A_chr01_Startpos_in_parent=117430513 Startpos_here=190 Length=22
Achr01-1111_fwd	TCTAAGCTGACGGAGAATAGGG	Achr01-1111_rev	AATGGTTTCGACAAGGACCA	247	A_chr01_Startpos_in_parent=117431710 Startpos_here=192 Length=18
Achr01-1112_fwd	CCAACATTCACAGGATTCCC	Achr01-1112_rev	CCAACAGTTTGTGTAATCGGG	234	A_chr01_Startpos_in_parent=117480717 Startpos_here=192 Length=18
Achr01-1113_fwd	ACCATTTCCACACGAATGCT	Achr01-1113_rev	TCCAACCAAGGCAACAGTAA	158	A_chr01_Startpos_in_parent=117481831 Startpos_here=193 Length=15
Achr01-1114_fwd	CATTCAACGATTCACAATAACCA	Achr01-1114_rev	GAAAGGATATGTTGGCCATGT	195	A_chr01_Startpos_in_parent=117483002 Startpos_here=192 Length=18
Achr01-1115_fwd	CATGGCCAACATATCCTTTCT	Achr01-1115_rev	TGAAAGTGAATATTCCTCGGG	190	A_chr01_Startpos_in_parent=117483201 Startpos_here=191 Length=20
Achr01-1116_fwd	AACGGACAAGCATGTTTGAAT	Achr01-1116_rev	CATATATTGCTTTCCTTCTTCTTCTT	235	A_chr01_Startpos_in_parent=117488606 Startpos_here=187 Length=28
Achr01-1117_fwd	AAATAATAAGAAGAAGAAGGAAAGCAA	Achr01-1117_rev	TTAATTCTTGTATTGATTTGATTATCG	215	A_chr01_Startpos_in_parent=117488739 Startpos_here=179 Length=43
Achr01-1118_fwd	AACATGCGAATCCTCAATCC	Achr01-1118_rev	TGTCCATGATCGGAGCTAGG	232	A_chr01_Startpos_in_parent=117507692 Startpos_here=190 Length=22
Achr01-1119_fwd	TGCTATGAACTAAGTATCCCATAATTT	Achr01-1119_rev	TGCCACGTTAATCACAATTAAATA	248	A_chr01_Startpos_in_parent=117510072 Startpos_here=189 Length=24
Achr01-1120_fwd	TCAAGCCTACCATTATTTAGAGATGA	Achr01-1120_rev	ACTGCATTTCAGGCTTCCAT	237	A_chr01_Startpos_in_parent=117512025 Startpos_here=192 Length=18
Achr01-1121_fwd	CGTAAATTTCATCATCGCTCG	Achr01-1121_rev	TTTAACATTATAAACAGATTGGGATTT	167	A_chr01_Startpos_in_parent=1175129 Startpos_here=193 Length=15
Achr01-1122_fwd	TTTGAGCCGTTAAATGTTGTT	Achr01-1122_rev	AAAGAAATGTAGAAGGGAGGAAA	191	A_chr01_Startpos_in_parent=117524272 Startpos_here=191 Length=20
Achr01-1123_fwd	TTTCCTCCCTTCTACATTTCTTT	Achr01-1123_rev	GGCGTGGCACGTTAAATTAT	180	A_chr01_Startpos_in_parent=117524376 Startpos_here=191 Length=20
Achr01-1124_fwd	TACTGATTTCATGCCCTTGC	Achr01-1124_rev	CATATTTCGGGCTGGGACT	161	A_chr01_Startpos_in_parent=117532079 Startpos_here=193 Length=16
Achr01-1125_fwd	AAACTCTTACCCGAGGCCC	Achr01-1125_rev	TGAGAAATAGAGCTGATCATGGG	158	A_chr01_Startpos_in_parent=117532567 Startpos_here=192 Length=17
Achr01-1126_fwd	TGGATGTCAAACTGGGATGA	Achr01-1126_rev	GGCAACCACAACAGCAAATA	228	A_chr01_Startpos_in_parent=117546004 Startpos_here=186 Length=29
Achr01-1127_fwd	TCTGCCTGTGGTTTGTTCCT	Achr01-1127_rev	CACCACATTTCATCTCAATTCG	217	A_chr01_Startpos_in_parent=117553691 Startpos_here=193 Length=15
Achr01-1128_fwd	TCCCTACAATAGAACAACCTCTCA	Achr01-1128_rev	TGGTCTCACTCAATCCATCAA	229	A_chr01_Startpos_in_parent=117558686 Startpos_here=190 Length=21
Achr01-1129_fwd	TCGTCTCTTCTTCAGTGGCA	Achr01-1129_rev	CCATGGCTAGTCAATGGAAA	151	A_chr01_Startpos_in_parent=117564703 Startpos_here=192 Length=18
Achr01-1130_fwd	CGAGTTGGAAATACATTGAAACA	Achr01-1130_rev	ACCTTGTGGCCAGAAATCAC	215	A_chr01_Startpos_in_parent=117565553 Startpos_here=191 Length=20
Achr01-1131_fwd	TGAACAGGTTCAAGCTTCCAT	Achr01-1131_rev	GAGCAAGGGTCGCAGTAGAG	246	A_chr01_Startpos_in_parent=1175746 Startpos_here=192 Length=18
Achr01-1132_fwd	CGTGGTTCGGGTTGAAGTAT	Achr01-1132_rev	TCCATCCTCTCCTCCTGGTA	225	A_chr01_Startpos_in_parent=117583111 Startpos_here=193 Length=15
Achr01-1133_fwd	CGTGCTGCAAGAGTAGACAAA	Achr01-1133_rev	TTCTTCTCATCTGCCCGTG	136	A_chr01_Startpos_in_parent=117584672 Startpos_here=192 Length=18
Achr01-1134_fwd	GGAAGGAGGCTTTAGTTGGG	Achr01-1134_rev	AATAGAGCGAAAGGGAGGGA	160	A_chr01_Startpos_in_parent=117629977 Startpos_here=187 Length=27
Achr01-1135_fwd	TCCACGTTAACATATATGAAATAATCA	Achr01-1135_rev	TCGTGGAAGATTCTTTAGGGA	214	A_chr01_Startpos_in_parent=117639786 Startpos_here=193 Length=16
Achr01-1136_fwd	TTTAAATAGGACTTTCGGTGATAAA	Achr01-1136_rev	TTTATCTTGTGGATTCTCTGCATT	214	A_chr01_Startpos_in_parent=117640656 Startpos_here=193 Length=16
Achr01-1137_fwd	CATTGCCTTGTCATCCTATCC	Achr01-1137_rev	GGTGTTGTCCACCAACCTTC	245	A_chr01_Startpos_in_parent=117645188 Startpos_here=193 Length=15
Achr01-1138_fwd	CACCTCTCTCATTCGTTTGCT	Achr01-1138_rev	GGAACGGATAATGATGGTCAA	165	A_chr01_Startpos_in_parent=117662036 Startpos_here=193 Length=16
Achr01-1139_fwd	TGAAGTTCACTTGGGTAAGGG	Achr01-1139_rev	TTTAGAAATTCAAATCCAAATCCA	233	A_chr01_Startpos_in_parent=117665397 Startpos_here=187 Length=28
Achr01-1140_fwd	TCCACCAATTTGCCTTTACC	Achr01-1140_rev	TTTGGGAGGGTTTGAGTTTG	195	A_chr01_Startpos_in_parent=117669144 Startpos_here=191 Length=19
Achr01-1141_fwd	GACAAGAATGGTAAATTGCAACA	Achr01-1141_rev	GCTTGCTAGGGTAGCAGACCT	240	A_chr01_Startpos_in_parent=117669960 Startpos_here=192 Length=18
Achr01-1142_fwd	TAGCTCTCCACCAATTTGCC	Achr01-1142_rev	TTCGTTAAGGATGAAGGTGGA	234	A_chr01_Startpos_in_parent=117684869 Startpos_here=191 Length=19
Achr01-1143_fwd	TCAGCTTGGTCTCGAGGTCT	Achr01-1143_rev	TTTCTGGCTCCTTAACACCG	203	A_chr01_Startpos_in_parent=117687517 Startpos_here=193 Length=15
Achr01-1144_fwd	CATCTTTCTCTCGCCATAACA	Achr01-1144_rev	TGGAATAAGGTTTGATTCTATTAACG	168	A_chr01_Startpos_in_parent=117691497 Startpos_here=193 Length=15
Achr01-1145_fwd	TTTATGTTTCAACTTTCATTTCCTTT	Achr01-1145_rev	GGCAGGACCATGTTGTTCTT	160	A_chr01_Startpos_in_parent=117691753 Startpos_here=189 Length=23
Achr01-1146_fwd	CCAACCTCCGGGATGACTAT	Achr01-1146_rev	ACTATTGGTGGCCAGTGGAG	192	A_chr01_Startpos_in_parent=117693270 Startpos_here=191 Length=20
Achr01-1147_fwd	CCAACATGAACAACATCTAGGAA	Achr01-1147_rev	AAATAGAGAGTAGAACGAAATAGTGGG	222	A_chr01_Startpos_in_parent=117708535 Startpos_here=193 Length=15
Achr01-1148_fwd	CCCACTATTTCGTTCTACTCTCTATTT	Achr01-1148_rev	CAAGTGTTTGGTATTGGACATGA	196	A_chr01_Startpos_in_parent=117708590 Startpos_here=193 Length=15
Achr01-1149_fwd	CCCACTATTTCGTTCTACTCTCTATTT	Achr01-1149_rev	CAAGTGTTTGGTATTGGACATGA	196	A_chr01_Startpos_in_parent=117708631 Startpos_here=186 Length=30
Achr01-1150_fwd	CCTTTGGGCGTTTGAATAAA	Achr01-1150_rev	CACGTCCTAAGTCTAGCCCA	182	A_chr01_Startpos_in_parent=11771026 Startpos_here=193 Length=15
Achr01-1151_fwd	TTGACATCATCGATTAAATTGGA	Achr01-1151_rev	CCCAAAGGATCTCACCAATG	208	A_chr01_Startpos_in_parent=117714938 Startpos_here=193 Length=15
Achr01-1152_fwd	CGGTGGTGGTGAATGTGTTA	Achr01-1152_rev	CCCTCCTAGAAGAAAGATCTGGA	235	A_chr01_Startpos_in_parent=117745378 Startpos_here=191 Length=19
Achr01-1153_fwd	TCAGTCAACAGGCCTATACGTT	Achr01-1153_rev	ATATCCAGCACTCACCCGAG	169	A_chr01_Startpos_in_parent=117749845 Startpos_here=182 Length=37
Achr01-1154_fwd	CAATTTGTCCCTTGCCATTC	Achr01-1154_rev	TCCCAAGTGTGACTTGAGTTTG	129	A_chr01_Startpos_in_parent=117755084 Startpos_here=192 Length=18
Achr01-1155_fwd	TATGTCACCACTCGCCAGAA	Achr01-1155_rev	GGGAACTATGCAACTCCCTG	232	A_chr01_Startpos_in_parent=117758211 Startpos_here=191 Length=19
Achr01-1156_fwd	CCCAAATGGTTTGAAGGAGA	Achr01-1156_rev	GCCTTAAAGGTGGGTCCATT	248	A_chr01_Startpos_in_parent=117763233 Startpos_here=193 Length=15
Achr01-1157_fwd	AATTAGTATGGGCAGGCCG	Achr01-1157_rev	TCTTGGGAGTAGAGGTGTGC	181	A_chr01_Startpos_in_parent=117795137 Startpos_here=188 Length=25
Achr01-1158_fwd	TTCCCATTGCATAGGGTTTC	Achr01-1158_rev	AATGTCGGATCAATTCAAAGC	230	A_chr01_Startpos_in_parent=117798325 Startpos_here=188 Length=25
Achr01-1159_fwd	AAGCTTTGAATTGATCCGACA	Achr01-1159_rev	TTAAATCGTCGACTGAGGAAAT	224	A_chr01_Startpos_in_parent=117798643 Startpos_here=191 Length=20
Achr01-1160_fwd	AAACAACACGAATAGGACACCC	Achr01-1160_rev	GTGGCCTTCAAGTAATCCGA	216	A_chr01_Startpos_in_parent=117804293 Startpos_here=190 Length=21
Achr01-1161_fwd	AAGAGGCAGTACCGCAAGAA	Achr01-1161_rev	AACAAATTCATTGATTTCCCTTTC	159	A_chr01_Startpos_in_parent=117804722 Startpos_here=193 Length=16
Achr01-1162_fwd	TCAACGAGATTACGGTATATCCA	Achr01-1162_rev	TGGATTCGAACCGTGTTACC	218	A_chr01_Startpos_in_parent=117806790 Startpos_here=192 Length=18
Achr01-1163_fwd	AATCTCCCACTTAGACCGCA	Achr01-1163_rev	GCAACTGTGTTAGTAAACATGTGATG	154	A_chr01_Startpos_in_parent=117808851 Startpos_here=187 Length=28
Achr01-1164_fwd	TGTCAAGTGCTGGTGATTCC	Achr01-1164_rev	CGCTAAATAAATTGATTGACATGG	191	A_chr01_Startpos_in_parent=117817017 Startpos_here=190 Length=21
Achr01-1165_fwd	CCATACCGCTAGCTTAGGTCA	Achr01-1165_rev	AAATCATGATACCACACGCA	211	A_chr01_Startpos_in_parent=117818955 Startpos_here=190 Length=21
Achr01-1166_fwd	ATGTCGCTTCACCTAGGCAC	Achr01-1166_rev	TCAGAACAGTGGTTTCTGTGAA	169	A_chr01_Startpos_in_parent=117889832 Startpos_here=192 Length=18
Achr01-1167_fwd	TCCTTGTCAAATTCGATTGGT	Achr01-1167_rev	GGGTCACACTATTTAAACCCATGT	230	A_chr01_Startpos_in_parent=117927807 Startpos_here=191 Length=19
Achr01-1168_fwd	GGCGCAACACATGCTATAAA	Achr01-1168_rev	TGGTCGGTCTTTCTTTGCTT	219	A_chr01_Startpos_in_parent=117928877 Startpos_here=192 Length=17
Achr01-1169_fwd	CAGCACACTTCAAGCATTCC	Achr01-1169_rev	CGGCCTAAGGGAGAAGTACC	202	A_chr01_Startpos_in_parent=117962680 Startpos_here=193 Length=15
Achr01-1170_fwd	TTTGGGTTGTAATAAGGCCA	Achr01-1170_rev	TCCTAGACATGCCCACAACC	250	A_chr01_Startpos_in_parent=11798303 Startpos_here=193 Length=15
Achr01-1171_fwd	CAGCAAAGCTGCCAATACAG	Achr01-1171_rev	ACCTAGACGCCCTGTTTGAT	218	A_chr01_Startpos_in_parent=117993334 Startpos_here=192 Length=18
Achr01-1172_fwd	TCAAATCAATTTCACAACTCAATTC	Achr01-1172_rev	TGTGATGTTAATGTGGTGATGG	243	A_chr01_Startpos_in_parent=118156577 Startpos_here=193 Length=16
Achr01-1173_fwd	CCCTAAATAGCCATGGATGC	Achr01-1173_rev	TGGTCCCGAAACTATTGTCC	194	A_chr01_Startpos_in_parent=118158284 Startpos_here=192 Length=17
Achr01-1174_fwd	ATGATGCCTACATGCATACG	Achr01-1174_rev	GGCATCATTTAATTGGTTGAAA	230	A_chr01_Startpos_in_parent=118214062 Startpos_here=190 Length=21
Achr01-1175_fwd	TTTCCCTGGCTTAGAAGCTG	Achr01-1175_rev	TTTGAACCAGGAAGACTGGG	190	A_chr01_Startpos_in_parent=118230847 Startpos_here=192 Length=17
Achr01-1176_fwd	AGAAAGCCTGGGATCCATTT	Achr01-1176_rev	ATGCTCCCATTTGAAACAGC	233	A_chr01_Startpos_in_parent=118239454 Startpos_here=189 Length=23
Achr01-1177_fwd	TCACACCCAAATTTCAACATTC	Achr01-1177_rev	GGCATGTGAAATAGGCAAGC	231	A_chr01_Startpos_in_parent=118240417 Startpos_here=191 Length=20
Achr01-1178_fwd	TCTTTCATGTTAATGAAGAATTTCG	Achr01-1178_rev	TGAGCATGTAGCACGTTTCA	235	A_chr01_Startpos_in_parent=1182582 Startpos_here=192 Length=18
Achr01-1179_fwd	CCACCTAAGCCTGCAACTCT	Achr01-1179_rev	AGCATGGAGGAAAGGTCCAT	250	A_chr01_Startpos_in_parent=118306585 Startpos_here=187 Length=28
Achr01-1180_fwd	TGCAAAGTCAATAAATCCATGA	Achr01-1180_rev	AGAATCGATCGGCTTGAAGA	171	A_chr01_Startpos_in_parent=1183075 Startpos_here=192 Length=18
Achr01-1181_fwd	GAGTTTCCATTCAAAGTTAGGCA	Achr01-1181_rev	AGAATGGTGCCAAAGGTAGG	218	A_chr01_Startpos_in_parent=118308973 Startpos_here=193 Length=15
Achr01-1182_fwd	GCTGTAAACTAAACTTCATGGAACA	Achr01-1182_rev	TTGAAGCTTGGGATGAGCTT	241	A_chr01_Startpos_in_parent=118310543 Startpos_here=193 Length=16
Achr01-1183_fwd	GCTGTAAACTAAACTTCATGGAACA	Achr01-1183_rev	TTGAAGCTTGGGATGAGCTT	241	A_chr01_Startpos_in_parent=118310583 Startpos_here=189 Length=23
Achr01-1184_fwd	TTGAGGTACTGCTGGTGCTG	Achr01-1184_rev	CTCCCTCTCACCCAATTCCT	125	A_chr01_Startpos_in_parent=118312930 Startpos_here=190 Length=22
Achr01-1185_fwd	TTTATGAAGTTTAGTGACATTGGG	Achr01-1185_rev	TGTGCATTAAATCAAAGAGCAAA	175	A_chr01_Startpos_in_parent=118313689 Startpos_here=193 Length=15
Achr01-1186_fwd	TGTGTCCCATGTGAATGTCC	Achr01-1186_rev	TTTAAGTGGAAAGTTGCCCA	138	A_chr01_Startpos_in_parent=118326303 Startpos_here=193 Length=16
Achr01-1187_fwd	TGATTTATATGCTCCTTCGAAGTCT	Achr01-1187_rev	CGGAACTGCTGATTTGGACT	236	A_chr01_Startpos_in_parent=118328476 Startpos_here=193 Length=16
Achr01-1188_fwd	AACCCATAGTCCCACACACC	Achr01-1188_rev	TCAAACAAACATTCATGCCC	239	A_chr01_Startpos_in_parent=118332170 Startpos_here=192 Length=17
Achr01-1189_fwd	TGCATTAGGAGAATGAACCCA	Achr01-1189_rev	ATGCATGTGCCTCTTACCCT	212	A_chr01_Startpos_in_parent=118332714 Startpos_here=191 Length=20
Achr01-1190_fwd	TTCTTCTCATCTGCCTGTGG	Achr01-1190_rev	AAATATGAGTGGTGGTCCGC	206	A_chr01_Startpos_in_parent=118358471 Startpos_here=186 Length=29
Achr01-1191_fwd	AAACCTCATTTCATCACCATACA	Achr01-1191_rev	AAATTCGCGTGATACGTCA	235	A_chr01_Startpos_in_parent=118361527 Startpos_here=193 Length=15
Achr01-1192_fwd	CCGTAATATGGGACGGAATG	Achr01-1192_rev	TGTGGTTGATATCTACTTTGTTTCA	211	A_chr01_Startpos_in_parent=118369974 Startpos_here=193 Length=15
Achr01-1193_fwd	TTTGAGATGACCCGAATGC	Achr01-1193_rev	CCACAATGGGTCAGAGGACT	175	A_chr01_Startpos_in_parent=118377783 Startpos_here=191 Length=19
Achr01-1194_fwd	TTTACCCTTTAAACGTAATTTGCAT	Achr01-1194_rev	AAGTGGAACATTAGCAATGACA	232	A_chr01_Startpos_in_parent=118378170 Startpos_here=193 Length=16
Achr01-1195_fwd	TCCTCGAGTTTCTTAATCATTTCA	Achr01-1195_rev	AAGTGGAACATTAGCAATGACAA	201	A_chr01_Startpos_in_parent=118378248 Startpos_here=193 Length=16
Achr01-1196_fwd	TGACGCTTTACGGAGTGACA	Achr01-1196_rev	CAGGGACTTAATTAAATAAACAGGG	169	A_chr01_Startpos_in_parent=118383723 Startpos_here=188 Length=26
Achr01-1197_fwd	CGATGGTCGCTACAATTTGA	Achr01-1197_rev	TGTGATTCACTTGTTGTATTGGTG	159	A_chr01_Startpos_in_parent=118388574 Startpos_here=193 Length=15
Achr01-1198_fwd	TGAATACAAGTGAGCTTCAATTAACA	Achr01-1198_rev	AACCCATTATTGTTGAAATCCC	228	A_chr01_Startpos_in_parent=118405763 Startpos_here=183 Length=36
Achr01-1199_fwd	AAGGTGGCTGGAGAATACGA	Achr01-1199_rev	TTCGTCGCATGTTTATTTCG	221	A_chr01_Startpos_in_parent=118422801 Startpos_here=191 Length=20
Achr01-1200_fwd	GGATGGGAAAGAGGTGTGAA	Achr01-1200_rev	TATGTTTAACCAAAGCGCCC	137	A_chr01_Startpos_in_parent=118485683 Startpos_here=187 Length=27
Achr01-1201_fwd	TGGCTTGGTTCTTCTCAATTT	Achr01-1201_rev	CAAATTCGACACACCCGTTA	167	A_chr01_Startpos_in_parent=118507595 Startpos_here=191 Length=20
Achr01-1202_fwd	GGTCACCCGAATAGGTGCTA	Achr01-1202_rev	CGTCGTGTTTACTTGGACCAT	219	A_chr01_Startpos_in_parent=118512441 Startpos_here=181 Length=40
Achr01-1203_fwd	TGCTGTAGAAGGCCCAAACT	Achr01-1203_rev	GTGACTACACAGTGGCGGTG	246	A_chr01_Startpos_in_parent=118520206 Startpos_here=186 Length=30
Achr01-1204_fwd	CACCGCCACTGTGTAGTCAC	Achr01-1204_rev	TGCTTGCTGTTTCTCTTTCG	219	A_chr01_Startpos_in_parent=118520483 Startpos_here=193 Length=15
Achr01-1205_fwd	TCGTTGTGCAAAGGTCTTGA	Achr01-1205_rev	CAGAGGCTCCTACTCCGATG	248	A_chr01_Startpos_in_parent=118520684 Startpos_here=193 Length=16
Achr01-1206_fwd	CAAATCATTGAATCAGGGTCA	Achr01-1206_rev	CAAGAGAGAGAGCAATTCTACTCCA	247	A_chr01_Startpos_in_parent=118544036 Startpos_here=191 Length=19
Achr01-1207_fwd	CGAAATCACGCGATCAAGTT	Achr01-1207_rev	TAGTGGTCCTGACGGGTTTC	191	A_chr01_Startpos_in_parent=118569268 Startpos_here=190 Length=22
Achr01-1208_fwd	GGTGCTTGGGTTGTCATCTT	Achr01-1208_rev	ACCCGGTTCAAACAGTCTCA	159	A_chr01_Startpos_in_parent=118603945 Startpos_here=190 Length=21
Achr01-1209_fwd	GGTGCTTGGGTTGTCATCTT	Achr01-1209_rev	ACCCGGTTCAAACAGTCTCA	159	A_chr01_Startpos_in_parent=118603967 Startpos_here=192 Length=18
Achr01-1210_fwd	TCATATTGTGCTATTAATTTGGATTGA	Achr01-1210_rev	TGGACGGAAGACTAGACCCA	248	A_chr01_Startpos_in_parent=118634750 Startpos_here=193 Length=16
Achr01-1211_fwd	TAGTTGAGGCGGCAAACAAT	Achr01-1211_rev	TGTTTCGTGAGCTTCTCTGTTC	170	A_chr01_Startpos_in_parent=118641022 Startpos_here=193 Length=16
Achr01-1212_fwd	ATTTAACAGGCTGGACCACG	Achr01-1212_rev	TTCTGAGATGGATCAATTGGC	223	A_chr01_Startpos_in_parent=118660637 Startpos_here=192 Length=17
Achr01-1213_fwd	CCATAGTGTGCTAGAGCAAGTAAC	Achr01-1213_rev	ACTTGGCATGTAATCAATCCTT	191	A_chr01_Startpos_in_parent=11868426 Startpos_here=193 Length=15
Achr01-1214_fwd	TTTGACGGAAACAACGGAAT	Achr01-1214_rev	CTTCCCACCATTTGGTCACT	143	A_chr01_Startpos_in_parent=1186951 Startpos_here=187 Length=27
Achr01-1215_fwd	ACGGTGTTGTTTGCTCCTTT	Achr01-1215_rev	CCTTCGAACTCCTCTTGGAA	250	A_chr01_Startpos_in_parent=118706713 Startpos_here=190 Length=22
Achr01-1216_fwd	AAGAAGTCGAATGTGGCCTTT	Achr01-1216_rev	TAGCATACACCACCAATCGC	198	A_chr01_Startpos_in_parent=118707337 Startpos_here=193 Length=16
Achr01-1217_fwd	GGTCAAAGTTAAATAAATGAAGACCA	Achr01-1217_rev	GTCCTTCGACTCATCAATGG	188	A_chr01_Startpos_in_parent=118708313 Startpos_here=193 Length=16
Achr01-1218_fwd	AATTACAAATTAAACCAAAGTTCATGT	Achr01-1218_rev	ATGCGAATAACAACATGAGAAA	236	A_chr01_Startpos_in_parent=11870856 Startpos_here=190 Length=21
Achr01-1219_fwd	AAATTAAATAAACGAAGGATTGAATTG	Achr01-1219_rev	CGTGTGTCCTAAGGTTTGGG	149	A_chr01_Startpos_in_parent=118711398 Startpos_here=193 Length=15
Achr01-1220_fwd	CCCACCCACTTTGCTATTGT	Achr01-1220_rev	AAATAGCCACGACGTTCCAT	131	A_chr01_Startpos_in_parent=118733764 Startpos_here=187 Length=28
Achr01-1221_fwd	TGGATCAACTGAGAAGGAAGG	Achr01-1221_rev	TGCTTTGTAAGGTTCTCCTGC	217	A_chr01_Startpos_in_parent=118744823 Startpos_here=192 Length=18
Achr01-1222_fwd	GCAGGAGAACCTTACAAAGCA	Achr01-1222_rev	TTCAAGGTCCAATTAATAACACTATCA	190	A_chr01_Startpos_in_parent=118744929 Startpos_here=193 Length=15
Achr01-1223_fwd	GATTCGGGCCTCTCATTGTA	Achr01-1223_rev	TTAAATTAACCGATGTGAAGTTAGAA	210	A_chr01_Startpos_in_parent=118757693 Startpos_here=192 Length=17
Achr01-1224_fwd	TGTCTATTCTAACTTCACATCGGT	Achr01-1224_rev	AGGAAACTATCATGCCCACG	166	A_chr01_Startpos_in_parent=118757733 Startpos_here=189 Length=23
Achr01-1225_fwd	ACCTGGACAAGGTTGAGCAC	Achr01-1225_rev	GTGGTGGTTTGGAAATGAGG	202	A_chr01_Startpos_in_parent=118790077 Startpos_here=192 Length=18
Achr01-1226_fwd	TGATATCATTAAGTGTTGTTTGTTCA	Achr01-1226_rev	AAGATGCATGATATACAATTAGACACA	126	A_chr01_Startpos_in_parent=118820504 Startpos_here=189 Length=24
Achr01-1227_fwd	CCACCTCGTGAACCATCTG	Achr01-1227_rev	TTTGAGCTCTTTATAACTGCGAT	236	A_chr01_Startpos_in_parent=11885247 Startpos_here=191 Length=20
Achr01-1228_fwd	TCTTCAATTAATTCAGCATAAACCA	Achr01-1228_rev	GAACAAAGATACAGAATTGAAACGAA	240	A_chr01_Startpos_in_parent=118857989 Startpos_here=193 Length=15
Achr01-1229_fwd	TTCGTTTCAATTCTGTATCTTTGTTC	Achr01-1229_rev	GGGATAATAAATGTCAAATGTATGGA	176	A_chr01_Startpos_in_parent=118858083 Startpos_here=193 Length=16
Achr01-1230_fwd	TCCATACATTTGACATTTATTATCCC	Achr01-1230_rev	AAACCATAAGTGCCAGTGTGA	174	A_chr01_Startpos_in_parent=118858207 Startpos_here=193 Length=15
Achr01-1231_fwd	TTTCCATCTGGCTGGCTC	Achr01-1231_rev	GGGAGACCTCCACAATTGAC	244	A_chr01_Startpos_in_parent=118860186 Startpos_here=193 Length=15
Achr01-1232_fwd	TCTTCATGAACTGCCTGTGC	Achr01-1232_rev	AATTGTGCTGGAAGGTTTGG	245	A_chr01_Startpos_in_parent=118867836 Startpos_here=190 Length=22
Achr01-1233_fwd	GGGTTAAATACCATATAAATCTTCAAA	Achr01-1233_rev	TGTATTGTTCAAGCACTTTCATTG	132	A_chr01_Startpos_in_parent=118874675 Startpos_here=191 Length=19
Achr01-1234_fwd	TGCTTAGCGCAATTGTTGAT	Achr01-1234_rev	AAGAATTTAGCCCATTCACTATTCA	182	A_chr01_Startpos_in_parent=118900674 Startpos_here=190 Length=22
Achr01-1235_fwd	AAAGAACAAGAATCAAATTGACAAA	Achr01-1235_rev	GCTTGCACGTAATGTCATGG	212	A_chr01_Startpos_in_parent=118929909 Startpos_here=186 Length=30
Achr01-1236_fwd	AAGGAATGGAAGCACAAAGG	Achr01-1236_rev	AATCCCTGTGTGAGTGAGGG	224	A_chr01_Startpos_in_parent=118939622 Startpos_here=193 Length=15
Achr01-1237_fwd	AGTGTACCGAAGCGAGGCTA	Achr01-1237_rev	AGTTGATCCCACAGGGACTG	247	A_chr01_Startpos_in_parent=118940283 Startpos_here=193 Length=15
Achr01-1238_fwd	GAACATGGATTGGCTGCTTT	Achr01-1238_rev	CAATGCCAGGTAAATCCACA	185	A_chr01_Startpos_in_parent=118941808 Startpos_here=192 Length=18
Achr01-1239_fwd	GCGAGCAGAATTTCTAAATGG	Achr01-1239_rev	TCTTAGTGAACAATGGAGCCTT	250	A_chr01_Startpos_in_parent=118945633 Startpos_here=188 Length=26
Achr01-1240_fwd	GGGCTGTTACATTGTTGGGT	Achr01-1240_rev	AGAAGAGGCGGAAGAAGGAT	250	A_chr01_Startpos_in_parent=118948848 Startpos_here=190 Length=21
Achr01-1241_fwd	GACAAATGGTTATCCAGATTCATTC	Achr01-1241_rev	AACGCACTCGATTAAGCCC	215	A_chr01_Startpos_in_parent=118949353 Startpos_here=190 Length=21
Achr01-1242_fwd	CCATTCAACATCACAAGCAAA	Achr01-1242_rev	GGTTGACTAGGTGGAGAAACG	243	A_chr01_Startpos_in_parent=118949803 Startpos_here=193 Length=15
Achr01-1243_fwd	TGGATATTTCATTAGTCAAGCGG	Achr01-1243_rev	AGTCAAGCCAAACCACATGAT	219	A_chr01_Startpos_in_parent=118976233 Startpos_here=186 Length=29
Achr01-1244_fwd	CTATGGTGGCGTGATGTGAG	Achr01-1244_rev	AAGGTGGTCCTTTATTCTGCC	126	A_chr01_Startpos_in_parent=118979961 Startpos_here=192 Length=18
Achr01-1245_fwd	CCAAGGTAACATCGTGAGCA	Achr01-1245_rev	GACTGAAGGGCAAAGCAATC	183	A_chr01_Startpos_in_parent=118989591 Startpos_here=190 Length=22
Achr01-1246_fwd	TGCTTGCCAAGAAAGAGATG	Achr01-1246_rev	TTGCTGCTGCAATCATAAGC	140	A_chr01_Startpos_in_parent=118991242 Startpos_here=188 Length=26
Achr01-1247_fwd	CTTGCAAGGCCGTCATTACT	Achr01-1247_rev	AAGGTGGCATGCTTTGCTAT	228	A_chr01_Startpos_in_parent=119002034 Startpos_here=193 Length=16
Achr01-1248_fwd	TTCCATTCTTCATTTACAATGCT	Achr01-1248_rev	CCGGTGTCTCATTTACACCC	237	A_chr01_Startpos_in_parent=119011972 Startpos_here=193 Length=16
Achr01-1249_fwd	TTGACTCAAACAGCTCACAAGTC	Achr01-1249_rev	GGGTGTAATTCTCTTAAAGTTCGAG	187	A_chr01_Startpos_in_parent=119012170 Startpos_here=187 Length=28
Achr01-1250_fwd	TTTAACGGAAGTGGCCAAA	Achr01-1250_rev	TTGTGATGTGGATTTCTTTGACT	248	A_chr01_Startpos_in_parent=119015613 Startpos_here=193 Length=16
Achr01-1251_fwd	TTAACGAGAAACCGAAACCC	Achr01-1251_rev	TCCAACATGCTATCTATGCGA	238	A_chr01_Startpos_in_parent=119020258 Startpos_here=193 Length=15
Achr01-1252_fwd	ACTGTTTCGGATTTGTTCCG	Achr01-1252_rev	TCGGTAACTCCGGTAATGCT	172	A_chr01_Startpos_in_parent=119038568 Startpos_here=189 Length=24
Achr01-1253_fwd	AAACCAGGGACAAGCATGAG	Achr01-1253_rev	GTGTGCAATGTGGGAACAAG	246	A_chr01_Startpos_in_parent=119042986 Startpos_here=191 Length=19
Achr01-1254_fwd	GGCACCGAAGTAAATCACTTGT	Achr01-1254_rev	AAAGGGTGGTGCGGTAGATA	244	A_chr01_Startpos_in_parent=119046821 Startpos_here=184 Length=34
Achr01-1255_fwd	GCTCAGATCAAGCCTTGGAG	Achr01-1255_rev	TTAAACCACCCAAACCCAAA	223	A_chr01_Startpos_in_parent=119071162 Startpos_here=193 Length=15
Achr01-1256_fwd	AGCAACCAAATGCCTCTAAA	Achr01-1256_rev	TCAGGCTCAGCCCAGATTAG	164	A_chr01_Startpos_in_parent=119072536 Startpos_here=187 Length=27
Achr01-1257_fwd	CCCACAAACAACTCCTCTCC	Achr01-1257_rev	CGACCATTCTATCATCGGCT	201	A_chr01_Startpos_in_parent=119075867 Startpos_here=191 Length=19
Achr01-1258_fwd	TCCAGGATGAAGATCCAAGC	Achr01-1258_rev	TCCACCATGGGATTTAACAA	236	A_chr01_Startpos_in_parent=119077310 Startpos_here=187 Length=28
Achr01-1259_fwd	TCAAATTTCAATTCCTCAAAGG	Achr01-1259_rev	TGAGCTGCTATGTCAATGCC	234	A_chr01_Startpos_in_parent=119093502 Startpos_here=191 Length=19
Achr01-1260_fwd	GCCACACCAAGTCGATGTAA	Achr01-1260_rev	AAAGAATGCCGAAATGGTTG	226	A_chr01_Startpos_in_parent=119098480 Startpos_here=190 Length=21
Achr01-1261_fwd	CACTAGATTTGGCCCAGAGG	Achr01-1261_rev	GGGCAGCTGTAGTGACCAAT	167	A_chr01_Startpos_in_parent=119119948 Startpos_here=191 Length=20
Achr01-1262_fwd	AAGCAGATGGCTTTGGGTTA	Achr01-1262_rev	TTTGGCATGTATTCTTGCTATGA	212	A_chr01_Startpos_in_parent=119134485 Startpos_here=185 Length=31
Achr01-1263_fwd	GTCTTTGGGCTTGCAATAGG	Achr01-1263_rev	TGCCAACTGTAGTGACCAATTT	131	A_chr01_Startpos_in_parent=119136034 Startpos_here=192 Length=18
Achr01-1264_fwd	TCATGGAACTCTTGCTGGTTC	Achr01-1264_rev	AAACATGACATATTCACCCACAA	235	A_chr01_Startpos_in_parent=119137221 Startpos_here=193 Length=16
Achr01-1265_fwd	TCCTAATTTGGGCAGCAGTT	Achr01-1265_rev	TTGGATGTTGGATCAGCAAG	192	A_chr01_Startpos_in_parent=119154103 Startpos_here=190 Length=22
Achr01-1266_fwd	GCATATTTGTTGGGTTATTCCC	Achr01-1266_rev	AGGTGGAATTGAGATGTGCC	165	A_chr01_Startpos_in_parent=119156318 Startpos_here=191 Length=20
Achr01-1267_fwd	TTGTTATTATACCCAAACATATCATCA	Achr01-1267_rev	AAACCCTTTCCAACACCGTT	241	A_chr01_Startpos_in_parent=119157987 Startpos_here=193 Length=15
Achr01-1268_fwd	ATAGAGGTGATCATGGGCCG	Achr01-1268_rev	TGCAAATGTCACCCAAAGAA	247	A_chr01_Startpos_in_parent=119188836 Startpos_here=188 Length=25
Achr01-1269_fwd	TCCAACCCAACCCAAACTAA	Achr01-1269_rev	TTTGGTGCAATTATGGCAGA	216	A_chr01_Startpos_in_parent=119229468 Startpos_here=193 Length=15
Achr01-1270_fwd	TTTCATTTAAATTTCGATTCAGTCC	Achr01-1270_rev	AAATAACAATAACAACAACAACAACAA	222	A_chr01_Startpos_in_parent=119230763 Startpos_here=173 Length=55
Achr01-1271_fwd	GCCACTATTATTATGAATTGGTGCT	Achr01-1271_rev	TCGTGGCATAATTGTAGCAAA	152	A_chr01_Startpos_in_parent=119230969 Startpos_here=192 Length=18
Achr01-1272_fwd	AGCATGGCAACTCTGTTGG	Achr01-1272_rev	ATTCCAACGTCGGATACAGG	249	A_chr01_Startpos_in_parent=119231835 Startpos_here=193 Length=16
Achr01-1273_fwd	AAACAAACATCTACGGTTTAAGTTGA	Achr01-1273_rev	TTTGCCGCCTCAACTATACTAA	248	A_chr01_Startpos_in_parent=1192982 Startpos_here=189 Length=24
Achr01-1274_fwd	ATTTCCCATTTGGTCCCTGT	Achr01-1274_rev	GGGCAAGCGCAAATAAA	228	A_chr01_Startpos_in_parent=119305182 Startpos_here=193 Length=16
Achr01-1275_fwd	TTTATTTGCGCTTGCCC	Achr01-1275_rev	CCAATTCATAATAACAGTGGCCT	245	A_chr01_Startpos_in_parent=119305265 Startpos_here=124 Length=153
Achr01-1276_fwd	GGCCACTGTTATTATGAATTGGT	Achr01-1276_rev	CGTGGCATGATTGTAGCAAA	153	A_chr01_Startpos_in_parent=119305539 Startpos_here=192 Length=18
Achr01-1277_fwd	GGCCACTGTTATTATGAATTGGT	Achr01-1277_rev	AACAATACTCGTGGCATGATTG	162	A_chr01_Startpos_in_parent=119305591 Startpos_here=193 Length=15
Achr01-1278_fwd	TGAAGGGATAGACGTTTCGAG	Achr01-1278_rev	CATTGAACTTCCGACTGCAC	218	A_chr01_Startpos_in_parent=119313027 Startpos_here=192 Length=18
Achr01-1279_fwd	ACCAGCAAGGGAAGTAGGAA	Achr01-1279_rev	CCGCACTGAATCTCCACTTT	233	A_chr01_Startpos_in_parent=119316606 Startpos_here=191 Length=19
Achr01-1280_fwd	GGTTTGGATGGGTGTTCATC	Achr01-1280_rev	ATTCCTGCATGCTAAGGTCG	247	A_chr01_Startpos_in_parent=119317731 Startpos_here=189 Length=23
Achr01-1281_fwd	CACTTTCCTATGCTTTGCTTCA	Achr01-1281_rev	CTGAATGGAATCAACTTGGACA	216	A_chr01_Startpos_in_parent=119329847 Startpos_here=184 Length=34
Achr01-1282_fwd	CCACTCTGTGTCCCACCAAT	Achr01-1282_rev	TCTCAAGGAGTTAGTTTGGTCCT	132	A_chr01_Startpos_in_parent=119332091 Startpos_here=193 Length=15
Achr01-1283_fwd	CTTGGCCCATTATTGGTTGT	Achr01-1283_rev	AAGAAGAGGGTGATGGGTGA	166	A_chr01_Startpos_in_parent=119332905 Startpos_here=193 Length=16
Achr01-1284_fwd	TAAACACCGCTTCGTATCCC	Achr01-1284_rev	TGACTCCAAGAGCCCAAATC	242	A_chr01_Startpos_in_parent=119336163 Startpos_here=191 Length=20
Achr01-1285_fwd	ATCATTTATTTGACCTCAACCTTT	Achr01-1285_rev	AAATTGAACTTTAAATGAAATTAGGG	230	A_chr01_Startpos_in_parent=119336950 Startpos_here=182 Length=38
Achr01-1286_fwd	TGGCACTTTCATGTCATGTCT	Achr01-1286_rev	AAATGGCTATAAGGGTAGAATGTTAGA	189	A_chr01_Startpos_in_parent=119337354 Startpos_here=174 Length=54
Achr01-1287_fwd	GACTCATTGCCTCTCGTGCT	Achr01-1287_rev	TCGCTTCCCTTCGATATGAT	222	A_chr01_Startpos_in_parent=119350201 Startpos_here=185 Length=31
Achr01-1288_fwd	TTTATAGGCTAATACAAATTGCCC	Achr01-1288_rev	GGCTCAATGTTGTGAGTGTCA	165	A_chr01_Startpos_in_parent=119361874 Startpos_here=171 Length=60
Achr01-1289_fwd	TGACACTCACAACATTGAGCC	Achr01-1289_rev	CTCAGAACTTCAACAAGGCG	158	A_chr01_Startpos_in_parent=119362018 Startpos_here=192 Length=17
Achr01-1290_fwd	AGCGAATGATGCGAGCTTAT	Achr01-1290_rev	AATTTGAGCAGCCCTTTCG	238	A_chr01_Startpos_in_parent=119377265 Startpos_here=190 Length=21
Achr01-1291_fwd	GGGCTGATTCTCAACCCTCT	Achr01-1291_rev	GGGTTTACACGCGGATCTTA	174	A_chr01_Startpos_in_parent=119379693 Startpos_here=193 Length=15
Achr01-1292_fwd	CCGTACCTGCACACCAAAC	Achr01-1292_rev	GCGGGATAAACCCAGAAACT	224	A_chr01_Startpos_in_parent=119393367 Startpos_here=183 Length=35
Achr01-1293_fwd	TGAAGGCTTTGGCAGCTACT	Achr01-1293_rev	TTTACCCATTGTAAGTCCAACAAA	209	A_chr01_Startpos_in_parent=119398536 Startpos_here=186 Length=29
Achr01-1294_fwd	TCCCAACTAGCCTTACAACACTT	Achr01-1294_rev	TCATGTCGAGCATAATCTAGTGTG	190	A_chr01_Startpos_in_parent=119399864 Startpos_here=188 Length=26
Achr01-1295_fwd	TCGAATTGCATAAACACCCTT	Achr01-1295_rev	GCTTCGTGAAATTCAAGTACTATGTT	183	A_chr01_Startpos_in_parent=11940044 Startpos_here=192 Length=17
Achr01-1296_fwd	TGAGGGATGGTTTCGACAAT	Achr01-1296_rev	ATGAAATAGCCCATCCCAAA	222	A_chr01_Startpos_in_parent=119419045 Startpos_here=192 Length=18
Achr01-1297_fwd	GGGTGATGAGTAGAGGTGTGC	Achr01-1297_rev	TATTTCGGGCCTGGCTTAG	144	A_chr01_Startpos_in_parent=119421008 Startpos_here=192 Length=18
Achr01-1298_fwd	TGCTTATCTAAATTCATTACGCATGT	Achr01-1298_rev	TTGGCAACAAATACAATGTTGA	141	A_chr01_Startpos_in_parent=119428527 Startpos_here=193 Length=15
Achr01-1299_fwd	GACACACCCAAAGAGGAGAAA	Achr01-1299_rev	CAACCCGTTCCGTACAATTT	250	A_chr01_Startpos_in_parent=119441978 Startpos_here=190 Length=22
Achr01-1300_fwd	TAAGGTGAGTTTGGATGGGC	Achr01-1300_rev	CACTTGCAAGCATCGTTCAT	228	A_chr01_Startpos_in_parent=119443454 Startpos_here=193 Length=15
Achr01-1301_fwd	TAGCCAAGCCACAATCACAG	Achr01-1301_rev	TTTGACAGCTCATCACGAGG	249	A_chr01_Startpos_in_parent=11946181 Startpos_here=192 Length=17
Achr01-1302_fwd	GGGTGTGGTGAGGATGTGTT	Achr01-1302_rev	GCGTCGTGTTAATTTCGCTT	250	A_chr01_Startpos_in_parent=119492764 Startpos_here=193 Length=16
Achr01-1303_fwd	GTTGAAGCGGGAAGCAGATA	Achr01-1303_rev	AATTGATCGGTAATGCCTCG	161	A_chr01_Startpos_in_parent=119492913 Startpos_here=192 Length=17
Achr01-1304_fwd	AGGCCCAATACCCAAACTTC	Achr01-1304_rev	AAGCTTAAAGGTAGAGGCTTTGAA	201	A_chr01_Startpos_in_parent=119517185 Startpos_here=191 Length=20
Achr01-1305_fwd	CGAGAATTTAGAAAGAGTTCAACTAGG	Achr01-1305_rev	AACGGTGGTGGTTCTTCAAC	233	A_chr01_Startpos_in_parent=119520528 Startpos_here=193 Length=16
Achr01-1306_fwd	CAGTCAATCGCTCATCCAAA	Achr01-1306_rev	CATCTCTCGTTGTACGCAAA	135	A_chr01_Startpos_in_parent=119525288 Startpos_here=192 Length=18
Achr01-1307_fwd	TTCGAATTTATAAGGTTGGCTTG	Achr01-1307_rev	TGGTGAGTAACTCCTTGAAATGAA	167	A_chr01_Startpos_in_parent=119527038 Startpos_here=192 Length=18
Achr01-1308_fwd	GCCTCCTTGGCATAGTCTTG	Achr01-1308_rev	ATGAATCGGGTCGAATTGAG	222	A_chr01_Startpos_in_parent=119528466 Startpos_here=191 Length=20
Achr01-1309_fwd	TTGCCATTCGTGTGACAGTT	Achr01-1309_rev	ATGAGGGCAAGGAAAGGAAT	173	A_chr01_Startpos_in_parent=119554448 Startpos_here=192 Length=18
Achr01-1310_fwd	GCATCACCAACGACTCAAGA	Achr01-1310_rev	ACATCATCTCTTTCGGCCTC	236	A_chr01_Startpos_in_parent=119559891 Startpos_here=185 Length=32
Achr01-1311_fwd	GCATCACCAACGACTCAAGA	Achr01-1311_rev	ACATCATCTCTTTCGGCCTC	236	A_chr01_Startpos_in_parent=119559923 Startpos_here=185 Length=31
Achr01-1312_fwd	GCATCACCAACGACTCAAGA	Achr01-1312_rev	ACATCATCTCTTTCGGCCTC	236	A_chr01_Startpos_in_parent=119559954 Startpos_here=179 Length=44
Achr01-1313_fwd	TTCCCATGGCTCAAATTCAT	Achr01-1313_rev	GAGCAGCCAAAGGGACATAA	198	A_chr01_Startpos_in_parent=119573469 Startpos_here=192 Length=18
Achr01-1314_fwd	CGAAAGAGACAAACAATGAGACA	Achr01-1314_rev	GAACGTTATAAAGACATATTTGGCA	223	A_chr01_Startpos_in_parent=119576151 Startpos_here=192 Length=18
Achr01-1315_fwd	TTCACCAATGATCACGAATAATG	Achr01-1315_rev	GGTTGTAAATAAACAAAGCGTACTTG	200	A_chr01_Startpos_in_parent=119576429 Startpos_here=193 Length=15
Achr01-1316_fwd	GGGAACAAGTTGTGTCATTACG	Achr01-1316_rev	CCACTAAGTTCACCCTTATGAAGT	249	A_chr01_Startpos_in_parent=11959718 Startpos_here=193 Length=15
Achr01-1317_fwd	TGGAAGGAAGAATTCCGAGG	Achr01-1317_rev	CCACCACCTGTGGTTGAAA	227	A_chr01_Startpos_in_parent=119606315 Startpos_here=188 Length=26
Achr01-1318_fwd	GGGTTGAACCGATTGACCT	Achr01-1318_rev	TCAAATGAAATTTGGCATGTGT	224	A_chr01_Startpos_in_parent=119645653 Startpos_here=192 Length=17
Achr01-1319_fwd	CGGAGGGACCAACTAGAGAA	Achr01-1319_rev	CATTGCCAGGGAAGTGAAAT	153	A_chr01_Startpos_in_parent=119645898 Startpos_here=193 Length=15
Achr01-1320_fwd	AAGAAAGATCGAAGGGCAAA	Achr01-1320_rev	CTTCTCGTCTCTTTCGCTCG	207	A_chr01_Startpos_in_parent=119659080 Startpos_here=192 Length=17
Achr01-1321_fwd	AAATGAAAGACATGAACCAAAGG	Achr01-1321_rev	AACCGTACGCTGAGTATGCC	237	A_chr01_Startpos_in_parent=119677530 Startpos_here=193 Length=16
Achr01-1322_fwd	TCATACCCTGGACACTGTACTTG	Achr01-1322_rev	TGTGTGTTGATGATGAATTGGA	132	A_chr01_Startpos_in_parent=119679032 Startpos_here=187 Length=27
Achr01-1323_fwd	TAGCATTTGCATGGCTTTCA	Achr01-1323_rev	TGAATGGTTTGTGAGGCTGA	222	A_chr01_Startpos_in_parent=119685131 Startpos_here=190 Length=22
Achr01-1324_fwd	TGGCTCGAAGAAAGGAAAGA	Achr01-1324_rev	AACCCTTTGAATGCCTTTGA	183	A_chr01_Startpos_in_parent=119709800 Startpos_here=187 Length=27
Achr01-1325_fwd	TGAGACCCAATCAACTGAAGG	Achr01-1325_rev	ACCCAAGGACAAATGATGGA	164	A_chr01_Startpos_in_parent=119710684 Startpos_here=191 Length=19
Achr01-1326_fwd	TCATGGAATGTTTATAATGCTACTCTT	Achr01-1326_rev	CGCTGGTTATAAAGTGGTGGA	246	A_chr01_Startpos_in_parent=119713965 Startpos_here=193 Length=16
Achr01-1327_fwd	ATCAGCCAAACCCAACAGAC	Achr01-1327_rev	TTCTCTCTGCAGGTGGTGGT	192	A_chr01_Startpos_in_parent=119732666 Startpos_here=193 Length=15
Achr01-1328_fwd	TTTATTCATCCATTTATGTCTCGATT	Achr01-1328_rev	TTGAAGCAAATAACGAGTATGACA	191	A_chr01_Startpos_in_parent=119733970 Startpos_here=192 Length=18
Achr01-1329_fwd	CTGACGTCATGATTGTGTCAAA	Achr01-1329_rev	TGCGAGAAACATCATCGAAA	232	A_chr01_Startpos_in_parent=119748620 Startpos_here=191 Length=19
Achr01-1330_fwd	TGTTTGATTGATGATTCGGC	Achr01-1330_rev	CGAAACATATAACCAACACCACA	127	A_chr01_Startpos_in_parent=119769655 Startpos_here=189 Length=24
Achr01-1331_fwd	AGGCAAGTGGTGATTCATTT	Achr01-1331_rev	AAGGCTTGAAATAACTTGAAGTACA	250	A_chr01_Startpos_in_parent=119773763 Startpos_here=188 Length=25
Achr01-1332_fwd	GGGTGTGGTCACAAGTTGAA	Achr01-1332_rev	TCGAGATTTGAGTTGAAGAAATTG	250	A_chr01_Startpos_in_parent=119946101 Startpos_here=192 Length=17
Achr01-1333_fwd	CAAGCATCCAACAATGGCTA	Achr01-1333_rev	AAGAAGGAGGAGGTGGTGGT	219	A_chr01_Startpos_in_parent=120143572 Startpos_here=186 Length=30
Achr01-1334_fwd	CAAGCATCCAACAATGGCTA	Achr01-1334_rev	AATTTGGTGCAAAGGCAGAC	173	A_chr01_Startpos_in_parent=120227386 Startpos_here=190 Length=21
Achr01-1335_fwd	TTCTCGTCTGCCTTTGCAC	Achr01-1335_rev	TGTTTAGTTGGTTATAATTTGGCTTT	244	A_chr01_Startpos_in_parent=120227556 Startpos_here=193 Length=15
Achr01-1336_fwd	TGGAACATTTCAAGTGTAACAACTAA	Achr01-1336_rev	GCTCCGGCAAATTTCATTTA	144	A_chr01_Startpos_in_parent=12023664 Startpos_here=188 Length=26
Achr01-1337_fwd	TCTAGGCCACAACGTAGATCC	Achr01-1337_rev	AAGGGACGTGCTTGGTGTAG	220	A_chr01_Startpos_in_parent=12026838 Startpos_here=192 Length=17
Achr01-1338_fwd	AGGCTCAAGCTTGGAGAGGT	Achr01-1338_rev	AATCGTTCTTCCACGACACA	188	A_chr01_Startpos_in_parent=120274254 Startpos_here=193 Length=16
Achr01-1339_fwd	TTGAGTGTACGATTTATGAGTTTCAA	Achr01-1339_rev	AAAGATGTCACTTTGGTGGGA	243	A_chr01_Startpos_in_parent=120276225 Startpos_here=191 Length=20
Achr01-1340_fwd	GGAGTCTCTGTGTGGGCATT	Achr01-1340_rev	TCGAGCACCACAACACTACC	221	A_chr01_Startpos_in_parent=120284446 Startpos_here=177 Length=47
Achr01-1341_fwd	GGAGTCTCTGTGTGGGCATT	Achr01-1341_rev	TCGAGCACCACAACACTACC	221	A_chr01_Startpos_in_parent=120297093 Startpos_here=177 Length=47
Achr01-1342_fwd	GGTTGTGAATGACTGTTCGG	Achr01-1342_rev	CTCGGCCCTCTGGGTATTAG	178	A_chr01_Startpos_in_parent=120320016 Startpos_here=193 Length=16
Achr01-1343_fwd	GCCTTTCCTGAAGGAGCTTT	Achr01-1343_rev	TCAATATGCCCTTTGTGGGT	182	A_chr01_Startpos_in_parent=12035747 Startpos_here=193 Length=15
Achr01-1344_fwd	GTGTGACCACACGGCCTAC	Achr01-1344_rev	TCGAGGCATTACCGGACTTA	249	A_chr01_Startpos_in_parent=120397454 Startpos_here=193 Length=16
Achr01-1345_fwd	GTCTGCCACCGTCAATCAC	Achr01-1345_rev	CAATTTGTTCTTTAGGCCCTTT	183	A_chr01_Startpos_in_parent=12040825 Startpos_here=193 Length=15
Achr01-1346_fwd	GGACAACAACAACAACACGC	Achr01-1346_rev	CAATTTGTTCTTTAGGCCCTTT	155	A_chr01_Startpos_in_parent=12040874 Startpos_here=186 Length=30
Achr01-1347_fwd	GGACAACAACAACAACACGC	Achr01-1347_rev	CAATTTGTTCTTTAGGCCCTTT	155	A_chr01_Startpos_in_parent=12040923 Startpos_here=192 Length=17
Achr01-1348_fwd	TCATTCTGATTTCAATTTGGTCC	Achr01-1348_rev	AAACAAGCCAATTTAAGCAAACA	204	A_chr01_Startpos_in_parent=12041885 Startpos_here=193 Length=15
Achr01-1349_fwd	TGCCACTATTGCTACAAATTGA	Achr01-1349_rev	TTATGCATCGTGTGAGAAACG	244	A_chr01_Startpos_in_parent=12042258 Startpos_here=192 Length=18
Achr01-1350_fwd	TCTTGGGTTTAAATACCATCGTG	Achr01-1350_rev	GGGAGGTGGAGGATTGACC	207	A_chr01_Startpos_in_parent=12043915 Startpos_here=193 Length=16
Achr01-1351_fwd	CGATGGTTCTGAAAGCATGA	Achr01-1351_rev	TTGTTCCAGCAACAGATACGA	165	A_chr01_Startpos_in_parent=120443722 Startpos_here=190 Length=21
Achr01-1352_fwd	TTTAACCCTTCTAACTTTCTATATCCC	Achr01-1352_rev	TGTCACGTCAACAAATTTAGCA	238	A_chr01_Startpos_in_parent=12044416 Startpos_here=189 Length=24
Achr01-1353_fwd	CAATTTAGCCAGGTAAGTTCGT	Achr01-1353_rev	GAATTCCTAAGGTTCAAATGGG	247	A_chr01_Startpos_in_parent=12048194 Startpos_here=186 Length=30
Achr01-1354_fwd	TAGGCAACCATAGTTTGGGC	Achr01-1354_rev	AGAGGCTGGTTGGGTAGGAT	158	A_chr01_Startpos_in_parent=120493329 Startpos_here=193 Length=16
Achr01-1355_fwd	TTTGTGAAGTTTAAGGGCAAA	Achr01-1355_rev	TCAAGACCCGAATCACGTTT	129	A_chr01_Startpos_in_parent=120502692 Startpos_here=193 Length=16
Achr01-1356_fwd	TGTCCAAATTATAGCGGTTCA	Achr01-1356_rev	TCATATTCATGTTTGAAGATCCG	174	A_chr01_Startpos_in_parent=120691505 Startpos_here=193 Length=16
Achr01-1357_fwd	CCATCTGCATTCAACCTCAA	Achr01-1357_rev	TTTGACTGAACGCCATCTCA	129	A_chr01_Startpos_in_parent=120698418 Startpos_here=185 Length=32
Achr01-1358_fwd	TCATCGTAGCTGTGAGTTGTGA	Achr01-1358_rev	GGAAGTGCCGTCTTTCATGT	232	A_chr01_Startpos_in_parent=120703130 Startpos_here=187 Length=27
Achr01-1359_fwd	AGCTTTGCATGTGGCAGTTA	Achr01-1359_rev	TTTCGGTGTTTGGATGAAGG	187	A_chr01_Startpos_in_parent=120712095 Startpos_here=187 Length=28
Achr01-1360_fwd	CCACCTTCCATCTTTACCTCC	Achr01-1360_rev	AATATGGTCAGTGGGTGGGA	233	A_chr01_Startpos_in_parent=120717304 Startpos_here=191 Length=19
Achr01-1361_fwd	ACTCTTCACCACCTCAAGGC	Achr01-1361_rev	CCTCTAATTCTATTTGTGGAGCC	241	A_chr01_Startpos_in_parent=120717733 Startpos_here=192 Length=18
Achr01-1362_fwd	AGATGAGGCCACCTTACAAA	Achr01-1362_rev	AACGCAAATATGTTGGAATCA	182	A_chr01_Startpos_in_parent=120724192 Startpos_here=193 Length=15
Achr01-1363_fwd	CCAATCGATCAATCCGCTA	Achr01-1363_rev	TGGTTCCCTGTAACCAAATGA	229	A_chr01_Startpos_in_parent=120854870 Startpos_here=189 Length=24
Achr01-1364_fwd	TGAAGCGAGATAATCATCCTGA	Achr01-1364_rev	AGGATCGTACCCAAGGAAGG	186	A_chr01_Startpos_in_parent=120880562 Startpos_here=193 Length=15
Achr01-1365_fwd	TTTCGAGCTTCAGAATAGTCCA	Achr01-1365_rev	CTAGGCCGTTGAAACTGGAA	249	A_chr01_Startpos_in_parent=120887065 Startpos_here=191 Length=20
Achr01-1366_fwd	AATCCCAGTAGCAACGATGG	Achr01-1366_rev	TGGGTTAGTAGGAGATCATGCC	209	A_chr01_Startpos_in_parent=12088790 Startpos_here=190 Length=22
Achr01-1367_fwd	CCGAGTTTGGGAGGTTACAA	Achr01-1367_rev	CGTACCCACAGGGACTATGAA	206	A_chr01_Startpos_in_parent=120939416 Startpos_here=192 Length=17
Achr01-1368_fwd	TTCAACATCCAGCTTATTGCAT	Achr01-1368_rev	TTTGAAGTAAGCAACATGTATTGTGA	201	A_chr01_Startpos_in_parent=12098266 Startpos_here=190 Length=22
Achr01-1369_fwd	GCGACAATGACGCAGATAGA	Achr01-1369_rev	TCCTCCTTAAATTGCCCAAA	206	A_chr01_Startpos_in_parent=12107655 Startpos_here=190 Length=22
Achr01-1370_fwd	GCAGCAGTGATGTGAGATCG	Achr01-1370_rev	AACCGTTCTCGTCCTGTTTC	176	A_chr01_Startpos_in_parent=121107274 Startpos_here=193 Length=15
Achr01-1371_fwd	TTGATATGATAGGGATATTGGATAGG	Achr01-1371_rev	AGGACAAAGAGGCAGCGTAA	167	A_chr01_Startpos_in_parent=1211338 Startpos_here=193 Length=15
Achr01-1372_fwd	CAACTTCCGTTGAGTCGTCA	Achr01-1372_rev	TGAGGTTCAGAACTAGAGAAGGG	242	A_chr01_Startpos_in_parent=121146940 Startpos_here=192 Length=18
Achr01-1373_fwd	CAACTTCCGTTGAGTCGTCA	Achr01-1373_rev	TGAGGTTCAGAACTAGAGAAGGG	242	A_chr01_Startpos_in_parent=121146985 Startpos_here=181 Length=40
Achr01-1374_fwd	CCAACCAACACACCAGTACG	Achr01-1374_rev	CGTTACCGATTTGGCACTTT	213	A_chr01_Startpos_in_parent=12118102 Startpos_here=192 Length=18
Achr01-1375_fwd	CACACGGCCTAAATCCAAAC	Achr01-1375_rev	TGCTAATGTATTTGGTGGTTGTG	210	A_chr01_Startpos_in_parent=12122879 Startpos_here=184 Length=34
Achr01-1376_fwd	TCGTTTACTTTGGCCATTGA	Achr01-1376_rev	TTGGTGAAATTGATCATGGTG	184	A_chr01_Startpos_in_parent=12131548 Startpos_here=193 Length=15
Achr01-1377_fwd	TCGTTTACTTTGGCCATTGA	Achr01-1377_rev	TTGGTGAAATTGATCATGGTG	184	A_chr01_Startpos_in_parent=12132920 Startpos_here=193 Length=15
Achr01-1378_fwd	GAGTGGCAGCAAAGTGTGAA	Achr01-1378_rev	CCAGCCTTTCCTGGGAATTA	244	A_chr01_Startpos_in_parent=121354741 Startpos_here=192 Length=17
Achr01-1379_fwd	CCCAACCAAACCAAACAAA	Achr01-1379_rev	TCAGATTGGTTCAATTTCCGA	242	A_chr01_Startpos_in_parent=1213714 Startpos_here=192 Length=17
Achr01-1380_fwd	TTCTGAACATTCACACATTCACA	Achr01-1380_rev	AACATGTTTGATCATTTGGTGA	239	A_chr01_Startpos_in_parent=121377733 Startpos_here=193 Length=15
Achr01-1381_fwd	TTCATTTGGCCATTCATTCC	Achr01-1381_rev	TTTGGGCTGTCACATGGTTA	210	A_chr01_Startpos_in_parent=121378234 Startpos_here=191 Length=19
Achr01-1382_fwd	CGTTAGGATTGAGTGAATGGG	Achr01-1382_rev	TGAGCTCATGTCAAACGAATG	206	A_chr01_Startpos_in_parent=12142401 Startpos_here=190 Length=22
Achr01-1383_fwd	TGCGCCCTAGGTCTAACTCA	Achr01-1383_rev	TAGATGGTTTGGAGCTGCG	228	A_chr01_Startpos_in_parent=121479034 Startpos_here=191 Length=20
Achr01-1384_fwd	TCAACCCAATTCTAATTTCCTTAAA	Achr01-1384_rev	GGGAAACATTTGGAAATGAATGT	224	A_chr01_Startpos_in_parent=121623190 Startpos_here=192 Length=17
Achr01-1385_fwd	TTCCCACGAAATCAGAATCA	Achr01-1385_rev	AATTCGGAAGTTGAAGCGAA	211	A_chr01_Startpos_in_parent=121662427 Startpos_here=191 Length=20
Achr01-1386_fwd	AGCTGGACAGACACACCAAA	Achr01-1386_rev	TGGAGCTTCCCTTCAAGACT	230	A_chr01_Startpos_in_parent=121679232 Startpos_here=189 Length=23
Achr01-1387_fwd	TGCCGCAGGTGATAGTTAGA	Achr01-1387_rev	GCTAGCAGCATTCTCAATCG	229	A_chr01_Startpos_in_parent=121682392 Startpos_here=190 Length=22
Achr01-1388_fwd	GGATTACTCGATTAGGAACAACCA	Achr01-1388_rev	ACAAGGACCCTCACACAACC	231	A_chr01_Startpos_in_parent=121698103 Startpos_here=168 Length=66
Achr01-1389_fwd	TTTATCTTCATATGCCGCCC	Achr01-1389_rev	GGTATCGGGACCTCATTTCT	250	A_chr01_Startpos_in_parent=121712997 Startpos_here=193 Length=15
Achr01-1390_fwd	TGGATGGATTTATATGGCAAA	Achr01-1390_rev	ATGATGACCGAAAGCTTGGA	220	A_chr01_Startpos_in_parent=12183590 Startpos_here=193 Length=15
Achr01-1391_fwd	TTGCACAAGACTTTCAGTGGA	Achr01-1391_rev	AGCATGGTCAACGAAGAACC	220	A_chr01_Startpos_in_parent=12191260 Startpos_here=191 Length=19
Achr01-1392_fwd	CGTTGCATAAATGAGCACTTACA	Achr01-1392_rev	TTAAATGCAGGCCAGTGGAT	248	A_chr01_Startpos_in_parent=121963554 Startpos_here=191 Length=19
Achr01-1393_fwd	TTTCGGGCAATCTAAGACGTA	Achr01-1393_rev	AAACATCCAAGATCCAGTATAAGC	209	A_chr01_Startpos_in_parent=12205359 Startpos_here=193 Length=15
Achr01-1394_fwd	GGTATTGTTTCGTTTCTTGGTTG	Achr01-1394_rev	AGTTACGGTGGGCAATGATA	182	A_chr01_Startpos_in_parent=12205954 Startpos_here=193 Length=15
Achr01-1395_fwd	CAGGTGCACTTGTTTAGTCAAA	Achr01-1395_rev	CGTTTCCAATGGGTTACCTC	233	A_chr01_Startpos_in_parent=12206243 Startpos_here=193 Length=15
Achr01-1396_fwd	GATCAAAGTGAATGGACAACGA	Achr01-1396_rev	ACAGTAAAGCCCAAGTGCGT	215	A_chr01_Startpos_in_parent=122120264 Startpos_here=193 Length=15
Achr01-1397_fwd	TGTGGCTTATTGCTGTGAGG	Achr01-1397_rev	GTCAAGGGTTCGAGAGTGGT	175	A_chr01_Startpos_in_parent=122155144 Startpos_here=192 Length=18
Achr01-1398_fwd	TCTCCTTGAAAGACAACTCGAA	Achr01-1398_rev	GGCCGGATATTGGTAGCTTT	231	A_chr01_Startpos_in_parent=122267378 Startpos_here=187 Length=28
Achr01-1399_fwd	ACCTCAATTGGGAAAGATGA	Achr01-1399_rev	AAAGAAGGACTAGTGTTGCTAGAGAA	250	A_chr01_Startpos_in_parent=122279054 Startpos_here=189 Length=24
Achr01-1400_fwd	TCCTTCAGACGTGTTTGCAT	Achr01-1400_rev	CCTGCCATGATTGGGTAACT	181	A_chr01_Startpos_in_parent=122280059 Startpos_here=193 Length=15
Achr01-1401_fwd	TCTCCTGAATTAAAGGTTTGGG	Achr01-1401_rev	AAACCCAACACAACCCTCTCT	234	A_chr01_Startpos_in_parent=122283078 Startpos_here=193 Length=15
Achr01-1402_fwd	TCTCCTGAATTAAAGGTTTGGG	Achr01-1402_rev	AAACCCAACACAACCCTCTCT	234	A_chr01_Startpos_in_parent=122283161 Startpos_here=192 Length=17
Achr01-1403_fwd	TGGCTGAATATACATGGTCACA	Achr01-1403_rev	GGCAAGGATAAGTTGTGTTTGA	250	A_chr01_Startpos_in_parent=12229768 Startpos_here=191 Length=19
Achr01-1404_fwd	CATGGGAGTTCTTCCAAACTG	Achr01-1404_rev	ACATTTCCGTCTTCGATTGG	187	A_chr01_Startpos_in_parent=122303672 Startpos_here=192 Length=17
Achr01-1405_fwd	TCACTAGAGGTGTGCATGGG	Achr01-1405_rev	GGGCTTGGACAAATTTCTAGG	132	A_chr01_Startpos_in_parent=122366995 Startpos_here=193 Length=16
Achr01-1406_fwd	TGTCCCGGTTACTCAATTCG	Achr01-1406_rev	TATTCCGACGTTGAGCCTCT	250	A_chr01_Startpos_in_parent=122417995 Startpos_here=190 Length=21
Achr01-1407_fwd	TGGGATATGATGAACTTGTGG	Achr01-1407_rev	GAGCTCGCTTGGTGACACTAT	209	A_chr01_Startpos_in_parent=122453942 Startpos_here=193 Length=15
Achr01-1408_fwd	TGCACATCACGAGTTCGATT	Achr01-1408_rev	TGCCGAATCTCTGCTCTCTT	203	A_chr01_Startpos_in_parent=122475144 Startpos_here=193 Length=15
Achr01-1409_fwd	AGTGGACGGCTTTAATATGTATG	Achr01-1409_rev	TCCCTAGGGTGTCGTCAGTC	196	A_chr01_Startpos_in_parent=122479106 Startpos_here=193 Length=15
Achr01-1410_fwd	TTGAAGATCAGAAGTCCGCA	Achr01-1410_rev	TCAGTGATGAAGGTCATGGG	200	A_chr01_Startpos_in_parent=122489969 Startpos_here=188 Length=25
Achr01-1411_fwd	TGGCATTGATTCTTGAGGAG	Achr01-1411_rev	TGCAGCCTCACCATTGTCTA	248	A_chr01_Startpos_in_parent=122490433 Startpos_here=193 Length=16
Achr01-1412_fwd	TTCGTGGGAATGATAGCTTTG	Achr01-1412_rev	TTGCTAGACCCAAACAAATGG	246	A_chr01_Startpos_in_parent=122506087 Startpos_here=192 Length=18
Achr01-1413_fwd	GGCCTTAGCCCATTACAGAA	Achr01-1413_rev	GGTTGGGTTTGCATTCACAT	199	A_chr01_Startpos_in_parent=122600575 Startpos_here=191 Length=20
Achr01-1414_fwd	ATGAATGGTGAGGGATGAGG	Achr01-1414_rev	TGACAGCGGAGAAATTGAAG	240	A_chr01_Startpos_in_parent=1226765 Startpos_here=193 Length=15
Achr01-1415_fwd	CATCGATTAATTTCAGCAGTCG	Achr01-1415_rev	GCTTTCTGACATTCCTTGTCG	144	A_chr01_Startpos_in_parent=122679125 Startpos_here=187 Length=27
Achr01-1416_fwd	GGCGCCTTGAGACCTTAAA	Achr01-1416_rev	TCCAAATTTAAGCTGCCCTTT	201	A_chr01_Startpos_in_parent=122679838 Startpos_here=193 Length=15
Achr01-1417_fwd	TCAAGCCGAAGTGTGAATGA	Achr01-1417_rev	TGCAAACATTTAATTGTGTTATACTGA	244	A_chr01_Startpos_in_parent=12268219 Startpos_here=193 Length=15
Achr01-1418_fwd	CAACCAATTGTACCTTCGGG	Achr01-1418_rev	AAGGGCACACACACACACAC	159	A_chr01_Startpos_in_parent=122688348 Startpos_here=192 Length=18
Achr01-1419_fwd	GGAATCAAGGCCAACCTAGAG	Achr01-1419_rev	CCTTTGTGCGAATCTGTCAA	249	A_chr01_Startpos_in_parent=122688366 Startpos_here=182 Length=37
Achr01-1420_fwd	TTCAAACCAAACTGTCCGAA	Achr01-1420_rev	ATCTTCGTTGGGTTACGCAC	236	A_chr01_Startpos_in_parent=122708611 Startpos_here=190 Length=22
Achr01-1421_fwd	TGATAGATGAAATCTAGGCGAAT	Achr01-1421_rev	AAGGCAAGTGCACCTATCAA	250	A_chr01_Startpos_in_parent=12276109 Startpos_here=192 Length=18
Achr01-1422_fwd	ACCTACTGCCCAGATTCCCT	Achr01-1422_rev	TATTGGGTTTGGAGTCCGAG	221	A_chr01_Startpos_in_parent=122769749 Startpos_here=185 Length=32
Achr01-1423_fwd	TCAGATGGATGCCAAACAAA	Achr01-1423_rev	TGGACAACTGTAATGGGCAA	148	A_chr01_Startpos_in_parent=122779722 Startpos_here=191 Length=20
Achr01-1424_fwd	TGAAATTGAATAGGGAAATGAGA	Achr01-1424_rev	TCAACTATCAGGGACTAATCGACA	149	A_chr01_Startpos_in_parent=12282779 Startpos_here=193 Length=15
Achr01-1425_fwd	TCCCGAACCACTTCTAAGCA	Achr01-1425_rev	CCCTAATCGGTATTCGTCGT	165	A_chr01_Startpos_in_parent=122830969 Startpos_here=193 Length=15
Achr01-1426_fwd	GTCTCCGACGTTTCACGATT	Achr01-1426_rev	TTAACTCGGTTTCGTGGTCC	164	A_chr01_Startpos_in_parent=122833315 Startpos_here=193 Length=16
Achr01-1427_fwd	TCGATTTAGTTCCTTATCTTCAACC	Achr01-1427_rev	AAATGAAGTTAAGAGTGCAATTTGT	236	A_chr01_Startpos_in_parent=122838628 Startpos_here=193 Length=16
Achr01-1428_fwd	TCGATTTAGTTCCTTATCTTCAACC	Achr01-1428_rev	AAATGAAGTTAAGAGTGCAATTTGT	236	A_chr01_Startpos_in_parent=122838706 Startpos_here=167 Length=67
Achr01-1429_fwd	GCACAGGTAGAAGGTCTGGC	Achr01-1429_rev	CCTTCCTTTCCCTTCCCTAC	237	A_chr01_Startpos_in_parent=12286276 Startpos_here=184 Length=34
Achr01-1430_fwd	TCGGAGGCAACATCACACTA	Achr01-1430_rev	CCGGGTTTGGAGTGTTACAA	171	A_chr01_Startpos_in_parent=122903901 Startpos_here=187 Length=27
Achr01-1431_fwd	ACCGAATACATGCACACCAA	Achr01-1431_rev	TCACAAATGGAGGTGAAGGA	201	A_chr01_Startpos_in_parent=122964133 Startpos_here=192 Length=17
Achr01-1432_fwd	TATGGCGAACTGTTGTGTGG	Achr01-1432_rev	ATCCTTGACCTCACCTGCAC	132	A_chr01_Startpos_in_parent=122995730 Startpos_here=190 Length=21
Achr01-1433_fwd	GGAGATAATTTCCTCAAGATTGC	Achr01-1433_rev	ATAATTTGGCCCGATCAGAA	163	A_chr01_Startpos_in_parent=123014681 Startpos_here=190 Length=21
Achr01-1434_fwd	CCAAACAGGTGAATATATGTAGGC	Achr01-1434_rev	GATGATTATTGTTAATTTCCGTTAAA	245	A_chr01_Startpos_in_parent=123051782 Startpos_here=190 Length=22
Achr01-1435_fwd	CCGGATTATAAGTTAGACCCTAATTC	Achr01-1435_rev	TTCAATGTTCGCTATCTTAGTATGTT	220	A_chr01_Startpos_in_parent=123052457 Startpos_here=193 Length=15
Achr01-1436_fwd	CCCGGGCCTAGAAATAAGTT	Achr01-1436_rev	TCTTTGGTCATAAGGTGCCC	128	A_chr01_Startpos_in_parent=123135042 Startpos_here=187 Length=28
Achr01-1437_fwd	AGTAATTGTAACGCCCGGAA	Achr01-1437_rev	GCCCACTCAACAAGGGTAAG	179	A_chr01_Startpos_in_parent=123154305 Startpos_here=193 Length=15
Achr01-1438_fwd	AAACACCAATAATAACAATGGCAA	Achr01-1438_rev	CCCTTTATTCATTTGGTTTCAA	243	A_chr01_Startpos_in_parent=123205062 Startpos_here=192 Length=17
Achr01-1439_fwd	TTTCTCTCTATTGCGAGAGCTT	Achr01-1439_rev	TTCTTCTGAATCACTCGTTTCTTT	250	A_chr01_Startpos_in_parent=123211675 Startpos_here=187 Length=28
Achr01-1440_fwd	TTTCTCTCTATTGCGAGAGCTT	Achr01-1440_rev	TTCTTCTGAATCACTCGTTTCTTT	250	A_chr01_Startpos_in_parent=123211707 Startpos_here=187 Length=27
Achr01-1441_fwd	TCCCGAACTTCAAAGAAATCA	Achr01-1441_rev	TCAAGTTCTCTCAAGATTCGCTC	250	A_chr01_Startpos_in_parent=123239509 Startpos_here=192 Length=18
Achr01-1442_fwd	GCGAATCTTGAGAGAACTTGAAA	Achr01-1442_rev	AAAGAATCCTCGCTTGCTCA	184	A_chr01_Startpos_in_parent=123239643 Startpos_here=191 Length=20
Achr01-1443_fwd	TCACGAAACTACGCGATCAG	Achr01-1443_rev	GAGGCCCGATAACACACTTT	212	A_chr01_Startpos_in_parent=123327094 Startpos_here=193 Length=15
Achr01-1444_fwd	GATCCACCATTTCGTTTGGT	Achr01-1444_rev	AATCGATGTCGATGAAAGCC	237	A_chr01_Startpos_in_parent=12333620 Startpos_here=192 Length=18
Achr01-1445_fwd	TCGGTCACCTTCCACAATTT	Achr01-1445_rev	TGAATCGCAACCAAATCAAA	247	A_chr01_Startpos_in_parent=123340042 Startpos_here=193 Length=15
Achr01-1446_fwd	AGGAATAACTCGCGAACGTG	Achr01-1446_rev	ACGTAGAAACCGCTCCTCCT	223	A_chr01_Startpos_in_parent=123344511 Startpos_here=190 Length=21
Achr01-1447_fwd	GATTGCCAACAATGAAAGCA	Achr01-1447_rev	TTTCACGGACTCAGGTTTGA	215	A_chr01_Startpos_in_parent=123348288 Startpos_here=193 Length=15
Achr01-1448_fwd	AAATAAATTGCGACAGAAAGAAA	Achr01-1448_rev	TTTGAAATTATGGCTTGAGAGTAA	208	A_chr01_Startpos_in_parent=123357791 Startpos_here=191 Length=19
Achr01-1449_fwd	AAGCTTGGAAATCCTAAAGGG	Achr01-1449_rev	AGCTTAGCCAGTGTCGGTGT	141	A_chr01_Startpos_in_parent=123386638 Startpos_here=193 Length=16
Achr01-1450_fwd	CACGTGATACGTCAAGTGTTAATG	Achr01-1450_rev	TGACCCTATCCATTTGCTTG	223	A_chr01_Startpos_in_parent=123388091 Startpos_here=193 Length=16
Achr01-1451_fwd	CTCAAGCGGTTGTGTTGTGT	Achr01-1451_rev	TTAGTGCGTTGGTGCATCTC	212	A_chr01_Startpos_in_parent=123398287 Startpos_here=191 Length=19
Achr01-1452_fwd	TTCCTATACCGTGGAGGTGG	Achr01-1452_rev	CCAATTCATTTGGTTCGTTG	133	A_chr01_Startpos_in_parent=123412884 Startpos_here=190 Length=21
Achr01-1453_fwd	TTTGAGAGAATTGCATTTGGA	Achr01-1453_rev	TCAGAGACTTATCAGCCGCA	232	A_chr01_Startpos_in_parent=123430879 Startpos_here=193 Length=15
Achr01-1454_fwd	CCTCCGCCCTTAACCATTAT	Achr01-1454_rev	AAGAACAGGCTGCAGAGGG	220	A_chr01_Startpos_in_parent=123437603 Startpos_here=193 Length=16
Achr01-1455_fwd	ACCCTCTGCAGCCTGTTCT	Achr01-1455_rev	CACCGGACATATGAGGCTCT	206	A_chr01_Startpos_in_parent=123437782 Startpos_here=193 Length=16
Achr01-1456_fwd	GAATTCCACTCAATCCAATTCAA	Achr01-1456_rev	ATGGGCTATTTCAGCATTGG	243	A_chr01_Startpos_in_parent=123439426 Startpos_here=193 Length=16
Achr01-1457_fwd	TGGATAAACAATAATACTAAATGCACA	Achr01-1457_rev	TGTCAACGCAGAAACAGATGA	241	A_chr01_Startpos_in_parent=123444214 Startpos_here=189 Length=24
Achr01-1458_fwd	GGAATAGGCCATACCCTAAAGC	Achr01-1458_rev	TGTGGGACAATGGACATGAG	226	A_chr01_Startpos_in_parent=123444612 Startpos_here=187 Length=27
Achr01-1459_fwd	CATTTGCATGTCGTCCTGTT	Achr01-1459_rev	TTGGCTGAGTTTGATATTCGG	238	A_chr01_Startpos_in_parent=123445303 Startpos_here=186 Length=29
Achr01-1460_fwd	TTCATCGAAGTCACCACCAG	Achr01-1460_rev	GAATTCACGAGCACCTAGCC	213	A_chr01_Startpos_in_parent=123447974 Startpos_here=193 Length=16
Achr01-1461_fwd	TCACTCGGCTTTGACTTGAA	Achr01-1461_rev	CAAACAACGGGATGACTGTG	193	A_chr01_Startpos_in_parent=123452259 Startpos_here=193 Length=15
Achr01-1462_fwd	CAGCACAGGTTTCCCTGTTT	Achr01-1462_rev	TTGTGGTGGTGGGCTTTAAC	230	A_chr01_Startpos_in_parent=123458046 Startpos_here=188 Length=26
Achr01-1463_fwd	CAGCACAGGTTTCCCTGTTT	Achr01-1463_rev	TTGTGGTGGTGGGCTTTAAC	230	A_chr01_Startpos_in_parent=123458160 Startpos_here=187 Length=27
Achr01-1464_fwd	TCGGTACACTCTGTTTGGGA	Achr01-1464_rev	ATCACAGGTGGGCATAGCAT	170	A_chr01_Startpos_in_parent=123460944 Startpos_here=191 Length=20
Achr01-1465_fwd	CAATTGGCCCATTAATTCAAA	Achr01-1465_rev	CGGAGATATTCCAATTACAAAGC	147	A_chr01_Startpos_in_parent=123467746 Startpos_here=193 Length=15
Achr01-1466_fwd	TGAACAGAGAGGATCAGAGGG	Achr01-1466_rev	CGCGCTTAGACTGGAACTCT	143	A_chr01_Startpos_in_parent=123469395 Startpos_here=184 Length=34
Achr01-1467_fwd	TGAACAGAGAGGATCAGAGGG	Achr01-1467_rev	CGCGCTTAGACTGGAACTCT	143	A_chr01_Startpos_in_parent=123469433 Startpos_here=185 Length=31
Achr01-1468_fwd	GTGCAGCAGATGGCAAGTAA	Achr01-1468_rev	GGCATCTGCGTAGAGGAGTC	222	A_chr01_Startpos_in_parent=123475511 Startpos_here=191 Length=19
Achr01-1469_fwd	CAAGTTGCAAGCCACATGTTA	Achr01-1469_rev	AGGCACATTCACATCACAGC	184	A_chr01_Startpos_in_parent=123487783 Startpos_here=192 Length=17
Achr01-1470_fwd	TCTTTCATTTGTCGCTGCAC	Achr01-1470_rev	GAACGAGCTAGATTGAATTGTGA	172	A_chr01_Startpos_in_parent=123496953 Startpos_here=193 Length=16
Achr01-1471_fwd	TCGTCACAAATTCATCCTTCC	Achr01-1471_rev	GGCAAACTCTCAACAATTAAATCA	173	A_chr01_Startpos_in_parent=123501114 Startpos_here=193 Length=15
Achr01-1472_fwd	TGCATTGTTTCGACATTCAA	Achr01-1472_rev	GAATCGTGTTTGCTATGAAATTG	250	A_chr01_Startpos_in_parent=123503685 Startpos_here=192 Length=17
Achr01-1473_fwd	CACTTTGCGTATGAGCTTAAGAA	Achr01-1473_rev	GGCGTTCAAAGCAAATCAAT	163	A_chr01_Startpos_in_parent=123509494 Startpos_here=192 Length=18
Achr01-1474_fwd	TTAGCATTAAATGAGGCGGC	Achr01-1474_rev	TTTAAACTCCTGAAACCCTATCTTT	237	A_chr01_Startpos_in_parent=123512889 Startpos_here=190 Length=21
Achr01-1475_fwd	AACCGAAGGGAATTGATTGA	Achr01-1475_rev	GGCATGCCATCTATATTCGAC	192	A_chr01_Startpos_in_parent=123513610 Startpos_here=192 Length=18
Achr01-1476_fwd	CCCAGTTGCTCATTCTTCTTC	Achr01-1476_rev	CAGCGGCTGCTAAAGACATA	193	A_chr01_Startpos_in_parent=123524282 Startpos_here=188 Length=26
Achr01-1477_fwd	TTCCTTCATTGCAGCAACAC	Achr01-1477_rev	AGGAGGAGGTGGATCTTGTG	243	A_chr01_Startpos_in_parent=123584946 Startpos_here=193 Length=15
Achr01-1478_fwd	CATCTTCTTGCTTGCTTCCC	Achr01-1478_rev	ATGCAAACAACAATGCCAAA	214	A_chr01_Startpos_in_parent=123594148 Startpos_here=193 Length=15
Achr01-1479_fwd	TTTGCCTGTGAACAAGGGTT	Achr01-1479_rev	GCTTCTGTTCTCCATCCACC	204	A_chr01_Startpos_in_parent=123596720 Startpos_here=192 Length=17
Achr01-1480_fwd	TTCTGACACGATTTGGGTAGC	Achr01-1480_rev	AAAGGTAAGTTAGATGCAAATTTAATG	218	A_chr01_Startpos_in_parent=123602566 Startpos_here=192 Length=18
Achr01-1481_fwd	GCCTCCAAAGGACAATCTGA	Achr01-1481_rev	AACAGTTGTGGGATCTTGCC	238	A_chr01_Startpos_in_parent=123605223 Startpos_here=193 Length=15
Achr01-1482_fwd	TGGGTTTGGATGAGTGTTGA	Achr01-1482_rev	TTGGTTGTTTCCATGGGTTT	217	A_chr01_Startpos_in_parent=123610281 Startpos_here=193 Length=16
Achr01-1483_fwd	TTTAAGGAGTGTTGTTAACGTGG	Achr01-1483_rev	AAACAAGCATTGACCGACTATAA	210	A_chr01_Startpos_in_parent=123611057 Startpos_here=193 Length=15
Achr01-1484_fwd	GGCCAAATGTTGGCATGTA	Achr01-1484_rev	TTCCATCATTCAACCATTTCAA	134	A_chr01_Startpos_in_parent=123626412 Startpos_here=191 Length=19
Achr01-1485_fwd	CCTGTTCCGGTGATGAATAC	Achr01-1485_rev	TGACTGAGGCAATATGAAATAACC	250	A_chr01_Startpos_in_parent=123628220 Startpos_here=191 Length=19
Achr01-1486_fwd	GTCATGGGATTCCATCCATC	Achr01-1486_rev	CGAAGATCCTAACGAGAGGAAG	236	A_chr01_Startpos_in_parent=123634100 Startpos_here=188 Length=25
Achr01-1487_fwd	CACTCGGACACAACAATGCT	Achr01-1487_rev	CCTTGCATCTCCAATCAGGT	232	A_chr01_Startpos_in_parent=123644534 Startpos_here=193 Length=15
Achr01-1488_fwd	CACTCGGACACAACAATGCT	Achr01-1488_rev	CCTTGCATCTCCAATCAGGT	232	A_chr01_Startpos_in_parent=123644619 Startpos_here=191 Length=19
Achr01-1489_fwd	AAACCAAACCCTTATCCTCAC	Achr01-1489_rev	GAGGGACTGAGCGGTAACTG	175	A_chr01_Startpos_in_parent=123658596 Startpos_here=193 Length=15
Achr01-1490_fwd	TAGGTAAGGGCCAGCTTTGA	Achr01-1490_rev	AGGTTTCGTGCCTTGAAGAA	166	A_chr01_Startpos_in_parent=123660246 Startpos_here=193 Length=16
Achr01-1491_fwd	GAATTCTAAAGTGCCACCATGA	Achr01-1491_rev	TTGCTGAAGTGGGTTGACCT	249	A_chr01_Startpos_in_parent=123660651 Startpos_here=193 Length=15
Achr01-1492_fwd	TTGTCTTCCGGGATCATTGT	Achr01-1492_rev	CTCCAGCGATAACAACGAGG	250	A_chr01_Startpos_in_parent=123671178 Startpos_here=193 Length=15
Achr01-1493_fwd	AACCAACCATCACCCACCTA	Achr01-1493_rev	AGCATCGAAACTTTGATCGG	245	A_chr01_Startpos_in_parent=123674748 Startpos_here=192 Length=17
Achr01-1494_fwd	AACCAACCATCACCCACCTA	Achr01-1494_rev	AGCATCGAAACTTTGATCGG	245	A_chr01_Startpos_in_parent=123674765 Startpos_here=192 Length=17
Achr01-1495_fwd	GTGGCTTGCCGTTACACTTT	Achr01-1495_rev	TCACAACAATCTCATCCTCCTC	235	A_chr01_Startpos_in_parent=123679526 Startpos_here=188 Length=25
Achr01-1496_fwd	TGGAGGAGGATGAGATTGTTG	Achr01-1496_rev	TGTCGCAACGAAAGAGTCAA	215	A_chr01_Startpos_in_parent=123679606 Startpos_here=192 Length=18
Achr01-1497_fwd	GAAGGATGCATATTTCTCTCAAG	Achr01-1497_rev	GGAATGGTTGGATGGATCAG	177	A_chr01_Startpos_in_parent=123681035 Startpos_here=193 Length=16
Achr01-1498_fwd	ACAGTTGTTGAAGGAACGGG	Achr01-1498_rev	CCTCCACCTCCCGATATACA	227	A_chr01_Startpos_in_parent=123681478 Startpos_here=192 Length=17
Achr01-1499_fwd	CGTAAGAATAGTTTAGGTTGGAATCA	Achr01-1499_rev	TTCCGAGGAGTTAGCGGTTA	170	A_chr01_Startpos_in_parent=123687046 Startpos_here=193 Length=15
Achr01-1500_fwd	ATGCATGAGGGCATACACTG	Achr01-1500_rev	TGCAAAGCCACGAGATATTG	171	A_chr01_Startpos_in_parent=123687932 Startpos_here=193 Length=16
Achr01-1501_fwd	ATCCCTAGCAGAGCAAGCAG	Achr01-1501_rev	ATGCTTGAGCCTTTCATGCT	169	A_chr01_Startpos_in_parent=123712412 Startpos_here=181 Length=40
Achr01-1502_fwd	GTCTGGATTCGGATCACGTT	Achr01-1502_rev	GGAAGGACCAGTTGCAGTTT	250	A_chr01_Startpos_in_parent=123714111 Startpos_here=188 Length=25
Achr01-1503_fwd	TCGGCAAGTTGGTACAGAGA	Achr01-1503_rev	TAGGAGATGCAAATGGCAAA	153	A_chr01_Startpos_in_parent=123715661 Startpos_here=193 Length=16
Achr01-1504_fwd	GCGTACCGATCGTTTCAGTC	Achr01-1504_rev	CCTAAATGAAGTAAACTCGACCG	206	A_chr01_Startpos_in_parent=123716678 Startpos_here=189 Length=23
Achr01-1505_fwd	TTTAGCTCGATTGGCATGG	Achr01-1505_rev	TTGCCACACCAAACACTACG	133	A_chr01_Startpos_in_parent=123716971 Startpos_here=193 Length=15
Achr01-1506_fwd	TGATCAAGTCCGTTCATATTTACAA	Achr01-1506_rev	GACTTGTTCAGGCTTAAAGATTTATT	248	A_chr01_Startpos_in_parent=123719584 Startpos_here=191 Length=20
Achr01-1507_fwd	ACCAAACAACGCCTTACCTG	Achr01-1507_rev	TTGTTTCAATTTAACGTCGGAA	179	A_chr01_Startpos_in_parent=123733007 Startpos_here=191 Length=19
Achr01-1508_fwd	CCAGGAATTTGAATTGCACC	Achr01-1508_rev	TCAGGACGGACTTAGCAGGT	126	A_chr01_Startpos_in_parent=123741528 Startpos_here=188 Length=25
Achr01-1509_fwd	AGCATACCATCCAAGGACTTT	Achr01-1509_rev	TCTGACACAAGTTTGAAGGAACA	233	A_chr01_Startpos_in_parent=123748411 Startpos_here=193 Length=15
Achr01-1510_fwd	CCCATATTGATTGTTTGCCC	Achr01-1510_rev	TGGTTTGTATTCGGATGATGC	200	A_chr01_Startpos_in_parent=123751564 Startpos_here=192 Length=17
Achr01-1511_fwd	ACAATCAATCTATACATCACGAAAGT	Achr01-1511_rev	AAAGGGTTGGCAAATGTCATA	211	A_chr01_Startpos_in_parent=123763152 Startpos_here=188 Length=26
Achr01-1512_fwd	GAAAGAGGGTTAAGTGGGACC	Achr01-1512_rev	TAAAGGAGGACCGTTGATGG	136	A_chr01_Startpos_in_parent=123767511 Startpos_here=190 Length=21
Achr01-1513_fwd	CGCCATCACTTCCCTTTCTA	Achr01-1513_rev	AAGTGCCTTTGCTTCGGTTA	246	A_chr01_Startpos_in_parent=123768577 Startpos_here=192 Length=17
Achr01-1514_fwd	AGCTTCAGTTCAATCGCCTT	Achr01-1514_rev	AACCCAAAGGAACAACAACG	231	A_chr01_Startpos_in_parent=123770557 Startpos_here=193 Length=16
Achr01-1515_fwd	TTAACCTTCGACATCATTCTGTT	Achr01-1515_rev	GTCGTCGTGAAGCACGTTT	194	A_chr01_Startpos_in_parent=1237712 Startpos_here=187 Length=28
Achr01-1516_fwd	GGCAAAGATTGGTTACCTCG	Achr01-1516_rev	TCTTCAGCTAAAGCATCGCA	235	A_chr01_Startpos_in_parent=123780988 Startpos_here=192 Length=17
Achr01-1517_fwd	GTTTCGGGTTTAAGCGACAA	Achr01-1517_rev	TAAGCCCAAAGGTGGTTCAA	208	A_chr01_Startpos_in_parent=123788355 Startpos_here=190 Length=22
Achr01-1518_fwd	TCTGTCAACACATTGGATCCTT	Achr01-1518_rev	TTTCAAGCTGAATCGAACCC	154	A_chr01_Startpos_in_parent=123794455 Startpos_here=193 Length=16
Achr01-1519_fwd	TTTGATTGCCCGAGAGACTT	Achr01-1519_rev	TGAAGAACATGGGAAGAGCA	178	A_chr01_Startpos_in_parent=123797966 Startpos_here=193 Length=16
Achr01-1520_fwd	GACGCATTCCCTATTCCCTT	Achr01-1520_rev	ACCTCCTCCTAGCGTCATCA	239	A_chr01_Startpos_in_parent=123801151 Startpos_here=192 Length=18
Achr01-1521_fwd	CGGAAGCGAGTTCTCCTATG	Achr01-1521_rev	CGTCGCTTATGGGAGAGAAC	173	A_chr01_Startpos_in_parent=123801484 Startpos_here=191 Length=20
Achr01-1522_fwd	TTGAGGTCATTAAGCTTGTAATATGAG	Achr01-1522_rev	CCATCCATATGTAATGAACCAA	250	A_chr01_Startpos_in_parent=123805185 Startpos_here=192 Length=18
Achr01-1523_fwd	GGACCATGTTCAGGATCATTT	Achr01-1523_rev	GGAGTCAGCTTGGCTCCATA	220	A_chr01_Startpos_in_parent=123806208 Startpos_here=193 Length=15
Achr01-1524_fwd	CTCATCCGAAGCTGACTGGT	Achr01-1524_rev	CCTCCTTCATTCATTTGCATC	198	A_chr01_Startpos_in_parent=123806549 Startpos_here=192 Length=17
Achr01-1525_fwd	ACTCACCACCCTCTCCCTTT	Achr01-1525_rev	GTTTATGAGTGGCAGCAGCA	156	A_chr01_Startpos_in_parent=123807141 Startpos_here=192 Length=17
Achr01-1526_fwd	TCATTCCTAATATTTCAAAGGCG	Achr01-1526_rev	TTCCACCGCAAGTAATAGCA	217	A_chr01_Startpos_in_parent=123809073 Startpos_here=193 Length=16
Achr01-1527_fwd	GCCATTTGTATGGTTTATGTTTGA	Achr01-1527_rev	GGCACCTCAAACGACAATTT	161	A_chr01_Startpos_in_parent=123862822 Startpos_here=193 Length=15
Achr01-1528_fwd	AATAACCTCAATGGCCCGAC	Achr01-1528_rev	GAGTTTCCAAGTCTCGACCG	210	A_chr01_Startpos_in_parent=123897130 Startpos_here=193 Length=16
Achr01-1529_fwd	CCATTTGCTAGCCTTTACGG	Achr01-1529_rev	GCATGGAGCCGTAACAATTT	146	A_chr01_Startpos_in_parent=123899771 Startpos_here=185 Length=32
Achr01-1530_fwd	CCATTTGCTAGCCTTTACGG	Achr01-1530_rev	GCATGGAGCCGTAACAATTT	146	A_chr01_Startpos_in_parent=123899836 Startpos_here=193 Length=15
Achr01-1531_fwd	CGGTAGGAGCTAGCTGTCGT	Achr01-1531_rev	ACTTTGCAGTTTGCTGGACC	219	A_chr01_Startpos_in_parent=123901392 Startpos_here=192 Length=17
Achr01-1532_fwd	GATGCTGGAAAGAGTTGACCA	Achr01-1532_rev	TTACGCTAACTCAGCGGGAT	159	A_chr01_Startpos_in_parent=123903815 Startpos_here=193 Length=15
Achr01-1533_fwd	CCACAAACCTCGAATATGTATCA	Achr01-1533_rev	CTTTAGCCATCCATCGAAGC	140	A_chr01_Startpos_in_parent=123904643 Startpos_here=191 Length=19
Achr01-1534_fwd	GTCCGGTCCTCTCATCTTTG	Achr01-1534_rev	TGTCGACTTTGAAGTGTGGTCT	246	A_chr01_Startpos_in_parent=123905548 Startpos_here=193 Length=15
Achr01-1535_fwd	ACCACTCCACACATGCCATA	Achr01-1535_rev	CCCTCATGGACAGAGTGGTT	198	A_chr01_Startpos_in_parent=123907930 Startpos_here=187 Length=28
Achr01-1536_fwd	TCTTTGTCTTCCAAGCCATGT	Achr01-1536_rev	CCAGGAATATGTTTATAGGTGAGG	232	A_chr01_Startpos_in_parent=123910980 Startpos_here=193 Length=16
Achr01-1537_fwd	AACCACAGCTCTGTCCGAAG	Achr01-1537_rev	TGTTTATCCTTCGGTTTGCC	214	A_chr01_Startpos_in_parent=123916907 Startpos_here=189 Length=23
Achr01-1538_fwd	GTCCATGCAAGACCCAGAGT	Achr01-1538_rev	TTTCCCGGAAGGGTTTCTAC	233	A_chr01_Startpos_in_parent=123920311 Startpos_here=190 Length=22
Achr01-1539_fwd	GGAGTGTAGTAAGATTGAAACACCTT	Achr01-1539_rev	TTGTTAGAATTAAGTGACCCGAA	183	A_chr01_Startpos_in_parent=123920598 Startpos_here=190 Length=22
Achr01-1540_fwd	TTGAGTCTGGGTTCGGGTAG	Achr01-1540_rev	TCGCCAGAACCTTCTCTCTC	211	A_chr01_Startpos_in_parent=124041307 Startpos_here=192 Length=18
Achr01-1541_fwd	CCCTTGTTAGAAAGCTCATGC	Achr01-1541_rev	TTTGGTGGGTTTGGTGACTA	228	A_chr01_Startpos_in_parent=124246472 Startpos_here=191 Length=20
Achr01-1542_fwd	GGGTTGAAAGAGACTGTGAGG	Achr01-1542_rev	AAAGAGAAAGGATGGATAGACATTT	192	A_chr01_Startpos_in_parent=12424710 Startpos_here=189 Length=24
Achr01-1543_fwd	ATTCAGCAACCCAAACCAAG	Achr01-1543_rev	GGGTCAACTTTCACAGCCAT	222	A_chr01_Startpos_in_parent=124248281 Startpos_here=193 Length=16
Achr01-1544_fwd	AAATGGTTTGATGTGACGCA	Achr01-1544_rev	GCCAGGCTTCCAATAACATC	236	A_chr01_Startpos_in_parent=124316886 Startpos_here=192 Length=18
Achr01-1545_fwd	CCCAGGCACTAACCCACTAC	Achr01-1545_rev	AAAGGATATGTGTTTGAATGTGTTC	182	A_chr01_Startpos_in_parent=12433219 Startpos_here=193 Length=16
Achr01-1546_fwd	TAGTCAAACGTTGCACCGAA	Achr01-1546_rev	TGGTGTGTTGAGGAGGTTGA	229	A_chr01_Startpos_in_parent=124366039 Startpos_here=190 Length=21
Achr01-1547_fwd	TGACAGGAAGTAATATAAATCTGAGCA	Achr01-1547_rev	TTTGATTCCAAAGCCGATAA	149	A_chr01_Startpos_in_parent=124370428 Startpos_here=192 Length=17
Achr01-1548_fwd	ACGAGATTCTCCTTAATCACATTT	Achr01-1548_rev	CTCCACAAACGTCGGAGATT	125	A_chr01_Startpos_in_parent=124390728 Startpos_here=193 Length=16
Achr01-1549_fwd	AAGCTATGCCCAATACCACA	Achr01-1549_rev	CCATTTCCATTACATGAAGCA	237	A_chr01_Startpos_in_parent=124391576 Startpos_here=175 Length=51
Achr01-1550_fwd	TCGATTGCTCGATAACCTTTG	Achr01-1550_rev	TCGGTCAAGAATGGGTCTTAG	239	A_chr01_Startpos_in_parent=124535608 Startpos_here=189 Length=24
Achr01-1551_fwd	TGCAGAGTAGTCCTTGCACTTT	Achr01-1551_rev	CCAATTCCAGCAACGGATAC	241	A_chr01_Startpos_in_parent=124542611 Startpos_here=191 Length=19
Achr01-1552_fwd	AGCACGGACGATTAAAGCAT	Achr01-1552_rev	GACCTAGTTGCAACGATCTCAA	244	A_chr01_Startpos_in_parent=124579724 Startpos_here=193 Length=15
Achr01-1553_fwd	CAAGCTTGAAGTCTATGTCCGA	Achr01-1553_rev	AATTGACCAGCAACTCCTGC	186	A_chr01_Startpos_in_parent=124658156 Startpos_here=188 Length=26
Achr01-1554_fwd	CAAGTTTAGGTACCCACGTGAA	Achr01-1554_rev	TTGCAAGCATGATTGAGGTC	133	A_chr01_Startpos_in_parent=124664516 Startpos_here=187 Length=28
Achr01-1555_fwd	CGTTTAAAGATTGGAAGTGCC	Achr01-1555_rev	TGGTTCAATCCAGCAGAGAA	164	A_chr01_Startpos_in_parent=124668828 Startpos_here=189 Length=24
Achr01-1556_fwd	GAGGATGATGGAAAGACGGA	Achr01-1556_rev	AATCAGAACCCGAAGCCTG	130	A_chr01_Startpos_in_parent=124671431 Startpos_here=193 Length=16
Achr01-1557_fwd	CAGCTGCACCGTGTAAAGAG	Achr01-1557_rev	AACTCCGAGGATTGGTTTCC	234	A_chr01_Startpos_in_parent=124675062 Startpos_here=193 Length=15
Achr01-1558_fwd	AATTTGAATGTAGCTGCCCG	Achr01-1558_rev	CCCTTTATATATGAGGCATGAACA	235	A_chr01_Startpos_in_parent=124676855 Startpos_here=193 Length=16
Achr01-1559_fwd	AGCCTGATTCGGCTTGACT	Achr01-1559_rev	GGTTAAACATTCCGTGGATTC	249	A_chr01_Startpos_in_parent=124677516 Startpos_here=192 Length=18
Achr01-1560_fwd	TTGCTCTGTTTATCCAATTTAGAA	Achr01-1560_rev	AACCTTATGAGTTCAAATCCTTGC	219	A_chr01_Startpos_in_parent=124694594 Startpos_here=191 Length=20
Achr01-1561_fwd	CATTTATAATTTGTCCCTTCCATTT	Achr01-1561_rev	ACACACACACACACACACACAC	240	A_chr01_Startpos_in_parent=124708324 Startpos_here=190 Length=22
Achr01-1562_fwd	CTGAAGCTTCCATGGCTAGG	Achr01-1562_rev	AAGCATGAATAGTCATCATTGAAA	156	A_chr01_Startpos_in_parent=12471423 Startpos_here=192 Length=18
Achr01-1563_fwd	TGTTACCACAGATCAAGCCAAG	Achr01-1563_rev	GCAAACATGAGTTAGATGGTTGA	219	A_chr01_Startpos_in_parent=1247366 Startpos_here=189 Length=24
Achr01-1564_fwd	CCGTGGGTATGCCTCTCTTA	Achr01-1564_rev	TGGCTTAGCTTTCCCATGTT	224	A_chr01_Startpos_in_parent=124741245 Startpos_here=181 Length=40
Achr01-1565_fwd	GCGTCCACATTAAGCTTTACAA	Achr01-1565_rev	TTCCTCCTCATTCTACTCTAGCC	249	A_chr01_Startpos_in_parent=124745470 Startpos_here=192 Length=17
Achr01-1566_fwd	AATTGCATAAGGCCTTCGTTT	Achr01-1566_rev	TTGCATGGGATTCAAGATGA	243	A_chr01_Startpos_in_parent=124746971 Startpos_here=191 Length=20
Achr01-1567_fwd	TGGGCAGTTCAGGTAGAACC	Achr01-1567_rev	CAGACCCATCATTCTCTTCCA	186	A_chr01_Startpos_in_parent=124750785 Startpos_here=184 Length=34
Achr01-1568_fwd	TCACATATCATGGATGTGTTATAATTT	Achr01-1568_rev	TCGGGACCGACTATTTAATTT	212	A_chr01_Startpos_in_parent=124769823 Startpos_here=193 Length=15
Achr01-1569_fwd	GTTGCTTCCAATGAAGTGGG	Achr01-1569_rev	ATGCACCACAATGGCTAACA	198	A_chr01_Startpos_in_parent=124778233 Startpos_here=191 Length=19
Achr01-1570_fwd	TTGAACCAAAGTTGAATTGGC	Achr01-1570_rev	GGACACGAGTGTTAGGTTGTTG	221	A_chr01_Startpos_in_parent=1247910 Startpos_here=192 Length=18
Achr01-1571_fwd	CTGAAGCTTCCATGGCTAGG	Achr01-1571_rev	GCATGAATAGTCATCATTGGAAA	141	A_chr01_Startpos_in_parent=12479265 Startpos_here=190 Length=22
Achr01-1572_fwd	TTCACCGTTTCTATCTTTGAGAA	Achr01-1572_rev	CATTTCGGGTGTTAAACTTACAA	210	A_chr01_Startpos_in_parent=124803268 Startpos_here=193 Length=15
Achr01-1573_fwd	AAAGAGAGCCAACTTCATCCA	Achr01-1573_rev	GCCATCTTTAATCACCTCAACC	232	A_chr01_Startpos_in_parent=124805021 Startpos_here=193 Length=15
Achr01-1574_fwd	CACAGCCGTGTGAGCACTAT	Achr01-1574_rev	CATGCTTACATGCAACCAATTT	173	A_chr01_Startpos_in_parent=124807970 Startpos_here=193 Length=15
Achr01-1575_fwd	GAAATCGGTTGCAAGTAAGCA	Achr01-1575_rev	GAACCCAACCACATGTAATGC	240	A_chr01_Startpos_in_parent=124810500 Startpos_here=191 Length=19
Achr01-1576_fwd	GCATGCTTTGACTGGTATTGTC	Achr01-1576_rev	GCGAATCATATCAATCATGTAGC	159	A_chr01_Startpos_in_parent=124813364 Startpos_here=185 Length=31
Achr01-1577_fwd	TTTCTTTCAATTGAGTCCTAAACAA	Achr01-1577_rev	TCGTATTTAAACATACAAAGCAGTAAA	237	A_chr01_Startpos_in_parent=124824173 Startpos_here=190 Length=22
Achr01-1578_fwd	TGGAGTTTGATGCTCTTGGA	Achr01-1578_rev	CCCTGCTGCAAACATAGTGA	164	A_chr01_Startpos_in_parent=124854147 Startpos_here=191 Length=20
Achr01-1579_fwd	AGGCCATTGTCCTTTCCTTT	Achr01-1579_rev	AAATTGCATTGCGTCCAGTT	195	A_chr01_Startpos_in_parent=124855904 Startpos_here=192 Length=17
Achr01-1580_fwd	AATTGCACTGACCAATTTATGA	Achr01-1580_rev	ATGTGGCTAAGAAACGTGGG	193	A_chr01_Startpos_in_parent=124870836 Startpos_here=188 Length=26
Achr01-1581_fwd	GAATCAAAGCACCATTTCAGG	Achr01-1581_rev	TGGAAACTGAAACCTCAATCC	188	A_chr01_Startpos_in_parent=124874793 Startpos_here=193 Length=16
Achr01-1582_fwd	CAACTTGCGCGATCAGATTA	Achr01-1582_rev	TTTGCATCTATTAATTTCTATGTTTGA	160	A_chr01_Startpos_in_parent=124885999 Startpos_here=189 Length=24
Achr01-1583_fwd	ATCACGCAACAAGGTTCACA	Achr01-1583_rev	AGGTTCTTCGCAAACTTCAAA	215	A_chr01_Startpos_in_parent=124886984 Startpos_here=192 Length=17
Achr01-1584_fwd	TGTTTGCTGTTGTTTCCTTGA	Achr01-1584_rev	GCAAAGTGCAATCCGATTCT	190	A_chr01_Startpos_in_parent=124894005 Startpos_here=187 Length=28
Achr01-1585_fwd	TGCATTTCATAAGTTGTAATCCG	Achr01-1585_rev	CACAACACCAACTTGTAAAGGG	250	A_chr01_Startpos_in_parent=124905140 Startpos_here=193 Length=16
Achr01-1586_fwd	TGAATTGCTAAACATCTAATGCAAA	Achr01-1586_rev	TGTTAAGATCATCAGTAAATTGCTAAA	207	A_chr01_Startpos_in_parent=124912915 Startpos_here=191 Length=19
Achr01-1587_fwd	AACACAAGCAAGAATCTGCAA	Achr01-1587_rev	CGAATCAACTGTCGGACCAT	193	A_chr01_Startpos_in_parent=124926959 Startpos_here=189 Length=24
Achr01-1588_fwd	AACTTGCCACATTGGATGAA	Achr01-1588_rev	AAAGGATTGCCTGTTTGTTTG	250	A_chr01_Startpos_in_parent=124933585 Startpos_here=163 Length=75
Achr01-1589_fwd	ACTGTCGTCACACACCCAAA	Achr01-1589_rev	TGAAATCTGAAATCGTATGAGATCC	246	A_chr01_Startpos_in_parent=124942129 Startpos_here=190 Length=22
Achr01-1590_fwd	ACGCAAATTGATCCTTAATCA	Achr01-1590_rev	TGTGAGAGATAAATTCAAGGTATTGAC	244	A_chr01_Startpos_in_parent=124948659 Startpos_here=193 Length=16
Achr01-1591_fwd	CAACCCAATTCTAATTCTGTTAAGG	Achr01-1591_rev	CTATCCACAGTGAATGCGTTT	227	A_chr01_Startpos_in_parent=124952239 Startpos_here=193 Length=15
Achr01-1592_fwd	TGAATGGGATACCAAAGCAA	Achr01-1592_rev	TTTAAAGTTAGATGACTTTGAGATGG	144	A_chr01_Startpos_in_parent=124979733 Startpos_here=193 Length=16
Achr01-1593_fwd	GGGTTCGGATCTCAAGTGTT	Achr01-1593_rev	TACGCCCGAAGAGTCAGTTT	228	A_chr01_Startpos_in_parent=124981263 Startpos_here=188 Length=26
Achr01-1594_fwd	TGCAACATCTCTAGCGCATT	Achr01-1594_rev	TGAGTATGCATTGGTATCAGCC	232	A_chr01_Startpos_in_parent=124981576 Startpos_here=184 Length=33
Achr01-1595_fwd	TTTGTTCATCCCAACAAACA	Achr01-1595_rev	TGTCCTTCATTATTGTCTACACCC	203	A_chr01_Startpos_in_parent=124992566 Startpos_here=189 Length=24
Achr01-1596_fwd	AGTTCCAACGGGTTTCCTCT	Achr01-1596_rev	TGGTATCATTGCCGAGGACT	181	A_chr01_Startpos_in_parent=124995825 Startpos_here=177 Length=48
Achr01-1597_fwd	AAAGCACACGTGGATTGTCA	Achr01-1597_rev	CCTATAAGCGTTAATGGCTACGA	216	A_chr01_Startpos_in_parent=125001331 Startpos_here=192 Length=17
Achr01-1598_fwd	ATGGGAAAGAGTGGTGGTTG	Achr01-1598_rev	CTAGGCCACTGTGAAGCAAA	219	A_chr01_Startpos_in_parent=125004428 Startpos_here=190 Length=21
Achr01-1599_fwd	TTGAACCGAACTAACCGATTT	Achr01-1599_rev	AACTATGACACTTGACAAATTGTTGAC	145	A_chr01_Startpos_in_parent=125006614 Startpos_here=193 Length=16
Achr01-1600_fwd	CCAAATCACACTACATACTTCATCC	Achr01-1600_rev	TTTGATGCGTGTGTTTGGTTA	133	A_chr01_Startpos_in_parent=125013312 Startpos_here=192 Length=18
Achr01-1601_fwd	TCAATGCTCTTCACGTTTGC	Achr01-1601_rev	ATCGAATGGGCCACTTTATG	208	A_chr01_Startpos_in_parent=1250137 Startpos_here=193 Length=15
Achr01-1602_fwd	CCACTTACACCACGTTTGGG	Achr01-1602_rev	TCTATTCCATTCAACTAAACACAAGAA	151	A_chr01_Startpos_in_parent=125034168 Startpos_here=193 Length=15
Achr01-1603_fwd	AAGGAGGATTCATCACTTTCCA	Achr01-1603_rev	CCATAAGGAGACGATAATGACAAA	198	A_chr01_Startpos_in_parent=1250400 Startpos_here=187 Length=28
Achr01-1604_fwd	TCAGACACATACTTGTACCTACCACTT	Achr01-1604_rev	GCAAAGGGAAGCCAGTCATA	241	A_chr01_Startpos_in_parent=125049817 Startpos_here=190 Length=22
Achr01-1605_fwd	CCAAGCAACATCATTCCCTT	Achr01-1605_rev	GAGAGAGATTGCATGTCAAGGTT	176	A_chr01_Startpos_in_parent=125064514 Startpos_here=187 Length=27
Achr01-1606_fwd	CCAAGCAACATCATTCCCTT	Achr01-1606_rev	GAGAGAGATTGCATGTCAAGGTT	176	A_chr01_Startpos_in_parent=125064587 Startpos_here=193 Length=15
Achr01-1607_fwd	GGGACATAACTACCCAAATGGA	Achr01-1607_rev	TGGAATTAGTTGCCTATTCCAAC	235	A_chr01_Startpos_in_parent=125070374 Startpos_here=193 Length=15
Achr01-1608_fwd	TAGGCACTGGACACGAGTTT	Achr01-1608_rev	CAAATTATGGGCAGATCCAAA	250	A_chr01_Startpos_in_parent=125091476 Startpos_here=192 Length=17
Achr01-1609_fwd	AAATTTGGGTTTAAGCCCTTT	Achr01-1609_rev	TCCGTAGCTTCGCCACTATT	224	A_chr01_Startpos_in_parent=1251054 Startpos_here=188 Length=26
Achr01-1610_fwd	TGTCAAGAAGATGAGGTTTAGGG	Achr01-1610_rev	TCAAGCAGATAAAGGCAAACAA	188	A_chr01_Startpos_in_parent=125124169 Startpos_here=193 Length=15
Achr01-1611_fwd	CCCAAGTAAACCCAAATTTCA	Achr01-1611_rev	CCAATTTGAGCCCATGATTC	247	A_chr01_Startpos_in_parent=125134951 Startpos_here=189 Length=24
Achr01-1612_fwd	TTTCACCTGGACAATTGTTTG	Achr01-1612_rev	GCCTAGCAAACGTGCCTAAA	217	A_chr01_Startpos_in_parent=125148350 Startpos_here=193 Length=16
Achr01-1613_fwd	AATAGCAATGGCAATATTAACAAA	Achr01-1613_rev	CATGCTTTACTATAAATCTGCCTTCA	130	A_chr01_Startpos_in_parent=125154140 Startpos_here=187 Length=28
Achr01-1614_fwd	GAAGGCAGATTTATAGTAAAGCATGTA	Achr01-1614_rev	TCCTTCCAATCTTTAATAATCTTTCA	247	A_chr01_Startpos_in_parent=125154253 Startpos_here=192 Length=17
Achr01-1615_fwd	GAAGGCAGATTTATAGTAAAGCATGTA	Achr01-1615_rev	TCCTTCCAATCTTTAATAATCTTTCA	247	A_chr01_Startpos_in_parent=125154292 Startpos_here=189 Length=23
Achr01-1616_fwd	TGGAAGGATGATAAATAAAGGAATG	Achr01-1616_rev	TTTACTCATTTGCTCGTTCGT	158	A_chr01_Startpos_in_parent=125154491 Startpos_here=155 Length=91
Achr01-1617_fwd	TTAGGCCCTCTCTCATTCCC	Achr01-1617_rev	ATTCAAACGTGCCAAAGTCC	242	A_chr01_Startpos_in_parent=125155327 Startpos_here=185 Length=32
Achr01-1618_fwd	TCCACCACTTTGCCTTTACC	Achr01-1618_rev	GGTGTTTGGAAGGGTTTGAG	203	A_chr01_Startpos_in_parent=125190386 Startpos_here=191 Length=20
Achr01-1619_fwd	TTCAATGCTTGTACATTAACTATGAGA	Achr01-1619_rev	TTGGCATCAAGTTATCACCTC	200	A_chr01_Startpos_in_parent=125228671 Startpos_here=186 Length=30
Achr01-1620_fwd	CAAGCTCGACCAGACCAAA	Achr01-1620_rev	GCCCATGCACACCTCTACTT	190	A_chr01_Startpos_in_parent=125229712 Startpos_here=187 Length=27
Achr01-1621_fwd	CGACCCAGTCCAAATTCACT	Achr01-1621_rev	TGACAAGTAAACCCAGGTCG	245	A_chr01_Startpos_in_parent=125230108 Startpos_here=188 Length=26
Achr01-1622_fwd	AACCGAAGTCAGCAACCCTA	Achr01-1622_rev	TGGTGGTGTGAATTGTTGGT	170	A_chr01_Startpos_in_parent=125233557 Startpos_here=191 Length=19
Achr01-1623_fwd	GGGAAGATTACATGATCCCAAA	Achr01-1623_rev	TTTATGATGGCATTGGTGATTT	247	A_chr01_Startpos_in_parent=125234972 Startpos_here=193 Length=16
Achr01-1624_fwd	TTTCCTTTCAATGGCTGCTT	Achr01-1624_rev	TGGGTTGGCATTTACAAACA	237	A_chr01_Startpos_in_parent=125237070 Startpos_here=191 Length=20
Achr01-1625_fwd	GGTGGATACCAAGTCCATCG	Achr01-1625_rev	GGCAACACCATGAATGTCAA	167	A_chr01_Startpos_in_parent=125242328 Startpos_here=193 Length=16
Achr01-1626_fwd	CAAGCAAGCAAACATCCATC	Achr01-1626_rev	CATCAACTAAATTTAATCCTCGATGT	202	A_chr01_Startpos_in_parent=12526251 Startpos_here=189 Length=23
Achr01-1627_fwd	TGGAAATTCAGAGTATAGTGGGC	Achr01-1627_rev	TTCCAAAGGCTAAACCTTGTTC	134	A_chr01_Startpos_in_parent=125264190 Startpos_here=193 Length=16
Achr01-1628_fwd	GCTGGTCCCATATTTGTGTTT	Achr01-1628_rev	TGGATTGAGTATGGATAGGTATGTG	201	A_chr01_Startpos_in_parent=125268912 Startpos_here=193 Length=15
Achr01-1629_fwd	AATTCCTTCGATCAGGCAAA	Achr01-1629_rev	TTGGCCTCTTTCCAAGTTTC	218	A_chr01_Startpos_in_parent=125311038 Startpos_here=192 Length=18
Achr01-1630_fwd	CCCTCCAAATTATTTAACGCA	Achr01-1630_rev	TTTATTGATGAATAGGGATGTCTACAA	248	A_chr01_Startpos_in_parent=125346550 Startpos_here=190 Length=21
Achr01-1631_fwd	TGTAGGATTCTAGCGTTTACCC	Achr01-1631_rev	ATGGCAATGATTTGATCGTG	209	A_chr01_Startpos_in_parent=12534990 Startpos_here=191 Length=19
Achr01-1632_fwd	TTGTTGCACTAACAACGATGG	Achr01-1632_rev	AGAGGCCTTCAATCTGTCCA	208	A_chr01_Startpos_in_parent=12536574 Startpos_here=193 Length=15
Achr01-1633_fwd	AAATGCTAGGAATCTGAGTGGAA	Achr01-1633_rev	CGAATTGACAGTGAAACTTGCT	229	A_chr01_Startpos_in_parent=125369017 Startpos_here=192 Length=18
Achr01-1634_fwd	AAATGCTAGGAATCTGAGTGGAA	Achr01-1634_rev	CGAATTGACAGTGAAACTTGCT	229	A_chr01_Startpos_in_parent=125369054 Startpos_here=186 Length=29
Achr01-1635_fwd	AAATTACTAATGATGCGAATGAAA	Achr01-1635_rev	CTCCTCAAGCAAACATGTCCT	242	A_chr01_Startpos_in_parent=125399669 Startpos_here=190 Length=22
Achr01-1636_fwd	ACGTGTCACGAAGAAGACCC	Achr01-1636_rev	GGTTCAAGCTTGTCCAACCTATT	235	A_chr01_Startpos_in_parent=125400676 Startpos_here=193 Length=15
Achr01-1637_fwd	TCAGAGTTTGGACATGGAGATTT	Achr01-1637_rev	TGAGCTGGAAACTTCACCTTG	246	A_chr01_Startpos_in_parent=12540198 Startpos_here=193 Length=15
Achr01-1638_fwd	TCTGTTGGTAGGAGGGTTGG	Achr01-1638_rev	TTCCCGGATTTCAGAATCAC	176	A_chr01_Startpos_in_parent=125416088 Startpos_here=182 Length=38
Achr01-1639_fwd	TCTGTTGGTAGGAGGGTTGG	Achr01-1639_rev	CCCTAGGTGGTCCCTCATTT	249	A_chr01_Startpos_in_parent=125416338 Startpos_here=182 Length=38
Achr01-1640_fwd	TGATAGGTGCATGCATTATTACTTT	Achr01-1640_rev	TGGTGATGGAAATAGGCACTT	229	A_chr01_Startpos_in_parent=125416977 Startpos_here=190 Length=21
Achr01-1641_fwd	TGTCATTCCCTTCCCTCATC	Achr01-1641_rev	CGAAACAAATATCTGGGCGT	180	A_chr01_Startpos_in_parent=125430245 Startpos_here=193 Length=15
Achr01-1642_fwd	TTGTTACAGTTATTAAAGGGATTTGTG	Achr01-1642_rev	CACATGGTATTGCGTGTTGA	248	A_chr01_Startpos_in_parent=125433981 Startpos_here=191 Length=20
Achr01-1643_fwd	TTTCCAAGGTAACTTAAAGCCC	Achr01-1643_rev	CAATTAACAAAGTGAGGCCGA	200	A_chr01_Startpos_in_parent=125435652 Startpos_here=186 Length=29
Achr01-1644_fwd	TTCCCAACATTTGGATTTCA	Achr01-1644_rev	AAAGTAAGGGAACTAAATTCACACAAA	140	A_chr01_Startpos_in_parent=125436532 Startpos_here=191 Length=19
Achr01-1645_fwd	CAAACAAAGCCTTCACTCCC	Achr01-1645_rev	TGGTTTGCATGTCCTTATTTCA	221	A_chr01_Startpos_in_parent=125437183 Startpos_here=193 Length=15
Achr01-1646_fwd	CAAACAAAGCCTTCACTCCC	Achr01-1646_rev	TGGTTTGCATGTCCTTATTTCA	221	A_chr01_Startpos_in_parent=125437198 Startpos_here=188 Length=25
Achr01-1647_fwd	TAGCCGGGCTCTAGTGTGAT	Achr01-1647_rev	TGAATGCAAGAATGAGAGAACA	243	A_chr01_Startpos_in_parent=125444058 Startpos_here=189 Length=23
Achr01-1648_fwd	TCGACCATCGCTTAATCATTT	Achr01-1648_rev	TCGAGCGCTACATATCATCG	246	A_chr01_Startpos_in_parent=125490477 Startpos_here=189 Length=24
Achr01-1649_fwd	CAACAATGGAAGGAGGAGGA	Achr01-1649_rev	GAATTGAGGACCATCAAACCA	220	A_chr01_Startpos_in_parent=125510193 Startpos_here=191 Length=19
Achr01-1650_fwd	GGATTGTCATATGAATGCCACA	Achr01-1650_rev	GCCCTTTAACTTGCATTATTTGTT	241	A_chr01_Startpos_in_parent=125521676 Startpos_here=188 Length=26
Achr01-1651_fwd	AACATCAGCCATGTAGGTGC	Achr01-1651_rev	AAGACATAATGATTTATTTGGCATTT	194	A_chr01_Startpos_in_parent=125523455 Startpos_here=191 Length=19
Achr01-1652_fwd	CTGCGTAAACGAAGTGGTGA	Achr01-1652_rev	AAAGAGAGAAATGCGCCAAC	218	A_chr01_Startpos_in_parent=125534939 Startpos_here=193 Length=15
Achr01-1653_fwd	CACGCCTCCATTGATGTCTA	Achr01-1653_rev	AAATTAATCCAACAAATGTTTATGC	244	A_chr01_Startpos_in_parent=125568672 Startpos_here=190 Length=21
Achr01-1654_fwd	TTGGTCATGTTTCCATTAAATCAC	Achr01-1654_rev	CACATATTGAAGGATGGTATCTGAA	196	A_chr01_Startpos_in_parent=125571214 Startpos_here=193 Length=16
Achr01-1655_fwd	TTGGTCATGCTTCCGTTAAA	Achr01-1655_rev	ACATGTTAAAGGATGGTATCTGAAT	204	A_chr01_Startpos_in_parent=125573940 Startpos_here=186 Length=29
Achr01-1656_fwd	TTTATTCAGGCCAGGTTTGG	Achr01-1656_rev	AAAGGTCACCATTGGAGGTG	132	A_chr01_Startpos_in_parent=125576023 Startpos_here=193 Length=16
Achr01-1657_fwd	CGTTTCCGTTAAATTACTAATGGTG	Achr01-1657_rev	TCTGCAATTCCCTTTAGACCA	241	A_chr01_Startpos_in_parent=125589923 Startpos_here=188 Length=25
Achr01-1658_fwd	GACTCAATTCTCTTGGATTGTGAA	Achr01-1658_rev	GCATAAAGCAACCTCTATAAGAGATGA	240	A_chr01_Startpos_in_parent=125593520 Startpos_here=190 Length=21
Achr01-1659_fwd	TGTTGGGAGGTAACCCAATC	Achr01-1659_rev	TTTCGCTCCATTTCACCTAGA	143	A_chr01_Startpos_in_parent=125601363 Startpos_here=187 Length=27
Achr01-1660_fwd	TGTTGGGAGGTAACCCAATC	Achr01-1660_rev	TTTCGCTCCATTTCACCTAGA	143	A_chr01_Startpos_in_parent=125601420 Startpos_here=193 Length=15
Achr01-1661_fwd	TTCAGTTAGACTCGCACACACA	Achr01-1661_rev	AAGGTCGAGTGATATTTCAAGTCA	215	A_chr01_Startpos_in_parent=125606443 Startpos_here=193 Length=15
Achr01-1662_fwd	GATTGAGGCTCGAACTTAACAA	Achr01-1662_rev	GAGATTCCCATGAAATGATTCAA	241	A_chr01_Startpos_in_parent=125623300 Startpos_here=181 Length=39
Achr01-1663_fwd	CTGGTTGGGTCGAAACTCAT	Achr01-1663_rev	GCAGACAGAACGTGAGCTTG	180	A_chr01_Startpos_in_parent=125625233 Startpos_here=189 Length=23
Achr01-1664_fwd	CCCTTCTCGAAATAATGCCA	Achr01-1664_rev	AAGGTTGATCAATTCCGGTG	150	A_chr01_Startpos_in_parent=125642825 Startpos_here=192 Length=17
Achr01-1665_fwd	CTCACCTCACCCTTCCAATG	Achr01-1665_rev	CACTTTAGAGGAAGTGGCCG	250	A_chr01_Startpos_in_parent=125671872 Startpos_here=192 Length=17
Achr01-1666_fwd	CCACCAAAGCCTCTTCCATA	Achr01-1666_rev	TGAGTATGCTCTTCGATAGCCTT	127	A_chr01_Startpos_in_parent=125701549 Startpos_here=190 Length=22
Achr01-1667_fwd	TTTCATAGTTGCATGATTAACCAAA	Achr01-1667_rev	ACCACCATGATTCAAATCCC	232	A_chr01_Startpos_in_parent=125721172 Startpos_here=192 Length=17
Achr01-1668_fwd	TCATGATTCCATGAACTATGAGC	Achr01-1668_rev	AAGCTGAATAATTTGTGTTTCCAA	246	A_chr01_Startpos_in_parent=125725206 Startpos_here=193 Length=15
Achr01-1669_fwd	TTTCTAAACTCGACCCGACC	Achr01-1669_rev	TTTGAGTTGAGTTATTTAGTTAGGCAA	179	A_chr01_Startpos_in_parent=125725423 Startpos_here=189 Length=24
Achr01-1670_fwd	CTAATGTTCGTCGTGCCAAA	Achr01-1670_rev	CATTGCTTCCATTAGTGCCA	140	A_chr01_Startpos_in_parent=125764291 Startpos_here=193 Length=15
Achr01-1671_fwd	GAAATCTACCATAGAATTTGATTTCAG	Achr01-1671_rev	TGTGTAAATAATAACCAATGCTCTCTT	250	A_chr01_Startpos_in_parent=12578283 Startpos_here=192 Length=17
Achr01-1672_fwd	AACTATTTGGGTGGCTAGGCT	Achr01-1672_rev	CCATCTTCGTCCACAAGGTT	158	A_chr01_Startpos_in_parent=125827300 Startpos_here=193 Length=16
Achr01-1673_fwd	GCAGAGAGTGCAAAGCAGTG	Achr01-1673_rev	TGATCACTGCAAAGATACCCA	198	A_chr01_Startpos_in_parent=125836454 Startpos_here=193 Length=16
Achr01-1674_fwd	GCAGAGAGTGCAAAGCAGTG	Achr01-1674_rev	TGATCACTGCAAAGATACCCA	198	A_chr01_Startpos_in_parent=125836554 Startpos_here=193 Length=16
Achr01-1675_fwd	CACGAGATGTGACATAACCCA	Achr01-1675_rev	TGTAGGCAAACCCAAGGACT	214	A_chr01_Startpos_in_parent=125840114 Startpos_here=185 Length=32
Achr01-1676_fwd	CGGTCTGGTGATCGGATACT	Achr01-1676_rev	AAAGCAATAAGAGGTTCCAACA	149	A_chr01_Startpos_in_parent=125842718 Startpos_here=192 Length=17
Achr01-1677_fwd	GCGTATACGTCTAGAAATCACGAA	Achr01-1677_rev	AGCCTGTTGCCTCGAGTTT	195	A_chr01_Startpos_in_parent=125843076 Startpos_here=192 Length=17
Achr01-1678_fwd	AGTTGGTGCCAATTAACTCGT	Achr01-1678_rev	CATATTGTCTATCCAAACTCACCC	231	A_chr01_Startpos_in_parent=125844378 Startpos_here=192 Length=18
Achr01-1679_fwd	GAAAGTGGGAAAGGTGCAAA	Achr01-1679_rev	GAGGAAAGAGATGGAGATTTGG	152	A_chr01_Startpos_in_parent=125845069 Startpos_here=192 Length=18
Achr01-1680_fwd	TGAAATTGGGATTAGATTGCTG	Achr01-1680_rev	GATTAGCAGTGCCGTGTGTG	239	A_chr01_Startpos_in_parent=12585070 Startpos_here=193 Length=15
Achr01-1681_fwd	TTCATGAACCATTGTTACTTAGATAAA	Achr01-1681_rev	TGATGATAAATGGCACATTATTAAA	162	A_chr01_Startpos_in_parent=125856301 Startpos_here=193 Length=16
Achr01-1682_fwd	CGAACTCCAATCGAGACGA	Achr01-1682_rev	TGGGTTCAAATCCTCTTGTG	250	A_chr01_Startpos_in_parent=125871071 Startpos_here=188 Length=25
Achr01-1683_fwd	CATTCATTCAACAACCAAGCA	Achr01-1683_rev	TGCCAATCAAACTAATACTCACA	232	A_chr01_Startpos_in_parent=125874812 Startpos_here=193 Length=15
Achr01-1684_fwd	TGTGAAATGTGTTATTTATATTGGC	Achr01-1684_rev	TCAACCTTCAATCATCCCTAAGA	229	A_chr01_Startpos_in_parent=125888194 Startpos_here=193 Length=15
Achr01-1685_fwd	AAATAGAAGAAGTGCGGAAGAA	Achr01-1685_rev	TTAAATGTCTTTCGGGTGTTTC	221	A_chr01_Startpos_in_parent=125903069 Startpos_here=192 Length=18
Achr01-1686_fwd	GGTTGGAAGTAACCGGGATT	Achr01-1686_rev	GAAACAAGGATTTGCCGAAA	215	A_chr01_Startpos_in_parent=125928670 Startpos_here=190 Length=21
Achr01-1687_fwd	TTCTCTGTTTCGTTCTAATACTCTTTC	Achr01-1687_rev	GGCATTTACCCAAATTGGAA	209	A_chr01_Startpos_in_parent=125937395 Startpos_here=190 Length=22
Achr01-1688_fwd	TCCAACAACCGAAGAAACAA	Achr01-1688_rev	AACCGGAAACTGCATCAGAG	144	A_chr01_Startpos_in_parent=125949793 Startpos_here=193 Length=16
Achr01-1689_fwd	CAATTGAACCGCAAATTGAA	Achr01-1689_rev	TGCATCACATCTCTTCTCCTTT	240	A_chr01_Startpos_in_parent=125955715 Startpos_here=193 Length=16
Achr01-1690_fwd	CATCAAACGCCAGCTAAACA	Achr01-1690_rev	AAGTCTACTGGGCCTCTGAAA	250	A_chr01_Startpos_in_parent=125959341 Startpos_here=190 Length=21
Achr01-1691_fwd	TGTGAAGGTATCTGCCAAAGA	Achr01-1691_rev	CGTTGTCTCTCCTAGCCCTG	195	A_chr01_Startpos_in_parent=125993443 Startpos_here=189 Length=24
Achr01-1692_fwd	TTTGTGTGATTGTTTATTTGGGA	Achr01-1692_rev	ATATAAGTTTGCGGCACCCA	196	A_chr01_Startpos_in_parent=126023619 Startpos_here=193 Length=15
Achr01-1693_fwd	GAATCATTGGGTGTTGTGGA	Achr01-1693_rev	TAATGGCCAACTCCAATTCC	177	A_chr01_Startpos_in_parent=126023684 Startpos_here=192 Length=18
Achr01-1694_fwd	TTCTTCCTCCTCCTCTTCCTT	Achr01-1694_rev	TAACGGCAAACAGAGATGGA	211	A_chr01_Startpos_in_parent=126044424 Startpos_here=186 Length=30
Achr01-1695_fwd	AATCGGGTCAACTGCCAAT	Achr01-1695_rev	GACTATGAACCGGCTGGGTA	125	A_chr01_Startpos_in_parent=126047763 Startpos_here=193 Length=15
Achr01-1696_fwd	CCTCCGTTTCTTCAATCGAC	Achr01-1696_rev	TAATCAGCGCACGAATCAAC	249	A_chr01_Startpos_in_parent=126071187 Startpos_here=192 Length=18
Achr01-1697_fwd	TCAATGCAAATCCATCGGTA	Achr01-1697_rev	CAATGCAAATATGGCAGGAA	246	A_chr01_Startpos_in_parent=126085694 Startpos_here=192 Length=18
Achr01-1698_fwd	AATAATCAGTGAAACAACGATGAA	Achr01-1698_rev	CATGAACCAACCAGACTTTCAA	244	A_chr01_Startpos_in_parent=126086486 Startpos_here=190 Length=21
Achr01-1699_fwd	ACACACACACACACACACACA	Achr01-1699_rev	CATGAACCAACCAGACTTTCAA	138	A_chr01_Startpos_in_parent=126086507 Startpos_here=188 Length=26
Achr01-1700_fwd	TGACACTGATGGACAGCTTG	Achr01-1700_rev	TCATTCCCTTCAATTTGGTCA	249	A_chr01_Startpos_in_parent=126088179 Startpos_here=192 Length=17
Achr01-1701_fwd	TTCAACCAACAAACTCGATCA	Achr01-1701_rev	ATCCATCGAACAAAGATCGC	203	A_chr01_Startpos_in_parent=126103780 Startpos_here=189 Length=24
Achr01-1702_fwd	CGATCATCACACACACACACA	Achr01-1702_rev	ATCCATCGAACAAAGATCGC	188	A_chr01_Startpos_in_parent=126103804 Startpos_here=188 Length=26
Achr01-1703_fwd	AAATCCCTCCATATATTAACTCCTTT	Achr01-1703_rev	GAAAGATTGTCATGGGTTTGG	239	A_chr01_Startpos_in_parent=126115818 Startpos_here=193 Length=15
Achr01-1704_fwd	AGGTTAGAGCGTTAGGCTGAG	Achr01-1704_rev	ACCAGGTCAACAAAGTTCCA	142	A_chr01_Startpos_in_parent=126116198 Startpos_here=193 Length=16
Achr01-1705_fwd	CAAGAAGCTTGTGCGACCTTA	Achr01-1705_rev	GGTTGGTCCATGACTCCACT	227	A_chr01_Startpos_in_parent=12611774 Startpos_here=182 Length=37
Achr01-1706_fwd	ACCCATATGATCGGTCGAAG	Achr01-1706_rev	TGTTGTATGGGTTTGCCATTT	169	A_chr01_Startpos_in_parent=12616061 Startpos_here=191 Length=19
Achr01-1707_fwd	GTGGCTGTGACAAGGCATTA	Achr01-1707_rev	CCTTAAGCCGTCTCTCCCTT	170	A_chr01_Startpos_in_parent=12616578 Startpos_here=183 Length=35
Achr01-1708_fwd	GGCTGTCGTGATTTATGGGT	Achr01-1708_rev	CGACTTCCTTTACCTGTCTAACTCC	207	A_chr01_Startpos_in_parent=126168521 Startpos_here=192 Length=17
Achr01-1709_fwd	AATTGAGGCGGTTTATCGTG	Achr01-1709_rev	CCCTGTTTCTTCTCTGTTTCA	173	A_chr01_Startpos_in_parent=126213681 Startpos_here=193 Length=16
Achr01-1710_fwd	GGAGAAAGCATTTCTTCAACA	Achr01-1710_rev	AGCAACCTACTGGCCGTAAA	241	A_chr01_Startpos_in_parent=126232631 Startpos_here=184 Length=33
Achr01-1711_fwd	GGCCTATCTCGCGTATTGAG	Achr01-1711_rev	CGGAATTAGAATTGGATTGAGAA	141	A_chr01_Startpos_in_parent=12625500 Startpos_here=189 Length=23
Achr01-1712_fwd	TGGTTCGAGTGGTAAGGGAG	Achr01-1712_rev	AAAGGAAACCCAGAGAGGGA	208	A_chr01_Startpos_in_parent=126263964 Startpos_here=193 Length=16
Achr01-1713_fwd	TGTTCGAATTTGTGTGGGTG	Achr01-1713_rev	AAATGAAACTCCGCGGATAC	230	A_chr01_Startpos_in_parent=126264023 Startpos_here=192 Length=18
Achr01-1714_fwd	TGTCAGAATGAGCCTGTTGG	Achr01-1714_rev	GAAACCCAGAAAGGGAGAGG	219	A_chr01_Startpos_in_parent=126267369 Startpos_here=193 Length=16
Achr01-1715_fwd	GCTGGATGCGGGATTATTTA	Achr01-1715_rev	CGCCTATATCTGTGGCATCA	246	A_chr01_Startpos_in_parent=126277002 Startpos_here=193 Length=15
Achr01-1716_fwd	TCCTTCCCTTTCTCCTTTCC	Achr01-1716_rev	CACCGGTCCTGTGACTTATG	200	A_chr01_Startpos_in_parent=126280654 Startpos_here=193 Length=15
Achr01-1717_fwd	TCCTTCCCTTTCTCCTTTCC	Achr01-1717_rev	CACCGGTCCTGTGACTTATG	200	A_chr01_Startpos_in_parent=126280673 Startpos_here=189 Length=23
Achr01-1718_fwd	CTAGGCTGGCTATCAGGTGG	Achr01-1718_rev	GGCGACACCAAAGAAATAAGA	140	A_chr01_Startpos_in_parent=126280894 Startpos_here=191 Length=20
Achr01-1719_fwd	TTTCTTCTCCTCTGCCCGT	Achr01-1719_rev	GTATGTATCAATCTTTACAGTGAATGC	180	A_chr01_Startpos_in_parent=12630424 Startpos_here=191 Length=19
Achr01-1720_fwd	TTTGAGTCTCTGTATGGGCG	Achr01-1720_rev	AGTGAAACTCCAGAATCCGC	239	A_chr01_Startpos_in_parent=126313635 Startpos_here=191 Length=20
Achr01-1721_fwd	GGATTACCTGCGAGGATGAA	Achr01-1721_rev	TCAATTCCGTGTTTATGCCA	231	A_chr01_Startpos_in_parent=126343186 Startpos_here=186 Length=30
Achr01-1722_fwd	AATTGGTGGACTTGGAGCTG	Achr01-1722_rev	AAACTTTGCGTGTCATCGTG	232	A_chr01_Startpos_in_parent=126367805 Startpos_here=193 Length=15
Achr01-1723_fwd	GAAATCCATGTTCAACTTCTCG	Achr01-1723_rev	GCATTTGAGAGTTGTGCTTCA	133	A_chr01_Startpos_in_parent=126436679 Startpos_here=193 Length=15
Achr01-1724_fwd	GCCACCTTTAAATGGTTCCAA	Achr01-1724_rev	GTAGGACCTTGCCTCTTGCC	242	A_chr01_Startpos_in_parent=126461731 Startpos_here=192 Length=17
Achr01-1725_fwd	TTTATTTCGGAGCAAAGTGAAA	Achr01-1725_rev	GTAGGACCTTGCCTCTTGCC	173	A_chr01_Startpos_in_parent=126461753 Startpos_here=192 Length=17
Achr01-1726_fwd	GGATTAGGTTGCATTGACGG	Achr01-1726_rev	TAGCAGGGATGTGGTGACAA	212	A_chr01_Startpos_in_parent=126465750 Startpos_here=193 Length=15
Achr01-1727_fwd	AACCCAAACATATGCCAACA	Achr01-1727_rev	GCTCATTGGATTGGAAGCAT	143	A_chr01_Startpos_in_parent=126484815 Startpos_here=192 Length=18
Achr01-1728_fwd	TGAACCATTGCAAGGCTACTT	Achr01-1728_rev	TGATCTTCCTATCATAATGCCAA	165	A_chr01_Startpos_in_parent=12653408 Startpos_here=188 Length=25
Achr01-1729_fwd	GATGAGGCATGAATATGTCGAA	Achr01-1729_rev	TCATTACAAGGCGCAAATCA	243	A_chr01_Startpos_in_parent=126542723 Startpos_here=193 Length=15
Achr01-1730_fwd	CCATTTCAATGGCAATTCATC	Achr01-1730_rev	AAGTCCCAAGGTGTGATTCG	230	A_chr01_Startpos_in_parent=126547466 Startpos_here=186 Length=29
Achr01-1731_fwd	TTTGTTGGGAAATGTGTCCA	Achr01-1731_rev	TCTACTGAAGTAAGTTGTCTTTCTCAA	248	A_chr01_Startpos_in_parent=126552856 Startpos_here=193 Length=15
Achr01-1732_fwd	TTCACCGATCTTTCCTCCAC	Achr01-1732_rev	GAAGGGAGGGCACATACAGA	233	A_chr01_Startpos_in_parent=126584742 Startpos_here=192 Length=17
Achr01-1733_fwd	TGTTCTAGCACTTTGTACTCGGA	Achr01-1733_rev	AAGAGTTTAGCAGAGTCCGGC	238	A_chr01_Startpos_in_parent=126626764 Startpos_here=193 Length=15
Achr01-1734_fwd	GGAAGGATCTAATTACTTCAGCCA	Achr01-1734_rev	GATTTCTGACATAGAGCTGTCCC	150	A_chr01_Startpos_in_parent=126641575 Startpos_here=192 Length=17
Achr01-1735_fwd	AGAAGGCATATGTTGCAGGG	Achr01-1735_rev	GCAAAGCATCTACATGAACGG	131	A_chr01_Startpos_in_parent=126648197 Startpos_here=189 Length=23
Achr01-1736_fwd	GACATGACATTGGAAGACATCAA	Achr01-1736_rev	ACATGACCACTGTCAAAGCA	246	A_chr01_Startpos_in_parent=126648399 Startpos_here=186 Length=29
Achr01-1737_fwd	TGCGTAACTTCATTCAATTGTTC	Achr01-1737_rev	TTGATTGTCACGTGGATGCT	200	A_chr01_Startpos_in_parent=126649288 Startpos_here=192 Length=17
Achr01-1738_fwd	TGTGACATTGGATTACATTTCATAA	Achr01-1738_rev	CCATCTGCAGAGTGAACACG	249	A_chr01_Startpos_in_parent=126657085 Startpos_here=186 Length=29
Achr01-1739_fwd	TTTGAGGAGCCAATCATGTG	Achr01-1739_rev	ACAGCAGCACTGACGAGAAA	244	A_chr01_Startpos_in_parent=126664913 Startpos_here=189 Length=23
Achr01-1740_fwd	GCATGGACAGCTTAACCAGG	Achr01-1740_rev	CCTCACCTACCAAAGCTTGC	234	A_chr01_Startpos_in_parent=126669439 Startpos_here=192 Length=17
Achr01-1741_fwd	AATGATCAAGGTGTTCACCACT	Achr01-1741_rev	TCAGAACAAATCTTCCTTGGAT	177	A_chr01_Startpos_in_parent=126678119 Startpos_here=193 Length=15
Achr01-1742_fwd	CAAGGAGGGAATTCAAACTCA	Achr01-1742_rev	TGTCTATGTGCAAACAATGATGA	217	A_chr01_Startpos_in_parent=126679830 Startpos_here=191 Length=20
Achr01-1743_fwd	TGGCAGTTATGGCAAGTCTTT	Achr01-1743_rev	CAGTTTGTGTAACTTTCATAGGATGTG	244	A_chr01_Startpos_in_parent=126681403 Startpos_here=193 Length=15
Achr01-1744_fwd	AGTTGATTAGGGTCCGGTCG	Achr01-1744_rev	CAAATGAGCAAGGGTATATTATTACAA	224	A_chr01_Startpos_in_parent=126698028 Startpos_here=191 Length=20
Achr01-1745_fwd	GAATCAAAGTTCAAGGACCAAA	Achr01-1745_rev	GGTCCAAACCTACTCCACCA	190	A_chr01_Startpos_in_parent=126708038 Startpos_here=186 Length=30
Achr01-1746_fwd	TTTCTATTCACATTATCTGCACCAA	Achr01-1746_rev	AATGGACCGATACCCATTGA	216	A_chr01_Startpos_in_parent=126767076 Startpos_here=192 Length=17
Achr01-1747_fwd	TGCTTTAAGTTGATATGAGTTGTCTTT	Achr01-1747_rev	GATGAGACAATATCCCTTGCATC	221	A_chr01_Startpos_in_parent=126770810 Startpos_here=191 Length=20
Achr01-1748_fwd	TGCTTAGAAACCACATGGAAA	Achr01-1748_rev	ACCATGCCAACCGAACTAAG	219	A_chr01_Startpos_in_parent=126774202 Startpos_here=188 Length=26
Achr01-1749_fwd	AGACGAGTTGGATTGACGAA	Achr01-1749_rev	TTTGTTCGGGTCAAGGTACT	194	A_chr01_Startpos_in_parent=126795580 Startpos_here=193 Length=15
Achr01-1750_fwd	TGCATATTGCATATACCGAGGA	Achr01-1750_rev	GGGAACCTTGTTGGTCATGT	176	A_chr01_Startpos_in_parent=126802844 Startpos_here=185 Length=31
Achr01-1751_fwd	TTTAGTCTAATTTGCGCTAAACCAT	Achr01-1751_rev	GAATTGGAATGAACAATAAGCAA	126	A_chr01_Startpos_in_parent=126808688 Startpos_here=192 Length=17
Achr01-1752_fwd	TTGCTTATTGTTCATTCCAATTCT	Achr01-1752_rev	TTTGTTGTTTATAGTTGACGAAATG	205	A_chr01_Startpos_in_parent=126808754 Startpos_here=193 Length=16
Achr01-1753_fwd	AAACTTTCCTCATCGCCATTT	Achr01-1753_rev	AACATTTGGGAAATCCAGTTT	205	A_chr01_Startpos_in_parent=126811671 Startpos_here=193 Length=15
Achr01-1754_fwd	CGTAGCCGAGACCATCTTTC	Achr01-1754_rev	TCAGAACCACCAAGTCCTCC	240	A_chr01_Startpos_in_parent=126828106 Startpos_here=184 Length=34
Achr01-1755_fwd	CAACCCTTCAAATATTTATCGCA	Achr01-1755_rev	AAGCAATGTCTAGCCTGCAAA	203	A_chr01_Startpos_in_parent=126835699 Startpos_here=191 Length=20
Achr01-1756_fwd	TTGCTTACGCAATCTTTCAA	Achr01-1756_rev	TGGTCAATATCAGCCAACAAA	134	A_chr01_Startpos_in_parent=126838210 Startpos_here=187 Length=28
Achr01-1757_fwd	AAATACCAATTTATTATTATGGTCGAA	Achr01-1757_rev	TTGTGATAATTTGTGGTGATCTCT	170	A_chr01_Startpos_in_parent=126838425 Startpos_here=193 Length=15
Achr01-1758_fwd	AAATACCAATTTATTATTATGGTCGAA	Achr01-1758_rev	TTGTGATAATTTGTGGTGATCTCT	170	A_chr01_Startpos_in_parent=126838498 Startpos_here=188 Length=26
Achr01-1759_fwd	CTACGAACTGGCCCAAAGAA	Achr01-1759_rev	AGCCGGGTAATTTCTTGTCC	243	A_chr01_Startpos_in_parent=126839727 Startpos_here=193 Length=15
Achr01-1760_fwd	AGTTGGATCGACTCGGATTG	Achr01-1760_rev	TTCGATCTATTAGCCCGATTT	207	A_chr01_Startpos_in_parent=126851618 Startpos_here=192 Length=18
Achr01-1761_fwd	AAAGCATTGGCTGCTTTGTT	Achr01-1761_rev	TGAGGGTTCTAGATGACCCAA	134	A_chr01_Startpos_in_parent=126851734 Startpos_here=192 Length=17
Achr01-1762_fwd	CCATTTAGAGATTTGATGTTATGGG	Achr01-1762_rev	TCCTCGCAAATTATTAACACAA	249	A_chr01_Startpos_in_parent=126873624 Startpos_here=193 Length=15
Achr01-1763_fwd	TGAATTGCCCAATGGTCTTT	Achr01-1763_rev	GAAGTAGAATTGGCGGTGGA	204	A_chr01_Startpos_in_parent=126875517 Startpos_here=185 Length=31
Achr01-1764_fwd	CTCCACATCACCTCACCTCA	Achr01-1764_rev	TGGTAATTGTTTGTCTCGCTTG	213	A_chr01_Startpos_in_parent=126875899 Startpos_here=189 Length=24
Achr01-1765_fwd	CCAAGCAAACGCAGAATACA	Achr01-1765_rev	TAAGGTTTCGAATGGAACCG	189	A_chr01_Startpos_in_parent=126876502 Startpos_here=188 Length=26
Achr01-1766_fwd	AAACCCTCTCAGCCATCTCC	Achr01-1766_rev	TAAGGTTTCGAATGGAACCG	223	A_chr01_Startpos_in_parent=126893169 Startpos_here=191 Length=19
Achr01-1767_fwd	TTGAGGCGTCAAGCTAGTGA	Achr01-1767_rev	GGCTCATGATAATGGAGGGA	206	A_chr01_Startpos_in_parent=1269041 Startpos_here=193 Length=15
Achr01-1768_fwd	TATGTTGTGCCTGCGGATTA	Achr01-1768_rev	ATCGCCTACACCAATCGAAA	202	A_chr01_Startpos_in_parent=126907832 Startpos_here=193 Length=15
Achr01-1769_fwd	TAAACTTGAAAGTATGGTTTGAACTAA	Achr01-1769_rev	TTCCTAATGTTGGGTGCTCA	248	A_chr01_Startpos_in_parent=126942264 Startpos_here=192 Length=17
Achr01-1770_fwd	TGTGATCAATCTCAAACAACG	Achr01-1770_rev	CGAAGAGTGCCTTAAATCCG	245	A_chr01_Startpos_in_parent=126946909 Startpos_here=193 Length=15
Achr01-1771_fwd	CAGAAGTTGCAGCGGACATA	Achr01-1771_rev	TCTTGCCTCCATATCAACCC	213	A_chr01_Startpos_in_parent=126978785 Startpos_here=193 Length=15
Achr01-1772_fwd	GCTCAATGTGAGTTCCATTACAA	Achr01-1772_rev	ATAGGTGGTTGGAGTTTAGGG	250	A_chr01_Startpos_in_parent=126981888 Startpos_here=193 Length=15
Achr01-1773_fwd	GGGAAGCAAGCATGTAACCA	Achr01-1773_rev	CGGTTTGGTAATGTCACGC	244	A_chr01_Startpos_in_parent=126983774 Startpos_here=193 Length=15
Achr01-1774_fwd	TCGATTCTTGGTTGTTTGGA	Achr01-1774_rev	CCATCACACACTCCACCGT	248	A_chr01_Startpos_in_parent=127001183 Startpos_here=191 Length=20
Achr01-1775_fwd	AGGGACAATTCTGTCCACTCT	Achr01-1775_rev	CCTTGTACCTTTGAGTTGGGA	171	A_chr01_Startpos_in_parent=127029083 Startpos_here=193 Length=16
Achr01-1776_fwd	TTGGGTTAGTGGGTTAGGGA	Achr01-1776_rev	TCGGTTGAAGATCAGTTAATGG	225	A_chr01_Startpos_in_parent=127034545 Startpos_here=191 Length=20
Achr01-1777_fwd	TTTGGGTTCAAGTCTTTGGG	Achr01-1777_rev	AAAGCAGAAGAGCCAGAGAAA	177	A_chr01_Startpos_in_parent=127074326 Startpos_here=192 Length=18
Achr01-1778_fwd	TGACTGATTGGATGTGAATGTCT	Achr01-1778_rev	CACCCACGACCCTCTAGGTA	224	A_chr01_Startpos_in_parent=127075509 Startpos_here=179 Length=43
Achr01-1779_fwd	CCCGTGTTGTCTACCCTTGT	Achr01-1779_rev	GGCATACTGGAATGTCACGA	195	A_chr01_Startpos_in_parent=127136280 Startpos_here=192 Length=18
Achr01-1780_fwd	TTCTGCATTTGTGCATGTTAAA	Achr01-1780_rev	TTCATTTAATGGTTCATAATGATATGC	164	A_chr01_Startpos_in_parent=127154952 Startpos_here=193 Length=15
Achr01-1781_fwd	AGCAATGGCCGAAACTAAGA	Achr01-1781_rev	TTAGGTGATGGATGGTTGTAGA	229	A_chr01_Startpos_in_parent=127157787 Startpos_here=192 Length=18
Achr01-1782_fwd	CCCACCTCCATTCCCTATTT	Achr01-1782_rev	TTCAAGTGGCTTCCTCCAGT	230	A_chr01_Startpos_in_parent=127163827 Startpos_here=193 Length=16
Achr01-1783_fwd	ACGGCAGCCAGATCTCAA	Achr01-1783_rev	AAGGAGAAGAGTTATTGTGAAGGC	236	A_chr01_Startpos_in_parent=12717256 Startpos_here=192 Length=18
Achr01-1784_fwd	TTCCAAATTTGATCGAAACC	Achr01-1784_rev	GGTTTATTCGGTTAGTTGGCTG	214	A_chr01_Startpos_in_parent=12721472 Startpos_here=193 Length=16
Achr01-1785_fwd	TGCAAACACGAATACACCATT	Achr01-1785_rev	TACTAGCGCAGTTGGCATTG	151	A_chr01_Startpos_in_parent=12726011 Startpos_here=193 Length=16
Achr01-1786_fwd	TCAGATAAATTGTTGTCGTGTGAA	Achr01-1786_rev	AAAGACCGAGAACAAAGCTCA	215	A_chr01_Startpos_in_parent=127296528 Startpos_here=183 Length=35
Achr01-1787_fwd	TCAAACCCATTCTGGGAAAC	Achr01-1787_rev	CAGAGGATGCTAGTGGGCTC	179	A_chr01_Startpos_in_parent=12731428 Startpos_here=192 Length=17
Achr01-1788_fwd	GAGCCCACTAGCATCCTCTG	Achr01-1788_rev	GGTTCGAGCGCAATTTAGAG	165	A_chr01_Startpos_in_parent=12731535 Startpos_here=189 Length=23
Achr01-1789_fwd	TTCCTTAAGTCTTGGGCTCG	Achr01-1789_rev	TGAGACTTGGGTTTGGTTCC	207	A_chr01_Startpos_in_parent=12733320 Startpos_here=188 Length=25
Achr01-1790_fwd	TTTGACAAATAACGTCACCCA	Achr01-1790_rev	GGGATCGTTATTTAATCGTGGA	161	A_chr01_Startpos_in_parent=12737013 Startpos_here=187 Length=27
Achr01-1791_fwd	GCTCATCCTCTCCAAGTGCT	Achr01-1791_rev	GGTCACACATGGGACCCTAC	193	A_chr01_Startpos_in_parent=127399941 Startpos_here=189 Length=23
Achr01-1792_fwd	CCAATTTGAGAAGTCGCCAT	Achr01-1792_rev	ACGATGACACCCATCCATTT	182	A_chr01_Startpos_in_parent=12744254 Startpos_here=193 Length=15
Achr01-1793_fwd	TCCGGATCTATACGAGCAAA	Achr01-1793_rev	GCCTAGGGACGAAATCATCA	129	A_chr01_Startpos_in_parent=127534418 Startpos_here=189 Length=24
Achr01-1794_fwd	GGAAAGTTACCAAATGGCCTC	Achr01-1794_rev	GGGCTCGATAGTCATCGAAA	234	A_chr01_Startpos_in_parent=127563003 Startpos_here=187 Length=28
Achr01-1795_fwd	GGTATGAATTTGGCAATGGG	Achr01-1795_rev	CCTTCACCACTTCCGTTGAT	164	A_chr01_Startpos_in_parent=12760409 Startpos_here=190 Length=22
Achr01-1796_fwd	AAACTCTCCCTAAGTGAAATAAATGG	Achr01-1796_rev	ATACCAATTTGGGTCGGTCC	155	A_chr01_Startpos_in_parent=12761607 Startpos_here=193 Length=15
Achr01-1797_fwd	AAACCTCCATTGTGTGGACAT	Achr01-1797_rev	CGTTGCGTTTAGGGAATTTG	153	A_chr01_Startpos_in_parent=12762207 Startpos_here=190 Length=22
Achr01-1798_fwd	AAACCTTCATCAACAATGCAAA	Achr01-1798_rev	TTGACCGATAGCTCAATCTCAA	147	A_chr01_Startpos_in_parent=12764435 Startpos_here=193 Length=15
Achr01-1799_fwd	CCATGGTTGCATTCGACTC	Achr01-1799_rev	ATGTGCCAGAAACCTTGACA	249	A_chr01_Startpos_in_parent=127652454 Startpos_here=193 Length=16
Achr01-1800_fwd	AACACTTAACAATGTTTCAACCAGTC	Achr01-1800_rev	AAGGGAGTCGAACTGGGTTT	221	A_chr01_Startpos_in_parent=12769754 Startpos_here=191 Length=19
Achr01-1801_fwd	CTCAACCCGACGTGACCTAT	Achr01-1801_rev	AACAATCCAATTAACTTCGGAAA	136	A_chr01_Startpos_in_parent=12772175 Startpos_here=192 Length=17
Achr01-1802_fwd	CAAATTAGGCTCTTCATTGCAC	Achr01-1802_rev	CCATTTGGTCAATTTGGGTT	147	A_chr01_Startpos_in_parent=12776632 Startpos_here=193 Length=16
Achr01-1803_fwd	TCAACAATCAGTTTCCACGC	Achr01-1803_rev	TTTCAAAGCTAATGCAATGAAAT	133	A_chr01_Startpos_in_parent=127771012 Startpos_here=193 Length=15
Achr01-1804_fwd	TGAATAGGTCGCTAAATAAAGGG	Achr01-1804_rev	GGTAAGCTTTACCACTCCACC	200	A_chr01_Startpos_in_parent=127791578 Startpos_here=191 Length=20
Achr01-1805_fwd	GGATTATCGGGATCCGTCTT	Achr01-1805_rev	TTGCTGCTAGCTACTTGCATT	155	A_chr01_Startpos_in_parent=127793101 Startpos_here=193 Length=15
Achr01-1806_fwd	AAGCAGGTTGATGATTTGCC	Achr01-1806_rev	GGATAACATCTGCGCTTAAACA	210	A_chr01_Startpos_in_parent=127798954 Startpos_here=191 Length=20
Achr01-1807_fwd	AACACCCATTAACCACAGGG	Achr01-1807_rev	CTTCGGTTGATTAGCCATGC	211	A_chr01_Startpos_in_parent=127801412 Startpos_here=193 Length=16
Achr01-1808_fwd	ATCCTAAGAACGCCTAAGTCTAAA	Achr01-1808_rev	TATCGAAGAAGGAACGAGGC	170	A_chr01_Startpos_in_parent=127806578 Startpos_here=193 Length=16
Achr01-1809_fwd	TGGGAATTCTTACCACCTTTG	Achr01-1809_rev	TATCCTATTCACGCCCTTGC	234	A_chr01_Startpos_in_parent=127808102 Startpos_here=192 Length=18
Achr01-1810_fwd	CACCCACTGTAGAACCACCC	Achr01-1810_rev	GCTTTCCTTCTTCCTCGGAT	175	A_chr01_Startpos_in_parent=127809406 Startpos_here=190 Length=21
Achr01-1811_fwd	CTGCCTCGTGATCTCATTTG	Achr01-1811_rev	TTACTCCGTCAGGCCAATTT	221	A_chr01_Startpos_in_parent=12784259 Startpos_here=193 Length=15
Achr01-1812_fwd	TTGATATTTGATGATTCTGTGTAACAT	Achr01-1812_rev	TTGCTTTCTCACACACACACAC	228	A_chr01_Startpos_in_parent=127844297 Startpos_here=193 Length=15
Achr01-1813_fwd	TTGGCATTTACATTCATTTACGA	Achr01-1813_rev	AGGAGATCGGAAACAAACCA	214	A_chr01_Startpos_in_parent=127850506 Startpos_here=193 Length=16
Achr01-1814_fwd	ACAATGTTGTTGCCCTGAAA	Achr01-1814_rev	AGTCTCTCTTTCAAACTTGATAATGTC	246	A_chr01_Startpos_in_parent=12785169 Startpos_here=186 Length=30
Achr01-1815_fwd	ACGGGAGTTAGCTCGGAAAC	Achr01-1815_rev	TCAATTTCCATTCAATATCCTCAA	202	A_chr01_Startpos_in_parent=127862842 Startpos_here=192 Length=18
Achr01-1816_fwd	TTCATTTGAGGAAATTCACGG	Achr01-1816_rev	TGAGCAGCTTGATTACAACGA	157	A_chr01_Startpos_in_parent=127915611 Startpos_here=193 Length=15
Achr01-1817_fwd	TCTAACAGCTCGCAACCCTT	Achr01-1817_rev	TCAAGCTATTTGAATTCGAGC	183	A_chr01_Startpos_in_parent=127947051 Startpos_here=193 Length=16
Achr01-1818_fwd	GTTTGGATAGGCAGTGCGTT	Achr01-1818_rev	GCTTAAGGCTTCGTTTAGGG	150	A_chr01_Startpos_in_parent=127947855 Startpos_here=191 Length=20
Achr01-1819_fwd	GGTTGTCAAAGAAAGGCCAA	Achr01-1819_rev	CTAACGTCCACGCCTTCTTC	129	A_chr01_Startpos_in_parent=12794875 Startpos_here=193 Length=15
Achr01-1820_fwd	TGGTGGAGGGACGATACATT	Achr01-1820_rev	CACCACACCAGATAGCTCGAT	134	A_chr01_Startpos_in_parent=127976972 Startpos_here=185 Length=31
Achr01-1821_fwd	CGCTTTAAATCCTACTTGTGAAA	Achr01-1821_rev	AATTGAATGCAAGAGGGCTT	194	A_chr01_Startpos_in_parent=127978642 Startpos_here=190 Length=21
Achr01-1822_fwd	TCAATTATTCTTAACACGAATGAAA	Achr01-1822_rev	AAATCTGAACATTGGCATTGG	178	A_chr01_Startpos_in_parent=127980263 Startpos_here=193 Length=15
Achr01-1823_fwd	TCACAATGACCACAAGTTTGC	Achr01-1823_rev	AAACAATATTTACAGCAGACCGTT	242	A_chr01_Startpos_in_parent=127984445 Startpos_here=191 Length=20
Achr01-1824_fwd	TTTCGATTTCTATTTCAATTTCG	Achr01-1824_rev	CCAAACCCTAATCTGTCATGC	236	A_chr01_Startpos_in_parent=128001494 Startpos_here=153 Length=95
Achr01-1825_fwd	TGGGTTTCCACAATAGCACA	Achr01-1825_rev	CACAGATGTCACGGCAAAGT	217	A_chr01_Startpos_in_parent=128004930 Startpos_here=193 Length=16
Achr01-1826_fwd	AAACTCAAATGGAAGCCAAA	Achr01-1826_rev	ATTCGGCCATGATGTCTAGG	186	A_chr01_Startpos_in_parent=128012837 Startpos_here=193 Length=15
Achr01-1827_fwd	ATTTAAAGTTTGGTGCCGCC	Achr01-1827_rev	GGTCAAATTACGGCGTAGGA	146	A_chr01_Startpos_in_parent=128031565 Startpos_here=193 Length=15
Achr01-1828_fwd	AGGCCTAGCTCGAATTTGTAA	Achr01-1828_rev	GCAATTTAGCCAACAAATATCTC	165	A_chr01_Startpos_in_parent=128033843 Startpos_here=193 Length=15
Achr01-1829_fwd	GCCATAGTTGAACCCTTTGG	Achr01-1829_rev	GGAGAAATCCCATGATCTTTGA	249	A_chr01_Startpos_in_parent=12804207 Startpos_here=190 Length=21
Achr01-1830_fwd	AATCCTATGGCATGGCATCTA	Achr01-1830_rev	TTTGCAATTGAAATGGATTGA	247	A_chr01_Startpos_in_parent=128043786 Startpos_here=193 Length=16
Achr01-1831_fwd	CCCTAAGCCTTGCTTTCTCC	Achr01-1831_rev	TGGTCATAAATGAGGCCTTG	146	A_chr01_Startpos_in_parent=128044730 Startpos_here=189 Length=23
Achr01-1832_fwd	TGGTCCGATTGAGTAGTGTCC	Achr01-1832_rev	AATGAGGGAGGAATCATCAGA	154	A_chr01_Startpos_in_parent=1280492 Startpos_here=192 Length=17
Achr01-1833_fwd	AGTTGCTCTGGCAATGTGTG	Achr01-1833_rev	TCGATTTCAATTCAAACCATTT	164	A_chr01_Startpos_in_parent=128055588 Startpos_here=189 Length=24
Achr01-1834_fwd	CTTTCGGACCTCGTCACAGT	Achr01-1834_rev	TTTCTTCTCCTCTGCCCGT	190	A_chr01_Startpos_in_parent=128067536 Startpos_here=187 Length=27
Achr01-1835_fwd	GATCTGATGATTCCTCCCTCA	Achr01-1835_rev	TTGTTTAATTAGTGTTTATGTCCTCC	235	A_chr01_Startpos_in_parent=1280734 Startpos_here=189 Length=23
Achr01-1836_fwd	CATTCACCCTCGTCTCCAGT	Achr01-1836_rev	CAATCAACAAACACGAAGCC	147	A_chr01_Startpos_in_parent=128081579 Startpos_here=190 Length=22
Achr01-1837_fwd	TCCTTCCCTCCCTCTTCTTC	Achr01-1837_rev	CACCCTGTACTGATGGGACA	227	A_chr01_Startpos_in_parent=128108670 Startpos_here=188 Length=25
Achr01-1838_fwd	TCCTTCCCTCCCTCTTCTTC	Achr01-1838_rev	CACCCTGTACTGATGGGACA	227	A_chr01_Startpos_in_parent=128108731 Startpos_here=190 Length=21
Achr01-1839_fwd	AATTAATCATCCTAAGTACCTAACCAA	Achr01-1839_rev	GCATGTACCTGGGATATTGTG	244	A_chr01_Startpos_in_parent=128145449 Startpos_here=190 Length=21
Achr01-1840_fwd	CTTGGATGCTGAGTCAACGA	Achr01-1840_rev	CGTGATTGCCAAATGATATGT	248	A_chr01_Startpos_in_parent=128145730 Startpos_here=193 Length=15
Achr01-1841_fwd	CGTGGCTTCCTTCTTTCTCC	Achr01-1841_rev	TCCATAAGTGACAAGTGTGTCG	234	A_chr01_Startpos_in_parent=128147049 Startpos_here=182 Length=38
Achr01-1842_fwd	AGGGATGAATCCTAGGTCGG	Achr01-1842_rev	TCCAATATTTGTTTGGCTGAAA	243	A_chr01_Startpos_in_parent=128150716 Startpos_here=187 Length=27
Achr01-1843_fwd	AACATGGAAGCCAAAGTTGC	Achr01-1843_rev	TCTGAGTTGCGTCCGAGATA	242	A_chr01_Startpos_in_parent=128154170 Startpos_here=189 Length=23
Achr01-1844_fwd	TGGATGAATGCAGAAGTGGA	Achr01-1844_rev	GGACTTCTACACGCCACGTT	234	A_chr01_Startpos_in_parent=128178378 Startpos_here=184 Length=34
Achr01-1845_fwd	CTACTGGTGGCCAATGGAGT	Achr01-1845_rev	GCGACGTCAGTCTTCAGGTT	207	A_chr01_Startpos_in_parent=128186918 Startpos_here=192 Length=17
Achr01-1846_fwd	TGCTCCTTGCGCTTTCTATT	Achr01-1846_rev	TCCTCTCCATTTGAACCCTTT	203	A_chr01_Startpos_in_parent=128188158 Startpos_here=192 Length=17
Achr01-1847_fwd	AGGGATGAGTATTCAATCGAGTC	Achr01-1847_rev	TCAGTATATGTAAACGCAACATTGA	191	A_chr01_Startpos_in_parent=128190466 Startpos_here=193 Length=16
Achr01-1848_fwd	CACATCCCTAATCTCAATGATGAA	Achr01-1848_rev	AATTTCTTTGGTCGAAGGGTT	220	A_chr01_Startpos_in_parent=128190900 Startpos_here=183 Length=35
Achr01-1849_fwd	AACTCACAATTAATGATAACATCACAA	Achr01-1849_rev	CAATTTAATTTGAATCGGATTTG	160	A_chr01_Startpos_in_parent=128196382 Startpos_here=193 Length=15
Achr01-1850_fwd	TCTTCAAGGATTGAGGACCAA	Achr01-1850_rev	TGAATTTCCTGTGGTGCAAA	243	A_chr01_Startpos_in_parent=128198697 Startpos_here=188 Length=26
Achr01-1851_fwd	AAGAGGGCATGGGAATTAGG	Achr01-1851_rev	CGACTCAACTCAATTACAACCC	206	A_chr01_Startpos_in_parent=128205208 Startpos_here=193 Length=15
Achr01-1852_fwd	TTCACACGGGATTCATTCTTT	Achr01-1852_rev	CCTGCAGCGAATTACAATCA	201	A_chr01_Startpos_in_parent=128206357 Startpos_here=192 Length=18
Achr01-1853_fwd	CACCATGGTTTGAAGCCTCT	Achr01-1853_rev	TGTTGGTGCTACTGGTTTGC	214	A_chr01_Startpos_in_parent=12820706 Startpos_here=193 Length=16
Achr01-1854_fwd	AAGAGGGCATGGGAATTAGG	Achr01-1854_rev	CGACTCAACTCAATTACAACCC	206	A_chr01_Startpos_in_parent=128209481 Startpos_here=193 Length=15
Achr01-1855_fwd	TTCACACGGGATTCATTCTTT	Achr01-1855_rev	CCTGCAGCGAATTACAATCA	201	A_chr01_Startpos_in_parent=128210630 Startpos_here=192 Length=18
Achr01-1856_fwd	CCTTCGTTTCCAAATGTGCT	Achr01-1856_rev	GGTGGACTGTCTGCTTGTCA	146	A_chr01_Startpos_in_parent=128218200 Startpos_here=193 Length=16
Achr01-1857_fwd	TATGCTTATGGGATGGAGGC	Achr01-1857_rev	GATGTTGGTGGTCCGAGAAT	209	A_chr01_Startpos_in_parent=128225394 Startpos_here=191 Length=19
Achr01-1858_fwd	AGGTGGTAATAACAAATGCGAG	Achr01-1858_rev	GACCATGTCCATTTCAACCA	154	A_chr01_Startpos_in_parent=128229001 Startpos_here=190 Length=21
Achr01-1859_fwd	TGATGCACATTTGGTCTTGTT	Achr01-1859_rev	CTAACCCAATTCCGTTGCC	244	A_chr01_Startpos_in_parent=128229172 Startpos_here=193 Length=16
Achr01-1860_fwd	ATTACCGCTGTTGCTGCTCT	Achr01-1860_rev	TTTGGGATCAAAGAAATACAACTAAA	216	A_chr01_Startpos_in_parent=128243226 Startpos_here=193 Length=15
Achr01-1861_fwd	GAGTCTTGGCATTGTTTAATGGA	Achr01-1861_rev	CCCTTTCTTGTTCTTGGGTG	229	A_chr01_Startpos_in_parent=128253271 Startpos_here=186 Length=30
Achr01-1862_fwd	GGAAGGAGACTTGGGAATCA	Achr01-1862_rev	TGGTGGTTGGCTATTTCAGC	216	A_chr01_Startpos_in_parent=128254620 Startpos_here=193 Length=15
Achr01-1863_fwd	CTCCCACCATTCTCCACTGT	Achr01-1863_rev	TTCCTTCCTTCTTCCTCTTCA	228	A_chr01_Startpos_in_parent=128256997 Startpos_here=192 Length=17
Achr01-1864_fwd	GGGTGCATACATGTGTGAGG	Achr01-1864_rev	TGTAGGCCGTGTTGTTTGAG	246	A_chr01_Startpos_in_parent=128257391 Startpos_here=188 Length=26
Achr01-1865_fwd	TCTTCATCTTCTTCTTCACTCTAACA	Achr01-1865_rev	ATTCAAGTAGCATTTAATGAATCAAG	239	A_chr01_Startpos_in_parent=128269200 Startpos_here=193 Length=16
Achr01-1866_fwd	CGAGCTCGGCCCAAATA	Achr01-1866_rev	GAGTTGGGTTATTTAGTTGGGTAGTT	181	A_chr01_Startpos_in_parent=128288439 Startpos_here=193 Length=15
Achr01-1867_fwd	GACCAAATAAGGGCCAAACA	Achr01-1867_rev	TTTCGCTCACTTCAATCCAA	194	A_chr01_Startpos_in_parent=12828969 Startpos_here=192 Length=17
Achr01-1868_fwd	TGAAATGATTATTTAACGTGCCA	Achr01-1868_rev	AGATTAGGGACAACTCTTGCAG	242	A_chr01_Startpos_in_parent=128296264 Startpos_here=192 Length=17
Achr01-1869_fwd	TCGCATGTTAAAGAAGGCAA	Achr01-1869_rev	TTTGCGTAAAGGAGGTCAGG	152	A_chr01_Startpos_in_parent=128303688 Startpos_here=193 Length=16
Achr01-1870_fwd	CAAAGCCGTTGGAGAAACAT	Achr01-1870_rev	AACTGTTGAAAGAGTTTGCCC	203	A_chr01_Startpos_in_parent=128304377 Startpos_here=186 Length=30
Achr01-1871_fwd	CAGAAACCACTCTGCCACCT	Achr01-1871_rev	AATCCCAAAGGACATTGATGA	232	A_chr01_Startpos_in_parent=128308561 Startpos_here=190 Length=22
Achr01-1872_fwd	CCGTGAGATAAGGATGGGAG	Achr01-1872_rev	TTAGGATTCGTAGATGCGCC	185	A_chr01_Startpos_in_parent=12831941 Startpos_here=185 Length=31
Achr01-1873_fwd	TTTGGTATGCTCCAAACACTTC	Achr01-1873_rev	TGGAACCAAGATCCTACGCT	248	A_chr01_Startpos_in_parent=128333212 Startpos_here=182 Length=37
Achr01-1874_fwd	GGACTATATTGAGGAACCGGG	Achr01-1874_rev	AAGACACGTGACAAATAATTAGCG	161	A_chr01_Startpos_in_parent=128340503 Startpos_here=192 Length=18
Achr01-1875_fwd	TGAATTATCAAATGAAATCATTCTCC	Achr01-1875_rev	TTTGGAGATAAATTGTAGTTTGTGG	239	A_chr01_Startpos_in_parent=128344801 Startpos_here=193 Length=15
Achr01-1876_fwd	CCCAACAGTTTGGTACATCCT	Achr01-1876_rev	GGACCACTTACAGGCCATGA	237	A_chr01_Startpos_in_parent=128353848 Startpos_here=193 Length=16
Achr01-1877_fwd	CGGTTCCTCCTCTCTCTTCA	Achr01-1877_rev	CAAGTAAACCCGAGCCTTGA	132	A_chr01_Startpos_in_parent=128355638 Startpos_here=193 Length=15
Achr01-1878_fwd	TGGTGAATATGTTGTGTTGGG	Achr01-1878_rev	GCGAGGAATACTTTGCTTTCA	225	A_chr01_Startpos_in_parent=128356177 Startpos_here=193 Length=16
Achr01-1879_fwd	TGTGCATTGTCAATTCGGTT	Achr01-1879_rev	TTGGATCATTGACGACGCTA	239	A_chr01_Startpos_in_parent=128356541 Startpos_here=193 Length=15
Achr01-1880_fwd	GGTGATCAGTGGATTATCGGA	Achr01-1880_rev	CGTTAAACCAATAATCGTGTCG	233	A_chr01_Startpos_in_parent=128359165 Startpos_here=189 Length=23
Achr01-1881_fwd	AAATCCCTCAAAGCTTAACACA	Achr01-1881_rev	GGAAATGAAGTTGCTGGGAT	241	A_chr01_Startpos_in_parent=128364622 Startpos_here=192 Length=17
Achr01-1882_fwd	TGGTAAGGATCCCAGCAACT	Achr01-1882_rev	CTTTGCTTGCTAGGAATGTTAAGT	125	A_chr01_Startpos_in_parent=128364788 Startpos_here=192 Length=18
Achr01-1883_fwd	GGCAATTCGGCTTCTTCTTC	Achr01-1883_rev	CACTGGACGAATGGATTGTG	130	A_chr01_Startpos_in_parent=128365416 Startpos_here=183 Length=36
Achr01-1884_fwd	CAAACTTGGTACTTAAACATTATGGG	Achr01-1884_rev	AAACAAGAACTTAATAAGAAAGGGAAA	239	A_chr01_Startpos_in_parent=128369764 Startpos_here=190 Length=21
Achr01-1885_fwd	TTAGGCCTCATTGTTGGACT	Achr01-1885_rev	GGGTGTGGACACTGACTGG	222	A_chr01_Startpos_in_parent=128370208 Startpos_here=192 Length=18
Achr01-1886_fwd	AAGGCTTTGAGGATTCCACC	Achr01-1886_rev	CGATCCTCGGGACACATTTA	164	A_chr01_Startpos_in_parent=128373368 Startpos_here=193 Length=16
Achr01-1887_fwd	AAACAATTACCTAGTTCAGACCTCA	Achr01-1887_rev	GGATCCAAGGTGAGGAACAG	168	A_chr01_Startpos_in_parent=128375584 Startpos_here=192 Length=18
Achr01-1888_fwd	TCCAACTAATAATAATTTGCTACACCA	Achr01-1888_rev	ATCAAGCAAGTAGGCGAGGA	195	A_chr01_Startpos_in_parent=128379683 Startpos_here=192 Length=18
Achr01-1889_fwd	GCTTTAAACTTTCTCCTATGGCA	Achr01-1889_rev	GGGAAAGCAAGTTGAAGACTTT	208	A_chr01_Startpos_in_parent=128386130 Startpos_here=193 Length=16
Achr01-1890_fwd	AAAGTCTTCAACTTGCTTTCCC	Achr01-1890_rev	TTATTGTTGGGAGGACGTGG	199	A_chr01_Startpos_in_parent=128386214 Startpos_here=193 Length=16
Achr01-1891_fwd	GAAAGAGGCAAATTGCGAAG	Achr01-1891_rev	TCGTCGGATTTAGTGATCTCG	223	A_chr01_Startpos_in_parent=128389639 Startpos_here=190 Length=22
Achr01-1892_fwd	TTCGGTAATGCCTCGTATCC	Achr01-1892_rev	GAGCCAGGAAAGGATCAATG	176	A_chr01_Startpos_in_parent=128396294 Startpos_here=191 Length=19
Achr01-1893_fwd	TTGGGTAACTGACTCAGCCC	Achr01-1893_rev	CCCGCCTAAAGAATCATTTC	206	A_chr01_Startpos_in_parent=128396660 Startpos_here=188 Length=26
Achr01-1894_fwd	AAATGATTCTTTAGGCGGGC	Achr01-1894_rev	GGGCACATAAAGCATAAGCC	152	A_chr01_Startpos_in_parent=128396846 Startpos_here=192 Length=17
Achr01-1895_fwd	TGCAGTAGTCACGTAAGAATAGGAA	Achr01-1895_rev	GGGATGAGTTGATTGCACCT	246	A_chr01_Startpos_in_parent=12844572 Startpos_here=184 Length=34
Achr01-1896_fwd	AAAGACCGAGGCACAACATC	Achr01-1896_rev	ATTTGTTGTCGGTGGTTGGT	213	A_chr01_Startpos_in_parent=12845101 Startpos_here=192 Length=17
Achr01-1897_fwd	CGCGTTGCACATTAATCCTT	Achr01-1897_rev	CAACAACAATAATAATAATAGGGCGA	221	A_chr01_Startpos_in_parent=128452318 Startpos_here=190 Length=21
Achr01-1898_fwd	ATAGTGCGCCTAAGCAATCC	Achr01-1898_rev	TCACTGAATGGCCGAATATG	218	A_chr01_Startpos_in_parent=128460780 Startpos_here=192 Length=17
Achr01-1899_fwd	CCCGGCTGGTTTAATGTTTA	Achr01-1899_rev	AATCCCATTGATTGCACGAC	225	A_chr01_Startpos_in_parent=128463602 Startpos_here=190 Length=22
Achr01-1900_fwd	CGTGCAATCAATGGGATTCT	Achr01-1900_rev	CAAACACCTGACCACCATCA	143	A_chr01_Startpos_in_parent=128463722 Startpos_here=191 Length=19
Achr01-1901_fwd	CATGTTGCAGCTCCAATTAAA	Achr01-1901_rev	GGATATGGCCAAACTTCACAA	228	A_chr01_Startpos_in_parent=128467553 Startpos_here=165 Length=72
Achr01-1902_fwd	GAAGCTCAAGCTCGGCCTAT	Achr01-1902_rev	GGGCTCGGGCTTAGTAATTT	231	A_chr01_Startpos_in_parent=128469018 Startpos_here=192 Length=18
Achr01-1903_fwd	TTACTGCTCACCGCACTCC	Achr01-1903_rev	CATTAAAGCGGCGAAGAAAC	130	A_chr01_Startpos_in_parent=128474652 Startpos_here=191 Length=19
Achr01-1904_fwd	TCGTTTAATTTGATTGGCATT	Achr01-1904_rev	TTGATGAGAATACTCTTTACCCACA	226	A_chr01_Startpos_in_parent=128478245 Startpos_here=193 Length=16
Achr01-1905_fwd	TGTTTGCCTTGAATTGAGGA	Achr01-1905_rev	GCGCAATGATAGTTGTCCCT	204	A_chr01_Startpos_in_parent=128479320 Startpos_here=193 Length=16
Achr01-1906_fwd	CGGAAATTTCACCTTTGGTT	Achr01-1906_rev	CAACAAGTAGAGTCGTACCCACA	160	A_chr01_Startpos_in_parent=128492964 Startpos_here=192 Length=17
Achr01-1907_fwd	GCTGATGAGATGAGAAATCAGTG	Achr01-1907_rev	GCATGGTCAGTATTCCATTTGA	242	A_chr01_Startpos_in_parent=128506592 Startpos_here=191 Length=20
Achr01-1908_fwd	GAAGAATCTATGACGATGGGAAA	Achr01-1908_rev	TGAAATTGGAACCTTCTGGC	165	A_chr01_Startpos_in_parent=128513090 Startpos_here=193 Length=16
Achr01-1909_fwd	CAAAGGCGAAATGAAGGAAA	Achr01-1909_rev	GGTTGAAACACCTTATTCTAATCAAT	247	A_chr01_Startpos_in_parent=128518424 Startpos_here=190 Length=22
Achr01-1910_fwd	ACATCCGAACTGGTTATCGC	Achr01-1910_rev	CTACTGGTGGCCGATGAAGT	165	A_chr01_Startpos_in_parent=128522074 Startpos_here=193 Length=15
Achr01-1911_fwd	TACGTTATCCTCCGCCATTC	Achr01-1911_rev	TACCTTCAAACCAGCAGCG	170	A_chr01_Startpos_in_parent=128524638 Startpos_here=191 Length=19
Achr01-1912_fwd	CAAAGGCGAAATGAAGGAAA	Achr01-1912_rev	GGTTGAAACACCTTATTCTAATCAAT	247	A_chr01_Startpos_in_parent=128529057 Startpos_here=190 Length=22
Achr01-1913_fwd	ACATCCGAACTGGTTATCGC	Achr01-1913_rev	CTACTGGTGGCCGATGAAGT	165	A_chr01_Startpos_in_parent=128532707 Startpos_here=193 Length=15
Achr01-1914_fwd	TGCATTGCATTCTGAGCTTC	Achr01-1914_rev	GCCAATGATTGAACACAAGC	169	A_chr01_Startpos_in_parent=128534371 Startpos_here=188 Length=26
Achr01-1915_fwd	TTTCAGTGAGTTGGGTTGCTT	Achr01-1915_rev	TGTATGAAACTGTTGCTATTGGTG	247	A_chr01_Startpos_in_parent=128535580 Startpos_here=193 Length=16
Achr01-1916_fwd	TCCAGCCAGTTTAGCAACTTT	Achr01-1916_rev	TTTCAAGTATGCTCAGGTCAAA	167	A_chr01_Startpos_in_parent=128539093 Startpos_here=187 Length=28
Achr01-1917_fwd	TCATTTCCTATCTGTCGTGGC	Achr01-1917_rev	TGGAGATGCTAGTCACGGTCT	148	A_chr01_Startpos_in_parent=128585697 Startpos_here=187 Length=27
Achr01-1918_fwd	AACCATGGAAATCTTGACTGAGA	Achr01-1918_rev	AACAAACCACATCCAAGAACA	180	A_chr01_Startpos_in_parent=128586084 Startpos_here=187 Length=28
Achr01-1919_fwd	TCGTAAGGATAAGTAATACACGGA	Achr01-1919_rev	GCAACTTCTCTCAATTAAACCC	250	A_chr01_Startpos_in_parent=12859398 Startpos_here=189 Length=23
Achr01-1920_fwd	CTGAGTGTTGCCTCTTCCCT	Achr01-1920_rev	AGTGGAGGGTGGTGCATAAG	227	A_chr01_Startpos_in_parent=128597237 Startpos_here=191 Length=19
Achr01-1921_fwd	GCTAGGCGTTAAAGCATGGAT	Achr01-1921_rev	TCCTCGATTTATTGAAGCCG	211	A_chr01_Startpos_in_parent=128598717 Startpos_here=191 Length=19
Achr01-1922_fwd	AAATGAGCACAAGTTTGGCA	Achr01-1922_rev	ACCCAGCAGAATCACCAAAG	211	A_chr01_Startpos_in_parent=128602728 Startpos_here=189 Length=24
Achr01-1923_fwd	AAATGAGCACAAGTTTGGCA	Achr01-1923_rev	ACCCAGCAGAATCACCAAAG	211	A_chr01_Startpos_in_parent=128602752 Startpos_here=190 Length=22
Achr01-1924_fwd	TTTCAAATCCAAATAGTTAAGGGA	Achr01-1924_rev	TTGGGTTGGTTCTTGGGTTA	207	A_chr01_Startpos_in_parent=128614750 Startpos_here=191 Length=20
Achr01-1925_fwd	TTGGCTTATGAAACTGAAGGC	Achr01-1925_rev	CAAATGCATAATTTAGCCGGA	151	A_chr01_Startpos_in_parent=128621652 Startpos_here=188 Length=26
Achr01-1926_fwd	TTCAGTGATGCCACAGCTTC	Achr01-1926_rev	AATCTGGCCATACCAAGTGC	174	A_chr01_Startpos_in_parent=128637451 Startpos_here=193 Length=15
Achr01-1927_fwd	TGGTTACCTTTGGTTTCCCA	Achr01-1927_rev	ATTATCAGTTGGCCCTGCAT	232	A_chr01_Startpos_in_parent=128638468 Startpos_here=190 Length=21
Achr01-1928_fwd	TTCAGTGATGCCACAGCTTC	Achr01-1928_rev	AATCTGGCCATACCAAGTGC	174	A_chr01_Startpos_in_parent=128644304 Startpos_here=193 Length=15
Achr01-1929_fwd	TGGTTACCTTTGGTTTCCCA	Achr01-1929_rev	ATTATCAGTTGGCCCTGCAT	232	A_chr01_Startpos_in_parent=128645321 Startpos_here=190 Length=21
Achr01-1930_fwd	AAGCGCTACCTCTCACCAAA	Achr01-1930_rev	AGTATGCGGCTTAGGAGGCT	247	A_chr01_Startpos_in_parent=128658255 Startpos_here=191 Length=20
Achr01-1931_fwd	AAAGAAATTGGGAATTCAAAGAA	Achr01-1931_rev	GTCTTCTGTGGTGACAGGCA	177	A_chr01_Startpos_in_parent=128661997 Startpos_here=192 Length=17
Achr01-1932_fwd	CCATTCAGCTGATCAAAGCA	Achr01-1932_rev	AGAGATGTCAATGGGCAACC	139	A_chr01_Startpos_in_parent=12866280 Startpos_here=193 Length=15
Achr01-1933_fwd	AAATGTATGGGTTGGCTTCG	Achr01-1933_rev	TAGCAGCTCCCTATCCCTCA	245	A_chr01_Startpos_in_parent=128664556 Startpos_here=192 Length=17
Achr01-1934_fwd	CGGGCTCGTATAGGAGGAA	Achr01-1934_rev	TTCACATTGGCTTGATCCAT	250	A_chr01_Startpos_in_parent=128668286 Startpos_here=187 Length=28
Achr01-1935_fwd	TGCGATTTCAAATACAAACAACA	Achr01-1935_rev	CCTATGTGAACAAACATGCCTT	249	A_chr01_Startpos_in_parent=128672486 Startpos_here=193 Length=16
Achr01-1936_fwd	TTTCCATTGGTTGGATGTAAA	Achr01-1936_rev	CGATGACAACGTCTTCAGGA	235	A_chr01_Startpos_in_parent=128672823 Startpos_here=188 Length=26
Achr01-1937_fwd	AAAGACTTGGCCTTTGCCTT	Achr01-1937_rev	TTGGTATTGTGGTAGTGGCG	206	A_chr01_Startpos_in_parent=128676726 Startpos_here=190 Length=21
Achr01-1938_fwd	ATGAGTTCTTCGTCGGTTGG	Achr01-1938_rev	CTGCCTCAGTCCTCCACTCT	208	A_chr01_Startpos_in_parent=128688368 Startpos_here=193 Length=15
Achr01-1939_fwd	CTCTCCCTTCACTTCCTCCC	Achr01-1939_rev	CCAGAGAAATTGGATTTGGG	170	A_chr01_Startpos_in_parent=128707004 Startpos_here=193 Length=15
Achr01-1940_fwd	CGTGGGTCAAGATTGATAGC	Achr01-1940_rev	AAATTATGTCGGTGAAATGTCAAA	230	A_chr01_Startpos_in_parent=128707644 Startpos_here=189 Length=23
Achr01-1941_fwd	CATTGTCTCAATGCAGTGGTG	Achr01-1941_rev	CCAATCCAAGATGCTTGTTTC	167	A_chr01_Startpos_in_parent=128708305 Startpos_here=193 Length=15
Achr01-1942_fwd	TCCTCAAACAATGCGACAAA	Achr01-1942_rev	GGATGGCGAAGAAGATGAAG	236	A_chr01_Startpos_in_parent=128732374 Startpos_here=189 Length=23
Achr01-1943_fwd	CTAGCCGATTCCCTTAGCCT	Achr01-1943_rev	GGATTTAGGATGCAATCTAGCG	225	A_chr01_Startpos_in_parent=128733004 Startpos_here=193 Length=15
Achr01-1944_fwd	TTCTTTCAGCTCGGTCCAAT	Achr01-1944_rev	TGGAAGACATGCTCTGATGC	176	A_chr01_Startpos_in_parent=128772943 Startpos_here=193 Length=15
Achr01-1945_fwd	AACAGTGACTGACATCGCATT	Achr01-1945_rev	TAACGTGGCTAATGTGGACC	193	A_chr01_Startpos_in_parent=1288095 Startpos_here=193 Length=16
Achr01-1946_fwd	TTGTTCATAGCTCAACTAGCATCC	Achr01-1946_rev	GGGTAATGTCTTAAGCTTTCGG	233	A_chr01_Startpos_in_parent=128842545 Startpos_here=193 Length=15
Achr01-1947_fwd	GGTTGAGCAAAGTTTGATTCG	Achr01-1947_rev	CATTTGGGTGTGGTCATTTG	223	A_chr01_Startpos_in_parent=128873667 Startpos_here=192 Length=18
Achr01-1948_fwd	AAATGCCGACCAAACTCAGA	Achr01-1948_rev	GATCTTGTACACCCGGAAGG	192	A_chr01_Startpos_in_parent=128874322 Startpos_here=187 Length=27
Achr01-1949_fwd	TTGGAAGAATTGGAATTTGGTT	Achr01-1949_rev	ATCAAGAAATCCCTGACCGA	228	A_chr01_Startpos_in_parent=128879223 Startpos_here=193 Length=15
Achr01-1950_fwd	GGCTAATCAGGTCTTGGGTG	Achr01-1950_rev	GGCCTTAGGGTAGCTCCAAT	240	A_chr01_Startpos_in_parent=12888871 Startpos_here=193 Length=15
Achr01-1951_fwd	GATTGGTGGCGACTCCC	Achr01-1951_rev	TTTCTCTTTCATTCCACCCAA	199	A_chr01_Startpos_in_parent=129017998 Startpos_here=193 Length=15
Achr01-1952_fwd	GACACAAATTCTTCCACGGG	Achr01-1952_rev	CCACACTCAAGGCCCAATAC	194	A_chr01_Startpos_in_parent=129049966 Startpos_here=193 Length=15
Achr01-1953_fwd	CCAACTTATTAGTACTTCGGCCA	Achr01-1953_rev	TGGTGAACGTCTCAAGCACT	239	A_chr01_Startpos_in_parent=129062385 Startpos_here=192 Length=18
Achr01-1954_fwd	TAATAGCCCAAATTCACCCG	Achr01-1954_rev	TGTAATTGGGCATTGGGTAA	149	A_chr01_Startpos_in_parent=12908810 Startpos_here=193 Length=15
Achr01-1955_fwd	TGCCCTTATAACATTAGTGGTCG	Achr01-1955_rev	TCCCTAACAGTTGGTCCTCC	196	A_chr01_Startpos_in_parent=129125552 Startpos_here=193 Length=15
Achr01-1956_fwd	CTATGCGAGCATGAGCTTTG	Achr01-1956_rev	CCGTGTGCCTCAATTTCTCT	228	A_chr01_Startpos_in_parent=129213667 Startpos_here=192 Length=18
Achr01-1957_fwd	CCGACGTCTTCTAATCCTCG	Achr01-1957_rev	TGAGATATGACGAACTTGTGGTG	226	A_chr01_Startpos_in_parent=129263984 Startpos_here=192 Length=18
Achr01-1958_fwd	TGCCCTTATAACATTAGTGGTCG	Achr01-1958_rev	TTTCTCTTTCATTCCACCCAA	131	A_chr01_Startpos_in_parent=12928372 Startpos_here=193 Length=15
Achr01-1959_fwd	GAATTAAAGGCGAGGAAGCC	Achr01-1959_rev	GGCTCATTCCTGTCTCCAAA	131	A_chr01_Startpos_in_parent=129315834 Startpos_here=191 Length=20
Achr01-1960_fwd	TGTGGCTTAAATTACACCAAATG	Achr01-1960_rev	AATGGAATATTTCAGTCTAATCACTTT	250	A_chr01_Startpos_in_parent=129331491 Startpos_here=193 Length=15
Achr01-1961_fwd	GCAATGCATTTAGGCAGGTT	Achr01-1961_rev	TCAACTTCGTCTACTCTAAACACCA	151	A_chr01_Startpos_in_parent=129332333 Startpos_here=193 Length=15
Achr01-1962_fwd	ACAATGACACCAAACCATGC	Achr01-1962_rev	AAGATATAATCTTTAATTTGCTGCCA	225	A_chr01_Startpos_in_parent=129338799 Startpos_here=190 Length=21
Achr01-1963_fwd	TCGTTGAAATGTTAAATCATACAAA	Achr01-1963_rev	TTTGAATGGTGAATCTCATATTCCT	232	A_chr01_Startpos_in_parent=129339598 Startpos_here=183 Length=36
Achr01-1964_fwd	AGATGGGTTGGCAATGATGT	Achr01-1964_rev	TTTCCACTTATTGTTGCCGA	238	A_chr01_Startpos_in_parent=129374788 Startpos_here=185 Length=31
Achr01-1965_fwd	AATTCTCTTAACCTGCTTTGAATTT	Achr01-1965_rev	GCCTTGTTTATGGACTTGGG	176	A_chr01_Startpos_in_parent=129396827 Startpos_here=188 Length=26
Achr01-1966_fwd	CAAACCACGAAAGACAGCAA	Achr01-1966_rev	GCGGTAGGAACTAGACCGAA	224	A_chr01_Startpos_in_parent=129403322 Startpos_here=193 Length=15
Achr01-1967_fwd	TGAAATCATCTTTGCTCGAAA	Achr01-1967_rev	GCGAATTTGTCATCGGATTT	179	A_chr01_Startpos_in_parent=129406401 Startpos_here=193 Length=15
Achr01-1968_fwd	AATTGATGGATAATGGACACAAA	Achr01-1968_rev	TGAAAGCTTCGATGATACTAAACAA	230	A_chr01_Startpos_in_parent=129421012 Startpos_here=193 Length=16
Achr01-1969_fwd	AAATGACCTTTATAAGTGTGTGTGTG	Achr01-1969_rev	TCCCATAATTAATTCACATACTAGCAA	216	A_chr01_Startpos_in_parent=129421665 Startpos_here=191 Length=20
Achr01-1970_fwd	TCAATAGTGCTTGATGGGCA	Achr01-1970_rev	GGATTTGAAGTGAATCGCAAA	163	A_chr01_Startpos_in_parent=129422340 Startpos_here=188 Length=26
Achr01-1971_fwd	AAGACAAGCTAGCATTGGGTATAAA	Achr01-1971_rev	TTTGGAAGAATTGACCTCCC	225	A_chr01_Startpos_in_parent=129423117 Startpos_here=193 Length=16
Achr01-1972_fwd	TTTCTCATTCTTAAAGGTCAAAGTG	Achr01-1972_rev	GGATTGCCGTCAATTTCTTT	236	A_chr01_Startpos_in_parent=129425445 Startpos_here=184 Length=34
Achr01-1973_fwd	CATGCAATTCGGTGAAGAAA	Achr01-1973_rev	ATCGTCACTGATATCATCCAAA	184	A_chr01_Startpos_in_parent=129439039 Startpos_here=192 Length=17
Achr01-1974_fwd	GCCAGTTTAGTGTATTAGTTTCAATG	Achr01-1974_rev	TGAAGTGTTAAATTTATTGCTCAGTTA	214	A_chr01_Startpos_in_parent=129440087 Startpos_here=193 Length=16
Achr01-1975_fwd	ATGATTGAACCCAAGGTGGA	Achr01-1975_rev	ATCCTGGACAATTTCTTGGC	223	A_chr01_Startpos_in_parent=129474710 Startpos_here=190 Length=21
Achr01-1976_fwd	TCAGCTAGAACAGGCCCAAT	Achr01-1976_rev	CGCGCATTATGGTAATGAGTT	249	A_chr01_Startpos_in_parent=129477643 Startpos_here=170 Length=62
Achr01-1977_fwd	CTCATTACCATAATGCGCGA	Achr01-1977_rev	CCAAAGCAGCAGCAACAATA	179	A_chr01_Startpos_in_parent=129477861 Startpos_here=193 Length=16
Achr01-1978_fwd	ACTTGCACATTTCCACCGTT	Achr01-1978_rev	AGATGGATGGCAAAGACCTG	193	A_chr01_Startpos_in_parent=129496857 Startpos_here=192 Length=17
Achr01-1979_fwd	AATAGCAAGCATGACACGAAA	Achr01-1979_rev	TCCTTATTCATTTGGTTTGGA	243	A_chr01_Startpos_in_parent=129502847 Startpos_here=180 Length=42
Achr01-1980_fwd	GCGACACATGAGTGGATGTC	Achr01-1980_rev	TGAAATAATTAATGTCCACGACCA	219	A_chr01_Startpos_in_parent=1295089 Startpos_here=193 Length=15
Achr01-1981_fwd	CGACGCAGGAAATTTCAGTT	Achr01-1981_rev	TCAGTTTGAATTTGCAGCCA	190	A_chr01_Startpos_in_parent=129512002 Startpos_here=193 Length=15
Achr01-1982_fwd	TTTATCATTAATTTAAACCTTCGGTAA	Achr01-1982_rev	CCGGTCCATCCATTTATTTG	168	A_chr01_Startpos_in_parent=129512700 Startpos_here=193 Length=15
Achr01-1983_fwd	GACCGTACACCCACTGTTCC	Achr01-1983_rev	AAGAAGCAATGGCCTCTCAG	207	A_chr01_Startpos_in_parent=129526119 Startpos_here=191 Length=20
Achr01-1984_fwd	AATCCCTCATTGGCAATCC	Achr01-1984_rev	GCGACTTCCAACTCGGTTTA	200	A_chr01_Startpos_in_parent=129535684 Startpos_here=193 Length=15
Achr01-1985_fwd	ACCAAAGAAGCAATTGTGCC	Achr01-1985_rev	GTTGGTCATGGCTTCCTTCT	235	A_chr01_Startpos_in_parent=129549472 Startpos_here=186 Length=30
Achr01-1986_fwd	ACCAAAGAAGCAATTGTGCC	Achr01-1986_rev	GTTGGTCATGGCTTCCTTCT	235	A_chr01_Startpos_in_parent=129549527 Startpos_here=192 Length=18
Achr01-1987_fwd	TGCACTTTACGCAATTTAGTCC	Achr01-1987_rev	AAATGAATGTTCCGATTCGC	192	A_chr01_Startpos_in_parent=129606971 Startpos_here=191 Length=20
Achr01-1988_fwd	TGAGCTTAGCAATGGTCGAA	Achr01-1988_rev	AGGTGATGGACGGTTGTAGA	202	A_chr01_Startpos_in_parent=129624813 Startpos_here=192 Length=18
Achr01-1989_fwd	TGACCAAACTCCTCCACACA	Achr01-1989_rev	TGATGATTCGGTACCTGCAC	142	A_chr01_Startpos_in_parent=129631990 Startpos_here=193 Length=16
Achr01-1990_fwd	GGGATGAACAGGCGTACAGT	Achr01-1990_rev	CGGGTTGTGGTTCATTCTCT	202	A_chr01_Startpos_in_parent=12965752 Startpos_here=185 Length=31
Achr01-1991_fwd	AAACATTAAAGTGAACCCACACA	Achr01-1991_rev	TCAATTTAGCCTGTAATCAGTTCG	246	A_chr01_Startpos_in_parent=129661023 Startpos_here=190 Length=21
Achr01-1992_fwd	GGCATCGAATATTTGGCTCT	Achr01-1992_rev	AACTCGTGTCTTCCAATCGAG	221	A_chr01_Startpos_in_parent=129670587 Startpos_here=193 Length=16
Achr01-1993_fwd	GGCCTCCAAGCAAAGTAACA	Achr01-1993_rev	CAGGTCGCCGAGAAATCTAC	144	A_chr01_Startpos_in_parent=129671306 Startpos_here=187 Length=27
Achr01-1994_fwd	GCAGCATGGTTAGGTGCATA	Achr01-1994_rev	TGGTACTTTCAAGGTTCGAGG	249	A_chr01_Startpos_in_parent=129690128 Startpos_here=189 Length=24
Achr01-1995_fwd	AAGGCAACAAACAGCAACAA	Achr01-1995_rev	AAGTTTGAAGTTGTAACCAAACCC	185	A_chr01_Startpos_in_parent=129693209 Startpos_here=193 Length=16
Achr01-1996_fwd	GCCAAACCTCCTCCTAATCC	Achr01-1996_rev	AGAGCATGGGCAAAGAAAGA	193	A_chr01_Startpos_in_parent=129703104 Startpos_here=192 Length=17
Achr01-1997_fwd	TTCCTCTGAATAATACCAACCC	Achr01-1997_rev	TTGTTGCTAAGGTGGCACAG	241	A_chr01_Startpos_in_parent=129721767 Startpos_here=193 Length=16
Achr01-1998_fwd	TGTGGAAATATGGCAACCAC	Achr01-1998_rev	TTTCATTTAAATATCGTATACATTCCA	205	A_chr01_Startpos_in_parent=129731899 Startpos_here=192 Length=18
[truncated: 6,408 more rows]

## Sheet: Achr02
Table S9-2. The primers for all chromosome-specific SSRs on chr02 of Gossypium arboreum.
Forward_primer	Primer_sequence	Reverse_primer	Primer_sequence	PCR_product_size	Full_fasta_ID
Achr02-1_fwd	AAAGGCATTACCAATCATATCACA	Achr02-1_rev	TGCCGCATAAATGAATGAAA	230	A_chr02_Startpos_in_parent=100159164 Startpos_here=193 Length=15
Achr02-2_fwd	CCTCCATGACCAGCAAAGAT	Achr02-2_rev	TGCGTACACCGTTGCTTTAG	208	A_chr02_Startpos_in_parent=100223338 Startpos_here=189 Length=24
Achr02-3_fwd	TAGTTACATGCATGGCCGAA	Achr02-3_rev	AACATGAGGTGAGTGGGAGG	170	A_chr02_Startpos_in_parent=100226994 Startpos_here=192 Length=18
Achr02-4_fwd	CCATCCATCCCTACACTCCA	Achr02-4_rev	CCTACTGATGGGTCGGAAAG	250	A_chr02_Startpos_in_parent=100232238 Startpos_here=193 Length=15
Achr02-5_fwd	ACCCTTGCCGTACATGACTC	Achr02-5_rev	TGGTGACCGACCATGTCTTA	232	A_chr02_Startpos_in_parent=100244015 Startpos_here=172 Length=58
Achr02-6_fwd	CCTAGCCATGCGTGACTCTT	Achr02-6_rev	AATGGTGGATTGTGATTGACC	190	A_chr02_Startpos_in_parent=100277228 Startpos_here=193 Length=15
Achr02-7_fwd	TTGTGTGCTGAACACTTCCC	Achr02-7_rev	TTACCAACTGATGCCTTGCC	149	A_chr02_Startpos_in_parent=100295120 Startpos_here=192 Length=17
Achr02-8_fwd	TCTCCTGGCAGAAACGGTAA	Achr02-8_rev	AACACATTGGCACAAACATGA	248	A_chr02_Startpos_in_parent=100333798 Startpos_here=191 Length=19
Achr02-9_fwd	TCTCCTGGCAGAAACGGTAA	Achr02-9_rev	AACACATTGGCACAAACATGA	248	A_chr02_Startpos_in_parent=100339102 Startpos_here=191 Length=19
Achr02-10_fwd	TAGTGGAGGTGAGGTCGGAG	Achr02-10_rev	TTTCATGTAGACCACAGACCTTT	242	A_chr02_Startpos_in_parent=100406677 Startpos_here=191 Length=20
Achr02-11_fwd	CAGGTAACACCATCTTCTGTGC	Achr02-11_rev	CCCTGGATAACACCTGCTTC	234	A_chr02_Startpos_in_parent=100408248 Startpos_here=193 Length=15
Achr02-12_fwd	TTCCTCAAACCATGGAAACC	Achr02-12_rev	AAGCTCTCATGATTCAAATTCCA	129	A_chr02_Startpos_in_parent=100427594 Startpos_here=192 Length=17
Achr02-13_fwd	TTTCATACAGAGCCTCAATAGGTTT	Achr02-13_rev	TTAATTATTTAATGTGATAGGCCAAA	232	A_chr02_Startpos_in_parent=100436897 Startpos_here=188 Length=26
Achr02-14_fwd	TTGCTTTAGGAGCTATCTACCCAT	Achr02-14_rev	TTACCCGACAGATACCCTGG	223	A_chr02_Startpos_in_parent=100438419 Startpos_here=190 Length=21
Achr02-15_fwd	CATGCACCGTTGTTTAATGC	Achr02-15_rev	CCATGCTATGCTTGTCAAGTG	233	A_chr02_Startpos_in_parent=100439840 Startpos_here=192 Length=18
Achr02-16_fwd	TCGCAAGTTAGCATACTTGGTT	Achr02-16_rev	AAGCAAATGGAATGAAACATGA	137	A_chr02_Startpos_in_parent=100472946 Startpos_here=189 Length=23
Achr02-17_fwd	CAAACACACACACACACACACA	Achr02-17_rev	TGGGCTTATACTAAGCATTTGGA	132	A_chr02_Startpos_in_parent=100472969 Startpos_here=193 Length=16
Achr02-18_fwd	GAAACGTGAAGACAATTTGGAA	Achr02-18_rev	TTTGGTCCGGAGTTTGAGTC	198	A_chr02_Startpos_in_parent=100499214 Startpos_here=192 Length=17
Achr02-19_fwd	TTGGGTTCGAGTCTTTGAATG	Achr02-19_rev	ACAATTGGAGATGGCCAAAC	247	A_chr02_Startpos_in_parent=100503015 Startpos_here=191 Length=19
Achr02-20_fwd	CGGTTCGAGTCTTTGGATGT	Achr02-20_rev	TCCATGACATTGAAGCGAAG	228	A_chr02_Startpos_in_parent=100509205 Startpos_here=190 Length=21
Achr02-21_fwd	CACTGATCCAAGGTCAAGCA	Achr02-21_rev	TGTTGTGAGCTTATGTGGCA	246	A_chr02_Startpos_in_parent=100517710 Startpos_here=192 Length=18
Achr02-22_fwd	ATAACCGTCCTTGGCTCACA	Achr02-22_rev	CCCTCTTCTGAGTTCCTCCA	215	A_chr02_Startpos_in_parent=100518577 Startpos_here=193 Length=15
Achr02-23_fwd	CCTTATGGGTTAATTTATTAATTTGTG	Achr02-23_rev	TTATCATTTGCTATATGTTAAACACCA	235	A_chr02_Startpos_in_parent=100523954 Startpos_here=186 Length=29
Achr02-24_fwd	TGACTCGTGGGTGACACATT	Achr02-24_rev	CAACCCTTTGCTTTGCTTTC	150	A_chr02_Startpos_in_parent=100526467 Startpos_here=187 Length=28
Achr02-25_fwd	TTGGGTTGGGAAGGTTACAA	Achr02-25_rev	TCCATGAGGGAACAATACCC	234	A_chr02_Startpos_in_parent=100530065 Startpos_here=192 Length=17
Achr02-26_fwd	ATTAATTCAACGGTGTCCGC	Achr02-26_rev	CCTTTGGACACGATCCTCAT	241	A_chr02_Startpos_in_parent=100537974 Startpos_here=193 Length=15
Achr02-27_fwd	TTGGATTTCATATCACGGCA	Achr02-27_rev	ACCTCGAATTTGTGCTTCCA	158	A_chr02_Startpos_in_parent=100541481 Startpos_here=189 Length=24
Achr02-28_fwd	ATGTGAAATCCCATCCCAAA	Achr02-28_rev	TGGGTCTGTGTGTATCATGTAGG	221	A_chr02_Startpos_in_parent=100578814 Startpos_here=193 Length=16
Achr02-29_fwd	AGACGATTGCCGAAACAAAC	Achr02-29_rev	TAAATTTGCTCCCACTCCCA	204	A_chr02_Startpos_in_parent=100579654 Startpos_here=192 Length=17
Achr02-30_fwd	AGACGATTGCCGAAACAAAC	Achr02-30_rev	TAAATTTGCTCCCACTCCCA	204	A_chr02_Startpos_in_parent=100579686 Startpos_here=192 Length=18
Achr02-31_fwd	TACCGTGGGTGGATAGGTGT	Achr02-31_rev	TTGTTGGTACTGTTGCTGGG	247	A_chr02_Startpos_in_parent=100581237 Startpos_here=191 Length=19
Achr02-32_fwd	TTGTTTGAGTATGATTCTAAGGTATGA	Achr02-32_rev	GCTAAGCACATGACCTCGTTT	225	A_chr02_Startpos_in_parent=100585795 Startpos_here=193 Length=15
Achr02-33_fwd	GCTCAGTCGTGACCCTCTTC	Achr02-33_rev	CTATGAAGGGCAAGACCACA	225	A_chr02_Startpos_in_parent=100595213 Startpos_here=193 Length=15
Achr02-34_fwd	ACCTTGCAGTGCATCCTCAC	Achr02-34_rev	TGTGGATGGATTAGGTTTGGA	201	A_chr02_Startpos_in_parent=100621192 Startpos_here=186 Length=29
Achr02-35_fwd	TGGAACTCATGAGGGTTTCTT	Achr02-35_rev	GCTGGATATCTCAACCGTTAGTTT	234	A_chr02_Startpos_in_parent=100621469 Startpos_here=193 Length=15
Achr02-36_fwd	TTTGAAATCTTAAATTCAATCGTCC	Achr02-36_rev	GAATTAACACGTGCTTGTATTTGG	196	A_chr02_Startpos_in_parent=100624780 Startpos_here=193 Length=16
Achr02-37_fwd	TGGGATTTAGGTTTAATTGGACA	Achr02-37_rev	GGAAGCGGATCAAGATCGTA	239	A_chr02_Startpos_in_parent=100631019 Startpos_here=190 Length=22
Achr02-38_fwd	AAAGAGGAGAGGGAAAGGAA	Achr02-38_rev	TGGTGTATGCCATTCTCCTTTAT	172	A_chr02_Startpos_in_parent=100632639 Startpos_here=193 Length=16
Achr02-39_fwd	AGGAGAATGGCATACACCAAA	Achr02-39_rev	TAAAGCAAGGGATGAGCCAC	191	A_chr02_Startpos_in_parent=100632757 Startpos_here=187 Length=27
Achr02-40_fwd	TTGTTGGAGATTGTTAGTTTGTAACC	Achr02-40_rev	TCCATAAGCATAAATAGAAAGTTGACA	193	A_chr02_Startpos_in_parent=100633386 Startpos_here=190 Length=22
Achr02-41_fwd	AAGAGAACGTGAGTTCGAATATG	Achr02-41_rev	TGCATATTTGTGTGTTGCCA	136	A_chr02_Startpos_in_parent=100633976 Startpos_here=193 Length=16
Achr02-42_fwd	TTTCATGTCGATAACAGTTTGTAGTT	Achr02-42_rev	CTGATTGGGTCATCAATGATTT	186	A_chr02_Startpos_in_parent=100635029 Startpos_here=192 Length=18
Achr02-43_fwd	CAACAATGAGGGCAAAGGTT	Achr02-43_rev	CTTCATTTCGTGGTTGGGTT	235	A_chr02_Startpos_in_parent=100685469 Startpos_here=192 Length=18
Achr02-44_fwd	AATTAACGGAATGGTGAGCG	Achr02-44_rev	ATTGCACGGATCTGGTAAGG	195	A_chr02_Startpos_in_parent=100690370 Startpos_here=187 Length=28
Achr02-45_fwd	GGACAAGGCTGAGCAAGAAC	Achr02-45_rev	TCACCGCGAATCTCTCTCTT	224	A_chr02_Startpos_in_parent=100690686 Startpos_here=192 Length=18
Achr02-46_fwd	TTTGGGTGTGAGAAGACGTG	Achr02-46_rev	GCTGCCAGCTTTACTCGTTT	127	A_chr02_Startpos_in_parent=100691820 Startpos_here=192 Length=18
Achr02-47_fwd	TTTCTCCCTTGCTCTCTGTTT	Achr02-47_rev	AAATGAGTGCCAAGTGTAAGGT	250	A_chr02_Startpos_in_parent=100728877 Startpos_here=189 Length=24
Achr02-48_fwd	TGACGTAGTATCAATCCTCACCA	Achr02-48_rev	TGGGTCTCAACTCAATTAGGG	142	A_chr02_Startpos_in_parent=100733878 Startpos_here=190 Length=22
Achr02-49_fwd	TGAGATTCGGTCGAATTGAG	Achr02-49_rev	TGCTTTAACATGGAATTAGTTATATTG	221	A_chr02_Startpos_in_parent=100741498 Startpos_here=193 Length=16
Achr02-50_fwd	CGAATCGAATCGAATTAAGTGAA	Achr02-50_rev	TCAATTCAAGTTTATCATACTAAAGCA	199	A_chr02_Startpos_in_parent=100741615 Startpos_here=193 Length=16
Achr02-51_fwd	TAGCAATGGCACTGATTTGC	Achr02-51_rev	TCTACTGTTTGTTTGGCGGA	190	A_chr02_Startpos_in_parent=100752055 Startpos_here=188 Length=25
Achr02-52_fwd	GGCCATGCTATGGGTCATAA	Achr02-52_rev	CGGCCAAAGATGTTAAAGGA	162	A_chr02_Startpos_in_parent=100762601 Startpos_here=189 Length=23
Achr02-53_fwd	TTCCACATGGCATTTCTATCA	Achr02-53_rev	TCGTTCATGTAACAGCCCAA	134	A_chr02_Startpos_in_parent=100989638 Startpos_here=192 Length=17
Achr02-54_fwd	TGAGGCGTGAATGGTAGTGA	Achr02-54_rev	CCTTTCAGAACACTTGGCCT	225	A_chr02_Startpos_in_parent=10105237 Startpos_here=192 Length=17
Achr02-55_fwd	TCTGTCTGCTTTCTCTGGCA	Achr02-55_rev	TGGTGGAGCCAATTTAAACG	250	A_chr02_Startpos_in_parent=10153599 Startpos_here=186 Length=29
Achr02-56_fwd	TTCGGTGCTGATCTAGTTGC	Achr02-56_rev	AAACAAACCACCAGAAACCA	224	A_chr02_Startpos_in_parent=10154797 Startpos_here=191 Length=19
Achr02-57_fwd	TGCAAGGTGCACAGAATAGG	Achr02-57_rev	ATGTCATGTCATGGTGGTGG	145	A_chr02_Startpos_in_parent=10159582 Startpos_here=187 Length=27
Achr02-58_fwd	TGCAAGGTGCACAGAATAGG	Achr02-58_rev	GGCCAGAAGACAAACCACTT	203	A_chr02_Startpos_in_parent=10159610 Startpos_here=181 Length=39
Achr02-59_fwd	TGCAAGGTGCACAGAATAGG	Achr02-59_rev	GGCCAGAAGACAAACCACTT	203	A_chr02_Startpos_in_parent=10159655 Startpos_here=193 Length=15
Achr02-60_fwd	AAGGGCTGTGACATGGAGAC	Achr02-60_rev	TTTGGGCCACTTGGACTTAG	155	A_chr02_Startpos_in_parent=10163023 Startpos_here=193 Length=15
Achr02-61_fwd	GGTCTTTAGCATCCGCTTCA	Achr02-61_rev	ATTAGGACCCTCGTAACGCC	159	A_chr02_Startpos_in_parent=10165276 Startpos_here=193 Length=15
Achr02-62_fwd	TTCATGACAACTTTAGCTTGCTG	Achr02-62_rev	TGAACCCTCATCATTAACCCA	234	A_chr02_Startpos_in_parent=1018045 Startpos_here=190 Length=22
Achr02-63_fwd	CCTGATAGAAGGCAACATGGA	Achr02-63_rev	CGAATGTTTGAGAAATTTCAAGG	224	A_chr02_Startpos_in_parent=10181499 Startpos_here=193 Length=15
Achr02-64_fwd	ATTTCCTTGGCAACTGTGAC	Achr02-64_rev	CATGAAGATGAATTGATTGACGA	223	A_chr02_Startpos_in_parent=10182234 Startpos_here=189 Length=23
Achr02-65_fwd	GCTTCCAAGCTCAGGAAAGA	Achr02-65_rev	TTCGCTTACATTAAGGGTGTATGA	219	A_chr02_Startpos_in_parent=10204717 Startpos_here=193 Length=15
Achr02-66_fwd	CCCAAGAATGAGTGCATGTTT	Achr02-66_rev	GCCTCCTTAAATTCGCTCGT	178	A_chr02_Startpos_in_parent=10205190 Startpos_here=185 Length=31
Achr02-67_fwd	CCATTCATTCTATACCAGCCAA	Achr02-67_rev	TTGGAATACACCAAGGGTGA	157	A_chr02_Startpos_in_parent=10208705 Startpos_here=193 Length=15
Achr02-68_fwd	TCTACTAGCTACCCTTCAATGGTCT	Achr02-68_rev	TAGGACCACAAATCCAAGCC	241	A_chr02_Startpos_in_parent=10214869 Startpos_here=187 Length=27
Achr02-69_fwd	TTCTCATCAACATGTTTGGCA	Achr02-69_rev	TTGGCCACATATAGGCTGTG	168	A_chr02_Startpos_in_parent=10234726 Startpos_here=191 Length=19
Achr02-70_fwd	TGAGAAGTTCACATTTGGCTG	Achr02-70_rev	AAAGGAGGCGATGAGAGATG	235	A_chr02_Startpos_in_parent=10255799 Startpos_here=193 Length=16
Achr02-71_fwd	AAAGCGGAGAAAGGAGAGTTT	Achr02-71_rev	TTCTGAGGATCAAGTTGTTGGTT	225	A_chr02_Startpos_in_parent=102689 Startpos_here=192 Length=17
Achr02-72_fwd	TGTCAAATATAAATACCACATTGATCT	Achr02-72_rev	AATCTATGGATTTGTTCCATCTTT	192	A_chr02_Startpos_in_parent=10269354 Startpos_here=184 Length=33
Achr02-73_fwd	TACCGAATCAGCATCCAAGG	Achr02-73_rev	TTTATGCCAATTTCAACCAAA	225	A_chr02_Startpos_in_parent=10273835 Startpos_here=188 Length=26
Achr02-74_fwd	AAAGCGGAGAAAGGAGAGTTT	Achr02-74_rev	TTCTGAGGATCAAGTTGTTGGTT	225	A_chr02_Startpos_in_parent=102783 Startpos_here=193 Length=16
Achr02-75_fwd	GCAAGGTTAGCCCTCGTTTA	Achr02-75_rev	TCTGAGCTTTGATTGGCACA	200	A_chr02_Startpos_in_parent=10278588 Startpos_here=189 Length=23
Achr02-76_fwd	CCCACGTTGATTACTGATTGC	Achr02-76_rev	GCCATGCTTCCCTAAGATCA	240	A_chr02_Startpos_in_parent=10304142 Startpos_here=189 Length=24
Achr02-77_fwd	TCGACATAACCTAACCGCAA	Achr02-77_rev	GGCTCGACTCATGAACAGGT	137	A_chr02_Startpos_in_parent=10309688 Startpos_here=179 Length=43
Achr02-78_fwd	ACTATCCGTTTGTTCGCCAC	Achr02-78_rev	GCCCATCATCGTCTCAAAGT	173	A_chr02_Startpos_in_parent=10313590 Startpos_here=185 Length=32
Achr02-79_fwd	TTTGAGGAGTGGATCAAGGG	Achr02-79_rev	ACTGCCAAACTCCCTAGCAC	217	A_chr02_Startpos_in_parent=10408510 Startpos_here=193 Length=16
Achr02-80_fwd	GGGTTTGGTTAGGTTTGGGT	Achr02-80_rev	GGTTTGTAATCTAGCCATTGGAA	157	A_chr02_Startpos_in_parent=1044136 Startpos_here=193 Length=16
Achr02-81_fwd	GATTTGCACAAGTTCCGGTT	Achr02-81_rev	AAAGCCGATGATAGAACCCA	226	A_chr02_Startpos_in_parent=1046424 Startpos_here=192 Length=18
Achr02-82_fwd	TTCTTGAGATTTGGGTTTGCTT	Achr02-82_rev	TTCAAAGCAGCAATGGAATG	192	A_chr02_Startpos_in_parent=10579754 Startpos_here=193 Length=16
Achr02-83_fwd	CATTATTCGAGCAGGCAAGC	Achr02-83_rev	CAGTTCGGAATCAGGAGCAT	189	A_chr02_Startpos_in_parent=10587515 Startpos_here=190 Length=21
Achr02-84_fwd	TTCTTGTTAGGGATGAGGGTG	Achr02-84_rev	CCAAGTTATTGAAAGGAGTGGG	126	A_chr02_Startpos_in_parent=10588819 Startpos_here=193 Length=16
Achr02-85_fwd	TCTAACGGTGAAGCACGATG	Achr02-85_rev	AAGCCTTAGCCGGGATTTAC	233	A_chr02_Startpos_in_parent=10590383 Startpos_here=192 Length=18
Achr02-86_fwd	TTGCGCACTATCATATCCCA	Achr02-86_rev	CCAATTAAGGCAACAAAGGG	225	A_chr02_Startpos_in_parent=10618891 Startpos_here=186 Length=29
Achr02-87_fwd	TTCATCATTGATTTCGTTGTGTT	Achr02-87_rev	CTATTCCGACTAGGCCCAAA	175	A_chr02_Startpos_in_parent=10619634 Startpos_here=192 Length=17
Achr02-88_fwd	GAATCCTCGTCGGGTACAAC	Achr02-88_rev	GGCTGTAATTGCATTCGAGG	130	A_chr02_Startpos_in_parent=10647532 Startpos_here=193 Length=15
Achr02-89_fwd	TAGCTCCTCCCTTTCCCAAT	Achr02-89_rev	CACCGTCAGATACCGTTCAA	217	A_chr02_Startpos_in_parent=1065959 Startpos_here=192 Length=18
Achr02-90_fwd	AATGCCAATGTGGATGTTCA	Achr02-90_rev	GGCAACCATAATAGCAAGCAA	230	A_chr02_Startpos_in_parent=1067321 Startpos_here=189 Length=23
Achr02-91_fwd	GGTTAGCATGTTATATATGTTCGGG	Achr02-91_rev	TCGGACATTCATGGATACACA	174	A_chr02_Startpos_in_parent=10678862 Startpos_here=190 Length=22
Achr02-92_fwd	CTCGCCTCACCTCAACATTT	Achr02-92_rev	AGATATGGTCTTGCATCGCC	246	A_chr02_Startpos_in_parent=1068274 Startpos_here=193 Length=15
Achr02-93_fwd	CCCAAATGTTCAACAACTACCA	Achr02-93_rev	TCGATAGTCGAATACACGAGG	185	A_chr02_Startpos_in_parent=10695279 Startpos_here=193 Length=15
Achr02-94_fwd	TTCATGTCTGTTTCATTTAATTAGCA	Achr02-94_rev	TCTTCTTCTTTCACTCCTTGCC	162	A_chr02_Startpos_in_parent=1074872 Startpos_here=193 Length=15
Achr02-95_fwd	ACAAGCTCACACTGAGGCAA	Achr02-95_rev	TTGTGCAATGGACTTGGGTA	223	A_chr02_Startpos_in_parent=10792869 Startpos_here=193 Length=15
Achr02-96_fwd	GAGCATCTTGGAAGGATTGG	Achr02-96_rev	TAGTCGTGGCTGAGTTGCAC	239	A_chr02_Startpos_in_parent=10793186 Startpos_here=192 Length=18
Achr02-97_fwd	GAGACTGACCGAGAGGCAAC	Achr02-97_rev	AAGCTTGAAAGTGCTCCGAT	207	A_chr02_Startpos_in_parent=10795699 Startpos_here=193 Length=15
Achr02-98_fwd	AGCTCTCATGAAAGGTTCACA	Achr02-98_rev	GGGTGGCCTAAGTGAAATTG	164	A_chr02_Startpos_in_parent=10796794 Startpos_here=191 Length=20
Achr02-99_fwd	CATACACGTAATGCCGTTGC	Achr02-99_rev	GCGATTTGAGATAGCTTCGG	204	A_chr02_Startpos_in_parent=10799499 Startpos_here=190 Length=22
Achr02-100_fwd	TTGCATGCATCCACTTTCAT	Achr02-100_rev	CCAGCCATGGGCTAAATAAA	139	A_chr02_Startpos_in_parent=1083830 Startpos_here=192 Length=17
Achr02-101_fwd	GGGTTCTAATCCTTCCTCGC	Achr02-101_rev	TTGGCAGAATTTCAACGACA	232	A_chr02_Startpos_in_parent=1093789 Startpos_here=193 Length=15
Achr02-102_fwd	CGAAACGGATGATCAATGAA	Achr02-102_rev	TCCACCAGAACTGTGCCTTT	250	A_chr02_Startpos_in_parent=10944813 Startpos_here=189 Length=23
Achr02-103_fwd	ACATTCCCAGGGAGGAGAAT	Achr02-103_rev	AAAGGTGTTGGTCTGAGAAAGTT	245	A_chr02_Startpos_in_parent=1095870 Startpos_here=193 Length=15
Achr02-104_fwd	GTGGGTGTTTCCTCCTTTGA	Achr02-104_rev	TCGGGCTGTTACAATTAGGA	248	A_chr02_Startpos_in_parent=10983211 Startpos_here=191 Length=19
Achr02-105_fwd	AAGCAACTCGAGATCCAACC	Achr02-105_rev	CGAAGGAAAGACAGGGATCA	240	A_chr02_Startpos_in_parent=1100246 Startpos_here=193 Length=16
Achr02-106_fwd	TCCCTCTGTATTTATTTATTTCCCTG	Achr02-106_rev	TGGCAATAACCACATAATATATACCAC	200	A_chr02_Startpos_in_parent=1100788 Startpos_here=184 Length=33
Achr02-107_fwd	CGGCAATGAAGAACAAATGA	Achr02-107_rev	GCCATTATTGAATTGGGTGG	177	A_chr02_Startpos_in_parent=11075184 Startpos_here=190 Length=22
Achr02-108_fwd	ATGGCTATGTTTGGCTTTGG	Achr02-108_rev	AAACCATAAGCATATACCAAGTACAC	217	A_chr02_Startpos_in_parent=11075968 Startpos_here=190 Length=21
Achr02-109_fwd	TTCGGTTGTGGCTTGTGATA	Achr02-109_rev	AATTTGCACATCAAATCAAACA	193	A_chr02_Startpos_in_parent=11083849 Startpos_here=193 Length=15
Achr02-110_fwd	TGTATTTATTTATTTATTTCCCTGTCC	Achr02-110_rev	GTCGCGCTAACAAATGACAA	235	A_chr02_Startpos_in_parent=1110696 Startpos_here=184 Length=34
Achr02-111_fwd	AGTTGGTGGACCACATCAAA	Achr02-111_rev	AAGGAGTTGGCAATTGAACG	222	A_chr02_Startpos_in_parent=11116857 Startpos_here=193 Length=15
Achr02-112_fwd	ATGATAGCCAATAACGCCGA	Achr02-112_rev	TGCTGTCTCGAATGTTGTAATTC	246	A_chr02_Startpos_in_parent=1115321 Startpos_here=193 Length=15
Achr02-113_fwd	ATCTGCCTGCCACGTTCTAC	Achr02-113_rev	TTACTATGCGGCCCTCTTCA	232	A_chr02_Startpos_in_parent=11167895 Startpos_here=191 Length=20
Achr02-114_fwd	TAGCCAGCAAAGTAGGTCGG	Achr02-114_rev	CCGATGGGCTTCTAAGATGA	244	A_chr02_Startpos_in_parent=11168418 Startpos_here=192 Length=18
Achr02-115_fwd	TCCTTTAATTGGAAGCCACG	Achr02-115_rev	TCTATCCCGTGGAGGACATC	219	A_chr02_Startpos_in_parent=11170190 Startpos_here=192 Length=18
Achr02-116_fwd	CATGGCTGGTTGAAGAGGTT	Achr02-116_rev	GTTACAGGCCTAACGGGACA	143	A_chr02_Startpos_in_parent=11171441 Startpos_here=192 Length=17
Achr02-117_fwd	AAACCAGAGCTAATTTGTTTGAA	Achr02-117_rev	TTTGATTTCAGGAAATAGAGGC	218	A_chr02_Startpos_in_parent=11174289 Startpos_here=192 Length=18
Achr02-118_fwd	AAGCGCACATGCCTTAATTT	Achr02-118_rev	CTACGACCGACGTTGTGAGA	232	A_chr02_Startpos_in_parent=11174926 Startpos_here=193 Length=15
Achr02-119_fwd	CAACGGTCCTAATTTGGCAT	Achr02-119_rev	TCCCAAGCTGATCTTCGTTT	221	A_chr02_Startpos_in_parent=1137722 Startpos_here=193 Length=15
Achr02-120_fwd	TCCTAATGGGAGGAAGAAGGA	Achr02-120_rev	TTGGAACCCTCTAGTAAGGGAA	210	A_chr02_Startpos_in_parent=11388972 Startpos_here=191 Length=20
Achr02-121_fwd	GCTTGACCAAATGGACCCTA	Achr02-121_rev	GCTATGGATTATCAAATTGGAGG	234	A_chr02_Startpos_in_parent=11429720 Startpos_here=189 Length=23
Achr02-122_fwd	TGGCCATATACCCAAGTGGT	Achr02-122_rev	TCAGCCACAGTAAGAGGAACAA	196	A_chr02_Startpos_in_parent=11439119 Startpos_here=189 Length=24
Achr02-123_fwd	AGCTCTGAAGCAAGGTGCTC	Achr02-123_rev	GCACGTTTCGCTCGAAGTAG	249	A_chr02_Startpos_in_parent=11464471 Startpos_here=193 Length=15
Achr02-124_fwd	GCTTGAGTAAGAATATAAAGGGATGAA	Achr02-124_rev	TCATTTCCTATTGGAATCCCT	250	A_chr02_Startpos_in_parent=1148138 Startpos_here=190 Length=22
Achr02-125_fwd	TTACAGCCTGCGCATTTACC	Achr02-125_rev	CGGTTGGAAGTTTGGATTTG	237	A_chr02_Startpos_in_parent=11494497 Startpos_here=193 Length=15
Achr02-126_fwd	GGGATTGCATTCACATTCTG	Achr02-126_rev	ATTGGGCGTTAGCCCATTAT	233	A_chr02_Startpos_in_parent=11500518 Startpos_here=191 Length=20
Achr02-127_fwd	GGGATTGCATTCACATTCTG	Achr02-127_rev	ATTGGGCGTTAGCCCATTAT	233	A_chr02_Startpos_in_parent=11500545 Startpos_here=190 Length=22
Achr02-128_fwd	AACAACCATGATCTATGCACATC	Achr02-128_rev	TGCTTGGAATTGGCTAATGA	246	A_chr02_Startpos_in_parent=11546998 Startpos_here=190 Length=22
Achr02-129_fwd	TGTTTAAGTCCGGTAACGCC	Achr02-129_rev	TTTGAAATGACGGAAACATGA	197	A_chr02_Startpos_in_parent=11571887 Startpos_here=193 Length=15
Achr02-130_fwd	TCATGTTTCCGTCATTTCAA	Achr02-130_rev	TGTGCGAGTGGTGTACTTGAC	150	A_chr02_Startpos_in_parent=11572035 Startpos_here=190 Length=22
Achr02-131_fwd	CATTGCCGAAAGTCAAGTGTT	Achr02-131_rev	CCTTGGTATTCGGTCATGATTT	227	A_chr02_Startpos_in_parent=11584830 Startpos_here=189 Length=23
Achr02-132_fwd	TTTGGCCATAACGTCTGGA	Achr02-132_rev	TCAAATGTAAACTAAACTTTCAAGAGA	250	A_chr02_Startpos_in_parent=1171063 Startpos_here=192 Length=18
Achr02-133_fwd	AAATGAGAAAGTAAGCAATAACGC	Achr02-133_rev	AATTACATCCCAAACTGTTGATTT	223	A_chr02_Startpos_in_parent=1172362 Startpos_here=192 Length=18
Achr02-134_fwd	GGGATTTCGACTCCTCATCA	Achr02-134_rev	GGTCATCTTTGCAACCACCT	162	A_chr02_Startpos_in_parent=11734627 Startpos_here=188 Length=26
Achr02-135_fwd	GGTATCGTCAGAGGCAGCAT	Achr02-135_rev	CCAATTCGATTGGTCATGAAG	137	A_chr02_Startpos_in_parent=11750485 Startpos_here=193 Length=16
Achr02-136_fwd	TCAGTTGCCAAAGTCGCATA	Achr02-136_rev	GTGGAGGTCTTGGGTTTGAA	249	A_chr02_Startpos_in_parent=1181856 Startpos_here=185 Length=31
Achr02-137_fwd	TCAAATTCCATCCAAACTCAAA	Achr02-137_rev	AACGAAACAGAGAAGAACAGGG	235	A_chr02_Startpos_in_parent=11939545 Startpos_here=189 Length=24
Achr02-138_fwd	GATACACGGATCCAACCCAC	Achr02-138_rev	CTATTCCGACTAGGCCCAAA	185	A_chr02_Startpos_in_parent=11948784 Startpos_here=192 Length=18
Achr02-139_fwd	AACCTTCTCTGACGAGGGTAA	Achr02-139_rev	GTACAATCAACACTACAGCTACAATTT	183	A_chr02_Startpos_in_parent=11965947 Startpos_here=193 Length=15
Achr02-140_fwd	AGATTCTGCAGGACAGACCC	Achr02-140_rev	GACATGTTCTGTTTGAATTGGG	171	A_chr02_Startpos_in_parent=11968883 Startpos_here=184 Length=34
Achr02-141_fwd	AAACCCAATTCAAACAGAACA	Achr02-141_rev	CATGCAGAATCTGAAGCCAG	198	A_chr02_Startpos_in_parent=11968975 Startpos_here=162 Length=78
Achr02-142_fwd	GCCTCACCAATCTTCACCAT	Achr02-142_rev	GAATGAGCAAACCCACCTGT	234	A_chr02_Startpos_in_parent=11971642 Startpos_here=188 Length=25
Achr02-143_fwd	AGTTCCATCACCAGGGAGAG	Achr02-143_rev	GCCCATTTGTCTTGTAATTTGG	250	A_chr02_Startpos_in_parent=11973762 Startpos_here=176 Length=50
Achr02-144_fwd	AGTTCCATCACCAGGGAGAG	Achr02-144_rev	GCCCATTTGTCTTGTAATTTGG	250	A_chr02_Startpos_in_parent=11973813 Startpos_here=192 Length=17
Achr02-145_fwd	CATAGATTAACACACTAATGCCGC	Achr02-145_rev	AATTTACTATCATTCACCTCATAGCTT	242	A_chr02_Startpos_in_parent=12017314 Startpos_here=192 Length=17
Achr02-146_fwd	CGCTTCTCTACGGTTTCTGC	Achr02-146_rev	GCCATTGCAAGGGACTAAGA	231	A_chr02_Startpos_in_parent=12245107 Startpos_here=193 Length=15
Achr02-147_fwd	CTATCCACCACCCAGAAACC	Achr02-147_rev	AGGCCGCTTTCCTTTATCTC	172	A_chr02_Startpos_in_parent=1230443 Startpos_here=193 Length=15
Achr02-148_fwd	GAGTTCAAACCGTCCCTCAA	Achr02-148_rev	CCGTGATTAAGGTCAGTGGA	227	A_chr02_Startpos_in_parent=12352838 Startpos_here=193 Length=16
Achr02-149_fwd	TTATTGGGCTTCGTCGGATA	Achr02-149_rev	CATGAGCGTTTGTCGAGGTA	147	A_chr02_Startpos_in_parent=12366160 Startpos_here=190 Length=22
Achr02-150_fwd	AGTGCATGATTCCAAGCAAA	Achr02-150_rev	CGATGCCTTTGATGATGAAG	240	A_chr02_Startpos_in_parent=12374222 Startpos_here=187 Length=27
Achr02-151_fwd	CAAAGCAATCGGATTTGGAT	Achr02-151_rev	ATCGTAACTCGGTCGAAACG	234	A_chr02_Startpos_in_parent=12409645 Startpos_here=192 Length=18
Achr02-152_fwd	AAGCAACAATGAAACCCGAG	Achr02-152_rev	AAGAACACTTGCTGCCTGAAA	218	A_chr02_Startpos_in_parent=12431470 Startpos_here=191 Length=20
Achr02-153_fwd	TGATGCATGTCTCCTGTTCC	Achr02-153_rev	AAACACCCTACGTACTAAACTGCT	156	A_chr02_Startpos_in_parent=12432207 Startpos_here=190 Length=22
Achr02-154_fwd	GACTTGGAAGCAATGGCAAA	Achr02-154_rev	GGTGCATGTGCATGCTTTA	148	A_chr02_Startpos_in_parent=12435257 Startpos_here=186 Length=29
Achr02-155_fwd	ATGTTCAAGCCTGATCCCAC	Achr02-155_rev	TGCAAGTAACTGCATCGCAT	194	A_chr02_Startpos_in_parent=12438527 Startpos_here=192 Length=17
Achr02-156_fwd	GTCAACAAGCAAACCCTCGT	Achr02-156_rev	TTCATATTCTCCGTCGGTCC	236	A_chr02_Startpos_in_parent=12438899 Startpos_here=193 Length=15
Achr02-157_fwd	GCAGCTGAACAAACATCGAA	Achr02-157_rev	CTCGGTTCTGTCCCTCCAT	220	A_chr02_Startpos_in_parent=12492380 Startpos_here=188 Length=26
Achr02-158_fwd	CCGACCGACAGCTCTCTTTA	Achr02-158_rev	AATGGCAAGGAATAACAAGCA	192	A_chr02_Startpos_in_parent=12539422 Startpos_here=189 Length=23
Achr02-159_fwd	AGACCTGGACGAATACACGG	Achr02-159_rev	GCATGCCATAGGATTGGAAG	237	A_chr02_Startpos_in_parent=1254372 Startpos_here=192 Length=18
Achr02-160_fwd	CAACATTCAACCAGAACACGA	Achr02-160_rev	AGAACGACCACCTACGGAAC	234	A_chr02_Startpos_in_parent=12550272 Startpos_here=193 Length=15
Achr02-161_fwd	GGGTTGTGGTGAAATTGCATA	Achr02-161_rev	AAAGTCGTACGAGGTCTGTATTGA	197	A_chr02_Startpos_in_parent=12558873 Startpos_here=190 Length=22
Achr02-162_fwd	ATAAGTACAAGCGCTTTATGAGC	Achr02-162_rev	AAAGCATTGCGAGTGTGATAA	142	A_chr02_Startpos_in_parent=12627433 Startpos_here=193 Length=16
Achr02-163_fwd	GGTCAAATGCCTGAGGAGAA	Achr02-163_rev	CAACTCACAAGGGAGTGCAA	249	A_chr02_Startpos_in_parent=12637731 Startpos_here=189 Length=24
Achr02-164_fwd	AAGCGCACTTGCACTAACAA	Achr02-164_rev	AGCAGCCAGCCAACATAGAC	211	A_chr02_Startpos_in_parent=1265498 Startpos_here=179 Length=44
Achr02-165_fwd	AATAGTCTATCGTCTCATTTCTTGAGT	Achr02-165_rev	GGCATATTTGTTTGGATGGG	221	A_chr02_Startpos_in_parent=1266431 Startpos_here=192 Length=17
Achr02-166_fwd	TCACATTTCCGAACCACAAA	Achr02-166_rev	TTAATTCGGTTGTAATATCAATGTATG	149	A_chr02_Startpos_in_parent=12694071 Startpos_here=193 Length=15
Achr02-167_fwd	TTTGATTGAATTGATTTGGTTGA	Achr02-167_rev	ACAAGCAAGCATACGACCCT	246	A_chr02_Startpos_in_parent=12725035 Startpos_here=192 Length=17
Achr02-168_fwd	CAATGATTAAGTCGTTAGCCCAC	Achr02-168_rev	TGCTAATTAGGAAAGCATTGGG	143	A_chr02_Startpos_in_parent=12759071 Startpos_here=192 Length=18
Achr02-169_fwd	CACTACGAACACACACATACACA	Achr02-169_rev	CATGTCCGTGTGGTTAGGTC	166	A_chr02_Startpos_in_parent=12767065 Startpos_here=193 Length=16
Achr02-170_fwd	GGAAGACAAGAGTGGCTGGA	Achr02-170_rev	ACTGGAGGTTGAGTCAAATATCA	247	A_chr02_Startpos_in_parent=12808988 Startpos_here=193 Length=15
Achr02-171_fwd	ACCCGACTCGATTTACCAGA	Achr02-171_rev	GCGAATAATACTCTATGCCATGAT	231	A_chr02_Startpos_in_parent=12810559 Startpos_here=193 Length=15
Achr02-172_fwd	GAGGGAGAAGCATAAGAGAATGA	Achr02-172_rev	AACGGTAAGCTAATGTGGCA	181	A_chr02_Startpos_in_parent=1283734 Startpos_here=191 Length=20
Achr02-173_fwd	CGACAACAGAAGAATATGGCAA	Achr02-173_rev	TCCACTCTCTCTCACGTCCC	196	A_chr02_Startpos_in_parent=1287609 Startpos_here=193 Length=16
Achr02-174_fwd	CGACAACAGAAGAATATGGCAA	Achr02-174_rev	TCCACTCTCTCTCACGTCCC	196	A_chr02_Startpos_in_parent=1287625 Startpos_here=159 Length=84
Achr02-175_fwd	CAATTGAATGTTCGGAATAGTTACC	Achr02-175_rev	TTTGAGGGAGTTGGAAAGAAG	235	A_chr02_Startpos_in_parent=12940448 Startpos_here=192 Length=18
Achr02-176_fwd	AACAAGGCAACGAGACTGCT	Achr02-176_rev	TTTGAAAGAACTAGCGGTGATG	198	A_chr02_Startpos_in_parent=12974059 Startpos_here=190 Length=22
Achr02-177_fwd	ACAGCAATAGAAGCGGCAAC	Achr02-177_rev	TGTGAGAATGATGAGGGCAA	189	A_chr02_Startpos_in_parent=13037021 Startpos_here=193 Length=15
Achr02-178_fwd	CTACATTCGATGGGTTCGCT	Achr02-178_rev	GGTCCCTCGGCTAGCTTATT	236	A_chr02_Startpos_in_parent=13038742 Startpos_here=184 Length=33
Achr02-179_fwd	TCATTACCGAAACACCACCTT	Achr02-179_rev	TGGAAGGGCTATGGTCAACT	130	A_chr02_Startpos_in_parent=13106659 Startpos_here=186 Length=30
Achr02-180_fwd	CGAATGTTCAATCGGGATCT	Achr02-180_rev	TAAATTTCCGAGCCTTGGG	200	A_chr02_Startpos_in_parent=1318499 Startpos_here=184 Length=34
Achr02-181_fwd	TTTCTTCAACTCACGGCAAG	Achr02-181_rev	TGACAAAGAGTGATGGGCAA	166	A_chr02_Startpos_in_parent=13222156 Startpos_here=192 Length=17
Achr02-182_fwd	TTCCGACAAGTGATGATGAAA	Achr02-182_rev	GCACAATTGACTTCCCTGGT	210	A_chr02_Startpos_in_parent=13236681 Startpos_here=192 Length=18
Achr02-183_fwd	CAAATGAACGAATTGCACAAA	Achr02-183_rev	AGACGGCGACAATGAAGAAG	208	A_chr02_Startpos_in_parent=1334063 Startpos_here=193 Length=15
Achr02-184_fwd	CATGTTCACTATGACCGAATGG	Achr02-184_rev	TCTCCGAAGTGGAGAAATGAA	218	A_chr02_Startpos_in_parent=1335791 Startpos_here=178 Length=46
Achr02-185_fwd	TCATTGGATTTCCATCATTCA	Achr02-185_rev	CAAGATAAAGCTCGTACGGATG	178	A_chr02_Startpos_in_parent=13377736 Startpos_here=193 Length=16
Achr02-186_fwd	TTTGGGAGGGTTTGAGTTTG	Achr02-186_rev	TCACCACTTTGCCTTTACCC	190	A_chr02_Startpos_in_parent=1340442 Startpos_here=193 Length=16
Achr02-187_fwd	AATTGGGAACCTTACCGGAT	Achr02-187_rev	GCTCATCTCGAAGAATTGGG	220	A_chr02_Startpos_in_parent=13422697 Startpos_here=192 Length=17
Achr02-188_fwd	AAACACGTGAAGATAAAGTCCG	Achr02-188_rev	TTTGCAAATTACCAAACCCA	216	A_chr02_Startpos_in_parent=13572151 Startpos_here=192 Length=18
Achr02-189_fwd	TGATGCATGAACATACGGCT	Achr02-189_rev	AAACTAAGTACACGTGCGGG	227	A_chr02_Startpos_in_parent=1361260 Startpos_here=189 Length=24
Achr02-190_fwd	TTGTGTTATTCGCATTTATTGTTT	Achr02-190_rev	TGTGATGATTGTTGGGAGGA	240	A_chr02_Startpos_in_parent=1361680 Startpos_here=193 Length=16
Achr02-191_fwd	TTTGCCACACACACACACAC	Achr02-191_rev	TCATGAATGCAGAAATCCCA	232	A_chr02_Startpos_in_parent=13634430 Startpos_here=184 Length=33
Achr02-192_fwd	GACATGCCTATGGCCAAGAA	Achr02-192_rev	ACGTATCACCTGTCAAGGGC	250	A_chr02_Startpos_in_parent=13682005 Startpos_here=184 Length=34
Achr02-193_fwd	CTTTACCCGAAGCCCAATTT	Achr02-193_rev	TCATCCAAACTTCCACCTATCA	246	A_chr02_Startpos_in_parent=1371419 Startpos_here=190 Length=21
Achr02-194_fwd	GACATGCCTATGGCCAAGAA	Achr02-194_rev	ACGTATCACCTGTCAAGGGC	250	A_chr02_Startpos_in_parent=13720039 Startpos_here=184 Length=34
Achr02-195_fwd	CAACGGTTAAATCAATGGGC	Achr02-195_rev	CCCTTGATTTGGTGATTTGC	155	A_chr02_Startpos_in_parent=1374415 Startpos_here=193 Length=15
Achr02-196_fwd	TCATGTCAATATATAATCTCGGTACAA	Achr02-196_rev	TGAATGATGAGACATCACATGTTAAA	210	A_chr02_Startpos_in_parent=1380494 Startpos_here=186 Length=29
Achr02-197_fwd	ACGTTTGACCCAATAGGCAG	Achr02-197_rev	GGACAGGGTGTACCAATAGCA	192	A_chr02_Startpos_in_parent=1380923 Startpos_here=193 Length=15
Achr02-198_fwd	TTTCCCAATCTTCCTTCTTCTTT	Achr02-198_rev	TCCAAGTTGCTTAGGCAGAAA	188	A_chr02_Startpos_in_parent=1387693 Startpos_here=190 Length=22
Achr02-199_fwd	TCCCACAGGGATGGTAGTCT	Achr02-199_rev	TCCGCTGAAGATTCATATTGG	164	A_chr02_Startpos_in_parent=13903745 Startpos_here=191 Length=19
Achr02-200_fwd	TTATCCGTAGCCGTCGATGT	Achr02-200_rev	ACTGAGGAGCAATCCGAAGA	138	A_chr02_Startpos_in_parent=13905795 Startpos_here=192 Length=17
Achr02-201_fwd	TTTGGCTTAAGGGAACCACA	Achr02-201_rev	GCTTTAGTTTATTGATTAAAGGCAAAT	197	A_chr02_Startpos_in_parent=13913484 Startpos_here=193 Length=15
Achr02-202_fwd	AAATGCACAACTTTAGTGATCTGAA	Achr02-202_rev	CATTAGGTGCAAATCAAGTCCC	126	A_chr02_Startpos_in_parent=14023525 Startpos_here=193 Length=15
Achr02-203_fwd	CCGTCAGCTTGTATGAGCAA	Achr02-203_rev	CTTTACATGCCCGTTGAACC	143	A_chr02_Startpos_in_parent=14066160 Startpos_here=192 Length=18
Achr02-204_fwd	AAGGAGTCGAAGCCCTTGTT	Achr02-204_rev	TTCAATTTGGACTTATATAAAGGGA	199	A_chr02_Startpos_in_parent=14073035 Startpos_here=193 Length=16
Achr02-205_fwd	TGCCGTTGATATTGGAATGA	Achr02-205_rev	AGGATGTGGGTTTAAGTGCG	237	A_chr02_Startpos_in_parent=14106117 Startpos_here=190 Length=21
Achr02-206_fwd	TGCTCCAAATGATGGATGAA	Achr02-206_rev	ACATCAGGGAATTCGCAAAC	216	A_chr02_Startpos_in_parent=14127492 Startpos_here=193 Length=15
Achr02-207_fwd	GGGCTCTAAACGCTAAGAAAGA	Achr02-207_rev	GGGTTGTGGATTCTTCGTATTT	225	A_chr02_Startpos_in_parent=14144966 Startpos_here=192 Length=17
Achr02-208_fwd	GTACCTTGCGATGGGTGACT	Achr02-208_rev	AGGAAACAACGAAACGATGC	196	A_chr02_Startpos_in_parent=1415105 Startpos_here=193 Length=15
Achr02-209_fwd	TGTTTGTGTTGAATTGGTTGC	Achr02-209_rev	TACGAACCTTCGAGGCCTAA	202	A_chr02_Startpos_in_parent=1427073 Startpos_here=191 Length=19
Achr02-210_fwd	CGGGACTTTCGGATGTCTTA	Achr02-210_rev	TGAGCTGTTATGAGCATGTATGAA	213	A_chr02_Startpos_in_parent=14276145 Startpos_here=192 Length=18
Achr02-211_fwd	CCGAAGCTATATGCACCAGG	Achr02-211_rev	GTGGGCATCCTACCAAGAGA	215	A_chr02_Startpos_in_parent=1441737 Startpos_here=193 Length=15
Achr02-212_fwd	AGCTTTGCTGCGTTATTGGT	Achr02-212_rev	GTAGCTGAGTAGGCCCAAGC	153	A_chr02_Startpos_in_parent=14459998 Startpos_here=192 Length=17
Achr02-213_fwd	TTGCATATGGTCAATCGGTC	Achr02-213_rev	TTCAATTGGATTCACAATAACCA	235	A_chr02_Startpos_in_parent=14472684 Startpos_here=188 Length=26
Achr02-214_fwd	GAACTTGGCATTTGCATGGT	Achr02-214_rev	TTGTGTTAATGGAGCTTGTCCTT	201	A_chr02_Startpos_in_parent=1447596 Startpos_here=193 Length=15
Achr02-215_fwd	AGGGTGTCAGGTTTGTGCAT	Achr02-215_rev	TCATCGAAGTCTTTAGCATTGAA	194	A_chr02_Startpos_in_parent=14477229 Startpos_here=193 Length=15
Achr02-216_fwd	AGGGTGTCAGGTTTGTGCAT	Achr02-216_rev	TCATCGAAGTCTTTAGCATTGAA	194	A_chr02_Startpos_in_parent=14477244 Startpos_here=189 Length=23
Achr02-217_fwd	TGAATATTGAGATATTACAAGGGCA	Achr02-217_rev	GGATTACATGACAAGGGACCA	224	A_chr02_Startpos_in_parent=14478786 Startpos_here=193 Length=15
Achr02-218_fwd	TACAACCGCACATGGAAACA	Achr02-218_rev	AGCCATGCAGAAATGGCTTA	208	A_chr02_Startpos_in_parent=14481786 Startpos_here=193 Length=15
Achr02-219_fwd	TTGCCACCCTAGTTCTTTCG	Achr02-219_rev	TTTGAATGAAATTAAGGGCATAAA	235	A_chr02_Startpos_in_parent=14523501 Startpos_here=193 Length=16
Achr02-220_fwd	TCCTTTATTCATTTAACTTCAACCTTT	Achr02-220_rev	TGAAAGATGCTTGATGACGAA	236	A_chr02_Startpos_in_parent=14523591 Startpos_here=189 Length=23
Achr02-221_fwd	TCCGGATTAGTTCCGTTGAG	Achr02-221_rev	CATAACTCGGACCTGGATGG	156	A_chr02_Startpos_in_parent=14585248 Startpos_here=187 Length=27
Achr02-222_fwd	TTTCCTCTCTGGCATATGGA	Achr02-222_rev	GGGCTTTGAATTGCGTTATG	180	A_chr02_Startpos_in_parent=14587075 Startpos_here=189 Length=23
Achr02-223_fwd	CCAAACAAACATTCTCATCGG	Achr02-223_rev	GGGCTTTGAATTGCGTTATG	232	A_chr02_Startpos_in_parent=14596923 Startpos_here=189 Length=23
Achr02-224_fwd	AAATTGTTTGTGTTTGAGTTTACATTT	Achr02-224_rev	ACCATGCGATTATAGAGCGG	248	A_chr02_Startpos_in_parent=14605260 Startpos_here=188 Length=25
Achr02-225_fwd	TAACACGAGCCGACGAGTTT	Achr02-225_rev	ATCATCTCGCTGTTCACCGT	141	A_chr02_Startpos_in_parent=1466066 Startpos_here=191 Length=19
Achr02-226_fwd	GGGTTAAGGATGACGACCAC	Achr02-226_rev	ACAAATCGACAGCGTCTGGT	202	A_chr02_Startpos_in_parent=14664823 Startpos_here=193 Length=15
Achr02-227_fwd	TCCGAGTGACGTGCATAATC	Achr02-227_rev	AAATCAGGGTTGAAAGCCAA	250	A_chr02_Startpos_in_parent=1479644 Startpos_here=191 Length=20
Achr02-228_fwd	ATGGCCTTGACTATGCGAAC	Achr02-228_rev	GAAGAATTCGGCTTTGGTTG	234	A_chr02_Startpos_in_parent=14809948 Startpos_here=188 Length=25
Achr02-229_fwd	AAATTTGATACAAGAGCCTAGGAG	Achr02-229_rev	AGAGGATCATACCCAAGGGA	190	A_chr02_Startpos_in_parent=14818203 Startpos_here=193 Length=16
Achr02-230_fwd	TGTGAATTGAGAACGAATGTGA	Achr02-230_rev	TGCAACATATGTGACCAACTCC	230	A_chr02_Startpos_in_parent=14821458 Startpos_here=193 Length=16
Achr02-231_fwd	TGCAAGCATAAGCTGACCAA	Achr02-231_rev	CTCCATACCTGGATTTGACGA	249	A_chr02_Startpos_in_parent=14824665 Startpos_here=193 Length=15
Achr02-232_fwd	AACCAGTGCCAGTGCTTACTC	Achr02-232_rev	TGGAGAATAGAACTTCTTGCCA	250	A_chr02_Startpos_in_parent=1483480 Startpos_here=186 Length=29
Achr02-233_fwd	AAAGCACAAGGAATTTAATATGGT	Achr02-233_rev	GACTCGATCGAATTCTCACTCC	232	A_chr02_Startpos_in_parent=1487936 Startpos_here=189 Length=24
Achr02-234_fwd	GGTGGCAGGCACTAAGGTAA	Achr02-234_rev	CCGAAGTGAATTAATCACCCA	214	A_chr02_Startpos_in_parent=14879472 Startpos_here=192 Length=18
Achr02-235_fwd	GGTCCAGATCTCGGATGTCA	Achr02-235_rev	TGGACATCTTTGGATAGTGGC	241	A_chr02_Startpos_in_parent=14882424 Startpos_here=192 Length=17
Achr02-236_fwd	CGTTTGTAAGAGGGAGTGGAA	Achr02-236_rev	GCTTCTCTTCTCCGATGTGG	232	A_chr02_Startpos_in_parent=1489145 Startpos_here=193 Length=16
Achr02-237_fwd	CAAATAGCCTCAGGATTCGC	Achr02-237_rev	CATTCCCTCAAGTCAACGGT	178	A_chr02_Startpos_in_parent=1489833 Startpos_here=193 Length=15
Achr02-238_fwd	TCGTGAGCATGTGGATGATT	Achr02-238_rev	TCGAATGCTTCGGTTGATAG	180	A_chr02_Startpos_in_parent=14911075 Startpos_here=188 Length=25
Achr02-239_fwd	AACCTGACCTGAATCATCGG	Achr02-239_rev	GGCGTATTGTAAGATTTCACTTTG	235	A_chr02_Startpos_in_parent=14912530 Startpos_here=193 Length=15
Achr02-240_fwd	GAACAACAGGTGCGTTCTTCT	Achr02-240_rev	CAACACGCAACAGCAGTACA	240	A_chr02_Startpos_in_parent=14942149 Startpos_here=189 Length=24
Achr02-241_fwd	AAACAATGGCCTCACCATAA	Achr02-241_rev	GCTATCCCTTTCCCTATGGC	248	A_chr02_Startpos_in_parent=14961706 Startpos_here=172 Length=58
Achr02-242_fwd	TCCAACAACCAATTGTGTCA	Achr02-242_rev	TGATTTGGAATGAGTGAGGG	226	A_chr02_Startpos_in_parent=14962376 Startpos_here=192 Length=17
Achr02-243_fwd	GAGCTCGAGTTCATGTGCAA	Achr02-243_rev	GATCAAAGCCAATGAGGCTG	200	A_chr02_Startpos_in_parent=1503730 Startpos_here=193 Length=15
Achr02-244_fwd	TCATCGTAATTGTCATTATCACATAAA	Achr02-244_rev	GGTTCATGCGAACAACAAGA	167	A_chr02_Startpos_in_parent=1504299 Startpos_here=192 Length=18
Achr02-245_fwd	TACCTCCCAAACAGCAGTCC	Achr02-245_rev	TGCATCCATTTCTTCTTCTTCTT	238	A_chr02_Startpos_in_parent=1505004 Startpos_here=192 Length=17
Achr02-246_fwd	CAACGTGGATGTCTAGTTAGGATG	Achr02-246_rev	GGGCAATCGCAATAACAAGT	223	A_chr02_Startpos_in_parent=1505032 Startpos_here=191 Length=19
Achr02-247_fwd	GACTCAACACATCAATAAAGTAGCAA	Achr02-247_rev	GCCCTGTTACCACCAAGACA	246	A_chr02_Startpos_in_parent=15067310 Startpos_here=191 Length=20
Achr02-248_fwd	TCTTAATTATCTTTACATTGTCCCAAA	Achr02-248_rev	CAACTTGTTTCACTTTCACATGC	250	A_chr02_Startpos_in_parent=15085529 Startpos_here=175 Length=52
Achr02-249_fwd	AACAGAAAGAGTGGTTGCCC	Achr02-249_rev	TGCTAGGGTTTGAGGCAAAT	185	A_chr02_Startpos_in_parent=15105672 Startpos_here=188 Length=26
Achr02-250_fwd	GAAGAACCATGTGACCCACC	Achr02-250_rev	ACGTCAGATTCGGCCATAAC	247	A_chr02_Startpos_in_parent=15137323 Startpos_here=193 Length=16
Achr02-251_fwd	GCTAGCACGGAGGCTGATAC	Achr02-251_rev	TTTCATTGTGACATTAACATTATTCAA	226	A_chr02_Startpos_in_parent=1516066 Startpos_here=192 Length=17
Achr02-252_fwd	AATGATCACACGATACCGCA	Achr02-252_rev	TGTCGGCCAAATACTTCCTC	232	A_chr02_Startpos_in_parent=15170270 Startpos_here=193 Length=16
Achr02-253_fwd	CTATCATTTCAACTCAAATCACATTTA	Achr02-253_rev	CAGTGGAAATGTTTGTGGCA	230	A_chr02_Startpos_in_parent=1517844 Startpos_here=193 Length=16
Achr02-254_fwd	AAGCACATCAAACATGGATCA	Achr02-254_rev	TCCATCACCTGATTTCTTAGGAG	249	A_chr02_Startpos_in_parent=1521148 Startpos_here=191 Length=20
Achr02-255_fwd	CCCTACACTCCATGTGGGAC	Achr02-255_rev	TTGCTTTGCCCTATGTGATG	246	A_chr02_Startpos_in_parent=15252818 Startpos_here=193 Length=15
Achr02-256_fwd	CAAACCCATCCCTATGCAAT	Achr02-256_rev	TGATTGCTTTGCCCTATGTG	145	A_chr02_Startpos_in_parent=15256480 Startpos_here=193 Length=15
Achr02-257_fwd	TGTACGACTTTCCTATCATCATGC	Achr02-257_rev	TTCAAGGTGTGACAACCCAA	126	A_chr02_Startpos_in_parent=15287586 Startpos_here=191 Length=20
Achr02-258_fwd	ATGGAGCATTTCAAACAGGC	Achr02-258_rev	TAAATGCCATGCCCATCTTT	217	A_chr02_Startpos_in_parent=15328800 Startpos_here=193 Length=16
Achr02-259_fwd	TGCTCTTCTAAGTGGATGGTCA	Achr02-259_rev	CCAATTGGAGTTTGAACCCT	200	A_chr02_Startpos_in_parent=15378857 Startpos_here=190 Length=21
Achr02-260_fwd	TGCTCTTCTAAGTGGATGGTCA	Achr02-260_rev	CCAATTGGAGTTTGAACCCT	200	A_chr02_Startpos_in_parent=15378884 Startpos_here=191 Length=19
Achr02-261_fwd	TAGGAGCGGCAATCAGTCTT	Achr02-261_rev	AACTAAGTTGATGGATGTTAGACAAA	231	A_chr02_Startpos_in_parent=1539361 Startpos_here=191 Length=20
Achr02-262_fwd	TCCTAATTTATCAACCAACCGAG	Achr02-262_rev	TGAATGGTTTAGTAATTTGGGCT	183	A_chr02_Startpos_in_parent=15419978 Startpos_here=187 Length=28
Achr02-263_fwd	TGAAGGCAGCATACCACGTA	Achr02-263_rev	GGCTGTTAGGAAACATCCCA	205	A_chr02_Startpos_in_parent=15440144 Startpos_here=193 Length=16
Achr02-264_fwd	CCAATTAAGCAAATAATGACAACC	Achr02-264_rev	TGGCGGTGATTTATAAGCAA	170	A_chr02_Startpos_in_parent=1544045 Startpos_here=192 Length=17
Achr02-265_fwd	TCAACCTTTGATCATATCACATTG	Achr02-265_rev	AAATCATTTAAGCATTTGAAGTGAA	181	A_chr02_Startpos_in_parent=15463124 Startpos_here=190 Length=21
Achr02-266_fwd	TTGCATTCTTGACGAGGAAA	Achr02-266_rev	ATTGATTGATCTCCGACCGA	228	A_chr02_Startpos_in_parent=1546678 Startpos_here=191 Length=19
Achr02-267_fwd	CACGATTCTTGTTGCAGACC	Achr02-267_rev	AAATGCGTACACACCCATCA	183	A_chr02_Startpos_in_parent=15487278 Startpos_here=191 Length=20
Achr02-268_fwd	TTGTGCCATGCTTCTTTGAG	Achr02-268_rev	TTGGTGGTTGAAATGGATGA	137	A_chr02_Startpos_in_parent=15487518 Startpos_here=193 Length=15
Achr02-269_fwd	TGATGATTACCCAAACATATTACAAA	Achr02-269_rev	TGTGGAAATCACAAATTTAGAGTACA	165	A_chr02_Startpos_in_parent=15494988 Startpos_here=192 Length=17
Achr02-270_fwd	TGATTTGCAGTGGTAACCCA	Achr02-270_rev	TTTCATTGTGAAGTTGCCCA	126	A_chr02_Startpos_in_parent=15509855 Startpos_here=193 Length=15
Achr02-271_fwd	TTTCTTTCCCTTCTATTTCGTTT	Achr02-271_rev	CCATGAGTGACAAGTGTGTGG	216	A_chr02_Startpos_in_parent=1551298 Startpos_here=180 Length=42
Achr02-272_fwd	TTCAATCCCAATCCCAGTAAA	Achr02-272_rev	CAACTCGACTCGAACTCGAAA	188	A_chr02_Startpos_in_parent=15537208 Startpos_here=193 Length=16
Achr02-273_fwd	TCGGTTTGAATTCCATCTCAC	Achr02-273_rev	TTGGATGAGTTGCCAAGATTC	193	A_chr02_Startpos_in_parent=15538052 Startpos_here=187 Length=28
Achr02-274_fwd	TACAACCCAAATTCTGCACG	Achr02-274_rev	GAGTAGGTGGTGCTGCAGGT	211	A_chr02_Startpos_in_parent=15540859 Startpos_here=193 Length=16
Achr02-275_fwd	TGCCCTCTTGCTGAGCTTAT	Achr02-275_rev	TCGCAACCAGGCTTACAAAC	212	A_chr02_Startpos_in_parent=15558725 Startpos_here=188 Length=26
Achr02-276_fwd	TCGAAGTCTGAAACAGGGAGA	Achr02-276_rev	CCCGCATCACAGTTACAAGA	190	A_chr02_Startpos_in_parent=15582850 Startpos_here=188 Length=26
Achr02-277_fwd	GGCCTAGTAGACGGGCCTAA	Achr02-277_rev	CCCACAAGCATTCATTCACT	249	A_chr02_Startpos_in_parent=15627617 Startpos_here=192 Length=18
Achr02-278_fwd	TAGTGCTCGGAAGCTCACAA	Achr02-278_rev	CAACCATTTCTAGCCATTCCA	189	A_chr02_Startpos_in_parent=15650490 Startpos_here=193 Length=15
Achr02-279_fwd	TGGAGATCATTGGAGCATCA	Achr02-279_rev	TTGGGCATAATTTGAACAACC	236	A_chr02_Startpos_in_parent=15668030 Startpos_here=193 Length=16
Achr02-280_fwd	CCCTAATTGATTAAACATGCACC	Achr02-280_rev	TTTGTGAAAGGTGTTCTGTGCT	175	A_chr02_Startpos_in_parent=15680442 Startpos_here=188 Length=26
Achr02-281_fwd	CCCTAATTGATTAAACATGCACC	Achr02-281_rev	TTTGTGAAAGGTGTTCTGTGCT	175	A_chr02_Startpos_in_parent=15681426 Startpos_here=188 Length=26
Achr02-282_fwd	CCTTGGAAATTTAGCCATCA	Achr02-282_rev	CACCAACTTTCTTTGCTTTCA	250	A_chr02_Startpos_in_parent=15724141 Startpos_here=190 Length=22
Achr02-283_fwd	TCGACAAATGTTCGTGTATGC	Achr02-283_rev	CAAGTCTAGGGACGAAACCG	204	A_chr02_Startpos_in_parent=15729792 Startpos_here=189 Length=24
Achr02-284_fwd	CGTTTCCAAGAACTAAACCGA	Achr02-284_rev	TTAGCCGAATATGTGATTATTGAA	237	A_chr02_Startpos_in_parent=15775181 Startpos_here=183 Length=36
Achr02-285_fwd	AATTCAATAATCACATATTCGGCT	Achr02-285_rev	TAACTCCCGAACCCGTTCTT	213	A_chr02_Startpos_in_parent=15775353 Startpos_here=191 Length=19
Achr02-286_fwd	CACCTTGGCCTCTCCATTTA	Achr02-286_rev	GGAAAGAGCCTACCCAATCC	146	A_chr02_Startpos_in_parent=15779710 Startpos_here=192 Length=18
Achr02-287_fwd	TAGCTCATGGGTCCAAGTCC	Achr02-287_rev	TCAAGCTAATGTGAACACAAATG	250	A_chr02_Startpos_in_parent=15814578 Startpos_here=192 Length=18
Achr02-288_fwd	GCATATAAGCAAATGAGCATGG	Achr02-288_rev	TGACGATCCTCGACTATCCC	218	A_chr02_Startpos_in_parent=15847886 Startpos_here=192 Length=18
Achr02-289_fwd	CGCATGAAACATTTCCAAGA	Achr02-289_rev	TTAGCCGAATATGTGATTATTGAA	232	A_chr02_Startpos_in_parent=15852441 Startpos_here=190 Length=22
Achr02-290_fwd	ACCCTGTCAAGTTGCATTCC	Achr02-290_rev	CAAGTTTCCAGCATCTAACAGG	202	A_chr02_Startpos_in_parent=15873282 Startpos_here=193 Length=15
Achr02-291_fwd	GGTGACACCAAACGTTGAAA	Achr02-291_rev	CATTAATTGAATGATGATGTGACTTT	228	A_chr02_Startpos_in_parent=16007249 Startpos_here=193 Length=16
Achr02-292_fwd	ACTAGAAGCAAGGGCGAAGC	Achr02-292_rev	CCCACTTCTAGTGGTTCATGG	214	A_chr02_Startpos_in_parent=16009945 Startpos_here=189 Length=23
Achr02-293_fwd	AGACTAGCCAGGTACGGCAA	Achr02-293_rev	GATGGTCAAACCAAGGTGCT	207	A_chr02_Startpos_in_parent=16034964 Startpos_here=193 Length=16
Achr02-294_fwd	GCGTTTAACTCTCGCCTTTG	Achr02-294_rev	AGAATTGGAACGGATGGATG	201	A_chr02_Startpos_in_parent=16092434 Startpos_here=177 Length=47
Achr02-295_fwd	CCGAGAAGCTCCGAGTTATG	Achr02-295_rev	CCCGGAGAAGAGAGACATCC	235	A_chr02_Startpos_in_parent=16100463 Startpos_here=190 Length=21
Achr02-296_fwd	CCAAGTGAAAGTGAAGAAGATGA	Achr02-296_rev	TTGGATGGTCATGATGTGTT	125	A_chr02_Startpos_in_parent=16125861 Startpos_here=191 Length=19
Achr02-297_fwd	TTGGCACTCCTCACTAACCC	Achr02-297_rev	TTGTCTTCCAAATTGAGGGA	193	A_chr02_Startpos_in_parent=16155307 Startpos_here=190 Length=22
Achr02-298_fwd	CAATTAAAGCCTTTCCGGTG	Achr02-298_rev	TTCCGTTATGGTTCTTCATGG	203	A_chr02_Startpos_in_parent=16155987 Startpos_here=192 Length=17
Achr02-299_fwd	AAGTCAAGCAGGTTCAAGATCA	Achr02-299_rev	TGGAGTTAATGTTGTGGTTCG	221	A_chr02_Startpos_in_parent=16156198 Startpos_here=193 Length=15
Achr02-300_fwd	TGAAGTCATATGCCCGATCA	Achr02-300_rev	ACGTTCCAATAACCGCTCTG	250	A_chr02_Startpos_in_parent=16176922 Startpos_here=188 Length=26
Achr02-301_fwd	CCACAATCGTGTGACCTGAA	Achr02-301_rev	CCCAATGCAAATGCAACTTA	180	A_chr02_Startpos_in_parent=16200554 Startpos_here=186 Length=29
Achr02-302_fwd	AAAGGATGCATTTCCACTGC	Achr02-302_rev	AGGAATTTGTTGGTGCTTCG	201	A_chr02_Startpos_in_parent=16304800 Startpos_here=185 Length=31
Achr02-303_fwd	CAATCGGTCCTTCCACTAGC	Achr02-303_rev	AACATTAACTCATTCTTCCATCATTT	250	A_chr02_Startpos_in_parent=16342946 Startpos_here=183 Length=35
Achr02-304_fwd	AACGAAATTAGAATTGAGTTGAGAAA	Achr02-304_rev	GGGTTGCACTAGGGTTGTTG	229	A_chr02_Startpos_in_parent=16482602 Startpos_here=187 Length=28
Achr02-305_fwd	GATGCTGAACTATCATCTGCAAG	Achr02-305_rev	TCTAGTTGTTGGTCGCCTCG	147	A_chr02_Startpos_in_parent=16522789 Startpos_here=191 Length=20
Achr02-306_fwd	GTCGATTCAGCATCCAACAA	Achr02-306_rev	GGTTCATTCAACCATGCCA	217	A_chr02_Startpos_in_parent=16549500 Startpos_here=187 Length=28
Achr02-307_fwd	TGTTCATGTAAGAGCAAAGTGAGA	Achr02-307_rev	TGCGCGTGATATCTTCTGTC	146	A_chr02_Startpos_in_parent=16595490 Startpos_here=193 Length=15
Achr02-308_fwd	TCGACTCTAAGAACGGTCGG	Achr02-308_rev	AAAGACGAGATTTGCAGGGA	238	A_chr02_Startpos_in_parent=16600150 Startpos_here=191 Length=19
Achr02-309_fwd	TGGAACAATAGAGCAAACCG	Achr02-309_rev	TTCACCTCCCTATTTCGAGC	248	A_chr02_Startpos_in_parent=16602582 Startpos_here=193 Length=15
Achr02-310_fwd	GATGAATTTGAAAGGTGCGAA	Achr02-310_rev	GAAACTTGGCAAACTCTCATTG	220	A_chr02_Startpos_in_parent=16603839 Startpos_here=189 Length=24
Achr02-311_fwd	ATTCTAATTCCCAGACGGCA	Achr02-311_rev	CGACTTGATTGTTCAATCTGTATG	236	A_chr02_Startpos_in_parent=1669408 Startpos_here=191 Length=19
Achr02-312_fwd	GGCATAAGATTGTTAACATGGC	Achr02-312_rev	TAACCCATCGCCAAATCAAT	202	A_chr02_Startpos_in_parent=16813054 Startpos_here=191 Length=20
Achr02-313_fwd	TTTGTATTTATTCAATTTGGTTCCT	Achr02-313_rev	AATTCGATATACAAGCCTTTAATCTTT	215	A_chr02_Startpos_in_parent=16820512 Startpos_here=193 Length=16
Achr02-314_fwd	TGTTGTTTCGCAGATTTCTTG	Achr02-314_rev	TGAGCTGGATCCACACTTTG	230	A_chr02_Startpos_in_parent=16821406 Startpos_here=193 Length=15
Achr02-315_fwd	TTCCGTGAAGAAGGTAAGGC	Achr02-315_rev	TTGCCAATTGTTCAAAGCTG	179	A_chr02_Startpos_in_parent=16823190 Startpos_here=193 Length=15
Achr02-316_fwd	GGCGTTAAGAAATCATGCACT	Achr02-316_rev	TACCGACTACCGTGAAAGCC	237	A_chr02_Startpos_in_parent=16823908 Startpos_here=191 Length=20
Achr02-317_fwd	AATTAAAGCATGCAGGCAAA	Achr02-317_rev	TTTCTTTCTCTCTAGCGCCG	165	A_chr02_Startpos_in_parent=16830316 Startpos_here=190 Length=21
Achr02-318_fwd	GAGGGAGAGTTGTGACAGCC	Achr02-318_rev	CACATTCCGACTAGGGTCGT	227	A_chr02_Startpos_in_parent=16844888 Startpos_here=193 Length=15
Achr02-319_fwd	TTTGCCCTTAACATCACCAA	Achr02-319_rev	TTGCTAACACCTTGTATGCCA	248	A_chr02_Startpos_in_parent=16868901 Startpos_here=192 Length=18
Achr02-320_fwd	TGTGGAGTTCAAGTGGGTCA	Achr02-320_rev	TGTGTGTTGAACATATCTAGGCA	235	A_chr02_Startpos_in_parent=16885517 Startpos_here=193 Length=15
Achr02-321_fwd	TTATGGGACGACATTGGAGG	Achr02-321_rev	TCATCTTTGCCATCAAATTCC	222	A_chr02_Startpos_in_parent=16886751 Startpos_here=189 Length=23
Achr02-322_fwd	TCAGTATAAACCCATCCGCA	Achr02-322_rev	CCGAGACGACTGTGGACCTA	246	A_chr02_Startpos_in_parent=1691299 Startpos_here=191 Length=19
Achr02-323_fwd	AATGCATGGTTCTGAGCAACT	Achr02-323_rev	TCACGATCTTGATGCCTCTG	248	A_chr02_Startpos_in_parent=16915783 Startpos_here=172 Length=58
Achr02-324_fwd	GCTGTCTGGCCAGTAGACCT	Achr02-324_rev	CCCATTACTAGCCATGTATGTCA	157	A_chr02_Startpos_in_parent=16929958 Startpos_here=190 Length=21
Achr02-325_fwd	GCAAGGAGATCATGGTGACA	Achr02-325_rev	CAGCAGCGTCTCCTTTCTTT	144	A_chr02_Startpos_in_parent=16944395 Startpos_here=183 Length=36
Achr02-326_fwd	TGAATTCGGATTCCATACACA	Achr02-326_rev	CAGAGAACCAAACGAAATAGGAA	142	A_chr02_Startpos_in_parent=17039950 Startpos_here=192 Length=17
Achr02-327_fwd	ACCTGTCTGTCACCGACCTT	Achr02-327_rev	TTTCGAATCGACTTACGTTCTTT	175	A_chr02_Startpos_in_parent=17079069 Startpos_here=192 Length=18
Achr02-328_fwd	CGAATTCGAATGATTACAAGAGG	Achr02-328_rev	AATTGAGTGACCCGAATCCTT	240	A_chr02_Startpos_in_parent=17083173 Startpos_here=193 Length=15
Achr02-329_fwd	TGCATAATAATTCTTACCACGCAC	Achr02-329_rev	CATTAACCTCCTCGGCCTCT	208	A_chr02_Startpos_in_parent=17114462 Startpos_here=192 Length=17
Achr02-330_fwd	TTTATATCTGGCTCTTGGAACTTAAA	Achr02-330_rev	TCGAGGGTTGCATGTGTCTA	214	A_chr02_Startpos_in_parent=17118379 Startpos_here=190 Length=21
Achr02-331_fwd	GGGTGGAACAGGATGAAGAA	Achr02-331_rev	TACACCTTGTGCGTCCACAT	146	A_chr02_Startpos_in_parent=17121084 Startpos_here=193 Length=15
Achr02-332_fwd	CCGAGACACACAGAAACCCT	Achr02-332_rev	GATGGGACAGTGAGCATGAA	129	A_chr02_Startpos_in_parent=17140452 Startpos_here=191 Length=19
Achr02-333_fwd	TCAACATAAACCACGTTCGG	Achr02-333_rev	AAGGTTCAACTGGGACTCGAT	242	A_chr02_Startpos_in_parent=17146817 Startpos_here=190 Length=21
Achr02-334_fwd	GGATATGGCATTCTAAGTTCTTG	Achr02-334_rev	TTGAAACAGCACCAACAAGG	250	A_chr02_Startpos_in_parent=17158867 Startpos_here=192 Length=17
Achr02-335_fwd	GGGATTAAAGCTGGGATGAA	Achr02-335_rev	TAGCTTCAGACCCAGGGAGA	210	A_chr02_Startpos_in_parent=17161742 Startpos_here=192 Length=18
Achr02-336_fwd	TAATCGATGTGGGTAAGGGC	Achr02-336_rev	CAACTCAATTATAAACGGACTTGC	227	A_chr02_Startpos_in_parent=17162067 Startpos_here=192 Length=18
Achr02-337_fwd	AAGACTTAGTGGACGGTGATGTT	Achr02-337_rev	CGGTCGGTTTAGGTGAAGAA	131	A_chr02_Startpos_in_parent=17163887 Startpos_here=190 Length=21
Achr02-338_fwd	ATCTATGTGCCGCTTTGCTT	Achr02-338_rev	CCACTTAATATGCTAATGTGCCA	223	A_chr02_Startpos_in_parent=17166933 Startpos_here=193 Length=16
Achr02-339_fwd	GCATGTGTCTTAGCCGTGTG	Achr02-339_rev	TGTCGAGGGTGCTAATCCTT	239	A_chr02_Startpos_in_parent=17174621 Startpos_here=193 Length=15
Achr02-340_fwd	AAAGTTCTAGCCCTGTGGCA	Achr02-340_rev	TGAACATGTGTCGAGTAGGAAGA	243	A_chr02_Startpos_in_parent=17179578 Startpos_here=189 Length=23
Achr02-341_fwd	ACATCGAGTGGAGCTCGAAA	Achr02-341_rev	TTCTCCATGCCTTGCTCTTT	168	A_chr02_Startpos_in_parent=17181395 Startpos_here=192 Length=18
Achr02-342_fwd	TCAAGCCACTCAAATTTGTCA	Achr02-342_rev	GAATCCATTCTCAGCTCAAGTTT	236	A_chr02_Startpos_in_parent=17192128 Startpos_here=185 Length=32
Achr02-343_fwd	CTAGCTTGGCTCGAATTTGC	Achr02-343_rev	AAATGTTTCCCAACAAATTGAAA	247	A_chr02_Startpos_in_parent=17215039 Startpos_here=185 Length=31
Achr02-344_fwd	TTGATTCCTTGTTTCGTTTGG	Achr02-344_rev	AATGGGTAGGGCACATCAAA	193	A_chr02_Startpos_in_parent=17216485 Startpos_here=191 Length=20
Achr02-345_fwd	TTTGATGTGCCCTACCCATT	Achr02-345_rev	TCGAAGACGAAGCTGATGTG	140	A_chr02_Startpos_in_parent=17216645 Startpos_here=191 Length=20
Achr02-346_fwd	TGCCACAAATCGTCAGGTAA	Achr02-346_rev	TCAAGACCATCAAGTTCGCA	191	A_chr02_Startpos_in_parent=17220153 Startpos_here=192 Length=17
Achr02-347_fwd	TGGAGGAAGCTCAAACATTG	Achr02-347_rev	CCAACCATTCCTGCACATAG	231	A_chr02_Startpos_in_parent=17234442 Startpos_here=188 Length=26
Achr02-348_fwd	CTGGCCAGTGTCATCTCAAA	Achr02-348_rev	ACAAGTGCAAGCTGCAGAGA	219	A_chr02_Startpos_in_parent=17236469 Startpos_here=192 Length=18
Achr02-349_fwd	AACGTTGAATACGGGTGAGG	Achr02-349_rev	TCATGTTTAAGGTTGAGGGTCTC	216	A_chr02_Startpos_in_parent=17291650 Startpos_here=190 Length=21
Achr02-350_fwd	CCAAAGGAATATCGGACAAGA	Achr02-350_rev	TCAACAACCATTTGAGCAACA	188	A_chr02_Startpos_in_parent=17294773 Startpos_here=179 Length=43
Achr02-351_fwd	CCTGCAGGGACTGTGTAAGA	Achr02-351_rev	CGTGAATTTATTCGTAACAACATGA	244	A_chr02_Startpos_in_parent=1732407 Startpos_here=186 Length=29
Achr02-352_fwd	CTCCATGCTTTGTTGGACCT	Achr02-352_rev	GCTACCTTCTGATCCAGTTCAA	222	A_chr02_Startpos_in_parent=17331560 Startpos_here=193 Length=15
Achr02-353_fwd	AGCCGAATATACACATGCCT	Achr02-353_rev	TGGTTATGTTGTTAATGACATGATTT	186	A_chr02_Startpos_in_parent=17335431 Startpos_here=192 Length=17
Achr02-354_fwd	TGACAATTCCCGAGCTCATA	Achr02-354_rev	CGGTCAAGGTGATAATATAAATGAAA	250	A_chr02_Startpos_in_parent=17336580 Startpos_here=180 Length=42
Achr02-355_fwd	GGGCCTGCTTTCACAATTTA	Achr02-355_rev	TTGACAGATTTGCATCAATGG	207	A_chr02_Startpos_in_parent=1733674 Startpos_here=192 Length=18
Achr02-356_fwd	TCTCGAGCTACTCCTCGATCA	Achr02-356_rev	AATGACAAATGTATGGTGATGAAA	194	A_chr02_Startpos_in_parent=17342972 Startpos_here=193 Length=15
Achr02-357_fwd	TCAAATCCAATTCTCATTCAATTC	Achr02-357_rev	TAGCAAACCAGGAAACCGAG	199	A_chr02_Startpos_in_parent=17351018 Startpos_here=193 Length=15
Achr02-358_fwd	TGGCGCATTCCTTTATATCC	Achr02-358_rev	GCGTAATGATCTAGCCTCCC	238	A_chr02_Startpos_in_parent=17355205 Startpos_here=193 Length=15
Achr02-359_fwd	TGGCGCATTCCTTTATATCC	Achr02-359_rev	GCGTAATGATCTAGCCTCCC	238	A_chr02_Startpos_in_parent=17355241 Startpos_here=193 Length=16
Achr02-360_fwd	TGGATGACCGATGATCAAGA	Achr02-360_rev	AACCCATACGATAGTGACATAATTT	203	A_chr02_Startpos_in_parent=17356944 Startpos_here=189 Length=23
Achr02-361_fwd	TATAACACCTCAAACCCGGC	Achr02-361_rev	AAGAAGTTGAACATGGTTCCTTAAA	242	A_chr02_Startpos_in_parent=17362436 Startpos_here=192 Length=17
Achr02-362_fwd	TTCCCTAGGTGAAGGCTTTG	Achr02-362_rev	GGTCGAGGGCGTTACAATTA	244	A_chr02_Startpos_in_parent=17380671 Startpos_here=191 Length=19
Achr02-363_fwd	AAAGCAAATTGTGGCTACGG	Achr02-363_rev	CCATTCTAGTGCTAACACAGGC	220	A_chr02_Startpos_in_parent=17417135 Startpos_here=193 Length=15
Achr02-364_fwd	AGATCAAGAGGGACGAGCAA	Achr02-364_rev	CACCCGGGACTTCTGAGATA	236	A_chr02_Startpos_in_parent=17470736 Startpos_here=193 Length=15
Achr02-365_fwd	AAATGGCCGAAACACATAGC	Achr02-365_rev	TGAACTGGGATATGGCATGA	151	A_chr02_Startpos_in_parent=17495239 Startpos_here=193 Length=15
Achr02-366_fwd	TGTGGCCTGTATTTAGGGCT	Achr02-366_rev	ACATCAATTCATGCTTGCCA	212	A_chr02_Startpos_in_parent=17510167 Startpos_here=191 Length=19
Achr02-367_fwd	TAGGACTGACTCTTCGCGGT	Achr02-367_rev	TGAGAGTTCCAAGACAACATGAA	231	A_chr02_Startpos_in_parent=17526213 Startpos_here=189 Length=23
Achr02-368_fwd	AGATTCGGCCATAACGTCTG	Achr02-368_rev	TTTATTCAACGGATTCATAATGACTAA	206	A_chr02_Startpos_in_parent=17554116 Startpos_here=193 Length=16
Achr02-369_fwd	CACAAACTTACCCATTATTTGAGG	Achr02-369_rev	AGCTGTTGGTTCGTAAAGGC	165	A_chr02_Startpos_in_parent=17596821 Startpos_here=188 Length=25
Achr02-370_fwd	CTTGGAAATGCACCGTTAGA	Achr02-370_rev	CCACTTTAAATCGGGTTATTCA	149	A_chr02_Startpos_in_parent=17605411 Startpos_here=192 Length=18
Achr02-371_fwd	GGGTCATGATTTAACCCTTGG	Achr02-371_rev	CGGTGATTGCAACTCTCTCC	244	A_chr02_Startpos_in_parent=17607361 Startpos_here=190 Length=21
Achr02-372_fwd	CTCAAGCGGATAAAGGTTCA	Achr02-372_rev	TGGGTTGAAACATGGACTCA	191	A_chr02_Startpos_in_parent=17607767 Startpos_here=193 Length=15
Achr02-373_fwd	TTGAAACTAGGGTTTAAAGGTTGC	Achr02-373_rev	GAATGTATCCGAGGAGCATGA	213	A_chr02_Startpos_in_parent=17608010 Startpos_here=190 Length=21
Achr02-374_fwd	CCCATTAATCAACTTTCACTGGA	Achr02-374_rev	TGTACAGGGACTAAATTGCTCA	214	A_chr02_Startpos_in_parent=17609839 Startpos_here=191 Length=19
Achr02-375_fwd	TGCCTCGAGCGTTACTTCTT	Achr02-375_rev	TGCAATGATGAGTCTGAGCC	207	A_chr02_Startpos_in_parent=17610282 Startpos_here=188 Length=26
Achr02-376_fwd	GTTGTGTATAGGTGCCCGGT	Achr02-376_rev	AAGCCCTTAGTATCGTCGGC	205	A_chr02_Startpos_in_parent=17626042 Startpos_here=192 Length=18
Achr02-377_fwd	GGAAATATCCTCCGCCTAGC	Achr02-377_rev	TCAAACAACCCAGGTCTCAA	215	A_chr02_Startpos_in_parent=17639291 Startpos_here=193 Length=16
Achr02-378_fwd	CATGTGTAATTTGGCATTTCAAG	Achr02-378_rev	CCATTTACAAATATAAGCGGATTT	250	A_chr02_Startpos_in_parent=17644021 Startpos_here=192 Length=17
Achr02-379_fwd	TCCCACCAAATTATTGGCTT	Achr02-379_rev	AACATTGGAAACCGACTCGT	142	A_chr02_Startpos_in_parent=17646118 Startpos_here=187 Length=27
Achr02-380_fwd	TAAGGCTGAGTTTGGATGGG	Achr02-380_rev	ATATCCAGACCCGACGATTG	215	A_chr02_Startpos_in_parent=17646977 Startpos_here=191 Length=19
Achr02-381_fwd	GACCGTGTATATTCGGCCAT	Achr02-381_rev	ATCCAACCTTCAAAGCCAAA	135	A_chr02_Startpos_in_parent=17652400 Startpos_here=192 Length=17
Achr02-382_fwd	AAGACCATGTATATTCGGCCA	Achr02-382_rev	ATCCAACCTTCAAAGCCAAA	137	A_chr02_Startpos_in_parent=17663728 Startpos_here=192 Length=17
Achr02-383_fwd	AAGAAGCTTACCACCTCACCA	Achr02-383_rev	TGGTTCCTTAGTGGGCTTTG	243	A_chr02_Startpos_in_parent=17671223 Startpos_here=191 Length=19
Achr02-384_fwd	ACCAACACATCATGGGCATA	Achr02-384_rev	TTGATTGAATTGGCCTTGGT	219	A_chr02_Startpos_in_parent=17684096 Startpos_here=185 Length=32
Achr02-385_fwd	AAAGCCGAAGAGCTTAGCAA	Achr02-385_rev	TCTTTGATCGAAATTCCCGT	155	A_chr02_Startpos_in_parent=1773192 Startpos_here=193 Length=15
Achr02-386_fwd	TTCAAGCACATGTTAATGGCA	Achr02-386_rev	CAAATTGGTGTGTTGGTTGG	249	A_chr02_Startpos_in_parent=17787757 Startpos_here=193 Length=15
Achr02-387_fwd	TGGCTTGTAAATGTTAAGTGGG	Achr02-387_rev	TCATATGCGTAATAAAGGCCA	137	A_chr02_Startpos_in_parent=17822255 Startpos_here=187 Length=28
Achr02-388_fwd	GAAGCCTTGTTCGAGATCGT	Achr02-388_rev	GCCACTCGTTCTGCAATATG	244	A_chr02_Startpos_in_parent=17840315 Startpos_here=193 Length=16
Achr02-389_fwd	ATCAGAAATTGAGGCATGGG	Achr02-389_rev	TGGACATTAGTTGGCGGAAT	247	A_chr02_Startpos_in_parent=17844334 Startpos_here=193 Length=15
Achr02-390_fwd	ACAGGAATGAGTTCCAACCG	Achr02-390_rev	TGACATGTACGAAAGAGCTTATCA	223	A_chr02_Startpos_in_parent=17859580 Startpos_here=193 Length=15
Achr02-391_fwd	GAATAGAAGAAGGGTCGGGAA	Achr02-391_rev	AATCGACGCAGCCGAAG	225	A_chr02_Startpos_in_parent=17878299 Startpos_here=190 Length=22
Achr02-392_fwd	TGAAGTCCACACCACAAACC	Achr02-392_rev	AAGCAGCAACTAAGCCCAAA	197	A_chr02_Startpos_in_parent=17903966 Startpos_here=192 Length=18
Achr02-393_fwd	TCAATTTGCATTTCTTGCTCA	Achr02-393_rev	AAAGCCCGTCATTCTGATTC	241	A_chr02_Startpos_in_parent=17908725 Startpos_here=192 Length=18
Achr02-394_fwd	GTGTCCGACTCCAGCAATG	Achr02-394_rev	TTGCCATACGCCATACCATA	205	A_chr02_Startpos_in_parent=17993949 Startpos_here=191 Length=19
Achr02-395_fwd	AGCTTACCCTCTCCCTCTCG	Achr02-395_rev	ACCCTCTCCCTCTCGTCTCT	197	A_chr02_Startpos_in_parent=18089645 Startpos_here=190 Length=21
Achr02-396_fwd	TGTGCCTAATATCACAAGCCC	Achr02-396_rev	GACCATTGATAGTGGAATTTGACA	200	A_chr02_Startpos_in_parent=18151112 Startpos_here=191 Length=20
Achr02-397_fwd	CACTTGGGCCCTGTGTATTT	Achr02-397_rev	TGTAATAGCCCAAATTTACCCG	221	A_chr02_Startpos_in_parent=18169137 Startpos_here=190 Length=21
Achr02-398_fwd	TCATAATCAAAGGCGAAATTAAA	Achr02-398_rev	TATGGGTAGAGGCCAATCCA	244	A_chr02_Startpos_in_parent=18188807 Startpos_here=193 Length=15
Achr02-399_fwd	TTGAGTGATACGTGTTAGAGGAAA	Achr02-399_rev	AAATACGGAACTCGAAGCCT	224	A_chr02_Startpos_in_parent=18189589 Startpos_here=187 Length=27
Achr02-400_fwd	TTTGATGCTTCATCCATCTATTACA	Achr02-400_rev	AAATACGGAACTCGAAGCCT	160	A_chr02_Startpos_in_parent=18189717 Startpos_here=191 Length=19
Achr02-401_fwd	GGCTCCTTCGATTGTGTCAT	Achr02-401_rev	GCGGTCAAATTGAATAAATGG	248	A_chr02_Startpos_in_parent=18193435 Startpos_here=187 Length=27
Achr02-402_fwd	GATCTGTCGCCTACTGCAAA	Achr02-402_rev	TGGGTGAGGCAAGAAGTTTA	250	A_chr02_Startpos_in_parent=18211582 Startpos_here=193 Length=15
Achr02-403_fwd	ACAAATGCCACCTTGACCTC	Achr02-403_rev	TGTATTCCCTCTCTCACTGGC	173	A_chr02_Startpos_in_parent=18236062 Startpos_here=193 Length=16
Achr02-404_fwd	GACATGCACTTTCGAGCGTA	Achr02-404_rev	CACTCCTGCGAGACTTAGCC	239	A_chr02_Startpos_in_parent=18248874 Startpos_here=191 Length=19
Achr02-405_fwd	CATGGCATGGAGATTAGCAA	Achr02-405_rev	GAAATGCCCATGATGATTATTGT	193	A_chr02_Startpos_in_parent=18295770 Startpos_here=192 Length=17
Achr02-406_fwd	CAATAATCATCATGGGCATTTC	Achr02-406_rev	TTGCCTCTTTATTTGCTATTTCTTT	139	A_chr02_Startpos_in_parent=18295907 Startpos_here=192 Length=17
Achr02-407_fwd	AAAGCCTCTTCCTATTCTCTCCA	Achr02-407_rev	GTTTATTGCCGCACCCTAAA	250	A_chr02_Startpos_in_parent=18303261 Startpos_here=191 Length=20
Achr02-408_fwd	TTGGTCAAGAAAGCAAACAAA	Achr02-408_rev	GGATGATATAAGATGTTTGGAATTG	144	A_chr02_Startpos_in_parent=1837348 Startpos_here=192 Length=17
Achr02-409_fwd	CGTTTATTGTTCCATTGGCAT	Achr02-409_rev	TTCGTTTGTTTAATGGTCGC	225	A_chr02_Startpos_in_parent=18443499 Startpos_here=189 Length=23
Achr02-410_fwd	AAACACTCCACAAACGGGTC	Achr02-410_rev	TTTGAATATGACCATAAATCTCAACAA	192	A_chr02_Startpos_in_parent=18446190 Startpos_here=191 Length=20
Achr02-411_fwd	TAGGCGAAATTCACGGATTC	Achr02-411_rev	AGGCAAACGTCACCTTCAAA	247	A_chr02_Startpos_in_parent=18450453 Startpos_here=191 Length=19
Achr02-412_fwd	GGGAAATACAAAGTTGAGATAGACC	Achr02-412_rev	AAACCAATCCACCTCCACC	171	A_chr02_Startpos_in_parent=18451104 Startpos_here=186 Length=29
Achr02-413_fwd	AACACGTGGCAAGCTCCTAT	Achr02-413_rev	AGCAAGCAACTCCACTACGC	146	A_chr02_Startpos_in_parent=18452122 Startpos_here=192 Length=18
Achr02-414_fwd	ACCACCCTCCCATTCTCTTT	Achr02-414_rev	TTCTCTGCAAATCAGAGCGA	236	A_chr02_Startpos_in_parent=18459623 Startpos_here=190 Length=21
Achr02-415_fwd	AAGCTCCCTCGCTCTGATTT	Achr02-415_rev	TTGCTGTTGTTGTTCTTCGC	134	A_chr02_Startpos_in_parent=18459773 Startpos_here=190 Length=21
Achr02-416_fwd	TTTCAGTACTTGCTGCCATATTATT	Achr02-416_rev	TTGATGGTCAAATTCACCTCTTT	222	A_chr02_Startpos_in_parent=18464889 Startpos_here=191 Length=19
Achr02-417_fwd	TTATTGGGCAACTCAAATGC	Achr02-417_rev	CGTATGAAAGATGAATTGAACCC	133	A_chr02_Startpos_in_parent=18466854 Startpos_here=191 Length=19
Achr02-418_fwd	GGGATGACCCATACTTTGGT	Achr02-418_rev	TGAATCGAAATTTGAATCTGTATCAT	168	A_chr02_Startpos_in_parent=18497347 Startpos_here=181 Length=40
Achr02-419_fwd	ACATTTACGTCGGCCCAAT	Achr02-419_rev	TGCAACAAGAAACTCATCGG	125	A_chr02_Startpos_in_parent=18498969 Startpos_here=193 Length=16
Achr02-420_fwd	AATTAATTCGATGGGACGGG	Achr02-420_rev	CCATACTTTAGGAAATTAATGGGC	222	A_chr02_Startpos_in_parent=18499865 Startpos_here=191 Length=19
Achr02-421_fwd	AATGCCAAAGTTGATAGCGG	Achr02-421_rev	AGAGGGCGTTTGATTGACTC	249	A_chr02_Startpos_in_parent=18500610 Startpos_here=186 Length=29
Achr02-422_fwd	GCCAACTCATTTCACCCAAT	Achr02-422_rev	ACCCGTACACGTCAACATGA	204	A_chr02_Startpos_in_parent=18502728 Startpos_here=193 Length=15
Achr02-423_fwd	AAAGATCAAACAAGGGTGAAATAAA	Achr02-423_rev	TTTGGTCCTTCCACTATGCTT	207	A_chr02_Startpos_in_parent=18503070 Startpos_here=193 Length=15
Achr02-424_fwd	GTGCAGTGTGGATGCGTAAT	Achr02-424_rev	CTGTCCTAACAGCGACACCA	177	A_chr02_Startpos_in_parent=18506843 Startpos_here=193 Length=15
Achr02-425_fwd	GTGCAGTGTGGATGCGTAAT	Achr02-425_rev	CTGTCCTAACAGCGACACCA	177	A_chr02_Startpos_in_parent=18506858 Startpos_here=185 Length=31
Achr02-426_fwd	GGTTTGAACCCAAATCAATTC	Achr02-426_rev	CATTTCGCTCCATTTGGTT	250	A_chr02_Startpos_in_parent=18507830 Startpos_here=191 Length=19
Achr02-427_fwd	GGTTGAAACACCTTATTCTAATCAAT	Achr02-427_rev	TATGTGAAACCGGCAGACAG	174	A_chr02_Startpos_in_parent=18509699 Startpos_here=190 Length=22
Achr02-428_fwd	CATATGGAGAAAGCTAAGGACTCA	Achr02-428_rev	GAATCGCATGCCAATTTGA	250	A_chr02_Startpos_in_parent=18511690 Startpos_here=182 Length=37
Achr02-429_fwd	TACGGGCAGAGAAGGAGAAA	Achr02-429_rev	TTGAGTAACTCGAATCATTGTTAAA	243	A_chr02_Startpos_in_parent=18514319 Startpos_here=190 Length=22
Achr02-430_fwd	TCGACTTTGAATGTAATTTACCC	Achr02-430_rev	TGTGGTGCCTTTCATTCTTG	174	A_chr02_Startpos_in_parent=18519047 Startpos_here=191 Length=20
Achr02-431_fwd	GTTGTTGGGTCTATGGCTCC	Achr02-431_rev	TTTAATAACTATCATGTGCGACAAT	194	A_chr02_Startpos_in_parent=18520976 Startpos_here=193 Length=15
Achr02-432_fwd	TGAACGAGGGTGATGTGAGA	Achr02-432_rev	TTCCTTAGTTCTCGGGTTCG	199	A_chr02_Startpos_in_parent=18524700 Startpos_here=192 Length=17
Achr02-433_fwd	GACTTTGGGCAATAGCTTGG	Achr02-433_rev	TGCTCAGCGATATTGACTATCTT	233	A_chr02_Startpos_in_parent=18549684 Startpos_here=188 Length=25
Achr02-434_fwd	AAACTCACAGTACGCTGCCC	Achr02-434_rev	CATTTCTGGCTTTGTTGATTGA	213	A_chr02_Startpos_in_parent=18559057 Startpos_here=193 Length=15
Achr02-435_fwd	GGAATTTGATTTGGTGGCAT	Achr02-435_rev	TGATGGCTAGACCAATGGAA	223	A_chr02_Startpos_in_parent=18560758 Startpos_here=191 Length=19
Achr02-436_fwd	TGGATTTCGATGACCCATTT	Achr02-436_rev	TGGACAAATGGCTACCAATG	147	A_chr02_Startpos_in_parent=18563036 Startpos_here=191 Length=19
Achr02-437_fwd	CATTGGTAGCCATTTGTCCA	Achr02-437_rev	AAATGACTTGGTGGTTCGATTT	228	A_chr02_Startpos_in_parent=18563242 Startpos_here=191 Length=19
Achr02-438_fwd	AACTAGAGGTGTGCATGGGC	Achr02-438_rev	GGCTCGGGCCTACCATT	140	A_chr02_Startpos_in_parent=18564465 Startpos_here=191 Length=19
Achr02-439_fwd	TGCCTAAGCCATTCCAAGTT	Achr02-439_rev	TTGAAGCTTCCTCGAGTCCT	182	A_chr02_Startpos_in_parent=18565740 Startpos_here=192 Length=18
Achr02-440_fwd	TATTCGGAGGTCCAGATCCA	Achr02-440_rev	TGTCTCTAACCTTGGGAGGG	225	A_chr02_Startpos_in_parent=18567409 Startpos_here=190 Length=21
Achr02-441_fwd	GAAGCACCAACCAGCATGTA	Achr02-441_rev	CAACGATGATCAACAATGGC	246	A_chr02_Startpos_in_parent=18567970 Startpos_here=190 Length=21
Achr02-442_fwd	ATGGAAATGTTGCCCAGGTA	Achr02-442_rev	ATAAATCCACGTTCCGATGC	204	A_chr02_Startpos_in_parent=18572761 Startpos_here=192 Length=17
Achr02-443_fwd	ATGAAGCCATCTCGAAGCAT	Achr02-443_rev	TGAATTCCTGAAAGATCGGG	247	A_chr02_Startpos_in_parent=18573044 Startpos_here=192 Length=17
Achr02-444_fwd	TGGAGGGTCATAAGGATATAATCA	Achr02-444_rev	CCTTAACGCTGTCAACTCCC	221	A_chr02_Startpos_in_parent=18580308 Startpos_here=193 Length=16
Achr02-445_fwd	TCATTGATTTGGAAGTTTGAATC	Achr02-445_rev	CCCGAATTGAGAGCTTTCTT	249	A_chr02_Startpos_in_parent=18584289 Startpos_here=172 Length=57
Achr02-446_fwd	ACGCACGCATCTAATGATGA	Achr02-446_rev	TGCAAGATTCTGAGCAACTGA	228	A_chr02_Startpos_in_parent=18618224 Startpos_here=193 Length=16
Achr02-447_fwd	ATCAAATGGCTCATGCCAA	Achr02-447_rev	GGGTTAAGTAGGAATAAAGTCAAGAA	246	A_chr02_Startpos_in_parent=18653820 Startpos_here=192 Length=18
Achr02-448_fwd	TACTAGTATCCGCGGCCTTG	Achr02-448_rev	CCACACAACAATTGAGGACG	222	A_chr02_Startpos_in_parent=18658327 Startpos_here=188 Length=25
Achr02-449_fwd	CATCTTTGAACATGTGAGCCA	Achr02-449_rev	AACGTTCAATTGGTCGGAAG	219	A_chr02_Startpos_in_parent=18659748 Startpos_here=190 Length=21
Achr02-450_fwd	TCATTAACAACAATCGGATAAGATG	Achr02-450_rev	CCCACATCCTCTGACAACAA	247	A_chr02_Startpos_in_parent=18662146 Startpos_here=193 Length=15
Achr02-451_fwd	TACTAGTATCCGCGGCCTTG	Achr02-451_rev	CCACACAACAATTGAGGACG	222	A_chr02_Startpos_in_parent=18664594 Startpos_here=188 Length=25
Achr02-452_fwd	AGCACTCCCTTCATCTCCAA	Achr02-452_rev	TAACATCAGGCAAGTTCCCG	223	A_chr02_Startpos_in_parent=18671147 Startpos_here=192 Length=17
Achr02-453_fwd	TAAGAGACGACGCGAAGACG	Achr02-453_rev	ATGGCGTAATTCAAACGCTC	151	A_chr02_Startpos_in_parent=18671957 Startpos_here=193 Length=15
Achr02-454_fwd	AATAATTGATTACTGATATGGCGTTT	Achr02-454_rev	GGGTTTATCGTCCTCGTCAA	172	A_chr02_Startpos_in_parent=18672309 Startpos_here=193 Length=16
Achr02-455_fwd	CAAATTGCAACCTTAATTTCATT	Achr02-455_rev	GGCGGCGATAATCACATAAT	243	A_chr02_Startpos_in_parent=18675341 Startpos_here=188 Length=25
Achr02-456_fwd	CAAATTGCAACCTTAATTTCATT	Achr02-456_rev	GGCGGCGATAATCACATAAT	243	A_chr02_Startpos_in_parent=18675402 Startpos_here=178 Length=46
Achr02-457_fwd	AGCCTTTCTGGAGGAGCTTT	Achr02-457_rev	CTTTGGTCTCAAGGCACCCT	166	A_chr02_Startpos_in_parent=18688850 Startpos_here=192 Length=17
Achr02-458_fwd	AAACACCAGAGAAGCCGAGA	Achr02-458_rev	GCCTGGGCCATTAGGATTAT	230	A_chr02_Startpos_in_parent=18690757 Startpos_here=193 Length=15
Achr02-459_fwd	TTGTCACGACACACTATGTCCA	Achr02-459_rev	TGGAATTTGCATTGAATCATGT	189	A_chr02_Startpos_in_parent=18695690 Startpos_here=193 Length=15
Achr02-460_fwd	CAGCTAGAGGATCTGCGCTT	Achr02-460_rev	ATATCCCTGGCCTCCTATGC	186	A_chr02_Startpos_in_parent=18704596 Startpos_here=191 Length=19
Achr02-461_fwd	TTCATTCATTTGTGCATTACCC	Achr02-461_rev	TTTAATCGAGTGTTGTGCGAA	235	A_chr02_Startpos_in_parent=18705364 Startpos_here=172 Length=57
Achr02-462_fwd	CCTAGTGAGCTTCCGAGCAC	Achr02-462_rev	GAGCCCATCTCTATTTCCTTGA	225	A_chr02_Startpos_in_parent=18724157 Startpos_here=193 Length=16
Achr02-463_fwd	TGCTGGAGCAGATTAAAGGG	Achr02-463_rev	ACGCACACATCTGATGAGGA	189	A_chr02_Startpos_in_parent=18747597 Startpos_here=183 Length=35
Achr02-464_fwd	ATGGTGGTCGGAGAGAAAGA	Achr02-464_rev	CCCTCTCACCGTCTGTTGAT	167	A_chr02_Startpos_in_parent=18749513 Startpos_here=190 Length=21
Achr02-465_fwd	ATGGTGGTCGGAGAGAAAGA	Achr02-465_rev	CCCTCTCACCGTCTGTTGAT	167	A_chr02_Startpos_in_parent=18749558 Startpos_here=190 Length=21
Achr02-466_fwd	TTCACATAACCAACTTTCATACCA	Achr02-466_rev	TAGCCACAAGAGTTGGCTTG	172	A_chr02_Startpos_in_parent=18768648 Startpos_here=185 Length=32
Achr02-467_fwd	ATCAGTTGAGTTGGGTTCGG	Achr02-467_rev	AATAATCGGCCCATGTCAAT	235	A_chr02_Startpos_in_parent=18787231 Startpos_here=192 Length=17
Achr02-468_fwd	TGTGGCTTTGAAGCTTGATG	Achr02-468_rev	TCAACTATACCAAATGGTCAAATAAA	169	A_chr02_Startpos_in_parent=18799938 Startpos_here=193 Length=16
Achr02-469_fwd	CCGCGTAGTTACACCCTGAT	Achr02-469_rev	TCATCCATTTCATTTCCCGT	175	A_chr02_Startpos_in_parent=1882619 Startpos_here=193 Length=16
Achr02-470_fwd	AAAGGGTAAGGACTAAATTGGAA	Achr02-470_rev	GATTAAGCTATCCCGGTTTCA	221	A_chr02_Startpos_in_parent=18858168 Startpos_here=186 Length=30
Achr02-471_fwd	ATCCTAGCACGAGCAAGTGG	Achr02-471_rev	GGACACGTGAAATAGGTGGG	223	A_chr02_Startpos_in_parent=18881260 Startpos_here=189 Length=23
Achr02-472_fwd	CCACCTATTTCACGTGTCCC	Achr02-472_rev	CCAAGGTGGAAATGACACAA	214	A_chr02_Startpos_in_parent=18881441 Startpos_here=193 Length=15
Achr02-473_fwd	GGCCTGGTCAAAGAAATGAA	Achr02-473_rev	CTTGGTTTGTGAGGCCACTT	242	A_chr02_Startpos_in_parent=18914817 Startpos_here=187 Length=27
Achr02-474_fwd	GGATCGCATCTCTAATGCTTG	Achr02-474_rev	TGAATTTACTAATGTTCCAAGACTTTC	155	A_chr02_Startpos_in_parent=18917988 Startpos_here=193 Length=15
Achr02-475_fwd	GGCCTGGTCAAAGAAATGAA	Achr02-475_rev	CTTGGTTTGTGAGGCCACTT	242	A_chr02_Startpos_in_parent=18920834 Startpos_here=187 Length=27
Achr02-476_fwd	GGATCGCATCTCTAATGCTTG	Achr02-476_rev	TGAATTTACTAATGTTCCAAGACTTTC	155	A_chr02_Startpos_in_parent=18924005 Startpos_here=193 Length=15
Achr02-477_fwd	CATCACACGTATGTCACGTCAG	Achr02-477_rev	AATCAATTGAGGCAGATGGG	242	A_chr02_Startpos_in_parent=18962218 Startpos_here=193 Length=15
Achr02-478_fwd	ATTTGACCATCCATGTTGGG	Achr02-478_rev	CAATCCGGTCTTTGAGGATT	195	A_chr02_Startpos_in_parent=18983598 Startpos_here=191 Length=20
Achr02-479_fwd	AAACAGGTTGTTGGCTTGGA	Achr02-479_rev	AAAGCCACTAATGACGGAGC	250	A_chr02_Startpos_in_parent=19007275 Startpos_here=192 Length=17
Achr02-480_fwd	TAAACTTCATGTCTCCCGGC	Achr02-480_rev	TAGGTGAGGAGCGGCACTAT	245	A_chr02_Startpos_in_parent=19010858 Startpos_here=190 Length=21
Achr02-481_fwd	TTCAATTGGGTTTCGGGTTA	Achr02-481_rev	TTCCCGTTACACGACAATGA	244	A_chr02_Startpos_in_parent=19015706 Startpos_here=187 Length=27
Achr02-482_fwd	TTCAATTGGGTTTCGGGTTA	Achr02-482_rev	TTCCCGTTACACGACAATGA	244	A_chr02_Startpos_in_parent=19064321 Startpos_here=187 Length=27
Achr02-483_fwd	GGTGGCAGTGTCCACAATTA	Achr02-483_rev	AACCCACCAGAACAGGACAG	244	A_chr02_Startpos_in_parent=19132261 Startpos_here=191 Length=20
Achr02-484_fwd	AAGTGGGATGGACTTTCGTTT	Achr02-484_rev	ATTTCCATAAATCTGATATGGGTT	237	A_chr02_Startpos_in_parent=19133167 Startpos_here=185 Length=31
Achr02-485_fwd	AAACCCATATCAGATTTATGGAAA	Achr02-485_rev	AGCCCAACAAACAAATGAAAG	250	A_chr02_Startpos_in_parent=19133419 Startpos_here=193 Length=15
Achr02-486_fwd	CTTTCATTTGTTTGTTGGGCT	Achr02-486_rev	TGACTAGCGTAAGAATGGGAAA	145	A_chr02_Startpos_in_parent=19133655 Startpos_here=193 Length=16
Achr02-487_fwd	TGTCAGCATGATAAGTCACCTG	Achr02-487_rev	ATGTCTGCTGATGCTGATGG	201	A_chr02_Startpos_in_parent=19158821 Startpos_here=188 Length=25
Achr02-488_fwd	TGGTCCCTGTAGTAGCCCAA	Achr02-488_rev	AAGGGTCTGCTGTGTAACGG	196	A_chr02_Startpos_in_parent=19173853 Startpos_here=192 Length=17
Achr02-489_fwd	AAGAACCTTCACTCATCCCG	Achr02-489_rev	CCTGACTTGGTCCACAGTTG	212	A_chr02_Startpos_in_parent=19181163 Startpos_here=192 Length=17
Achr02-490_fwd	TGGCCAGTTACGATTTACTGAA	Achr02-490_rev	GCATTTCACCGTCAACTCAA	194	A_chr02_Startpos_in_parent=19182412 Startpos_here=193 Length=16
Achr02-491_fwd	CCAGAATCACCTAGCTATAAGCA	Achr02-491_rev	TTTGCATCAAGCAACCATGT	177	A_chr02_Startpos_in_parent=19215927 Startpos_here=192 Length=17
Achr02-492_fwd	AGATTGCCTGCCATCAATTC	Achr02-492_rev	GCAGAAGAATTCAGATTGTTCAAG	216	A_chr02_Startpos_in_parent=19217986 Startpos_here=192 Length=18
Achr02-493_fwd	CACAGAAAGCATATGATGAACCA	Achr02-493_rev	AATCGTTCTGTAATTCATCTTTCA	180	A_chr02_Startpos_in_parent=19256598 Startpos_here=192 Length=17
Achr02-494_fwd	AACACGTTGAATCAGGCTCA	Achr02-494_rev	GTTGTAGGGCTGGGTTCCTT	218	A_chr02_Startpos_in_parent=19269902 Startpos_here=190 Length=22
Achr02-495_fwd	TTGTATGTGCTAATCGCTTCAAA	Achr02-495_rev	TGTGTTCCGAATTCATCCAA	140	A_chr02_Startpos_in_parent=19270722 Startpos_here=184 Length=33
Achr02-496_fwd	TACTCCAACAACCACCGTCC	Achr02-496_rev	CACTGCTTCTGCCTCTCCTC	214	A_chr02_Startpos_in_parent=19277121 Startpos_here=193 Length=15
Achr02-497_fwd	GGATTTAGTCACAAGGTACGAGC	Achr02-497_rev	CATGTCCACACTTGAAAGGAAA	227	A_chr02_Startpos_in_parent=19280655 Startpos_here=193 Length=16
Achr02-498_fwd	CGACTTCGTAGCAAGATGGA	Achr02-498_rev	GAGGGCCGTTATAATGAACAA	250	A_chr02_Startpos_in_parent=19359632 Startpos_here=193 Length=15
Achr02-499_fwd	CCATTGATGTGGATGCTTTG	Achr02-499_rev	ATCCACTGCTGCCCATAATC	203	A_chr02_Startpos_in_parent=19360528 Startpos_here=191 Length=19
Achr02-500_fwd	CGTCAAGACTGAAGATCTCCCT	Achr02-500_rev	TAGGCCCTAATTCGGGTTGT	247	A_chr02_Startpos_in_parent=19446572 Startpos_here=193 Length=16
Achr02-501_fwd	TAATCCTGGGTGGAAGCAAC	Achr02-501_rev	GCAGCCTGGCTCAGAATTAC	239	A_chr02_Startpos_in_parent=1945092 Startpos_here=189 Length=24
Achr02-502_fwd	GGCGTTACAACCACGTTCTAC	Achr02-502_rev	AGTAGGTGGTTCGACGGATG	226	A_chr02_Startpos_in_parent=19554202 Startpos_here=192 Length=17
Achr02-503_fwd	TCCACTCGAACTCCAAACCT	Achr02-503_rev	TGCTGTACAGTGGAAGCAATTT	225	A_chr02_Startpos_in_parent=19556585 Startpos_here=186 Length=29
Achr02-504_fwd	TATGCGGTGTCTCGTAGCAG	Achr02-504_rev	TCCATCTCCGATACCTTTGG	239	A_chr02_Startpos_in_parent=19563731 Startpos_here=187 Length=27
Achr02-505_fwd	GTGCGTTGAGGGAGAAGAAA	Achr02-505_rev	CGGAAATCTCCTCGTTCCTA	140	A_chr02_Startpos_in_parent=1974661 Startpos_here=188 Length=25
Achr02-506_fwd	AAATTGAGGAGGTTTATCGAAGA	Achr02-506_rev	TTCCAGCATACTTTCCTAATTTCA	236	A_chr02_Startpos_in_parent=1977092 Startpos_here=191 Length=19
Achr02-507_fwd	AGCATCCAACAGTAATCCCG	Achr02-507_rev	CACACACACACACACACACG	225	A_chr02_Startpos_in_parent=19783902 Startpos_here=192 Length=17
Achr02-508_fwd	GTGGGTACATGCGTGCGT	Achr02-508_rev	CAATTTCATGGCACATCACC	226	A_chr02_Startpos_in_parent=19783939 Startpos_here=159 Length=83
Achr02-509_fwd	CCTCTAATGTTGAGGTCATTGAA	Achr02-509_rev	TGGCTTAAGTGCTCATTTGG	224	A_chr02_Startpos_in_parent=19789462 Startpos_here=193 Length=16
Achr02-510_fwd	ACCACTGATGCACAATCCAA	Achr02-510_rev	TCCTCTGCCGGTGGTTT	242	A_chr02_Startpos_in_parent=19794689 Startpos_here=189 Length=23
Achr02-511_fwd	TGGATGGTGATGATTTGTCC	Achr02-511_rev	AAAGGTAGAACGTTTGAAGTTTCC	212	A_chr02_Startpos_in_parent=19796637 Startpos_here=193 Length=15
Achr02-512_fwd	TGGATAAACGATGGTGGATG	Achr02-512_rev	TGTTGAAGAAGGTGGATGAAA	169	A_chr02_Startpos_in_parent=19803868 Startpos_here=192 Length=18
Achr02-513_fwd	CGAAGAACATCAAGGCACAG	Achr02-513_rev	TGGAGTTGGGAGTCAAAGGT	246	A_chr02_Startpos_in_parent=19811605 Startpos_here=189 Length=23
Achr02-514_fwd	GTCTGTTGACCGGCTACCAC	Achr02-514_rev	TGAGGTGGAGAGAGGAGCAT	185	A_chr02_Startpos_in_parent=19820937 Startpos_here=190 Length=22
Achr02-515_fwd	TTTCTTCTCCTCTGCCCGT	Achr02-515_rev	GCAGCCAGAGCACCTTACAT	174	A_chr02_Startpos_in_parent=19833107 Startpos_here=187 Length=28
Achr02-516_fwd	TTTCTAATTCGGTTGCTGAATAAA	Achr02-516_rev	GCAGTGACGAGGTCAACTCA	209	A_chr02_Startpos_in_parent=1984733 Startpos_here=187 Length=27
Achr02-517_fwd	GGCTTGAGTGTGCGAAATTA	Achr02-517_rev	TTTAGGTAAATGCTCTTTAAATGCT	168	A_chr02_Startpos_in_parent=1985146 Startpos_here=187 Length=27
Achr02-518_fwd	AAATGGAAACAGGCAAACTAATAAA	Achr02-518_rev	CCCTCCCAGCTTACTTACCC	240	A_chr02_Startpos_in_parent=19865224 Startpos_here=192 Length=17
Achr02-519_fwd	AAATGGGTGGAGAGAGTTGAAA	Achr02-519_rev	AACAGATTTGCGGTCTTAAATTC	250	A_chr02_Startpos_in_parent=1987015 Startpos_here=186 Length=29
Achr02-520_fwd	AAATGGAAACAGGCAAACTAATAAA	Achr02-520_rev	CCCTCCCAGCTTACTTACCC	240	A_chr02_Startpos_in_parent=19877076 Startpos_here=192 Length=17
Achr02-521_fwd	GCACTGCATATTGCCTCAAA	Achr02-521_rev	ACCCTCAAGCTGGAGCATAC	243	A_chr02_Startpos_in_parent=19919489 Startpos_here=189 Length=23
Achr02-522_fwd	AGCCAACAGTAGAGCTGCAA	Achr02-522_rev	ACAAAGCGCTCCCTCAAGTA	176	A_chr02_Startpos_in_parent=19919926 Startpos_here=193 Length=16
Achr02-523_fwd	GAAACCTTTGTTGCCTCCAA	Achr02-523_rev	TTGTCAAACCCATCCTCCTC	225	A_chr02_Startpos_in_parent=19920928 Startpos_here=193 Length=16
Achr02-524_fwd	CCTTATTTCAACAAGTGGATGG	Achr02-524_rev	CCTAAGCTCGTCTTTCTCCG	236	A_chr02_Startpos_in_parent=1992557 Startpos_here=190 Length=22
Achr02-525_fwd	TTCAGGAGAAGGTGGTGAGG	Achr02-525_rev	CACATGGCAGTGACCTTTCTT	199	A_chr02_Startpos_in_parent=19926641 Startpos_here=184 Length=34
Achr02-526_fwd	CATTGGTGCCAGAATTCAAA	Achr02-526_rev	CACAATATGGAATGGTAATGGTG	187	A_chr02_Startpos_in_parent=19932780 Startpos_here=192 Length=17
Achr02-527_fwd	CATTGGTGCCAGAATTCAAA	Achr02-527_rev	CACAATATGGAATGGTAATGGTG	187	A_chr02_Startpos_in_parent=19932797 Startpos_here=193 Length=15
Achr02-528_fwd	TCAACCAAGCCTACTATCATCG	Achr02-528_rev	TTTGAATAAAGGCAATGTGGG	204	A_chr02_Startpos_in_parent=19940063 Startpos_here=192 Length=18
Achr02-529_fwd	AGGAATTCATTCGGCAACAC	Achr02-529_rev	ATAACGTCTGGGTCGGGTTT	201	A_chr02_Startpos_in_parent=19944782 Startpos_here=189 Length=24
Achr02-530_fwd	ACCTGGAGGCGGTCAGTAAT	Achr02-530_rev	CTATATGGCCTGTGTCGCAA	195	A_chr02_Startpos_in_parent=19958703 Startpos_here=190 Length=21
Achr02-531_fwd	GCCTGTCTTTCACCATCCAT	Achr02-531_rev	GCAGCCACAACAGTCAAAGA	196	A_chr02_Startpos_in_parent=19965978 Startpos_here=186 Length=29
Achr02-532_fwd	TTTGAAAGAAACGGAGGAGG	Achr02-532_rev	TTAAATAGCTCAGCCGCCC	222	A_chr02_Startpos_in_parent=19968725 Startpos_here=178 Length=46
Achr02-533_fwd	TGTCAAATGGAATCTAATCTTCCT	Achr02-533_rev	GGCTTAACTCTCAAACGGGA	166	A_chr02_Startpos_in_parent=19969760 Startpos_here=193 Length=15
Achr02-534_fwd	TCAATAACCGAATCCAAGGG	Achr02-534_rev	TGGGAGAATAAGATGAAGTTTGC	182	A_chr02_Startpos_in_parent=19971982 Startpos_here=193 Length=16
Achr02-535_fwd	CCACTGGGTCAGGTTTCTGT	Achr02-535_rev	AATTTGTGTTTCGGGCATGT	178	A_chr02_Startpos_in_parent=19996189 Startpos_here=193 Length=15
Achr02-536_fwd	TGTATCATGGCCTCTTTGGA	Achr02-536_rev	TCGGAAGTCGTGTTAATTACTCAG	213	A_chr02_Startpos_in_parent=19999897 Startpos_here=193 Length=15
Achr02-537_fwd	TTATTGAAGAAATTTAACGACACAA	Achr02-537_rev	GGCTGTGTTCTAGGAGTTGCTT	217	A_chr02_Startpos_in_parent=2003863 Startpos_here=187 Length=27
Achr02-538_fwd	TGCCGTTTGTTGCTTGATAG	Achr02-538_rev	TGTGTATGGAGCAGTGGGTC	158	A_chr02_Startpos_in_parent=20043292 Startpos_here=193 Length=15
Achr02-539_fwd	AGTGCAAATCCCGTACAAGC	Achr02-539_rev	AAGGTGAGAAAGGATTTATTTGAA	249	A_chr02_Startpos_in_parent=20069179 Startpos_here=187 Length=28
Achr02-540_fwd	CGGAGATGGTGTGTAGCAGA	Achr02-540_rev	TCAGTGTGTAACCCAACCCA	221	A_chr02_Startpos_in_parent=20071190 Startpos_here=167 Length=68
Achr02-541_fwd	CCAGACTTAGCACATACACACAGA	Achr02-541_rev	TGGATGTGCTGTCAATCCAT	250	A_chr02_Startpos_in_parent=20080283 Startpos_here=190 Length=21
Achr02-542_fwd	CAATCAACTTGGCAACCCTT	Achr02-542_rev	TTTCTCTGCCCATTTGCTTT	243	A_chr02_Startpos_in_parent=20082380 Startpos_here=192 Length=17
Achr02-543_fwd	TTTGCACAATTTAACCAAACAAA	Achr02-543_rev	TGAATCACATTCAAGCCCAA	142	A_chr02_Startpos_in_parent=20083110 Startpos_here=193 Length=15
Achr02-544_fwd	TGGGAGATTTCGTAGTGAACTTT	Achr02-544_rev	TCAGTAAGGCTGATCAAGCAA	249	A_chr02_Startpos_in_parent=20124104 Startpos_here=193 Length=16
Achr02-545_fwd	TCCAAGTGTGAAATTCGGCT	Achr02-545_rev	TGGATGTGCATAAATAGGTAATTGA	149	A_chr02_Startpos_in_parent=2012669 Startpos_here=193 Length=16
Achr02-546_fwd	AGTAGCATAAAGGCAGGCGT	Achr02-546_rev	TGGGAATTGTCGAGGAAGAT	135	A_chr02_Startpos_in_parent=20132075 Startpos_here=188 Length=26
Achr02-547_fwd	GCCAAACACCTCCCAAATAA	Achr02-547_rev	TGTAGATATCGGCTGGGCTT	196	A_chr02_Startpos_in_parent=20145378 Startpos_here=182 Length=38
Achr02-548_fwd	AATCACCCAGAGCCTCAAGA	Achr02-548_rev	GCGATTCTTTGTTCCTTGACTT	225	A_chr02_Startpos_in_parent=20154857 Startpos_here=193 Length=15
Achr02-549_fwd	ACGCCCAACATTATCCCATA	Achr02-549_rev	TGATGCATGCACTGGACTTT	230	A_chr02_Startpos_in_parent=20159310 Startpos_here=190 Length=21
Achr02-550_fwd	ACGCCCAACATTATCCCATA	Achr02-550_rev	TGATGCATGCACTGGACTTT	230	A_chr02_Startpos_in_parent=20159331 Startpos_here=188 Length=26
Achr02-551_fwd	AATGGCCATACTTGGGACAC	Achr02-551_rev	ACAACCAGAGGAGGTCATGG	214	A_chr02_Startpos_in_parent=20169604 Startpos_here=192 Length=18
Achr02-552_fwd	TCATGGCAATTGGGAAGATA	Achr02-552_rev	AGCAAAGCCCTTAAATGCAA	249	A_chr02_Startpos_in_parent=20171113 Startpos_here=193 Length=16
Achr02-553_fwd	CGACCATCATTTATCAAACCC	Achr02-553_rev	AAAGTTTGAAGCGGAAATTAAA	228	A_chr02_Startpos_in_parent=20181202 Startpos_here=187 Length=27
Achr02-554_fwd	AATTTAATTTCCGCTTCAAACTT	Achr02-554_rev	GCGTTTGAATCGATGATGTG	191	A_chr02_Startpos_in_parent=20181365 Startpos_here=193 Length=15
Achr02-555_fwd	CTGATTGACTTGTTGCAGCTC	Achr02-555_rev	AGTAAAGGCCGAGATGGTCG	173	A_chr02_Startpos_in_parent=20183354 Startpos_here=181 Length=40
Achr02-556_fwd	AGAATAGGTCCCACCAGCCT	Achr02-556_rev	TGTTCCACACGAAGGAATGA	212	A_chr02_Startpos_in_parent=20186534 Startpos_here=188 Length=25
Achr02-557_fwd	CCTTCTCTCCATTTCACATCC	Achr02-557_rev	CACTTAATTGGACAGCTTTGCT	151	A_chr02_Startpos_in_parent=20190320 Startpos_here=193 Length=16
Achr02-558_fwd	AATTTCAATTGTATTGGAAGGAAA	Achr02-558_rev	GTGATGACCGTCACCCTCTT	210	A_chr02_Startpos_in_parent=20213238 Startpos_here=192 Length=17
Achr02-559_fwd	GAATTCGGCTCGAATCTCAG	Achr02-559_rev	AAAGCCGAATCTGGGTCAG	166	A_chr02_Startpos_in_parent=20214030 Startpos_here=193 Length=16
Achr02-560_fwd	TCGAAAGTATCGGATGAGGC	Achr02-560_rev	TCCTCTATGCCTCCATTACCA	146	A_chr02_Startpos_in_parent=20218961 Startpos_here=193 Length=16
Achr02-561_fwd	AAATGGCACCATCACAACAA	Achr02-561_rev	GACATGGCACACTGAAGCAT	222	A_chr02_Startpos_in_parent=20255799 Startpos_here=189 Length=23
Achr02-562_fwd	CGTATCATTACATCCATTGTCCA	Achr02-562_rev	TGAGGTTGGTTCATATGGGA	198	A_chr02_Startpos_in_parent=20258929 Startpos_here=187 Length=27
Achr02-563_fwd	TTGCCATTTAAATTTGTCCATTT	Achr02-563_rev	GTGCCACGTTTGCACATACT	140	A_chr02_Startpos_in_parent=20266963 Startpos_here=193 Length=15
Achr02-564_fwd	TATCGAGTGAAGCGCATTTG	Achr02-564_rev	GTGGCACGTTGAATCATCA	246	A_chr02_Startpos_in_parent=20269490 Startpos_here=193 Length=16
Achr02-565_fwd	TTTGATTTGGTTAGTCGTGGC	Achr02-565_rev	GCTCGTAATATTGCATACCATGAA	150	A_chr02_Startpos_in_parent=20270064 Startpos_here=182 Length=38
Achr02-566_fwd	TGTTTCCCTTCACACCCTTC	Achr02-566_rev	CCCACCCTCCAAAGTAGTGA	189	A_chr02_Startpos_in_parent=20270901 Startpos_here=162 Length=78
Achr02-567_fwd	ACCATGCATCTGCAAACAAG	Achr02-567_rev	ATAACCTTTAACAAATATTGTTGCTTT	165	A_chr02_Startpos_in_parent=20277133 Startpos_here=192 Length=18
Achr02-568_fwd	GATGAGATCAAACGAATGCAAA	Achr02-568_rev	CCCTTGATCTAGCCACGAGT	144	A_chr02_Startpos_in_parent=20309532 Startpos_here=192 Length=18
Achr02-569_fwd	GACCCAGCTGATTCACCTTC	Achr02-569_rev	CCTGGTATGCTTCTTGGCAT	159	A_chr02_Startpos_in_parent=20310561 Startpos_here=193 Length=16
Achr02-570_fwd	AAAGAGATGAAGGAGGAGGAAA	Achr02-570_rev	GTAGTGCTCGTTTGGCACCT	176	A_chr02_Startpos_in_parent=20320713 Startpos_here=193 Length=16
Achr02-571_fwd	GCAGTTAGAGAATGTTGACTTCCA	Achr02-571_rev	GGCATGGTTTAAGGCAGTTG	214	A_chr02_Startpos_in_parent=20321393 Startpos_here=191 Length=20
Achr02-572_fwd	TGTCGGATTCACTTCACACG	Achr02-572_rev	GCCCTACAACGAAATAGGCA	225	A_chr02_Startpos_in_parent=20326873 Startpos_here=189 Length=23
Achr02-573_fwd	TTTCTTTCTAATTTCATCCTTTGTTTC	Achr02-573_rev	TCGACTTGAATCCAACCCAT	194	A_chr02_Startpos_in_parent=20328794 Startpos_here=193 Length=15
Achr02-574_fwd	AAATGTCACACCAATAAATTTAACAAA	Achr02-574_rev	TTTGCATTGGTGGTTTATTGTA	247	A_chr02_Startpos_in_parent=20329748 Startpos_here=193 Length=16
Achr02-575_fwd	TTTGATCTCGACGACATATATGAAT	Achr02-575_rev	TCCAACTTTGTGTGGTCTCTCT	211	A_chr02_Startpos_in_parent=20330144 Startpos_here=184 Length=33
Achr02-576_fwd	AAAGGAAGGTTGTTATGCCATT	Achr02-576_rev	GGATGGAGTGATTCATGTTGC	171	A_chr02_Startpos_in_parent=20340323 Startpos_here=190 Length=21
Achr02-577_fwd	GCACAATGCCATATTCAACTG	Achr02-577_rev	CACATCCATTATGTGCGTGA	186	A_chr02_Startpos_in_parent=20344779 Startpos_here=193 Length=15
Achr02-578_fwd	TGTGTCTGACTTGGCACGTT	Achr02-578_rev	GGTTGCTAGGGTTTGTTGGA	163	A_chr02_Startpos_in_parent=20355721 Startpos_here=192 Length=17
Achr02-579_fwd	GATCCACAGACGGGTTCAGT	Achr02-579_rev	TGGCTAAACTACATCACATGCC	218	A_chr02_Startpos_in_parent=20356805 Startpos_here=193 Length=15
Achr02-580_fwd	TTCCCTTGGATGACAAGCTC	Achr02-580_rev	GACGTCATCACGACCATTGA	193	A_chr02_Startpos_in_parent=20390488 Startpos_here=189 Length=24
Achr02-581_fwd	AACGCTGAAGAAGATTAAAGGG	Achr02-581_rev	CGACGAATACGGGTTAAGGG	233	A_chr02_Startpos_in_parent=20393474 Startpos_here=191 Length=20
Achr02-582_fwd	AACGCTGAAGAAGATTAAAGGG	Achr02-582_rev	CGACGAATACGGGTTAAGGG	233	A_chr02_Startpos_in_parent=20393494 Startpos_here=190 Length=22
Achr02-583_fwd	TGAAATGGACTCAAGAATGAACA	Achr02-583_rev	ACACAACTCACCTCCGATCC	205	A_chr02_Startpos_in_parent=20398772 Startpos_here=193 Length=15
Achr02-584_fwd	CGGTTAAGAGAACGAGGCTG	Achr02-584_rev	ACACGACCATGTCACCCTTT	241	A_chr02_Startpos_in_parent=20399232 Startpos_here=193 Length=16
Achr02-585_fwd	TCCACGCTTCACAATGGATA	Achr02-585_rev	TGATCACCCGAGGTTCATTT	207	A_chr02_Startpos_in_parent=20424320 Startpos_here=193 Length=16
Achr02-586_fwd	TTCAATTTCACATACTTACCTCAAGTC	Achr02-586_rev	CAGCATCGAAAGGAAAGGAG	225	A_chr02_Startpos_in_parent=20440076 Startpos_here=183 Length=36
Achr02-587_fwd	TTCAATTTCACATACTTACCTCAAGTC	Achr02-587_rev	CAGCATCGAAAGGAAAGGAG	225	A_chr02_Startpos_in_parent=20440128 Startpos_here=193 Length=16
Achr02-588_fwd	TCATCAAAGCTCGGCTGAC	Achr02-588_rev	GAGGCAAAGGAGCTCTCAAA	240	A_chr02_Startpos_in_parent=20441969 Startpos_here=178 Length=45
Achr02-589_fwd	TCATCAAAGCTCGGCTGAC	Achr02-589_rev	GAGGCAAAGGAGCTCTCAAA	240	A_chr02_Startpos_in_parent=20442014 Startpos_here=192 Length=18
Achr02-590_fwd	TGTGCATTGACTGTGTTGGA	Achr02-590_rev	TGAAGAATGAATGAGTGTGCTG	208	A_chr02_Startpos_in_parent=20445054 Startpos_here=193 Length=15
Achr02-591_fwd	TGCCATGGAAATGAAACTGA	Achr02-591_rev	GGGCATAAGTTCCCACTGAA	166	A_chr02_Startpos_in_parent=20445500 Startpos_here=193 Length=15
Achr02-592_fwd	GAAATTAAATTGAATCGAATGACA	Achr02-592_rev	TGGTTGGGCTTAAATCATAGC	179	A_chr02_Startpos_in_parent=20449159 Startpos_here=193 Length=16
Achr02-593_fwd	GCAACTCGCATGTATTCTTCA	Achr02-593_rev	GGTTGGAGAAGGGTTATGGG	138	A_chr02_Startpos_in_parent=20461616 Startpos_here=187 Length=27
Achr02-594_fwd	TTGTTTAGGGAAGGACATTGAA	Achr02-594_rev	TAATTCAACCATTTGTTCTTCTACA	249	A_chr02_Startpos_in_parent=20467138 Startpos_here=187 Length=28
Achr02-595_fwd	CAATGAAGCAAATCAAATAGCAA	Achr02-595_rev	CCTTCCACAAATGCTTACTTCA	247	A_chr02_Startpos_in_parent=20477654 Startpos_here=193 Length=15
Achr02-596_fwd	TGTGATATTTGTCCTCGGCA	Achr02-596_rev	CCTTAACAATAATCACTTGCACCA	242	A_chr02_Startpos_in_parent=20479643 Startpos_here=192 Length=17
Achr02-597_fwd	TGATGGAATCACTTCTTGGGA	Achr02-597_rev	TTTCAGATTGATAGGGACCAAA	241	A_chr02_Startpos_in_parent=20482868 Startpos_here=189 Length=24
Achr02-598_fwd	TACATGACCGATGAGGACCA	Achr02-598_rev	TGGACAGGGATTAATTTGCTT	246	A_chr02_Startpos_in_parent=20493116 Startpos_here=182 Length=37
Achr02-599_fwd	GGTCGAGGGTTTGATTCTCA	Achr02-599_rev	AGACCTTACCCATTGCTCCA	195	A_chr02_Startpos_in_parent=20498979 Startpos_here=189 Length=24
Achr02-600_fwd	TTTGCAATTAAGTCGGTAACGTA	Achr02-600_rev	TCAACATAAGTGTATTTCATTGCTAGA	243	A_chr02_Startpos_in_parent=20514318 Startpos_here=192 Length=17
Achr02-601_fwd	TCAGCCATCAATGGGATGTA	Achr02-601_rev	AAAGCCCGAATGGTTCATTT	214	A_chr02_Startpos_in_parent=20516192 Startpos_here=193 Length=15
Achr02-602_fwd	AAAGCCGAATTAAATGCATGA	Achr02-602_rev	ATATTTCTTCTCCAGCGCCA	239	A_chr02_Startpos_in_parent=20529236 Startpos_here=188 Length=25
Achr02-603_fwd	GCATCAATAATCCACTAATCCCA	Achr02-603_rev	TTTCTATTTCATTTACTCCTTTATTGC	208	A_chr02_Startpos_in_parent=20530826 Startpos_here=190 Length=21
Achr02-604_fwd	TGACGACTCTTCTTCTGCCA	Achr02-604_rev	AACCCAAACAGACTTAATAATATTGC	222	A_chr02_Startpos_in_parent=20544612 Startpos_here=191 Length=19
Achr02-605_fwd	TTGCCTCATAAATAGGTTTGGAA	Achr02-605_rev	TTTCAGTGCAATGGAAACCC	160	A_chr02_Startpos_in_parent=20549520 Startpos_here=190 Length=21
Achr02-606_fwd	TGAGTTGGCTTCCTGCTCTT	Achr02-606_rev	TCCGTCTACATGGATGCACT	125	A_chr02_Startpos_in_parent=20552058 Startpos_here=186 Length=29
Achr02-607_fwd	GCGACGGTATAGGGTTAGGG	Achr02-607_rev	TGCACTTCACGCCTTATCAA	240	A_chr02_Startpos_in_parent=20562871 Startpos_here=193 Length=15
Achr02-608_fwd	AAATAATCCTCTCGCCCACA	Achr02-608_rev	CAAACCATCCATTGACGAAA	180	A_chr02_Startpos_in_parent=20569521 Startpos_here=193 Length=16
Achr02-609_fwd	AATTCCATTATCTCATAAACATAGCTT	Achr02-609_rev	CACTTGGTGATGTGTATTCTTGG	160	A_chr02_Startpos_in_parent=20570810 Startpos_here=192 Length=18
Achr02-610_fwd	CCAAGAATACACATCACCAAGTG	Achr02-610_rev	TTGCACTAGTTGTTCATCTTGATTT	232	A_chr02_Startpos_in_parent=20571042 Startpos_here=193 Length=15
Achr02-611_fwd	AAATCAAGATGAACAACTAGTGCAA	Achr02-611_rev	AATATGGGTGGGTAAAGTCGG	237	A_chr02_Startpos_in_parent=20571174 Startpos_here=193 Length=15
Achr02-612_fwd	GCGACGGTATAGGGTTAGGG	Achr02-612_rev	TGCACTTCACGCCTTATCAA	240	A_chr02_Startpos_in_parent=20584558 Startpos_here=193 Length=15
Achr02-613_fwd	AAATAATCCTCTCGCCCACA	Achr02-613_rev	CAAACCATCCATTGACGAAA	180	A_chr02_Startpos_in_parent=20591208 Startpos_here=193 Length=16
Achr02-614_fwd	AATTCCATTATCTCATAAACATAGCTT	Achr02-614_rev	CACTTGGTGATGTGTATTCTTGG	160	A_chr02_Startpos_in_parent=20592497 Startpos_here=192 Length=18
Achr02-615_fwd	CCAAGAATACACATCACCAAGTG	Achr02-615_rev	TTGCACTAGTTGTTCATCTTGATTT	232	A_chr02_Startpos_in_parent=20592729 Startpos_here=193 Length=15
Achr02-616_fwd	AAATCAAGATGAACAACTAGTGCAA	Achr02-616_rev	AATATGGGTGGGTAAAGTCGG	237	A_chr02_Startpos_in_parent=20592861 Startpos_here=193 Length=15
Achr02-617_fwd	CTGTCAATTTGGGATCCTCG	Achr02-617_rev	TGAATTCCAAGTGATAGTTTGCAC	238	A_chr02_Startpos_in_parent=20602538 Startpos_here=192 Length=18
Achr02-618_fwd	AGCCATCTTCAACAATGAACAA	Achr02-618_rev	TTACTTGGCGTTCATTCCATT	228	A_chr02_Startpos_in_parent=20602697 Startpos_here=188 Length=25
Achr02-619_fwd	AAAGAAACAAGGGTGGCTCC	Achr02-619_rev	CCTCTATGAGCGAGGTCCTG	184	A_chr02_Startpos_in_parent=20603080 Startpos_here=175 Length=52
Achr02-620_fwd	ACACCCTCTTCAACTGTGGC	Achr02-620_rev	TTTGGGAAGGTAATGATTAAATTGT	234	A_chr02_Startpos_in_parent=20625019 Startpos_here=193 Length=15
Achr02-621_fwd	TAATCCATGGTTCCCTTCCA	Achr02-621_rev	GCAATGTAGCAGCCATCTCA	241	A_chr02_Startpos_in_parent=20664691 Startpos_here=193 Length=15
Achr02-622_fwd	AGCATAGGAAATCTGTGTTCAAA	Achr02-622_rev	TGTATGACCATGATAGATGACATGA	181	A_chr02_Startpos_in_parent=20666682 Startpos_here=193 Length=15
Achr02-623_fwd	AATATTCAACATCATCACCATTAATTT	Achr02-623_rev	TGTACTGACACGTTGGTGTGG	225	A_chr02_Startpos_in_parent=20676273 Startpos_here=184 Length=34
Achr02-624_fwd	GGAAGCAATCGATGATAAGATG	Achr02-624_rev	CCTACGATTGTTGTTTGCCA	185	A_chr02_Startpos_in_parent=20676614 Startpos_here=190 Length=22
Achr02-625_fwd	TGGCAAACAACAATCGTAGG	Achr02-625_rev	TATCCTCGTATTCGCCTTGG	180	A_chr02_Startpos_in_parent=20676839 Startpos_here=191 Length=19
Achr02-626_fwd	GCATGGCCAGGCCTAAA	Achr02-626_rev	CGGCCTGACCCGAATTAT	238	A_chr02_Startpos_in_parent=20677434 Startpos_here=191 Length=20
Achr02-627_fwd	TGCCATTCATGTTTAGATGGTC	Achr02-627_rev	TGCAGCCCTAGCAATCTGTA	170	A_chr02_Startpos_in_parent=20681323 Startpos_here=178 Length=46
Achr02-628_fwd	TGCCATTCATGTTTAGATGGTC	Achr02-628_rev	TGCAGCCCTAGCAATCTGTA	170	A_chr02_Startpos_in_parent=20681372 Startpos_here=167 Length=67
Achr02-629_fwd	GCCTAAGTCCTAACGATGCAG	Achr02-629_rev	TTTGAACTCTGAATCCCTCCTT	221	A_chr02_Startpos_in_parent=20682291 Startpos_here=193 Length=15
Achr02-630_fwd	AGTCGAAGTTTGATCCTGCC	Achr02-630_rev	TTCCATTTCTAAATTAACAGGGATG	237	A_chr02_Startpos_in_parent=20687694 Startpos_here=191 Length=19
Achr02-631_fwd	AGACCGCAGCCTCAATTCTA	Achr02-631_rev	TTGTGCATGGTTTCATGGAT	133	A_chr02_Startpos_in_parent=20691622 Startpos_here=192 Length=18
Achr02-632_fwd	CCATTTCAACCAAAGCTTCA	Achr02-632_rev	CAGCCTTACTTTCCAGCCTT	226	A_chr02_Startpos_in_parent=20692967 Startpos_here=193 Length=16
Achr02-633_fwd	AGTTTGAAGTTCATGCGTTCTAAT	Achr02-633_rev	AGGGCAACCACTCGACCTAT	207	A_chr02_Startpos_in_parent=20695982 Startpos_here=193 Length=15
Achr02-634_fwd	TGCAACTCATGAACCTCAGC	Achr02-634_rev	CCATGGAGTAAGCTGAATAGGC	229	A_chr02_Startpos_in_parent=20713291 Startpos_here=192 Length=17
Achr02-635_fwd	ACTATCAAATGATGGAAATGATTCT	Achr02-635_rev	TGCCTTCATGATGCAATGT	222	A_chr02_Startpos_in_parent=20717386 Startpos_here=191 Length=20
Achr02-636_fwd	CAGCTCTGCTATTCTGCTCAA	Achr02-636_rev	TATGGAACTTGAGCGTGGGT	184	A_chr02_Startpos_in_parent=20737562 Startpos_here=193 Length=15
Achr02-637_fwd	CCGGCCTAAACTGAAATGAA	Achr02-637_rev	GATTGTTAAAGAGGTGGCGG	176	A_chr02_Startpos_in_parent=20739005 Startpos_here=189 Length=23
Achr02-638_fwd	CCTTCAATAAAGCAGCAGCC	Achr02-638_rev	TATATTTCCCGCCTCTTTCG	160	A_chr02_Startpos_in_parent=20739091 Startpos_here=193 Length=15
Achr02-639_fwd	GCCCTGTCTTTGAGGAAACA	Achr02-639_rev	CTTCTACGGGAACAATTGCC	167	A_chr02_Startpos_in_parent=20755231 Startpos_here=192 Length=17
Achr02-640_fwd	TTTAACTTCACTATTTCAACCAAAGC	Achr02-640_rev	AACACGTGGCAATGCATCTA	147	A_chr02_Startpos_in_parent=20755980 Startpos_here=185 Length=31
Achr02-641_fwd	CCCGATTATCCTCTCCTTGA	Achr02-641_rev	AAAGGACAGCCCATAACATTAAA	155	A_chr02_Startpos_in_parent=20786348 Startpos_here=189 Length=23
Achr02-642_fwd	TCCTATCTTGGTCCTTGTGACTT	Achr02-642_rev	GGGAATGTGTGGGTAGACTTTG	240	A_chr02_Startpos_in_parent=20788359 Startpos_here=190 Length=22
Achr02-643_fwd	CGGATTCGTTTCGAAGAGGT	Achr02-643_rev	TCGACCAGAGTCGGATTACA	203	A_chr02_Startpos_in_parent=20804928 Startpos_here=191 Length=20
Achr02-644_fwd	CGATCCCGAACTCAATAAGG	Achr02-644_rev	CCCTGCAAATTTCAAACCAC	230	A_chr02_Startpos_in_parent=20805934 Startpos_here=191 Length=20
Achr02-645_fwd	TCAATCTTTGTTAATAGTCCCGC	Achr02-645_rev	GCTTCACCTTTGCTACATCTTACA	203	A_chr02_Startpos_in_parent=20823469 Startpos_here=187 Length=28
Achr02-646_fwd	TTTCTGCTTAAATTGAACTTTCCC	Achr02-646_rev	CATTCCAAGCCCTAATGGAA	196	A_chr02_Startpos_in_parent=20846867 Startpos_here=190 Length=22
Achr02-647_fwd	AGCACACCCATCATCATGTTA	Achr02-647_rev	CCATGTCTTCTTGCATTGACA	211	A_chr02_Startpos_in_parent=20847423 Startpos_here=190 Length=21
Achr02-648_fwd	TTGCGAATGAAATCTTGACA	Achr02-648_rev	CCTCCGGCACTAAATAACCC	244	A_chr02_Startpos_in_parent=20863989 Startpos_here=187 Length=28
Achr02-649_fwd	TTGTTGTTTGAATTGTATGTCATCTT	Achr02-649_rev	AGGTTTACATAATCATACTAATACGGG	153	A_chr02_Startpos_in_parent=20872367 Startpos_here=189 Length=24
Achr02-650_fwd	ATGGGTCATACAGAATCGCC	Achr02-650_rev	TTGACTTTAGGTGGATCAAGTCT	238	A_chr02_Startpos_in_parent=20896395 Startpos_here=193 Length=15
Achr02-651_fwd	GCAATATGACAATGATAACGCA	Achr02-651_rev	TTGTTGTCTATTCAGCGGACA	237	A_chr02_Startpos_in_parent=20896975 Startpos_here=193 Length=16
Achr02-652_fwd	CCTTAAATATCCATGCATCTGCT	Achr02-652_rev	CTGCTTGGAATCAAATTCAGA	238	A_chr02_Startpos_in_parent=20902601 Startpos_here=190 Length=21
Achr02-653_fwd	GGCCCTAATTTCAGGAAAGC	Achr02-653_rev	CCAAATTAACCAAGCTCACCA	193	A_chr02_Startpos_in_parent=20903767 Startpos_here=191 Length=19
Achr02-654_fwd	CAACAACCTTATCACAATGAGGA	Achr02-654_rev	TGGGACCATTTGTGTCAATTT	177	A_chr02_Startpos_in_parent=20910651 Startpos_here=191 Length=19
Achr02-655_fwd	CTCCATCGGCTCAATTGTTT	Achr02-655_rev	TGTGGTACACAAATGGTGGC	161	A_chr02_Startpos_in_parent=20911910 Startpos_here=190 Length=21
Achr02-656_fwd	ACGTCGTGAAGTGGGAGAAT	Achr02-656_rev	TTTCTATTTGACTGGTCATGTGGT	250	A_chr02_Startpos_in_parent=2091776 Startpos_here=187 Length=28
Achr02-657_fwd	GCAATCCTCCACCTCCTCTT	Achr02-657_rev	TGCAGTGGAATCTTCAGGGT	127	A_chr02_Startpos_in_parent=20919388 Startpos_here=192 Length=18
Achr02-658_fwd	GCAATCCTCCACCTCCTCTT	Achr02-658_rev	TGCAGTGGAATCTTCAGGGT	127	A_chr02_Startpos_in_parent=20919409 Startpos_here=193 Length=15
Achr02-659_fwd	GTGCGAAATCCAGGTCTCAT	Achr02-659_rev	ACGCCATGAATAGCTTCGTC	231	A_chr02_Startpos_in_parent=20937827 Startpos_here=192 Length=17
Achr02-660_fwd	CCATTTGCATTTGTTTGCTG	Achr02-660_rev	CCACGTTACAACGCTTTCCT	228	A_chr02_Startpos_in_parent=20945841 Startpos_here=187 Length=28
Achr02-661_fwd	TCGACTTGGATTATTTGTTTCTACC	Achr02-661_rev	AGGAATGTGTTGGGCTGAGT	208	A_chr02_Startpos_in_parent=2095847 Startpos_here=190 Length=21
Achr02-662_fwd	TCGACTTGGATTATTTGTTTCTACC	Achr02-662_rev	AGGAATGTGTTGGGCTGAGT	208	A_chr02_Startpos_in_parent=2095897 Startpos_here=193 Length=15
Achr02-663_fwd	ACAAGGGATCTCATTGCTGTG	Achr02-663_rev	GAAGAATGGAGAACAGCTTGC	198	A_chr02_Startpos_in_parent=20959859 Startpos_here=192 Length=18
Achr02-664_fwd	TGACATATCGCCTAATTATCACG	Achr02-664_rev	TCAAAGCTTCTAAACTACCACAAG	218	A_chr02_Startpos_in_parent=20982046 Startpos_here=191 Length=19
Achr02-665_fwd	TCGTGTCTAAACTCTAAATTGTCCT	Achr02-665_rev	AAATGTCATGCTTGGAAGTCTTT	150	A_chr02_Startpos_in_parent=20983199 Startpos_here=193 Length=15
Achr02-666_fwd	CAGCGCACACAGATTCACTT	Achr02-666_rev	TGCATTAAATGATGACATGGG	229	A_chr02_Startpos_in_parent=20983604 Startpos_here=192 Length=17
Achr02-667_fwd	CCACTATTACCTCCGCCGTA	Achr02-667_rev	AACAGGATTGGCAACTGCTT	249	A_chr02_Startpos_in_parent=20984380 Startpos_here=192 Length=17
Achr02-668_fwd	TCTGAAATGAATGTGGTTTCTCA	Achr02-668_rev	TTGAGCCTCTCATGTATTGGG	177	A_chr02_Startpos_in_parent=20994337 Startpos_here=192 Length=18
Achr02-669_fwd	TTGATTGTGGCTTAGACATTCTTT	Achr02-669_rev	CATATGCCTGTTGAAAGCGA	235	A_chr02_Startpos_in_parent=21003621 Startpos_here=193 Length=15
Achr02-670_fwd	CAAAGTTGAAATCCTAGTTTAAGTTCA	Achr02-670_rev	CCGTTAAGAATTGATAAATGAGTGA	250	A_chr02_Startpos_in_parent=21004933 Startpos_here=191 Length=19
Achr02-671_fwd	CCTCCATCACATCATAGCCC	Achr02-671_rev	AAGGGACTCGAAACTTGGGT	240	A_chr02_Startpos_in_parent=21015481 Startpos_here=192 Length=18
Achr02-672_fwd	GAATTGCACATCAAGATTTAGGG	Achr02-672_rev	CCAAACGTTTAAAGGTATAACGC	245	A_chr02_Startpos_in_parent=21022360 Startpos_here=192 Length=18
Achr02-673_fwd	GAATTGCACATCAAGATTTAGGG	Achr02-673_rev	CCAAACGTTTAAAGGTATAACGC	245	A_chr02_Startpos_in_parent=21022432 Startpos_here=191 Length=20
Achr02-674_fwd	TTCTGTCGTGGCAATAGTCG	Achr02-674_rev	CGTAATTCGTCAAGTCTATGGCT	213	A_chr02_Startpos_in_parent=21090025 Startpos_here=193 Length=15
Achr02-675_fwd	CCCACGACTCGAAATGAACT	Achr02-675_rev	ACCGAGTCTAGGGCTAAGGC	181	A_chr02_Startpos_in_parent=21127952 Startpos_here=193 Length=15
Achr02-676_fwd	AAAGCTCCCATGACCTCAAA	Achr02-676_rev	CTGATCTTCATCTCCCTCGAA	127	A_chr02_Startpos_in_parent=21134053 Startpos_here=193 Length=15
Achr02-677_fwd	TGTTGCAATGGCTTATAGGTTG	Achr02-677_rev	TTTGCATTGTGAAGCATCAAG	202	A_chr02_Startpos_in_parent=21134905 Startpos_here=190 Length=21
Achr02-678_fwd	TTGCATTACTTTGCCAACCA	Achr02-678_rev	CACCCAACTCTTGTTAGTCGAT	242	A_chr02_Startpos_in_parent=21166287 Startpos_here=188 Length=26
Achr02-679_fwd	TTTCTCCTCTGCCCGTGATT	Achr02-679_rev	GTATGAGCCCAGGCGAAAT	125	A_chr02_Startpos_in_parent=21170103 Startpos_here=189 Length=23
Achr02-680_fwd	TGGAAGACCCAATCAAGGAG	Achr02-680_rev	AAGGCACCCTTCACAGGTTT	199	A_chr02_Startpos_in_parent=21180360 Startpos_here=174 Length=54
Achr02-681_fwd	CCGAAAGGGTTTCCACATAA	Achr02-681_rev	TTTACGGGACAAACATATTATCAAA	128	A_chr02_Startpos_in_parent=21193042 Startpos_here=189 Length=24
Achr02-682_fwd	CGTGTTGAGCAAAGAGGTGA	Achr02-682_rev	TCGTTCAATTCTAATCCATGAGTC	153	A_chr02_Startpos_in_parent=21202034 Startpos_here=193 Length=15
Achr02-683_fwd	CAAGAACTAAACCAAATAATCACACG	Achr02-683_rev	GCCGAATATATGAATGTTGAATGA	230	A_chr02_Startpos_in_parent=21233684 Startpos_here=192 Length=17
Achr02-684_fwd	TCATTCAACATTCATATATTCGGC	Achr02-684_rev	TGGCTGAATAGCATGTGAAAC	182	A_chr02_Startpos_in_parent=21233816 Startpos_here=191 Length=19
Achr02-685_fwd	TGCACATGCATGATTCTGTAA	Achr02-685_rev	ACCCTTACGGTATTGGGACC	239	A_chr02_Startpos_in_parent=21307309 Startpos_here=193 Length=15
Achr02-686_fwd	CGGAGCTCATCATATATTGGAA	Achr02-686_rev	TGGAGACGGTGTGTAGTGGA	206	A_chr02_Startpos_in_parent=21309125 Startpos_here=172 Length=57
Achr02-687_fwd	CGATTACACAGATGCGGAAA	Achr02-687_rev	TCCTCGTCTCTCAAGATCCAA	175	A_chr02_Startpos_in_parent=21313898 Startpos_here=193 Length=15
Achr02-688_fwd	CCATGCATGTTAAACAAACCC	Achr02-688_rev	GTTAGGGCATAGACTCGGCA	164	A_chr02_Startpos_in_parent=21370092 Startpos_here=193 Length=16
Achr02-689_fwd	GGGTTGGTTTGATACGAGAAA	Achr02-689_rev	CCCTAGAAACTTAGTCCTTTCTACTCC	190	A_chr02_Startpos_in_parent=21371763 Startpos_here=193 Length=15
Achr02-690_fwd	TCTCTGCGTAAGCAAAGCAA	Achr02-690_rev	TCGAGAAACAATGAAATGCG	209	A_chr02_Startpos_in_parent=21378773 Startpos_here=183 Length=36
Achr02-691_fwd	GGATCATACCTGAGGGAGGC	Achr02-691_rev	GCAAGCTAATCACCCGTCTT	216	A_chr02_Startpos_in_parent=21397758 Startpos_here=193 Length=15
Achr02-692_fwd	TCCCTTCTTGGTTGTTTAACG	Achr02-692_rev	AAACTTGATTGCAGTTGTAAACC	250	A_chr02_Startpos_in_parent=21416290 Startpos_here=193 Length=15
Achr02-693_fwd	GCACACGCAATACCTAACACA	Achr02-693_rev	CTGTCAGCCAAGCTCATCAC	249	A_chr02_Startpos_in_parent=21423168 Startpos_here=193 Length=15
Achr02-694_fwd	TGGAAGAGGGTTGATTTGGT	Achr02-694_rev	TTCAATTTCACAATAGTCACTTACTCA	238	A_chr02_Startpos_in_parent=21436121 Startpos_here=193 Length=15
Achr02-695_fwd	TGTTTGGCTGCAGATTTGTC	Achr02-695_rev	GAATTTCCAAGCCCATACGA	244	A_chr02_Startpos_in_parent=2144903 Startpos_here=183 Length=35
Achr02-696_fwd	TCTGATTATGGGTCATTTCATTT	Achr02-696_rev	TCAATTTAATTTCAAGTTCCTAGTTCT	222	A_chr02_Startpos_in_parent=2152989 Startpos_here=193 Length=15
Achr02-697_fwd	TCTTTCCGTAAGTGAAGCGG	Achr02-697_rev	TTCCTCGAACACACAACAGC	219	A_chr02_Startpos_in_parent=21538944 Startpos_here=191 Length=20
Achr02-698_fwd	TCTTTCCGTAAGTGAAGCGG	Achr02-698_rev	TTCCTCGAACACACAACAGC	219	A_chr02_Startpos_in_parent=21538978 Startpos_here=188 Length=25
Achr02-699_fwd	TGCCCATTCTTCATTAGGCT	Achr02-699_rev	CCAATAGGGATAAGGCTTGGA	220	A_chr02_Startpos_in_parent=2156483 Startpos_here=193 Length=15
Achr02-700_fwd	TCGCCCATCCAAACTAAGTC	Achr02-700_rev	AAGGGATGAACGGTGTTGAG	216	A_chr02_Startpos_in_parent=2165671 Startpos_here=191 Length=20
Achr02-701_fwd	TGAGTCAACACTTCCACTACCA	Achr02-701_rev	TGCTTTGAATGGGTTACATTT	223	A_chr02_Startpos_in_parent=2168947 Startpos_here=191 Length=20
Achr02-702_fwd	TGGCATGTATAGGCTGAAGTG	Achr02-702_rev	AAGCCATTACTCATTGCCCA	217	A_chr02_Startpos_in_parent=21798803 Startpos_here=186 Length=29
Achr02-703_fwd	CGGAGAAGGAGAAGAGAATGG	Achr02-703_rev	AAGCTGAAGTGGCACGTTAAA	159	A_chr02_Startpos_in_parent=2182625 Startpos_here=193 Length=15
Achr02-704_fwd	TATATTCGATCGGTCCCTCC	Achr02-704_rev	CATTCTAGGGATTCACTATGACCT	233	A_chr02_Startpos_in_parent=21895645 Startpos_here=193 Length=15
Achr02-705_fwd	CGAAGTTAGTTGCAAACCCTG	Achr02-705_rev	AGGAGCATCGAATTCACCAA	189	A_chr02_Startpos_in_parent=21907205 Startpos_here=192 Length=17
Achr02-706_fwd	CCTTCAACATTAACCCTTAACCC	Achr02-706_rev	CGGAATTAACACTTACGCTCAA	223	A_chr02_Startpos_in_parent=21914955 Startpos_here=187 Length=28
Achr02-707_fwd	TAGTTTGAATGGGCGATTGG	Achr02-707_rev	TGCGTCCTTGAAGTTGTTGA	199	A_chr02_Startpos_in_parent=21920573 Startpos_here=193 Length=16
Achr02-708_fwd	CCCAATTGGAAATCACAAGG	Achr02-708_rev	CTTTGCAGCCACATAGCATC	161	A_chr02_Startpos_in_parent=21922401 Startpos_here=192 Length=18
Achr02-709_fwd	CAAAGAAAGGAAAGCAACTGAAA	Achr02-709_rev	GTGGGATAGGTTGGGAAACA	249	A_chr02_Startpos_in_parent=21924164 Startpos_here=186 Length=30
Achr02-710_fwd	AAAGCCCAAGTTTAGTCCCA	Achr02-710_rev	TCTGGTTCAGATTTATCCAATCAA	230	A_chr02_Startpos_in_parent=21925409 Startpos_here=185 Length=32
Achr02-711_fwd	TGAAGTATCGGGACCTTGTTTC	Achr02-711_rev	TCATTCAAATCCAATAGTGATCAAG	182	A_chr02_Startpos_in_parent=21930910 Startpos_here=193 Length=15
Achr02-712_fwd	TGAGTTATGAATTTGAATTGTTCTAAG	Achr02-712_rev	TTCGTCAAATTGTGGACCAG	218	A_chr02_Startpos_in_parent=21950957 Startpos_here=189 Length=24
Achr02-713_fwd	TTGAAACGTCTTTCATGCTCA	Achr02-713_rev	TCGAGCTGGTGGATTTATGA	238	A_chr02_Startpos_in_parent=21983343 Startpos_here=187 Length=28
Achr02-714_fwd	TGGTCGGAGTTGGTGTGTAG	Achr02-714_rev	TCCGCCTAAGTCTGTGGATT	227	A_chr02_Startpos_in_parent=22011669 Startpos_here=188 Length=26
Achr02-715_fwd	TATTGGCACACACAGTGCAG	Achr02-715_rev	TGTTGCTATAGTTCTTTGGGCT	225	A_chr02_Startpos_in_parent=22012462 Startpos_here=190 Length=22
Achr02-716_fwd	GGCAGACCTCAGCCATCTAC	Achr02-716_rev	GGATTTACGCACACAAGCAA	227	A_chr02_Startpos_in_parent=2201271 Startpos_here=187 Length=28
Achr02-717_fwd	TTCGCCAGGCTAAGGTCTAA	Achr02-717_rev	CTGAGCCTTGGTTTGTTTCC	132	A_chr02_Startpos_in_parent=22033244 Startpos_here=192 Length=18
Achr02-718_fwd	TTTGTGATAATTGAAGCGTATAAGG	Achr02-718_rev	TTCCTTCTCTTCTTATTCTCTCTTACA	239	A_chr02_Startpos_in_parent=22041648 Startpos_here=193 Length=15
Achr02-719_fwd	AACAAATTGACCAATACTCATTCG	Achr02-719_rev	TTGGTTAAGGTTGTGCATGG	243	A_chr02_Startpos_in_parent=22049305 Startpos_here=189 Length=24
Achr02-720_fwd	AGTACTTTGTTGGTGCCCTGA	Achr02-720_rev	AAGGGCACTTTGGGACTTCT	238	A_chr02_Startpos_in_parent=22142333 Startpos_here=193 Length=16
Achr02-721_fwd	TTGTAACCCTTGCTCATAGCC	Achr02-721_rev	TCAGTGAATGCTTCATTGTGATT	209	A_chr02_Startpos_in_parent=22156197 Startpos_here=173 Length=56
Achr02-722_fwd	TCGTTGCTAAACCATCACCTT	Achr02-722_rev	TGTCATTTCCACAGGGACTG	177	A_chr02_Startpos_in_parent=22189125 Startpos_here=191 Length=20
Achr02-723_fwd	TTTCTTGCAATTTGGTTTATTCA	Achr02-723_rev	CACTCGATTTCATGGTCTGC	136	A_chr02_Startpos_in_parent=22189416 Startpos_here=186 Length=30
Achr02-724_fwd	ATAGGCCTGTTGGTTTGGTG	Achr02-724_rev	GAAAGTGTGTGAGAGGGAGAAA	203	A_chr02_Startpos_in_parent=22195795 Startpos_here=192 Length=18
Achr02-725_fwd	TGTTATTGTTGTTAAGCCGTGAA	Achr02-725_rev	AAGAGTTATTGTCTCCACAGGGA	194	A_chr02_Startpos_in_parent=22233520 Startpos_here=193 Length=15
Achr02-726_fwd	ATGGTGTATAGGTGGTCGGC	Achr02-726_rev	ACCTAAGGTCCCTAGCCGTG	246	A_chr02_Startpos_in_parent=22239914 Startpos_here=192 Length=17
Achr02-727_fwd	ATGGTGTATAGGTGGTCGGC	Achr02-727_rev	ACCTAAGGTCCCTAGCCGTG	246	A_chr02_Startpos_in_parent=22239995 Startpos_here=193 Length=15
Achr02-728_fwd	CCCGGCTCATAAACACCTT	Achr02-728_rev	TCATATCATCTTCATTGACCATTT	244	A_chr02_Startpos_in_parent=22243633 Startpos_here=192 Length=17
Achr02-729_fwd	ATGCTACCAAGCCGAATTTA	Achr02-729_rev	ATGATGGAATAATGGGCCTT	180	A_chr02_Startpos_in_parent=22280274 Startpos_here=193 Length=16
Achr02-730_fwd	ATGCTACCAAGCCGAATTTA	Achr02-730_rev	ATGATGGAATAATGGGCCTT	180	A_chr02_Startpos_in_parent=22280310 Startpos_here=188 Length=26
Achr02-731_fwd	TGAAAGGACTTAAATGGTAGTTTGA	Achr02-731_rev	CTAGCATGCTCCCATGGTGT	240	A_chr02_Startpos_in_parent=22357062 Startpos_here=191 Length=19
Achr02-732_fwd	TCAAAGGTGGCCACATAACC	Achr02-732_rev	CAGGTTTCGTATTCGTGGTG	218	A_chr02_Startpos_in_parent=22438871 Startpos_here=193 Length=16
Achr02-733_fwd	CGCGTGTTTGAATCCTTGTA	Achr02-733_rev	CAAAGGAGTGAGGCTCTTCG	235	A_chr02_Startpos_in_parent=22451687 Startpos_here=190 Length=21
Achr02-734_fwd	AAACATGCAGATCCTGAGGC	Achr02-734_rev	AAATCGCAAGAGAGAAGGCA	170	A_chr02_Startpos_in_parent=2254638 Startpos_here=193 Length=16
Achr02-735_fwd	TGCATGTTCTCATTCCTTTCC	Achr02-735_rev	TTGTTCCATTAAGTGGATGGC	227	A_chr02_Startpos_in_parent=22763778 Startpos_here=183 Length=35
Achr02-736_fwd	CATGTGACAATGGATTAGGTGAA	Achr02-736_rev	GGCAATATGAATGAGTTTGGC	165	A_chr02_Startpos_in_parent=22803932 Startpos_here=193 Length=15
Achr02-737_fwd	TGGAACCAATGACATCCAAA	Achr02-737_rev	TTTGGTGGCTGAATAATTTCTTT	186	A_chr02_Startpos_in_parent=22812271 Startpos_here=188 Length=26
Achr02-738_fwd	AAGGATTAGTGTGCCGGATTT	Achr02-738_rev	CAACCACAAACATGATGGACA	250	A_chr02_Startpos_in_parent=22824986 Startpos_here=191 Length=19
Achr02-739_fwd	AAGGATTAGTGTGCCGGATTT	Achr02-739_rev	CAACCACAAACATGATGGACA	250	A_chr02_Startpos_in_parent=22825005 Startpos_here=191 Length=19
Achr02-740_fwd	TTTATTGTTGCCTCCTCCCTT	Achr02-740_rev	GAGAATAGAAGAGGGTGGAGTTG	242	A_chr02_Startpos_in_parent=22827560 Startpos_here=193 Length=16
Achr02-741_fwd	AGCTGACCCATTCTCCATTG	Achr02-741_rev	AAGAAACATCGTTTGACTTCGAT	223	A_chr02_Startpos_in_parent=22829652 Startpos_here=188 Length=26
Achr02-742_fwd	CCCTCTGTTTATTTGATTGACTTTG	Achr02-742_rev	TTGTCATCAAACCCACTGCT	204	A_chr02_Startpos_in_parent=22831751 Startpos_here=192 Length=18
Achr02-743_fwd	TGGAATTCGTTATCTCAGCACT	Achr02-743_rev	ACAATTAAATTTGCATTACCCAA	250	A_chr02_Startpos_in_parent=22832989 Startpos_here=193 Length=16
Achr02-744_fwd	TTGAAGAAGCTAAATTACCCATGA	Achr02-744_rev	TCTTGCTAAGAACCTATATGAAGAAGA	176	A_chr02_Startpos_in_parent=22842552 Startpos_here=193 Length=16
Achr02-745_fwd	AGACCTGGACGAATACACGG	Achr02-745_rev	GGATTGGAAGTGTTCAGGGA	235	A_chr02_Startpos_in_parent=22908087 Startpos_here=192 Length=18
Achr02-746_fwd	TCGGCAAGAGATGAATGAAA	Achr02-746_rev	CGCGTAAAGCGTAGAACTTG	206	A_chr02_Startpos_in_parent=22983568 Startpos_here=193 Length=15
Achr02-747_fwd	CGCGAATATTACGTATCAGGG	Achr02-747_rev	TTTCCCTGATCCAAGTCTGAA	143	A_chr02_Startpos_in_parent=23030747 Startpos_here=193 Length=16
Achr02-748_fwd	CTTCACCCACCTCCATGATT	Achr02-748_rev	AAACTGGCAATAGAGACGGG	238	A_chr02_Startpos_in_parent=23096109 Startpos_here=191 Length=20
Achr02-749_fwd	GACGTCCTTTGATTCCCAAG	Achr02-749_rev	ACATGAGAATTGAGCAACGG	243	A_chr02_Startpos_in_parent=23206327 Startpos_here=191 Length=20
Achr02-750_fwd	GGGTTACATTTAGAAATGAATGTGG	Achr02-750_rev	CAGATGTTCAAACTATTGTCGCA	239	A_chr02_Startpos_in_parent=23208616 Startpos_here=192 Length=17
Achr02-751_fwd	TCCGACCTGAAAGAAGGAAA	Achr02-751_rev	CCGGCAATGAGTAATTGGAA	128	A_chr02_Startpos_in_parent=23214625 Startpos_here=192 Length=17
Achr02-752_fwd	GGTGACTAACGTGACATTAAATCAAA	Achr02-752_rev	TGGTGGCTGGTATGGATAAA	182	A_chr02_Startpos_in_parent=23216360 Startpos_here=193 Length=16
Achr02-753_fwd	TTCATGGAGAAGTTGATTATCTTTAG	Achr02-753_rev	GGCATAGGTAAGGAAGAATATATGA	250	A_chr02_Startpos_in_parent=23217155 Startpos_here=193 Length=15
Achr02-754_fwd	TGACAAGGAGCCTTAGGTGC	Achr02-754_rev	GACCGTAATAACACTCTCGTGC	245	A_chr02_Startpos_in_parent=23219532 Startpos_here=189 Length=23
Achr02-755_fwd	TCAGCTCTAAAGCGAGACAAA	Achr02-755_rev	CACATTCCGACTAGGGTCGT	186	A_chr02_Startpos_in_parent=23222422 Startpos_here=191 Length=19
[truncated: 3,889 more rows]

## Sheet: Achr03
Table S9-3. The primers for all chromosome-specific SSRs on chr03 of Gossypium arboreum.
[truncated: 7,859 more rows]

## Sheet: Achr04
Table S9-4. The primers for all chromosome-specific SSRs on chr04 of Gossypium arboreum.
[truncated: 6,165 more rows]

[truncated: 9 more sheets: Achr05, Achr06, Achr07, Achr08, Achr09, Achr10, Achr11, Achr12, Achr13]
