# Supplementary material for: Development of chromosome-specific markers with high polymorphism for allotetraploid cotton based on genome-wide characterization of simple sequence repeats in diploid cottons (Gossypium arboreum L. and Gossypium raimondii Ulbrich)
Source: BMC Genomics. 2015 Feb 6;16(1):55. doi: 10.1186/s12864-015-1265-2 (PMC4325953; doi:10.1186/s12864-015-1265-2)
Supplement: Additional file 10: — Microsoft Excel file with 13 tables presenting the primers for all chromosome-specific SSRs on every chromosome of Gossypium raimondii. [file 12864_2015_1265_MOESM10_ESM.xlsx]

## Sheet: Dchr01
Table S10-1. The primers for all chromosome-specific SSRs on chr01 of Gossypium raimondii.
Forward_primer	Primer_sequence	Reverse_primer	Primer_sequence	PCR_product_size	Full_fasta_ID
Dchr01-1_fwd	ACCCTGCTGACATGGTAAGG	Dchr01-1_rev	AATTCATCCGGCCCAAAC	197	D_chr01_Startpos_in_parent=10001561 Startpos_here=193 Length=15
Dchr01-2_fwd	CCTCAAAGGTGATCCTTGTTT	Dchr01-2_rev	GCAAAGAACCCTTTGGCTC	148	D_chr01_Startpos_in_parent=10003355 Startpos_here=188 Length=26
Dchr01-3_fwd	AATTGTAATGCCTTCGGCAC	Dchr01-3_rev	CTCCCATTCATGATTGCACA	234	D_chr01_Startpos_in_parent=10005682 Startpos_here=193 Length=16
Dchr01-4_fwd	CCCGCAGCTAAAGTGATAAA	Dchr01-4_rev	CCCATTAATATCTTTCCTTCTGAAA	250	D_chr01_Startpos_in_parent=10006172 Startpos_here=190 Length=22
Dchr01-5_fwd	GCAAATGCAACATGATTATCG	Dchr01-5_rev	TTTGAGCACGATTAGGGACA	206	D_chr01_Startpos_in_parent=10024136 Startpos_here=171 Length=59
Dchr01-6_fwd	CAAGGTGACCTGATCACTGC	Dchr01-6_rev	AGCAACAACGCCAAGACTTT	199	D_chr01_Startpos_in_parent=10024986 Startpos_here=193 Length=15
Dchr01-7_fwd	AAATGCACAATCTCCATTACTATTT	Dchr01-7_rev	TTTCCTGAGTTACATCGTTAAACA	198	D_chr01_Startpos_in_parent=10025474 Startpos_here=192 Length=17
Dchr01-8_fwd	TTCCCAATTGAATCGGTTTG	Dchr01-8_rev	TAGGGTTGTTGATCGGATGG	237	D_chr01_Startpos_in_parent=1003002 Startpos_here=191 Length=19
Dchr01-9_fwd	GCAATTTGAATTCTACTACTGGAGC	Dchr01-9_rev	TTAACAGGATGTTCCCACCA	204	D_chr01_Startpos_in_parent=10056580 Startpos_here=168 Length=65
Dchr01-10_fwd	TAAGTTGTGGGCCACTAGGC	Dchr01-10_rev	TCGAGATTTGACAAGACCAGG	223	D_chr01_Startpos_in_parent=10064690 Startpos_here=193 Length=15
Dchr01-11_fwd	TGCGAAGAGCCTGGTAAGTT	Dchr01-11_rev	AAACACAAGGACACAAGAGCAA	240	D_chr01_Startpos_in_parent=10076630 Startpos_here=191 Length=20
Dchr01-12_fwd	GGGCTACTAGGCCATTAGGTTT	Dchr01-12_rev	GAGGTTGGGTGAGGACAATG	248	D_chr01_Startpos_in_parent=10077110 Startpos_here=193 Length=15
Dchr01-13_fwd	CATTGTCCTCACCCAACCTC	Dchr01-13_rev	TGTTAAATTGTGTCGCTCGG	206	D_chr01_Startpos_in_parent=10077401 Startpos_here=193 Length=16
Dchr01-14_fwd	TCTCAGTCTCCGGGTTGTCT	Dchr01-14_rev	TCTAAGGGATACGTGCTGGG	157	D_chr01_Startpos_in_parent=10084974 Startpos_here=192 Length=18
Dchr01-15_fwd	TAGTTGACCGCCTGGTTTCT	Dchr01-15_rev	TCAAATGTTGATAAATTCCTTGAAA	243	D_chr01_Startpos_in_parent=10095208 Startpos_here=187 Length=27
Dchr01-16_fwd	AACCAGGATATTCGAGGGAAA	Dchr01-16_rev	CCTCTAGGGAGTGGAACGTG	212	D_chr01_Startpos_in_parent=10098068 Startpos_here=190 Length=21
Dchr01-17_fwd	AACCATATTCGTACAGCCGC	Dchr01-17_rev	CAAACCTTTAGCGATCACCC	232	D_chr01_Startpos_in_parent=10112450 Startpos_here=193 Length=15
Dchr01-18_fwd	AGGACCCGATGCATCAGTAG	Dchr01-18_rev	TGAAGCTTGAACCCAAGACC	222	D_chr01_Startpos_in_parent=10125275 Startpos_here=182 Length=37
Dchr01-19_fwd	CCCTACATGAGCAAGGGTGT	Dchr01-19_rev	GAAGTTTACCGATGAGCGAGA	243	D_chr01_Startpos_in_parent=10125616 Startpos_here=187 Length=28
Dchr01-20_fwd	TCTATTCGATTGCTTTCTCTGTT	Dchr01-20_rev	GCTCCTCTCCACGTTAGCAG	238	D_chr01_Startpos_in_parent=10127672 Startpos_here=193 Length=15
Dchr01-21_fwd	GATCATCAGCGACGGAGACT	Dchr01-21_rev	CATCATTCGGACTTCGTCAG	246	D_chr01_Startpos_in_parent=10129007 Startpos_here=193 Length=16
Dchr01-22_fwd	TTTCGTAGACTGAATGGTTGAAA	Dchr01-22_rev	CACTTTGTTCAAGCCGACCT	189	D_chr01_Startpos_in_parent=10132029 Startpos_here=190 Length=21
Dchr01-23_fwd	ACCTATCCTTGGAGGTGGCT	Dchr01-23_rev	CACGAACGATCGAATACTAAGAGA	233	D_chr01_Startpos_in_parent=10143611 Startpos_here=193 Length=15
Dchr01-24_fwd	AAGCAGCTTTGCAACCATTT	Dchr01-24_rev	TTCAAATGCAACAACTCCCA	201	D_chr01_Startpos_in_parent=10145326 Startpos_here=193 Length=15
Dchr01-25_fwd	TTTATTCCCTTGGATCTGCG	Dchr01-25_rev	ATTCCCTCATTCCCAACACA	208	D_chr01_Startpos_in_parent=10156039 Startpos_here=188 Length=26
Dchr01-26_fwd	AAAGGGCTTGATTTAACTTGATTT	Dchr01-26_rev	AAAGGAAACAGACAGTCATTCG	126	D_chr01_Startpos_in_parent=10167754 Startpos_here=193 Length=15
Dchr01-27_fwd	TAAAGGCCGGATTCAAGATG	Dchr01-27_rev	CGCTCACGGTGGTAGAAGAC	233	D_chr01_Startpos_in_parent=10171678 Startpos_here=183 Length=36
Dchr01-28_fwd	TCCTTTATTCATTTAGCTTCAACC	Dchr01-28_rev	AAGATGCTTAATGACGAATGTAAA	247	D_chr01_Startpos_in_parent=10172701 Startpos_here=188 Length=26
Dchr01-29_fwd	CCTTTATTCATTTAGCTTCAACCTTT	Dchr01-29_rev	GGAAGATGCTTAATGACGAATGTAA	248	D_chr01_Startpos_in_parent=10172729 Startpos_here=190 Length=21
Dchr01-30_fwd	GTGGAAGGCCTAAGACCACA	Dchr01-30_rev	TGCTTCAATCTGGGCCTATC	211	D_chr01_Startpos_in_parent=10182586 Startpos_here=193 Length=16
Dchr01-31_fwd	GCACATGGGAACATTAGGGT	Dchr01-31_rev	AGAGAGGCAGCTGTAGCAGG	194	D_chr01_Startpos_in_parent=10183657 Startpos_here=193 Length=15
Dchr01-32_fwd	TGCTGTGTCTTCTCGAACCA	Dchr01-32_rev	GCCACCCGAATAGGTGTTCT	237	D_chr01_Startpos_in_parent=10193771 Startpos_here=192 Length=18
Dchr01-33_fwd	GCACATGGGAACATTAGGGT	Dchr01-33_rev	AAATCATTGTAGCAGGCCAA	186	D_chr01_Startpos_in_parent=10196895 Startpos_here=193 Length=16
Dchr01-34_fwd	CAAAGCATCTCGAGTTCTATCC	Dchr01-34_rev	TCTCAACGTTAGTTCGTTGAAATC	184	D_chr01_Startpos_in_parent=1021619 Startpos_here=193 Length=16
Dchr01-35_fwd	GTCGGGTCAGGTCGGAGT	Dchr01-35_rev	CTGACCGATGACCGACCTAT	222	D_chr01_Startpos_in_parent=10227576 Startpos_here=191 Length=19
Dchr01-36_fwd	GAACAACAACACAACATAATAGAATTT	Dchr01-36_rev	GGAGAAGGCTAATGCTTGGA	248	D_chr01_Startpos_in_parent=10235446 Startpos_here=193 Length=15
Dchr01-37_fwd	CCAAAGGTATCACGATAAACAAGA	Dchr01-37_rev	TGCATGCTTTGGAACTTGAA	233	D_chr01_Startpos_in_parent=10237654 Startpos_here=193 Length=15
Dchr01-38_fwd	CCCTTGGTCAAATTGTATTTCAT	Dchr01-38_rev	GATCATGTCGCTTGCTTGAA	222	D_chr01_Startpos_in_parent=10239011 Startpos_here=193 Length=16
Dchr01-39_fwd	CAGGGACTAATAGCAGAATTTAACG	Dchr01-39_rev	GGTGGTCATCTTTGAATCAGTG	200	D_chr01_Startpos_in_parent=10242764 Startpos_here=192 Length=17
Dchr01-40_fwd	GAGAAGGGTAATCATGAAGATCG	Dchr01-40_rev	TTGGCCTTTACATTAAGCGG	182	D_chr01_Startpos_in_parent=10246704 Startpos_here=186 Length=29
Dchr01-41_fwd	TGGGAAGTTTCTAACATGGTAAGG	Dchr01-41_rev	TTCACAATTGAATTAAAGCTGAGG	148	D_chr01_Startpos_in_parent=10253167 Startpos_here=193 Length=15
Dchr01-42_fwd	TGGGACCTCATTATCTTTATAAATTC	Dchr01-42_rev	GGCTTCACTCTTCACCCAAG	133	D_chr01_Startpos_in_parent=10253429 Startpos_here=192 Length=18
Dchr01-43_fwd	TTTGAAGGGACTAAAGCAACAA	Dchr01-43_rev	GGGCCGATCACACCTTAATA	184	D_chr01_Startpos_in_parent=10253736 Startpos_here=193 Length=15
Dchr01-44_fwd	CCTCCTCCATGTGCTTTCTC	Dchr01-44_rev	CCTATGACCCTCGTTGGCTA	157	D_chr01_Startpos_in_parent=1026753 Startpos_here=190 Length=21
Dchr01-45_fwd	TGGGTTGAGGAGAAACTATGAG	Dchr01-45_rev	TCATTCAACTTTGGATCCATCT	244	D_chr01_Startpos_in_parent=10269093 Startpos_here=192 Length=18
Dchr01-46_fwd	AAGGTATAATGCATGGCACTTG	Dchr01-46_rev	GGTGTCATTCTCTTAGAACCCAA	249	D_chr01_Startpos_in_parent=10270547 Startpos_here=193 Length=15
Dchr01-47_fwd	CTCAAACCATCCACCTCCAT	Dchr01-47_rev	TTTGATTGTTTGGAATTATGGATT	128	D_chr01_Startpos_in_parent=10272186 Startpos_here=193 Length=15
Dchr01-48_fwd	ATAGGCCCGAAATATGGGTT	Dchr01-48_rev	AAATCCTAAGCCCAAGCCC	239	D_chr01_Startpos_in_parent=10274389 Startpos_here=193 Length=16
Dchr01-49_fwd	ATAGGCCCGAAATATGGGTT	Dchr01-49_rev	AAATCCTAAGCCCAAGCCC	239	D_chr01_Startpos_in_parent=10274420 Startpos_here=191 Length=19
Dchr01-50_fwd	ATAGGCCCGAAATATGGGTT	Dchr01-50_rev	AAATCCTAAGCCCAAGCCC	239	D_chr01_Startpos_in_parent=10274470 Startpos_here=189 Length=23
Dchr01-51_fwd	CATGACTGCTTTGACAAGGG	Dchr01-51_rev	TGTGATTGGGAGAAACCATGT	176	D_chr01_Startpos_in_parent=10279796 Startpos_here=192 Length=18
Dchr01-52_fwd	CACTTCACACAACCAAAGAAGG	Dchr01-52_rev	CAAAGCTACCACCACCACCT	210	D_chr01_Startpos_in_parent=10281547 Startpos_here=193 Length=15
Dchr01-53_fwd	TCCGAAGTTTGTAGTTTGCATTT	Dchr01-53_rev	ACCAAAGCAGGAACCCATTA	227	D_chr01_Startpos_in_parent=10285700 Startpos_here=189 Length=24
Dchr01-54_fwd	TGAGCCTCAATGTTCATCCA	Dchr01-54_rev	CGGATTCTCATGCAAGTTATCA	180	D_chr01_Startpos_in_parent=1029156 Startpos_here=193 Length=15
Dchr01-55_fwd	CAGCAGTCGCCATTAACTGA	Dchr01-55_rev	CCTCGGTATGCATTTACAACA	224	D_chr01_Startpos_in_parent=10298454 Startpos_here=193 Length=16
Dchr01-56_fwd	CAGCAGTCGCCATTAACTGA	Dchr01-56_rev	CCTCGGTATGCATTTACAACA	224	D_chr01_Startpos_in_parent=10298517 Startpos_here=191 Length=19
Dchr01-57_fwd	ACATCATTTGCCACTCTCCC	Dchr01-57_rev	AGCTTGAGAGAAGCTGCTGG	201	D_chr01_Startpos_in_parent=10312205 Startpos_here=192 Length=17
Dchr01-58_fwd	TGCCGGAAGTAATAGCCAAA	Dchr01-58_rev	TGCCATTCTTGGATACTCCC	189	D_chr01_Startpos_in_parent=10317873 Startpos_here=191 Length=19
Dchr01-59_fwd	GGGCCTAGTAAACGGGCTAA	Dchr01-59_rev	TCATTTGGACGAAATCAGCA	174	D_chr01_Startpos_in_parent=10324715 Startpos_here=193 Length=15
Dchr01-60_fwd	AAGCATTTGCTGCTGTGAGTT	Dchr01-60_rev	TTTCGAATTCGGTTTGTTTATT	247	D_chr01_Startpos_in_parent=10326168 Startpos_here=186 Length=30
Dchr01-61_fwd	AGGTTAGATTTAGGGTTAGGGTTT	Dchr01-61_rev	CCGGGCATAGACATTAATTACC	230	D_chr01_Startpos_in_parent=10352826 Startpos_here=190 Length=22
Dchr01-62_fwd	AGGTTAGGTTAGGGTTAGGGTTT	Dchr01-62_rev	GCCATGTGGAACCGAATC	220	D_chr01_Startpos_in_parent=10352860 Startpos_here=191 Length=20
Dchr01-63_fwd	TTAAGGGTGGGTTTAGATGGG	Dchr01-63_rev	GATGGGCAGTGCGTTTATCT	143	D_chr01_Startpos_in_parent=10362389 Startpos_here=193 Length=16
Dchr01-64_fwd	TGCATGATGTTAACCCTTCA	Dchr01-64_rev	TTTATATGTTGGGTTCGTGAAA	159	D_chr01_Startpos_in_parent=10363529 Startpos_here=187 Length=27
Dchr01-65_fwd	CAATGTTCTGTTCGGCCTTT	Dchr01-65_rev	CCTTGTTAAGACCAGTAAAGAGGG	225	D_chr01_Startpos_in_parent=10366831 Startpos_here=193 Length=16
Dchr01-66_fwd	TTGAATTGGTGGTGATCTCTTG	Dchr01-66_rev	ATTCCAGCGACGAAGACAAC	232	D_chr01_Startpos_in_parent=10367018 Startpos_here=191 Length=19
Dchr01-67_fwd	TTATCGAATTGAATTGGCCG	Dchr01-67_rev	AAGCTTTGGCACTGAGAGGA	160	D_chr01_Startpos_in_parent=10369291 Startpos_here=192 Length=17
Dchr01-68_fwd	TTTGTGCAGAGATGAAGCTAAA	Dchr01-68_rev	TAAGAGGCCTGAAATGACCA	200	D_chr01_Startpos_in_parent=10380397 Startpos_here=187 Length=27
Dchr01-69_fwd	GCCGGGTTTCAGCTACAATA	Dchr01-69_rev	ACCCATGTTCCATGTCCAGT	130	D_chr01_Startpos_in_parent=10392860 Startpos_here=189 Length=23
Dchr01-70_fwd	TTTATGGGATGGATTCTTGTTT	Dchr01-70_rev	AAAGCAACAATTCAAGTCTGTGTT	171	D_chr01_Startpos_in_parent=10393969 Startpos_here=193 Length=16
Dchr01-71_fwd	TGACCAGTTAAAGTCACTAACAGCA	Dchr01-71_rev	CGACTTCATCACGATCTCCA	203	D_chr01_Startpos_in_parent=1039689 Startpos_here=193 Length=15
Dchr01-72_fwd	ACTACCATCCCAACACCCAA	Dchr01-72_rev	TTCTTTCTTTCCCGTTCAGC	192	D_chr01_Startpos_in_parent=10401375 Startpos_here=193 Length=15
Dchr01-73_fwd	AAAGGGAGAAGGAGGAGCAC	Dchr01-73_rev	GTCGGTTTGACCGGACTATT	177	D_chr01_Startpos_in_parent=10401474 Startpos_here=182 Length=38
Dchr01-74_fwd	AATAAACACAATAAGCAAATTTCAGTT	Dchr01-74_rev	AAATCCACACCTGATATATACTACACA	233	D_chr01_Startpos_in_parent=1040577 Startpos_here=193 Length=16
Dchr01-75_fwd	CAAGAGCTAGCCTTCATTGC	Dchr01-75_rev	TTCTTAACAGAATGACCAATTTGC	207	D_chr01_Startpos_in_parent=10428733 Startpos_here=193 Length=15
Dchr01-76_fwd	GAGACCGGCATTTACACCAC	Dchr01-76_rev	CCTGCATACAGTTTCAGGCA	182	D_chr01_Startpos_in_parent=10429482 Startpos_here=190 Length=22
Dchr01-77_fwd	TGAATCCACGAACGAATCAA	Dchr01-77_rev	AAAGTTGGAGAATTATTGGAGTGT	189	D_chr01_Startpos_in_parent=10445473 Startpos_here=193 Length=15
Dchr01-78_fwd	GGATCATATTAATTGTGTGTGTGTG	Dchr01-78_rev	TGGACTGAGTACGATTGATGATG	250	D_chr01_Startpos_in_parent=10445533 Startpos_here=181 Length=39
Dchr01-79_fwd	AAATCCAGTTCACCGACGAC	Dchr01-79_rev	CCCGAATACACTCCCAAAGA	212	D_chr01_Startpos_in_parent=10453305 Startpos_here=183 Length=35
Dchr01-80_fwd	ATCTTGCCATATGTTAAGCTGTT	Dchr01-80_rev	TGATTGAAATGGTAGAGGAATTGA	220	D_chr01_Startpos_in_parent=10461363 Startpos_here=192 Length=18
Dchr01-81_fwd	ATTCAACCGCCACCACTTAC	Dchr01-81_rev	TGCCTCGCTAAAGACCAGAT	224	D_chr01_Startpos_in_parent=10474033 Startpos_here=193 Length=16
Dchr01-82_fwd	TGTTGATTGGTTAATGTATGGATATT	Dchr01-82_rev	GTTCAAGCAGGGTCCAGAAA	234	D_chr01_Startpos_in_parent=10496359 Startpos_here=188 Length=26
Dchr01-83_fwd	TCCAACCACCGTTAGCTTTC	Dchr01-83_rev	TGCTTACATTGCCCTTGAAC	224	D_chr01_Startpos_in_parent=10508506 Startpos_here=189 Length=24
Dchr01-84_fwd	ATGAACTCCTTGGCCAGAAA	Dchr01-84_rev	ACTGGTCCTTCAACCGCATA	180	D_chr01_Startpos_in_parent=10508976 Startpos_here=186 Length=29
Dchr01-85_fwd	AAAGCATAGGGCAGCAAA	Dchr01-85_rev	CAATCTCATCCAATGGCCTA	193	D_chr01_Startpos_in_parent=1050939 Startpos_here=191 Length=19
Dchr01-86_fwd	CATTGTCTTTGCTCAGCACC	Dchr01-86_rev	AGTGCTTTCATGGTGGTTTAGT	249	D_chr01_Startpos_in_parent=10515384 Startpos_here=187 Length=28
Dchr01-87_fwd	AGTTGGGTTTGGCAGCTAGA	Dchr01-87_rev	CCCTTTCCCTTTCCCTTTCT	249	D_chr01_Startpos_in_parent=10536749 Startpos_here=186 Length=29
Dchr01-88_fwd	GGACCTTTGTTCCATTCACC	Dchr01-88_rev	TCCAAGGCCTTTACTCGAAA	245	D_chr01_Startpos_in_parent=10536814 Startpos_here=191 Length=19
Dchr01-89_fwd	AAATCATGCTCATGGTCATTC	Dchr01-89_rev	TGTGGCACATCACACACAAT	182	D_chr01_Startpos_in_parent=10540487 Startpos_here=193 Length=16
Dchr01-90_fwd	TTGAATCGATGAAGACGACG	Dchr01-90_rev	TCTATTGAAAGGGATTTCTCGAAT	250	D_chr01_Startpos_in_parent=1054565 Startpos_here=192 Length=17
Dchr01-91_fwd	TCTGGATTCGAGAAATCCCTT	Dchr01-91_rev	GGGTGTTATTAAGAGCCCGA	220	D_chr01_Startpos_in_parent=1054849 Startpos_here=193 Length=15
Dchr01-92_fwd	TTTCACAAATGAAGGATGCG	Dchr01-92_rev	TTCTTCAACCTCCTCCCTCC	153	D_chr01_Startpos_in_parent=10567179 Startpos_here=190 Length=22
Dchr01-93_fwd	CCTCTGTTTGTGTTCGTTCG	Dchr01-93_rev	AAATCATAACCGAGCTCCCA	141	D_chr01_Startpos_in_parent=10573010 Startpos_here=193 Length=16
Dchr01-94_fwd	CCGTTTGAGTCGGTCATGTA	Dchr01-94_rev	CAAATGAATTAGGCAATGGAAA	245	D_chr01_Startpos_in_parent=10582019 Startpos_here=192 Length=17
Dchr01-95_fwd	TGATGAACACTTATGTATTTCGGG	Dchr01-95_rev	CCATATCCCATTAATATCTCTCAAA	233	D_chr01_Startpos_in_parent=1060191 Startpos_here=193 Length=15
Dchr01-96_fwd	GTGAATCTTGAGTGGTCCGC	Dchr01-96_rev	CCATCACTACCCATTCGCTT	250	D_chr01_Startpos_in_parent=10627257 Startpos_here=185 Length=32
Dchr01-97_fwd	TAAGATCACCGCCACTGTCA	Dchr01-97_rev	CAATATTGGAACCCATCCCA	211	D_chr01_Startpos_in_parent=10650508 Startpos_here=193 Length=15
Dchr01-98_fwd	AAAGTGAGAGGGACAGAAGAAGTC	Dchr01-98_rev	TGATGTAGCTGAGCAAGAACAAT	161	D_chr01_Startpos_in_parent=10657818 Startpos_here=171 Length=59
Dchr01-99_fwd	GCTCAAGCCGCTAAGTATCC	Dchr01-99_rev	TTTCAACAGGAAGGACCAATTT	244	D_chr01_Startpos_in_parent=10658932 Startpos_here=193 Length=16
Dchr01-100_fwd	TCAGTTTGAATTTGCAGCCA	Dchr01-100_rev	GATGGCGACAGTGCTCATAA	243	D_chr01_Startpos_in_parent=10668356 Startpos_here=192 Length=17
Dchr01-101_fwd	GGTAGGGCCTGGTACATTGA	Dchr01-101_rev	TTCAATTGATGAAGGCGATG	250	D_chr01_Startpos_in_parent=10672086 Startpos_here=193 Length=15
Dchr01-102_fwd	AGCAGGGTTTCATTAGGGCT	Dchr01-102_rev	TTGCTTTGCCAACAAATTGA	187	D_chr01_Startpos_in_parent=10673121 Startpos_here=193 Length=15
Dchr01-103_fwd	CCGGCATTGCTAACTCTGTT	Dchr01-103_rev	AAGAGGGCAAAGTTTCGTGA	152	D_chr01_Startpos_in_parent=10681027 Startpos_here=190 Length=22
Dchr01-104_fwd	CGCCTTGAAACACACTCTCC	Dchr01-104_rev	TTGCAGCTTTGTGAACCATC	178	D_chr01_Startpos_in_parent=10682234 Startpos_here=188 Length=25
Dchr01-105_fwd	AATGGATGTTGGAATTTGGG	Dchr01-105_rev	TTGGCAGTTGAATGTTCTTCC	126	D_chr01_Startpos_in_parent=10683723 Startpos_here=192 Length=17
Dchr01-106_fwd	GGATTTGAAGTGAATGGCAAA	Dchr01-106_rev	TCAATAGTGCTTGATGGGCA	170	D_chr01_Startpos_in_parent=10692350 Startpos_here=179 Length=43
Dchr01-107_fwd	TCAGCCCAATTTGAGTGAAAC	Dchr01-107_rev	AAATCCGGGCTTAACCTTT	191	D_chr01_Startpos_in_parent=10696177 Startpos_here=192 Length=17
Dchr01-108_fwd	TTTGCTTGTGTTGTAATATGTTAGTTT	Dchr01-108_rev	TGTATACATATTTGAGGGTTAAAGTTG	207	D_chr01_Startpos_in_parent=10701254 Startpos_here=188 Length=25
Dchr01-109_fwd	CGATGTTGGTATGTCAACTTATGTG	Dchr01-109_rev	CATGACAACTCGCATGACAA	177	D_chr01_Startpos_in_parent=10703136 Startpos_here=192 Length=17
Dchr01-110_fwd	CACATCCTCATTATGAACTCTTGA	Dchr01-110_rev	CCATGCTCCTGCTACCTACC	227	D_chr01_Startpos_in_parent=10715210 Startpos_here=183 Length=35
Dchr01-111_fwd	GGCAAGAAATTAATTGAGAGGG	Dchr01-111_rev	CAAGCAGACGTTAAATACTATCCTTTC	211	D_chr01_Startpos_in_parent=10728903 Startpos_here=192 Length=18
Dchr01-112_fwd	TACAAGAGCGTGGAGCACAG	Dchr01-112_rev	TTGGCCTGGAATTTAAGCAC	215	D_chr01_Startpos_in_parent=10731522 Startpos_here=187 Length=28
Dchr01-113_fwd	AACTTCTCTTCACTAACGAGTCATTT	Dchr01-113_rev	GCTTATGCACTTGTTTGGGTT	222	D_chr01_Startpos_in_parent=10737296 Startpos_here=191 Length=19
Dchr01-114_fwd	ACAGGGTGATTGCTCAAACC	Dchr01-114_rev	TTGGCCTGGAATTTAAGCAC	199	D_chr01_Startpos_in_parent=10753937 Startpos_here=187 Length=28
Dchr01-115_fwd	GTTTGGGTTCAAAGCTCCAC	Dchr01-115_rev	TTGAGGTATTCATGTTTGACCC	196	D_chr01_Startpos_in_parent=10760436 Startpos_here=190 Length=21
Dchr01-116_fwd	GTTTGGGTTCAAAGCTCCAC	Dchr01-116_rev	TTGAGGTATTCATGTTTGACCC	196	D_chr01_Startpos_in_parent=10760470 Startpos_here=192 Length=18
Dchr01-117_fwd	GCATGAAACTCATATTAATGTATCAAA	Dchr01-117_rev	GCAAAGTGACGAGAGAAAGTCA	241	D_chr01_Startpos_in_parent=10796784 Startpos_here=193 Length=15
Dchr01-118_fwd	TCGTTGAGTGATGAATGAGAAA	Dchr01-118_rev	TTTCACATCACCCACGTTGT	233	D_chr01_Startpos_in_parent=10797553 Startpos_here=193 Length=16
Dchr01-119_fwd	TTGCTTGTCTAGGAAATGCTTG	Dchr01-119_rev	AAACCTCTGTTTGTCCTCTCAAA	208	D_chr01_Startpos_in_parent=1080222 Startpos_here=192 Length=17
Dchr01-120_fwd	CCAGTCTATGGACCAGACAGC	Dchr01-120_rev	TCGTTTGATGATGACTGAAATCTT	208	D_chr01_Startpos_in_parent=1081291 Startpos_here=193 Length=15
Dchr01-121_fwd	TCGTTAATGGTGTGACGACAA	Dchr01-121_rev	GGGAGATTAAGATGATGCCTTT	131	D_chr01_Startpos_in_parent=1083175 Startpos_here=193 Length=16
Dchr01-122_fwd	TGGCTGTATTTAATGAATCATGTG	Dchr01-122_rev	TTTGTAGATTCACCCTGGCTTT	131	D_chr01_Startpos_in_parent=10834819 Startpos_here=193 Length=16
Dchr01-123_fwd	CGGTGGCGATGAGATTAGAC	Dchr01-123_rev	GGATTTGAACCTACGATGGG	216	D_chr01_Startpos_in_parent=10836251 Startpos_here=188 Length=26
Dchr01-124_fwd	TTTAATCTGAAAGTCTGTCGTTCTTT	Dchr01-124_rev	TTGCACCAAATAAGCCATCA	144	D_chr01_Startpos_in_parent=10838707 Startpos_here=193 Length=15
Dchr01-125_fwd	GATCATTGAATCGTCGCTTG	Dchr01-125_rev	AAGACGATCTTTCCTTGAGTCAT	250	D_chr01_Startpos_in_parent=10843888 Startpos_here=187 Length=28
Dchr01-126_fwd	CCTCTGGATCTCGATCAACC	Dchr01-126_rev	TGACCACATATCCCACAAGG	232	D_chr01_Startpos_in_parent=10844245 Startpos_here=191 Length=20
Dchr01-127_fwd	CCCGAATAACTTGTGCACTG	Dchr01-127_rev	CTTTCACCTGTGATCCGACA	237	D_chr01_Startpos_in_parent=10849811 Startpos_here=187 Length=27
Dchr01-128_fwd	TGCAAGGGAGGTTAATGAAA	Dchr01-128_rev	CCAGTGTGCTAATGGTCCCT	220	D_chr01_Startpos_in_parent=10852483 Startpos_here=189 Length=24
Dchr01-129_fwd	GCACCAAATGTGAATAGGTGAA	Dchr01-129_rev	TAATTAGCGGTGAAGCCAAA	213	D_chr01_Startpos_in_parent=1085560 Startpos_here=193 Length=16
Dchr01-130_fwd	AGCGCTTCTTCTAAACGCAA	Dchr01-130_rev	CTCACATGCATACTTCGAGGA	230	D_chr01_Startpos_in_parent=10856705 Startpos_here=192 Length=17
Dchr01-131_fwd	CATTAAATGTGGCGGCATAA	Dchr01-131_rev	TTTCTCCCTGTTTGGTTTGC	202	D_chr01_Startpos_in_parent=10858003 Startpos_here=193 Length=15
Dchr01-132_fwd	GGACCCACACGATTCTTCAC	Dchr01-132_rev	ACCGAACAAATCACCCATTC	166	D_chr01_Startpos_in_parent=1086546 Startpos_here=192 Length=17
Dchr01-133_fwd	ATGGTCGGACAACAATGTCA	Dchr01-133_rev	AAACCTTGATTTGGTCGCAC	143	D_chr01_Startpos_in_parent=10884820 Startpos_here=193 Length=16
Dchr01-134_fwd	CATGACGATGTGGGTTTGAG	Dchr01-134_rev	TTGAACTGAAATAAGGAAATTCAAGA	205	D_chr01_Startpos_in_parent=1089110 Startpos_here=192 Length=17
Dchr01-135_fwd	CAATTGAGCAAGTATAAGGTCGG	Dchr01-135_rev	AAACCATTGGTGAAGCTAAGAA	222	D_chr01_Startpos_in_parent=1089374 Startpos_here=193 Length=15
Dchr01-136_fwd	TCATGCACAAACTCAACATTCA	Dchr01-136_rev	TGGTCCCGAAACCACTATTC	155	D_chr01_Startpos_in_parent=10898999 Startpos_here=189 Length=24
Dchr01-137_fwd	TCCAATCAACCTGAATTTAATGG	Dchr01-137_rev	AGGTTGGTCAGATTCAAGGAA	241	D_chr01_Startpos_in_parent=10916843 Startpos_here=193 Length=15
Dchr01-138_fwd	AAAGCGAAGCAAAGAAATCAA	Dchr01-138_rev	TCATGCTTGGAAATGAAGACA	212	D_chr01_Startpos_in_parent=1091881 Startpos_here=193 Length=15
Dchr01-139_fwd	TGCTTTGAAAGGGACCCATA	Dchr01-139_rev	AAGAAAGTGCCTGGCTTTCC	189	D_chr01_Startpos_in_parent=10924423 Startpos_here=191 Length=19
Dchr01-140_fwd	AGGTCCTTGCATTGTGCAT	Dchr01-140_rev	CCTTAACATCTTTCTACAACTGGACA	221	D_chr01_Startpos_in_parent=10925016 Startpos_here=193 Length=15
Dchr01-141_fwd	CGGGCTCGGGCTTATTAT	Dchr01-141_rev	CGGTAAACGTTGAGTCGTCA	181	D_chr01_Startpos_in_parent=10929010 Startpos_here=193 Length=15
Dchr01-142_fwd	GAGTCGGCATATGCATGATAAA	Dchr01-142_rev	AGGCCCGGGCTTATGATT	239	D_chr01_Startpos_in_parent=10930423 Startpos_here=193 Length=15
Dchr01-143_fwd	TGCATATTAGAGGTGCTCATGG	Dchr01-143_rev	CCCGGCCCGATATAATAAATA	245	D_chr01_Startpos_in_parent=10930464 Startpos_here=190 Length=22
Dchr01-144_fwd	TGCATATTAGAGGTGCTCATGG	Dchr01-144_rev	CCCGGCCCGATATAATAAATA	245	D_chr01_Startpos_in_parent=10930547 Startpos_here=193 Length=15
Dchr01-145_fwd	GCCCGAAATATGGGCCTAA	Dchr01-145_rev	AAATATGGGCTTGGGCAAA	242	D_chr01_Startpos_in_parent=10930639 Startpos_here=193 Length=16
Dchr01-146_fwd	ATTTATTATATCGGGCCGGG	Dchr01-146_rev	TGCACTAGAGGTGCTCATGG	190	D_chr01_Startpos_in_parent=10930777 Startpos_here=193 Length=15
Dchr01-147_fwd	TTAGCAAATGAAACCGCAAA	Dchr01-147_rev	GCAAATGATGGTTGGCATTA	208	D_chr01_Startpos_in_parent=10938969 Startpos_here=190 Length=22
Dchr01-148_fwd	AAACAATTGATACCCTTTACTCAAA	Dchr01-148_rev	TGGATCGAGTTTGTGCCTAA	250	D_chr01_Startpos_in_parent=1094102 Startpos_here=193 Length=16
Dchr01-149_fwd	GTGGAATCATCAGGCGAGTT	Dchr01-149_rev	GTCGGATCCTCGTATGGTGT	211	D_chr01_Startpos_in_parent=10949492 Startpos_here=192 Length=17
Dchr01-150_fwd	TGTCTCGCATCTCTCTCTCG	Dchr01-150_rev	TCGGTATGCTTGAACTGAAGG	221	D_chr01_Startpos_in_parent=109644 Startpos_here=193 Length=15
Dchr01-151_fwd	AAATATGGCCTAGCCCGACT	Dchr01-151_rev	ATTTAGATAAATTTGTCAGCATCTTG	167	D_chr01_Startpos_in_parent=10966629 Startpos_here=193 Length=15
Dchr01-152_fwd	TTTGCCTCAAGATGCCTATACA	Dchr01-152_rev	CGGTCGAATTGGGTGTAAAT	170	D_chr01_Startpos_in_parent=10980047 Startpos_here=193 Length=15
Dchr01-153_fwd	CCAATGAATGGAATGGAATG	Dchr01-153_rev	TGAAGGAGCTCAAGAACAACAA	245	D_chr01_Startpos_in_parent=10999216 Startpos_here=173 Length=55
Dchr01-154_fwd	GGCTGTTTCTTCTGGCATTT	Dchr01-154_rev	TCACCTTTCAAGTCAGCAACA	248	D_chr01_Startpos_in_parent=11008772 Startpos_here=193 Length=15
Dchr01-155_fwd	AAACCGGGATATTACAGCCTT	Dchr01-155_rev	CAATAACGCCACCACTTCCT	228	D_chr01_Startpos_in_parent=11013108 Startpos_here=191 Length=19
Dchr01-156_fwd	AGTTGGTTGTAATTTGGCCTT	Dchr01-156_rev	ATCAATAACGCCACCACCTC	226	D_chr01_Startpos_in_parent=11020988 Startpos_here=193 Length=15
Dchr01-157_fwd	CAATGCCTCTTTCGCAATGT	Dchr01-157_rev	AGAGGGATCAATTTATTCAATATCAA	143	D_chr01_Startpos_in_parent=11050094 Startpos_here=192 Length=18
Dchr01-158_fwd	AGCCATGTCTGCCTTCAACT	Dchr01-158_rev	GGGAAATTTACTGCTTGTGGG	246	D_chr01_Startpos_in_parent=11051138 Startpos_here=190 Length=22
Dchr01-159_fwd	TGGTAGCAAGGTTATGATCCC	Dchr01-159_rev	TGAAACTGCAGAGGAACACG	177	D_chr01_Startpos_in_parent=11056265 Startpos_here=186 Length=29
Dchr01-160_fwd	CAAAGGGTTGAGGAGCAGAG	Dchr01-160_rev	CCCGTATTGCATTTGGAAGT	173	D_chr01_Startpos_in_parent=11057978 Startpos_here=190 Length=22
Dchr01-161_fwd	AAGGTTTCAGCCACAACACC	Dchr01-161_rev	AGGCAGTGGTCAGTCCTTGT	244	D_chr01_Startpos_in_parent=11058236 Startpos_here=193 Length=16
Dchr01-162_fwd	CCGCTCATCTTCTCAAACAA	Dchr01-162_rev	GAGAGAGAGAGAGAGAGAGAGAGAGAA	178	D_chr01_Startpos_in_parent=11060809 Startpos_here=193 Length=16
Dchr01-163_fwd	TTCTCTCTCTCTCTCTCTCTCTCTCTC	Dchr01-163_rev	TTCCCTTCACTCTCCAACTCTC	230	D_chr01_Startpos_in_parent=11060975 Startpos_here=192 Length=18
Dchr01-164_fwd	AAATCGGAACCCAATACGTT	Dchr01-164_rev	CATGCATGCTTATTTACATTGC	244	D_chr01_Startpos_in_parent=11068672 Startpos_here=190 Length=22
Dchr01-165_fwd	TGGCGAACTCTGTCTAGGTG	Dchr01-165_rev	AAAGCCATGCAAATACCAGAA	222	D_chr01_Startpos_in_parent=11069990 Startpos_here=188 Length=25
Dchr01-166_fwd	ACCCAATACGTTAAGGCTCG	Dchr01-166_rev	CATGCATGCTTATTTACATTGC	234	D_chr01_Startpos_in_parent=11079833 Startpos_here=190 Length=22
Dchr01-167_fwd	TGGCGAACTCTGTCTAGGTG	Dchr01-167_rev	AAAGCCATGCAAATACCAGAA	222	D_chr01_Startpos_in_parent=11081114 Startpos_here=188 Length=25
Dchr01-168_fwd	CGTTGATCAATCACACGCC	Dchr01-168_rev	AAATGGGAGATGAAGAGGCA	143	D_chr01_Startpos_in_parent=11083249 Startpos_here=190 Length=22
Dchr01-169_fwd	TTTATGAGGATTGAAGGACCAC	Dchr01-169_rev	TGGCTAATTTCCCATTTCCA	229	D_chr01_Startpos_in_parent=11096475 Startpos_here=192 Length=18
Dchr01-170_fwd	GTTAGTCTTATTGTCTTCCCTTGTTT	Dchr01-170_rev	GTTCGAGCATAGAACGCCAT	247	D_chr01_Startpos_in_parent=11103623 Startpos_here=190 Length=21
Dchr01-171_fwd	GCACAACGGCACAAATCTT	Dchr01-171_rev	ATTAGATGATCGCGCTCTGG	245	D_chr01_Startpos_in_parent=11104684 Startpos_here=193 Length=15
Dchr01-172_fwd	TTCTCGGCTTCTTAGCCATT	Dchr01-172_rev	TGGAGTAACCAAACCTTGTTGA	226	D_chr01_Startpos_in_parent=1110597 Startpos_here=187 Length=28
Dchr01-173_fwd	GCCGCTAATGCTCACTCTTT	Dchr01-173_rev	AGGCTCCTTCTTGGTACCGT	246	D_chr01_Startpos_in_parent=11148484 Startpos_here=193 Length=15
Dchr01-174_fwd	TTCGAACCCAAATTCGATGT	Dchr01-174_rev	AGCACTCTTGCTTGTCTCAAA	228	D_chr01_Startpos_in_parent=11164747 Startpos_here=192 Length=17
Dchr01-175_fwd	AAAGGATGGAGCTCATAAGAATAAA	Dchr01-175_rev	TTAGGCACTAATACATCATCCATTT	245	D_chr01_Startpos_in_parent=11166182 Startpos_here=193 Length=15
Dchr01-176_fwd	TCGGTAATGGCTACCGACAT	Dchr01-176_rev	CATGGCTGAATCGAAGAACA	243	D_chr01_Startpos_in_parent=11166947 Startpos_here=192 Length=18
Dchr01-177_fwd	CAGGGAAGAACTCCAATCCA	Dchr01-177_rev	TGGAACATCGTCGTCATCAT	199	D_chr01_Startpos_in_parent=11167204 Startpos_here=189 Length=24
Dchr01-178_fwd	TGTGCAACTTAACAAGCAAATACT	Dchr01-178_rev	GGCCAGCCTGAATGTGAA	165	D_chr01_Startpos_in_parent=11177045 Startpos_here=192 Length=17
Dchr01-179_fwd	CCACCAGCATATGTCGAAGA	Dchr01-179_rev	AGCATCAGCAGTAGGCCAAG	202	D_chr01_Startpos_in_parent=11178439 Startpos_here=191 Length=19
Dchr01-180_fwd	TCAATAAGTTCACATCAATATTTCG	Dchr01-180_rev	TCACTTATCATCTTATTGATCTTGCTT	162	D_chr01_Startpos_in_parent=11187604 Startpos_here=191 Length=19
Dchr01-181_fwd	CATCCAGGCTCCGTTTAGAA	Dchr01-181_rev	GACAAATGCCCTAATACCACATC	250	D_chr01_Startpos_in_parent=11195708 Startpos_here=192 Length=17
Dchr01-182_fwd	TCCCTCGTTGTATGTGTTGC	Dchr01-182_rev	CCTTTCTCCACCTCAACTCAA	236	D_chr01_Startpos_in_parent=11198585 Startpos_here=191 Length=19
Dchr01-183_fwd	TTGCATATTAGGTCTGTCCCTTC	Dchr01-183_rev	TCAAATTACCCAAATATATCCCAAA	229	D_chr01_Startpos_in_parent=11199255 Startpos_here=193 Length=15
Dchr01-184_fwd	TTGCATATTAGGTCTGTCCCTTC	Dchr01-184_rev	TCAAATTACCCAAATATATCCCAAA	229	D_chr01_Startpos_in_parent=11199289 Startpos_here=193 Length=15
Dchr01-185_fwd	CCCATTATCTCTTTGCATTCAC	Dchr01-185_rev	GTTATCCACCATAATAATTCAATCAA	250	D_chr01_Startpos_in_parent=1120023 Startpos_here=193 Length=15
Dchr01-186_fwd	TTGGCTTCTTAGAGTCTTAGGGTC	Dchr01-186_rev	TTGACTCAAGTAAACGACTTCAAA	179	D_chr01_Startpos_in_parent=11206685 Startpos_here=188 Length=26
Dchr01-187_fwd	ATTCATAAGCCCGGCCC	Dchr01-187_rev	GCCTCGGGCACCACTTT	222	D_chr01_Startpos_in_parent=11208015 Startpos_here=193 Length=16
Dchr01-188_fwd	AATGACAAACAGAGGGAAGAAA	Dchr01-188_rev	AGTGCATATGAGGCTTCGGT	184	D_chr01_Startpos_in_parent=11212014 Startpos_here=192 Length=17
Dchr01-189_fwd	CGTGGCAAATACTGATTGGTT	Dchr01-189_rev	TTTGTGATTATCTTGATTGTGGG	174	D_chr01_Startpos_in_parent=11226514 Startpos_here=191 Length=19
Dchr01-190_fwd	CCATCCATCCATTAACCCAC	Dchr01-190_rev	TCTTCTTCTTCTTCTCCTTCTTCG	240	D_chr01_Startpos_in_parent=11226705 Startpos_here=187 Length=28
Dchr01-191_fwd	TGGAGTACCAGATTTCAGTAAGC	Dchr01-191_rev	GACATGGCTTTGCCCATTAT	208	D_chr01_Startpos_in_parent=11226738 Startpos_here=188 Length=26
Dchr01-192_fwd	TTCAGCTTAACAATCCAGCTCA	Dchr01-192_rev	TCAAAGACCAAAGGAAATGGA	249	D_chr01_Startpos_in_parent=11236268 Startpos_here=191 Length=19
Dchr01-193_fwd	ATGGCATGTCTAGGGATGGA	Dchr01-193_rev	CCCAATCAAACATTCAACACA	236	D_chr01_Startpos_in_parent=1127449 Startpos_here=180 Length=42
Dchr01-194_fwd	TTCAATCCAAGAACCTATATACGAA	Dchr01-194_rev	CTTAAGGTTTGGGCAGTTGG	236	D_chr01_Startpos_in_parent=11282825 Startpos_here=190 Length=21
Dchr01-195_fwd	CAAATTTGCTAGGCCCATTG	Dchr01-195_rev	CGCCCTAGGGTTAGGGAAC	147	D_chr01_Startpos_in_parent=11282882 Startpos_here=193 Length=15
Dchr01-196_fwd	TCCTCCTTAGTACAATGACTCATCA	Dchr01-196_rev	TTGAACAGCTGGAGCTGAAA	200	D_chr01_Startpos_in_parent=11287985 Startpos_here=193 Length=16
Dchr01-197_fwd	ATTGATATGGAAACGGAAAGTATT	Dchr01-197_rev	TTTCTCTCCCTGCTCGTTG	244	D_chr01_Startpos_in_parent=11289138 Startpos_here=179 Length=44
Dchr01-198_fwd	ACAACGCGTCCAGACTTTCT	Dchr01-198_rev	TGAGAGCTCAGAAGCAACGA	242	D_chr01_Startpos_in_parent=11294201 Startpos_here=193 Length=15
Dchr01-199_fwd	TGAATGGAATCGAATTTATTTATTT	Dchr01-199_rev	TCAATTCAGGTTCATTACAACG	250	D_chr01_Startpos_in_parent=1129655 Startpos_here=189 Length=23
Dchr01-200_fwd	TTGATACCAAAGGCGAAGTT	Dchr01-200_rev	AGGACACCGACCCTCCTTA	250	D_chr01_Startpos_in_parent=11307660 Startpos_here=193 Length=15
Dchr01-201_fwd	AAAGGCAGTCGAAGAAGGTG	Dchr01-201_rev	ATGACCCAAGTGACCCTTCA	247	D_chr01_Startpos_in_parent=11317080 Startpos_here=193 Length=15
Dchr01-202_fwd	TTGTTTGTAATTTGGTTTGTAAATCT	Dchr01-202_rev	AGCTAGGAGTGTGCAAGTTGTC	231	D_chr01_Startpos_in_parent=11323460 Startpos_here=181 Length=39
Dchr01-203_fwd	TGGACGTATATGTATTAGAAAGGAGA	Dchr01-203_rev	AGACTTCCAATGAATGGGTCA	250	D_chr01_Startpos_in_parent=11324269 Startpos_here=193 Length=16
Dchr01-204_fwd	TATGGGAAATCCCTGCTCTG	Dchr01-204_rev	TGCATGATTAATGGGTCACG	172	D_chr01_Startpos_in_parent=11325657 Startpos_here=192 Length=17
Dchr01-205_fwd	AACTCAACCCAACCAATGATTT	Dchr01-205_rev	AAAGAAATTGTAGCAGGAGGC	133	D_chr01_Startpos_in_parent=1133025 Startpos_here=191 Length=20
Dchr01-206_fwd	AATTGGCCCACATCACAAGT	Dchr01-206_rev	AAATGTAAGGCATTGATGGACT	223	D_chr01_Startpos_in_parent=11335944 Startpos_here=181 Length=39
Dchr01-207_fwd	TGTCAACCTCATTCTCTTAAACC	Dchr01-207_rev	GCCACTTAGTTCACCGAGGA	214	D_chr01_Startpos_in_parent=11336358 Startpos_here=188 Length=25
Dchr01-208_fwd	GGGATGACTCCAATGGTAAA	Dchr01-208_rev	GATTGAATTTGGCCAGATATGTT	230	D_chr01_Startpos_in_parent=11345149 Startpos_here=189 Length=23
Dchr01-209_fwd	CCGACATATTGATTTGGACG	Dchr01-209_rev	TTTGGTTCTTTATCATTAGGCCA	249	D_chr01_Startpos_in_parent=11345705 Startpos_here=191 Length=19
Dchr01-210_fwd	CTTCGCTTGCTTTATCTGCC	Dchr01-210_rev	AATATACGTGGATTTCTGAACACTTT	219	D_chr01_Startpos_in_parent=11354927 Startpos_here=193 Length=15
Dchr01-211_fwd	GATAGGGAAATTTGAGGGAAA	Dchr01-211_rev	TCAATTTAATCCTTTGCCCACT	206	D_chr01_Startpos_in_parent=11361520 Startpos_here=192 Length=18
Dchr01-212_fwd	CAGGGACCCAAAGGGTTAAT	Dchr01-212_rev	AATGCCCGACACGAATTCTA	224	D_chr01_Startpos_in_parent=11370620 Startpos_here=191 Length=19
Dchr01-213_fwd	TCATCATGAGTGTACCATTTAGTCA	Dchr01-213_rev	AAACGGATGAGGGTAACGAA	202	D_chr01_Startpos_in_parent=11371926 Startpos_here=190 Length=22
Dchr01-214_fwd	CCTTCCTAGTGTCTGGGTGC	Dchr01-214_rev	CGAAATGAATCAAACGATAATG	167	D_chr01_Startpos_in_parent=11380453 Startpos_here=184 Length=33
Dchr01-215_fwd	TTACGTGTTGGGAGGAGGTC	Dchr01-215_rev	CCCTTCGGAAACACCTACAA	209	D_chr01_Startpos_in_parent=11414146 Startpos_here=192 Length=17
Dchr01-216_fwd	GTGAACAGTGCTGGCATTTG	Dchr01-216_rev	GGGAATTCTTCTCATCCCTG	172	D_chr01_Startpos_in_parent=1141545 Startpos_here=193 Length=15
Dchr01-217_fwd	TCCCGAGTAGTTGGTCTGCT	Dchr01-217_rev	ATGGACCTAATGAGATGCCG	235	D_chr01_Startpos_in_parent=11421782 Startpos_here=193 Length=16
Dchr01-218_fwd	CACATAAGGGTCACCTGCAA	Dchr01-218_rev	GCACCCTCGAACTCACTGAA	246	D_chr01_Startpos_in_parent=11436457 Startpos_here=191 Length=20
Dchr01-219_fwd	CGTCTGGATCACCTATTGGC	Dchr01-219_rev	TGTGCCACACATTGAGAGAA	231	D_chr01_Startpos_in_parent=11443891 Startpos_here=193 Length=15
Dchr01-220_fwd	TTCTCCAGATGCAGGTTGTT	Dchr01-220_rev	GCAACAATTCCAGCTCATCA	223	D_chr01_Startpos_in_parent=11448253 Startpos_here=191 Length=19
Dchr01-221_fwd	AAAGGAGAACATAAATAGTTGCGTA	Dchr01-221_rev	AATGAGGTATATGTGGCACGC	216	D_chr01_Startpos_in_parent=11458648 Startpos_here=193 Length=16
Dchr01-222_fwd	TTTGACACTTTGGTTTGATTTCTC	Dchr01-222_rev	CATGTTGTTCCAAGCCCTTT	235	D_chr01_Startpos_in_parent=11490702 Startpos_here=193 Length=15
Dchr01-223_fwd	ACCCTAAACCCAACCAAACC	Dchr01-223_rev	TGCCAATAGAAGAGAGTAATCGG	162	D_chr01_Startpos_in_parent=11503777 Startpos_here=192 Length=17
Dchr01-224_fwd	ATTTGACCTTCCTCCTTCCC	Dchr01-224_rev	ATGTACTACGCACCCTCGCT	248	D_chr01_Startpos_in_parent=11512319 Startpos_here=193 Length=15
Dchr01-225_fwd	TGGGTATGGGCTAGATCAATTA	Dchr01-225_rev	TAACATTCGCCTCCTTGGTC	237	D_chr01_Startpos_in_parent=11518190 Startpos_here=185 Length=31
Dchr01-226_fwd	GTGACTGCCCTTCAGCCC	Dchr01-226_rev	TTATGGTCCGTCCTTGGTTC	222	D_chr01_Startpos_in_parent=11518536 Startpos_here=193 Length=15
Dchr01-227_fwd	AAAGTCGGCAAGTTAAGATCCA	Dchr01-227_rev	CCTCGTGATCTTGCCTCATT	244	D_chr01_Startpos_in_parent=11523819 Startpos_here=190 Length=21
Dchr01-228_fwd	GCATAGCAAAGCAAACATGG	Dchr01-228_rev	AAAGGTAAAGTTCACTTTGAGACAA	181	D_chr01_Startpos_in_parent=11525353 Startpos_here=191 Length=19
Dchr01-229_fwd	TACGTCGAACCGTCCCTAAC	Dchr01-229_rev	TTTCTCACTCGCCGATTTCT	192	D_chr01_Startpos_in_parent=1152721 Startpos_here=191 Length=20
Dchr01-230_fwd	AAGGAAGCATGGGTGAGAGA	Dchr01-230_rev	TGATATCACCACTCATTAATATCCC	153	D_chr01_Startpos_in_parent=11529897 Startpos_here=192 Length=18
Dchr01-231_fwd	AGGGACACGACAACGAGTTC	Dchr01-231_rev	AAGTTCAGCTGCAATGGAGT	232	D_chr01_Startpos_in_parent=11533134 Startpos_here=193 Length=15
Dchr01-232_fwd	TTCAATCATTGCAACGTCAAG	Dchr01-232_rev	CCTTTGGCATTAAACCATCC	220	D_chr01_Startpos_in_parent=11535167 Startpos_here=192 Length=18
Dchr01-233_fwd	TCGGTATTGGTTTAACGGGA	Dchr01-233_rev	GCCCATACCTTATTAGCGTCA	209	D_chr01_Startpos_in_parent=11539087 Startpos_here=189 Length=24
Dchr01-234_fwd	TCCGTTGGTATGAATCAGTTTG	Dchr01-234_rev	CGAACAATTGAAAGCCAATTC	235	D_chr01_Startpos_in_parent=11542476 Startpos_here=189 Length=24
Dchr01-235_fwd	ATCACGGCTTGAATCGAACT	Dchr01-235_rev	TGGGAGTATCCTGAAATCGG	188	D_chr01_Startpos_in_parent=11548352 Startpos_here=193 Length=15
Dchr01-236_fwd	GGAGAGATCCGACGGTGAA	Dchr01-236_rev	AAGCTAACGTGGCCGAATAA	244	D_chr01_Startpos_in_parent=11557266 Startpos_here=191 Length=19
Dchr01-237_fwd	TCATTAGCTCGGCTCGACTT	Dchr01-237_rev	CCACGTTTCTAAGCATCGGT	248	D_chr01_Startpos_in_parent=11561858 Startpos_here=193 Length=16
Dchr01-238_fwd	TTTCACCGAGAACGTGATGA	Dchr01-238_rev	TCAACGGTGCATCAAATGTT	250	D_chr01_Startpos_in_parent=1156849 Startpos_here=178 Length=46
Dchr01-239_fwd	TTCTCATTCTTAATGCCCGC	Dchr01-239_rev	GTGGCCTTGCAACTGTCATA	207	D_chr01_Startpos_in_parent=11578287 Startpos_here=193 Length=16
Dchr01-240_fwd	GCACATTCTGGAACGGAAGT	Dchr01-240_rev	TTAGTGTTGCTGTGGGTGGA	177	D_chr01_Startpos_in_parent=11588519 Startpos_here=192 Length=17
Dchr01-241_fwd	TCAGCCCTTTAGATCTACCACTG	Dchr01-241_rev	TTTCCACTTTCCAACTAATCACA	150	D_chr01_Startpos_in_parent=11593626 Startpos_here=191 Length=19
Dchr01-242_fwd	TGTTCAAAGCGTATTATCGCA	Dchr01-242_rev	TTGATCGGTTTGATCTGGTTC	221	D_chr01_Startpos_in_parent=11602720 Startpos_here=193 Length=16
Dchr01-243_fwd	ATTCGGGTAGGCCTTCAAAT	Dchr01-243_rev	TTTGGTGCAAGTGTGCTTAAA	244	D_chr01_Startpos_in_parent=11611086 Startpos_here=193 Length=15
Dchr01-244_fwd	GGAATCTGCCGGTTCAAGTA	Dchr01-244_rev	CAAATTTGAATCAACACCTCTTT	230	D_chr01_Startpos_in_parent=11622472 Startpos_here=191 Length=20
Dchr01-245_fwd	GACCTGATCACACCTCATCAAA	Dchr01-245_rev	GCTAATTGGGCCTGCTACAA	245	D_chr01_Startpos_in_parent=11630492 Startpos_here=191 Length=19
Dchr01-246_fwd	TTGTAGCAGGCCCAATTAGC	Dchr01-246_rev	GTAAGAGTGGAGCAAACGGC	246	D_chr01_Startpos_in_parent=11630717 Startpos_here=193 Length=15
Dchr01-247_fwd	TGGTTGACAATTCAGGCTCA	Dchr01-247_rev	GTTGGACCAATCAAACCGAA	158	D_chr01_Startpos_in_parent=1163912 Startpos_here=191 Length=20
Dchr01-248_fwd	TTGAGTAATTGGAATGGCTAAATA	Dchr01-248_rev	TGATGGATGGTTGATGTAGCTT	248	D_chr01_Startpos_in_parent=1164621 Startpos_here=193 Length=15
Dchr01-249_fwd	ACTTGAGTTTGCAATTGGGC	Dchr01-249_rev	ATGGTGTGGCATAAGGGAAG	228	D_chr01_Startpos_in_parent=11655179 Startpos_here=193 Length=15
Dchr01-250_fwd	CCAATTGGTCATTCCATTAAA	Dchr01-250_rev	GACTCGTATAAATATTATGGAAGTTCG	211	D_chr01_Startpos_in_parent=1166022 Startpos_here=193 Length=15
Dchr01-251_fwd	AAAGGCTTGAAATAACTTGAAGTACA	Dchr01-251_rev	AAGGCAAGTGGTGATTGCTT	241	D_chr01_Startpos_in_parent=11663400 Startpos_here=192 Length=17
Dchr01-252_fwd	AAAGGCTTGAAATAACTTGAAGTACA	Dchr01-252_rev	AAGGCAAGTGGTGATTGCTT	241	D_chr01_Startpos_in_parent=11663454 Startpos_here=189 Length=24
Dchr01-253_fwd	CCATTTAGACCCTTGGACGA	Dchr01-253_rev	TGAATGAATAGGGAGCGACA	192	D_chr01_Startpos_in_parent=11667535 Startpos_here=190 Length=22
Dchr01-254_fwd	AAGGAAAGACGTTCTCCTATCA	Dchr01-254_rev	AAGAAGGCCTCCAACCAAAT	173	D_chr01_Startpos_in_parent=11668030 Startpos_here=193 Length=15
Dchr01-255_fwd	AAATTTGTCCAAGCCTGACC	Dchr01-255_rev	CGGATCGAGCCTCAAGTAAG	228	D_chr01_Startpos_in_parent=11674324 Startpos_here=190 Length=22
Dchr01-256_fwd	AGCATGAAATAGGATGCTTGG	Dchr01-256_rev	ATCTCTAGTTCAAATCCCGAAA	209	D_chr01_Startpos_in_parent=1167677 Startpos_here=193 Length=16
Dchr01-257_fwd	GAGGATAATACACTTCAGCGCA	Dchr01-257_rev	GAGAAGCAATTCCTGATGGG	210	D_chr01_Startpos_in_parent=1168388 Startpos_here=191 Length=19
Dchr01-258_fwd	TTGTATTCAAGTAGCCATTGGG	Dchr01-258_rev	AGTCATCGTTTCTGGGCAAC	198	D_chr01_Startpos_in_parent=11690623 Startpos_here=190 Length=21
Dchr01-259_fwd	TTCAATAATTCGGCATGCAA	Dchr01-259_rev	CAAACTGGGATTAGATTGAAGGA	230	D_chr01_Startpos_in_parent=11694128 Startpos_here=186 Length=30
Dchr01-260_fwd	AGATTGATCCATGCATCGTG	Dchr01-260_rev	GAGGCATGGGTACTGATCAAA	229	D_chr01_Startpos_in_parent=1170036 Startpos_here=192 Length=18
Dchr01-261_fwd	CATGCACAGGTCTAGTGTAAACG	Dchr01-261_rev	GTGCTTTCTGCACCAGTCAA	240	D_chr01_Startpos_in_parent=11714757 Startpos_here=193 Length=16
Dchr01-262_fwd	CAACAACTTGCAACCACGAG	Dchr01-262_rev	CCCAAACTTGTTTCGACCTG	212	D_chr01_Startpos_in_parent=1171996 Startpos_here=184 Length=33
Dchr01-263_fwd	ATAACGTCTAGGCCGGGTTT	Dchr01-263_rev	GGTTTGCTTCGAAATGGAGA	127	D_chr01_Startpos_in_parent=11726455 Startpos_here=189 Length=23
Dchr01-264_fwd	CTTAATTAATCATGCAAACATCAAA	Dchr01-264_rev	CTGAGTCAAGGACTGTTGATTAGA	192	D_chr01_Startpos_in_parent=11733371 Startpos_here=191 Length=20
Dchr01-265_fwd	GGTGACCGGTTATGGTTTAGTG	Dchr01-265_rev	TCCCTAGTCGTGCGTTCTTT	189	D_chr01_Startpos_in_parent=11735322 Startpos_here=184 Length=33
Dchr01-266_fwd	TTTGTCAAGGTTGTGGTTTCT	Dchr01-266_rev	TTTCCTAAGGTGGTGTCGACTT	219	D_chr01_Startpos_in_parent=1174239 Startpos_here=193 Length=15
Dchr01-267_fwd	GCTATGAATGGGATTGTTGGA	Dchr01-267_rev	TTTCAATTTCAATCCATTTGATTCT	165	D_chr01_Startpos_in_parent=11743726 Startpos_here=186 Length=29
Dchr01-268_fwd	CACTTCGTTGGATATCCGGT	Dchr01-268_rev	TTACGAGGGTCTGCGATCTT	184	D_chr01_Startpos_in_parent=117452 Startpos_here=192 Length=18
Dchr01-269_fwd	CGCTGCTTACTCCACTGCTA	Dchr01-269_rev	GAATTCTACACGAGTGAATATTATCAA	186	D_chr01_Startpos_in_parent=11747073 Startpos_here=192 Length=17
Dchr01-270_fwd	ACTGATGCTGTTGGCAGTCA	Dchr01-270_rev	TCATGGAATGTTTATAATGCTACTCTT	221	D_chr01_Startpos_in_parent=11749429 Startpos_here=193 Length=16
Dchr01-271_fwd	GCACCTCTCTATGAGGCACC	Dchr01-271_rev	GATAGGCGCCAATGAATAAA	166	D_chr01_Startpos_in_parent=11757068 Startpos_here=192 Length=17
Dchr01-272_fwd	AGCAAACCCAAGGACAAATG	Dchr01-272_rev	GAGACCCGATCAACTGAAGG	171	D_chr01_Startpos_in_parent=11757540 Startpos_here=190 Length=22
Dchr01-273_fwd	TGAACACATAAATTCTAGGAACCA	Dchr01-273_rev	TCTGGAATTCAGTGGCTGAG	152	D_chr01_Startpos_in_parent=11766107 Startpos_here=193 Length=16
Dchr01-274_fwd	GAGCAAGAAATAGATTTAGGACCTTT	Dchr01-274_rev	AAGTTGTTTATAGGATTGGAAATCA	187	D_chr01_Startpos_in_parent=11767637 Startpos_here=193 Length=15
Dchr01-275_fwd	TGGAAATAATCGAAGAAGGGT	Dchr01-275_rev	TGCATTCATTTATTTATTATTCCTTCA	248	D_chr01_Startpos_in_parent=11772623 Startpos_here=187 Length=28
Dchr01-276_fwd	GGAATAATAAATAAATGAATGCAAGGA	Dchr01-276_rev	TTAAACGGCGCGTCTAATG	250	D_chr01_Startpos_in_parent=11772810 Startpos_here=192 Length=18
Dchr01-277_fwd	TCGAAGAAAGGTAAGTAAGAAGAAGA	Dchr01-277_rev	TCCTTGTATTCATTTATTTATTATCCC	243	D_chr01_Startpos_in_parent=11787080 Startpos_here=184 Length=34
Dchr01-278_fwd	CGAAGAGCCCGGTAGGTT	Dchr01-278_rev	CACGCAAAGCAGTGGAAA	243	D_chr01_Startpos_in_parent=11788468 Startpos_here=193 Length=16
Dchr01-279_fwd	TGTGGTACAGGTTAAGTAGATGCC	Dchr01-279_rev	AAAGTGGACTGGTGGGTGAG	214	D_chr01_Startpos_in_parent=11798291 Startpos_here=193 Length=15
Dchr01-280_fwd	TTTCCCAAACTTTCCTGAGAA	Dchr01-280_rev	AAGTTTCATGATGGCTTTAAATGA	171	D_chr01_Startpos_in_parent=11802959 Startpos_here=189 Length=24
Dchr01-281_fwd	AATTGCCTTCGCCCTCTATT	Dchr01-281_rev	TGGGAAGCTTACAGCCATTT	233	D_chr01_Startpos_in_parent=1180848 Startpos_here=189 Length=24
Dchr01-282_fwd	TGAATGGTTTGTGAGGCTGA	Dchr01-282_rev	TAGCATTTGCATGGCTTTCA	210	D_chr01_Startpos_in_parent=11809884 Startpos_here=193 Length=15
Dchr01-283_fwd	CATCAGTCCCTCTCGCTTTC	Dchr01-283_rev	AAATCGACTGCTGTCCCAAC	161	D_chr01_Startpos_in_parent=11812955 Startpos_here=193 Length=15
Dchr01-284_fwd	TCTGCTAATTGGTCGAGGCT	Dchr01-284_rev	TTTGATAAACGCAAACCAAAT	131	D_chr01_Startpos_in_parent=11822185 Startpos_here=193 Length=15
Dchr01-285_fwd	TCAAGTTGGTACATTCATTTAAGTCC	Dchr01-285_rev	CGGGAACTATGGCCTAAACA	250	D_chr01_Startpos_in_parent=11838226 Startpos_here=188 Length=25
Dchr01-286_fwd	ACATATTCGAGCTTCATTTATGC	Dchr01-286_rev	CTCATGATTGTATGAGAAGTTTCAA	190	D_chr01_Startpos_in_parent=11859734 Startpos_here=182 Length=37
Dchr01-287_fwd	TCGGCCAACAAAGGTAATTC	Dchr01-287_rev	AAGTACACCATGCGGGACA	243	D_chr01_Startpos_in_parent=11874164 Startpos_here=193 Length=16
Dchr01-288_fwd	CGCTCTCCTTCCATACTCCA	Dchr01-288_rev	GCATCACCGACAACTCAAGA	179	D_chr01_Startpos_in_parent=11880886 Startpos_here=192 Length=17
Dchr01-289_fwd	GACACAAGTTGAAGATGAGAGCA	Dchr01-289_rev	TGAACACAATCCTTTCCCATT	250	D_chr01_Startpos_in_parent=1190734 Startpos_here=192 Length=18
Dchr01-290_fwd	CGAGCTGCATTTATCCAGAA	Dchr01-290_rev	AGTCCCTCCGCATACAACAC	226	D_chr01_Startpos_in_parent=11911736 Startpos_here=186 Length=30
Dchr01-291_fwd	TTTCTTTGGCTGGCTGGT	Dchr01-291_rev	TCAAATTGGAATTTCAGGGC	190	D_chr01_Startpos_in_parent=1191284 Startpos_here=191 Length=19
Dchr01-292_fwd	CATGCATACATGGGTAAAGCA	Dchr01-292_rev	CCAAAGCTTGGCTGTTCTCT	140	D_chr01_Startpos_in_parent=1192174 Startpos_here=193 Length=16
Dchr01-293_fwd	GGGATTTCCGGTCTTTCTTG	Dchr01-293_rev	TCACCATCATCGTCATCGTC	235	D_chr01_Startpos_in_parent=11924579 Startpos_here=193 Length=15
Dchr01-294_fwd	TGACTCTTATGTGTGGAATGTTCA	Dchr01-294_rev	CCCAGATTTGTTTGCATTCTT	224	D_chr01_Startpos_in_parent=11930115 Startpos_here=188 Length=25
Dchr01-295_fwd	TACGCTGACGTGCCTGATAG	Dchr01-295_rev	TCACCTGGACAGCAATTGAA	229	D_chr01_Startpos_in_parent=11937457 Startpos_here=192 Length=17
Dchr01-296_fwd	CGCGCATTCAAATTAGTCCT	Dchr01-296_rev	AAACAATGCGTGTGTACGAA	195	D_chr01_Startpos_in_parent=11945657 Startpos_here=182 Length=38
Dchr01-297_fwd	AAATCTTATCATACCGACCCAA	Dchr01-297_rev	TTGTTAGGGTGAGCAAAGCA	151	D_chr01_Startpos_in_parent=11951316 Startpos_here=190 Length=22
Dchr01-298_fwd	CACTGAATCTCGGCATCAAG	Dchr01-298_rev	TGAACCAAATGGTTAGAGCCTT	203	D_chr01_Startpos_in_parent=1195268 Startpos_here=190 Length=21
Dchr01-299_fwd	ATTCTTTGAAGGCACGAGGA	Dchr01-299_rev	GGAAGTCCCAGTTACGATGG	157	D_chr01_Startpos_in_parent=11963371 Startpos_here=187 Length=28
Dchr01-300_fwd	TGTTATTAGTAGGCCCAAATTGAA	Dchr01-300_rev	AAGTCCAAATTGACAACATCATTT	213	D_chr01_Startpos_in_parent=1196953 Startpos_here=193 Length=15
Dchr01-301_fwd	GGCGAGAACCTGCCTAATCT	Dchr01-301_rev	CTGCTCTGATCACCTCATGC	232	D_chr01_Startpos_in_parent=11972828 Startpos_here=192 Length=17
Dchr01-302_fwd	TCGGTCTGACCCGACTATTT	Dchr01-302_rev	AAGGAGGAGAAGATGGTGGC	147	D_chr01_Startpos_in_parent=11979604 Startpos_here=185 Length=31
Dchr01-303_fwd	TCGGTCTGACCCGACTATTT	Dchr01-303_rev	AAGGAGGAGAAGATGGTGGC	147	D_chr01_Startpos_in_parent=11979635 Startpos_here=193 Length=16
Dchr01-304_fwd	TTGTAGGTTTGGAATGAAGCG	Dchr01-304_rev	TTGGTCTCGGTCAATGATTT	230	D_chr01_Startpos_in_parent=11997277 Startpos_here=193 Length=15
Dchr01-305_fwd	CGTCGTTCAATCGTGTTACAA	Dchr01-305_rev	AAAGACCGGGTCAGAGGTTT	227	D_chr01_Startpos_in_parent=12000093 Startpos_here=190 Length=22
Dchr01-306_fwd	TTGGTACCTAAACTTGGAAATCG	Dchr01-306_rev	CGCAAACATTTAGAATAAACATGG	214	D_chr01_Startpos_in_parent=12001959 Startpos_here=193 Length=15
Dchr01-307_fwd	GTTGAAAGGGAAGCGCAA	Dchr01-307_rev	CAATGAAGCTCAAGCAACCA	170	D_chr01_Startpos_in_parent=12012040 Startpos_here=192 Length=17
Dchr01-308_fwd	CTAGCAAGAGCGTTCCCAAG	Dchr01-308_rev	CACTCACCAAGTGCAATACAAA	242	D_chr01_Startpos_in_parent=12019285 Startpos_here=181 Length=39
Dchr01-309_fwd	TGCGCTTAATCGACATATTTATTG	Dchr01-309_rev	TTTACAACAACCCGATTTCCT	153	D_chr01_Startpos_in_parent=12024696 Startpos_here=193 Length=15
Dchr01-310_fwd	TCAGAAGCTACGCGTTGAAA	Dchr01-310_rev	TTTGATGCAACATGACTTGCT	208	D_chr01_Startpos_in_parent=12025609 Startpos_here=192 Length=17
Dchr01-311_fwd	CATCCTCATCATCGTCATCG	Dchr01-311_rev	CCACATGCAGTGTCATGGTT	133	D_chr01_Startpos_in_parent=1202908 Startpos_here=192 Length=18
Dchr01-312_fwd	CGATTAGGCCACCAATTCAC	Dchr01-312_rev	CACCCATGTCCCATGGTTAT	189	D_chr01_Startpos_in_parent=12031497 Startpos_here=189 Length=23
Dchr01-313_fwd	GCATGTTGTTGTCCACTATATCAA	Dchr01-313_rev	CGTGCACTCAACAAATTCACA	250	D_chr01_Startpos_in_parent=12034873 Startpos_here=191 Length=19
Dchr01-314_fwd	CCTCTAGTCAAGGGCCATCA	Dchr01-314_rev	TCCTGGATAGGCATGACACA	236	D_chr01_Startpos_in_parent=12036399 Startpos_here=193 Length=15
Dchr01-315_fwd	TGGAAGCAACTTGGACAACA	Dchr01-315_rev	CACTTTCCTATGCTTTGCTTCA	232	D_chr01_Startpos_in_parent=12049390 Startpos_here=185 Length=31
Dchr01-316_fwd	TGGATCCAAACATGATCCAAT	Dchr01-316_rev	GTTCACAGGTTGGGTAGCCT	250	D_chr01_Startpos_in_parent=12051849 Startpos_here=190 Length=21
Dchr01-317_fwd	GTGCATACACTTTGCCGTTT	Dchr01-317_rev	CTTTAAGTACGTCATATTAGTGAATCG	235	D_chr01_Startpos_in_parent=1205740 Startpos_here=191 Length=19
Dchr01-318_fwd	ACCGCTTTCTTCCATTACCC	Dchr01-318_rev	CAAGTGGTTGAACCGGAAAT	131	D_chr01_Startpos_in_parent=12058284 Startpos_here=192 Length=18
Dchr01-319_fwd	TCCCATGTGGCAAACAAATA	Dchr01-319_rev	GCAAGGGAAGTAGGAAAGGAA	245	D_chr01_Startpos_in_parent=12059769 Startpos_here=193 Length=15
Dchr01-320_fwd	ATGTGGTGATGTCATGTGGC	Dchr01-320_rev	CCTAACCAATTCGATGGAGC	133	D_chr01_Startpos_in_parent=12060156 Startpos_here=191 Length=19
Dchr01-321_fwd	CCTTGGAATTTGTTGGGTGT	Dchr01-321_rev	TTGCTCGTTGCATATACAAGTTT	231	D_chr01_Startpos_in_parent=12062012 Startpos_here=193 Length=15
Dchr01-322_fwd	CGGGACGAGTTCATACCATT	Dchr01-322_rev	TCATTGAGCGGTTTGAGATG	180	D_chr01_Startpos_in_parent=12063341 Startpos_here=193 Length=15
Dchr01-323_fwd	TTGCACAAATTGTTTCACCC	Dchr01-323_rev	CACATACGTAATATGTACGGAATTAAA	245	D_chr01_Startpos_in_parent=1207224 Startpos_here=193 Length=15
Dchr01-324_fwd	AAACCCTTCCATATTTCGGG	Dchr01-324_rev	TCTGTTATTGTTTGGGTCAAGA	219	D_chr01_Startpos_in_parent=1208118 Startpos_here=192 Length=17
Dchr01-325_fwd	AAATGAAATGCCATAAATTGAAGA	Dchr01-325_rev	TCGACAAGATTCGATTCTAACAA	220	D_chr01_Startpos_in_parent=1208844 Startpos_here=191 Length=19
Dchr01-326_fwd	TCGAAATTGGAATCGAAATC	Dchr01-326_rev	AACGGGTAAGTTGTTGCATTT	189	D_chr01_Startpos_in_parent=12093771 Startpos_here=190 Length=21
Dchr01-327_fwd	GATGGAAGTCGAACTTGAAATTG	Dchr01-327_rev	TCAACGTTGTGCAGTTAGCA	151	D_chr01_Startpos_in_parent=12123892 Startpos_here=192 Length=18
Dchr01-328_fwd	TCAACCATAGGTGGAATTGAGA	Dchr01-328_rev	TCATCTGTTGTTCCTTGATCG	127	D_chr01_Startpos_in_parent=12132934 Startpos_here=191 Length=20
Dchr01-329_fwd	GGTAAATTACATTGACGGTAATCA	Dchr01-329_rev	TTAGCTCTAAGTTGGTTAAAGCG	137	D_chr01_Startpos_in_parent=1214090 Startpos_here=193 Length=15
Dchr01-330_fwd	TGTAGTGGGTGGATTGGGTT	Dchr01-330_rev	TTTCATTTATTTCGGGTATGGG	244	D_chr01_Startpos_in_parent=12147424 Startpos_here=193 Length=16
Dchr01-331_fwd	TGTCAGCCACATCGTCATTT	Dchr01-331_rev	TGGGTAAGCTTTGAAGATGGA	240	D_chr01_Startpos_in_parent=1215222 Startpos_here=192 Length=17
Dchr01-332_fwd	TTTCAACTGTTAGTCTTATTATCGTCA	Dchr01-332_rev	GACAAAGGTTAATGTAACGCGA	211	D_chr01_Startpos_in_parent=12163275 Startpos_here=193 Length=15
Dchr01-333_fwd	TGGCAACAAACAGATAGGCA	Dchr01-333_rev	AGGTTCGACCACCAGGTAAA	234	D_chr01_Startpos_in_parent=12171358 Startpos_here=191 Length=19
Dchr01-334_fwd	TCAAATAGTAAGAATGAGACCCACA	Dchr01-334_rev	AAATCATGGAACCCTTGCTG	245	D_chr01_Startpos_in_parent=12184600 Startpos_here=191 Length=20
Dchr01-335_fwd	GCCCTCACCTCTACCGAAAG	Dchr01-335_rev	GCATTTGTGAAATCAAAGCAA	243	D_chr01_Startpos_in_parent=12186144 Startpos_here=193 Length=16
Dchr01-336_fwd	CCCAAACTTCAAATATTGCTTT	Dchr01-336_rev	GTATGGGCCCACTCGTATTT	229	D_chr01_Startpos_in_parent=12187903 Startpos_here=193 Length=15
Dchr01-337_fwd	GAGAGGGAAGTTCATGCTGC	Dchr01-337_rev	TCTGTTCCCGTTACACGAAA	226	D_chr01_Startpos_in_parent=12189505 Startpos_here=191 Length=19
Dchr01-338_fwd	CTAATAGCAGAATTGTTCACCTAATTT	Dchr01-338_rev	ACAAATTGGGCATGATTGAT	250	D_chr01_Startpos_in_parent=12218312 Startpos_here=192 Length=17
Dchr01-339_fwd	AAATATCACAGCAACAAATTTAACAAA	Dchr01-339_rev	TATCAAGACGGCAAGTGCAT	233	D_chr01_Startpos_in_parent=12219832 Startpos_here=192 Length=18
Dchr01-340_fwd	CCACAGGAGACACCAAAGGT	Dchr01-340_rev	TCCTTCTCTTTCTTTCTCCTTTCTC	202	D_chr01_Startpos_in_parent=12226976 Startpos_here=188 Length=26
Dchr01-341_fwd	TTTCCCGTGTCTTCTCCTTC	Dchr01-341_rev	AATGACAGACCCTGGTGGAG	224	D_chr01_Startpos_in_parent=12235506 Startpos_here=182 Length=37
Dchr01-342_fwd	TCATTTCACAGTGGGATATCGT	Dchr01-342_rev	GCCGTTATGATGATATATGGCAC	151	D_chr01_Startpos_in_parent=12235889 Startpos_here=193 Length=16
Dchr01-343_fwd	GGTGAAAGTATGGTGACGGG	Dchr01-343_rev	GCTTTCCTGCGTCCCTATTT	215	D_chr01_Startpos_in_parent=12237989 Startpos_here=192 Length=17
Dchr01-344_fwd	GTCGTATTGACTATTTAATTATGAGCA	Dchr01-344_rev	TCGAATTATGTAACGTAGGTGCTT	235	D_chr01_Startpos_in_parent=12260996 Startpos_here=169 Length=64
Dchr01-345_fwd	GATCTCAATTTGATCCTAATTCTGAAA	Dchr01-345_rev	TCAGAAGTTCGGTGTGGCTA	247	D_chr01_Startpos_in_parent=12261504 Startpos_here=191 Length=19
Dchr01-346_fwd	GGATTAGCGCGTTTGACTTC	Dchr01-346_rev	TTTGCTGGATTGGGTCAGTC	126	D_chr01_Startpos_in_parent=12266592 Startpos_here=193 Length=15
Dchr01-347_fwd	AGTTTAATGACATTGGGCGT	Dchr01-347_rev	TGGAAGTTGGAGAAGCACAG	247	D_chr01_Startpos_in_parent=12268223 Startpos_here=192 Length=18
Dchr01-348_fwd	AGACCGCCACATCATGTAAA	Dchr01-348_rev	GTTAAGTCGAGCAAGCAGGC	233	D_chr01_Startpos_in_parent=12287265 Startpos_here=193 Length=15
Dchr01-349_fwd	TGCTGCAATCACAAGCAGAT	Dchr01-349_rev	TGCTTGCCAAGAAAGAGATG	127	D_chr01_Startpos_in_parent=12290648 Startpos_here=192 Length=17
Dchr01-350_fwd	TTGCTTCATCTCTTTCTTGGC	Dchr01-350_rev	ATGTTCCCACCCAAACCATA	246	D_chr01_Startpos_in_parent=12290868 Startpos_here=192 Length=18
Dchr01-351_fwd	TGAAATTCTCGTAATGTCGGTTT	Dchr01-351_rev	TGTCACCAAGGTAACATGCAA	161	D_chr01_Startpos_in_parent=12292918 Startpos_here=192 Length=18
Dchr01-352_fwd	TTTATTTGCTTGCCATTTCTTT	Dchr01-352_rev	CGGAATTTAAAGACACAATTTGAA	167	D_chr01_Startpos_in_parent=12302680 Startpos_here=186 Length=29
Dchr01-353_fwd	GCACTCGCAATGTGGGTAA	Dchr01-353_rev	CCATTCCCTTTACAAATGAACAA	246	D_chr01_Startpos_in_parent=1231626 Startpos_here=181 Length=39
Dchr01-354_fwd	TTTCGTCCATTTGTTATACCGTT	Dchr01-354_rev	CATGTTTAAGCAGTCGGCAA	218	D_chr01_Startpos_in_parent=12324179 Startpos_here=193 Length=15
Dchr01-355_fwd	CTGAAACGTCACCGTCGTTA	Dchr01-355_rev	CGTCCACTTCTGCTTTGGAT	186	D_chr01_Startpos_in_parent=1232587 Startpos_here=193 Length=16
Dchr01-356_fwd	TGCAACTTAACAAACAAATGCC	Dchr01-356_rev	CGGGCATCAAGTAAGGTGTT	233	D_chr01_Startpos_in_parent=12346038 Startpos_here=190 Length=22
Dchr01-357_fwd	AGCATCTTATTTGGCAACGTC	Dchr01-357_rev	AATGCAGTAGAGGAAGCCCA	163	D_chr01_Startpos_in_parent=12347919 Startpos_here=190 Length=21
Dchr01-358_fwd	CGTCCACATTCATAATGCACA	Dchr01-358_rev	CAACTGCGAACTCCTGATGA	207	D_chr01_Startpos_in_parent=12357531 Startpos_here=193 Length=15
Dchr01-359_fwd	TGATTGATATTTGAGTTAATGGTGTT	Dchr01-359_rev	AGTTTGAATTCTCAATTGTAACAGAA	250	D_chr01_Startpos_in_parent=1237672 Startpos_here=188 Length=25
Dchr01-360_fwd	AAAGCTACGCAAATATCAAAGAA	Dchr01-360_rev	CCAAGCACGATTTGAAACCT	154	D_chr01_Startpos_in_parent=12419331 Startpos_here=192 Length=17
Dchr01-361_fwd	CGTGGCATGTTAAATCATCA	Dchr01-361_rev	CAAGAGATGGAGAAGGGAGG	173	D_chr01_Startpos_in_parent=12420722 Startpos_here=193 Length=16
Dchr01-362_fwd	ACCTAGGGTGGGTTTGGATT	Dchr01-362_rev	AAGTGTGGGTTTGGATGAGTG	154	D_chr01_Startpos_in_parent=12434502 Startpos_here=192 Length=17
Dchr01-363_fwd	ATGCCTACTATGGTGCAGGC	Dchr01-363_rev	CACCTGCTCTCAATCTTCCC	244	D_chr01_Startpos_in_parent=12438109 Startpos_here=193 Length=16
Dchr01-364_fwd	ACCTTCGCATGTGGATTCAG	Dchr01-364_rev	GCTGTCGAAAGGTCAAATGTC	139	D_chr01_Startpos_in_parent=1244190 Startpos_here=192 Length=17
Dchr01-365_fwd	CGCTTAACAAAGACATTTGACC	Dchr01-365_rev	AAGGTCAAGTTGCCAAACCA	209	D_chr01_Startpos_in_parent=1244420 Startpos_here=193 Length=15
Dchr01-366_fwd	AGGCTCAATCCACCATCTTC	Dchr01-366_rev	TGCTACTGTATTATCAATGTGGGAA	225	D_chr01_Startpos_in_parent=12452357 Startpos_here=182 Length=37
Dchr01-367_fwd	TGAGAAGAAGAAGGCTCGGA	Dchr01-367_rev	TCCGTACAACAAACAACCCA	206	D_chr01_Startpos_in_parent=12467163 Startpos_here=192 Length=17
Dchr01-368_fwd	TCTCTCGGAGAAGAAGCTTTACA	Dchr01-368_rev	GGTATCGACGAAGAAGGCTC	227	D_chr01_Startpos_in_parent=12476141 Startpos_here=191 Length=20
Dchr01-369_fwd	TGAAAGAACCATTGATGCCA	Dchr01-369_rev	CGCAGACCAGATACAGCAGA	209	D_chr01_Startpos_in_parent=12476790 Startpos_here=192 Length=17
Dchr01-370_fwd	TCCCTATGCTGCTATGCCTT	Dchr01-370_rev	TCTTTCGCATTATTGGGAGG	131	D_chr01_Startpos_in_parent=12480764 Startpos_here=186 Length=30
Dchr01-371_fwd	CTTTCTCTCGCTCTGCAACC	Dchr01-371_rev	CTACAACACACGCCATGAGG	174	D_chr01_Startpos_in_parent=12483521 Startpos_here=193 Length=15
Dchr01-372_fwd	AAGTTGGGTCAAATCATCGG	Dchr01-372_rev	GAACCCAATGAGGATCGAGA	227	D_chr01_Startpos_in_parent=12486602 Startpos_here=192 Length=18
Dchr01-373_fwd	CAAGCACTTGTTGGGAGACA	Dchr01-373_rev	AAGCAAGGATGCGTTATTCC	230	D_chr01_Startpos_in_parent=12502559 Startpos_here=189 Length=23
Dchr01-374_fwd	GGATTGAACCCAAGGAGGAT	Dchr01-374_rev	TCTTGTTCCTCAAGATCCCG	203	D_chr01_Startpos_in_parent=12508853 Startpos_here=192 Length=18
Dchr01-375_fwd	GGGCAAATATTGATCTTCTCACTT	Dchr01-375_rev	TAAGCAAGCCAATGTTGCAT	206	D_chr01_Startpos_in_parent=12523011 Startpos_here=191 Length=20
Dchr01-376_fwd	TTGGTTGTTTAGTTGAACCGA	Dchr01-376_rev	CCAATGAGCATACCATGTGC	247	D_chr01_Startpos_in_parent=12531985 Startpos_here=193 Length=15
Dchr01-377_fwd	TTGGCACAAGCAATACTATGTC	Dchr01-377_rev	CAATGTTTAATGTTTATATTTGAGGCA	194	D_chr01_Startpos_in_parent=12535144 Startpos_here=191 Length=19
Dchr01-378_fwd	ATCCTCCCAACTTGCAACAG	Dchr01-378_rev	GCCATTTCCTTGTTGATGCT	233	D_chr01_Startpos_in_parent=12536594 Startpos_here=193 Length=15
Dchr01-379_fwd	GAACTAACTCGGGCATGAGC	Dchr01-379_rev	AGCCCTAGAGCATGGACTCA	200	D_chr01_Startpos_in_parent=12537212 Startpos_here=193 Length=16
Dchr01-380_fwd	TTGCAAGGTTCAGTCAGGAA	Dchr01-380_rev	AATTACAAGCCCATGCAACC	163	D_chr01_Startpos_in_parent=12537757 Startpos_here=192 Length=17
Dchr01-381_fwd	TTGCAAGGTTCAGTCAGGAA	Dchr01-381_rev	AATTACAAGCCCATGCAACC	163	D_chr01_Startpos_in_parent=12537817 Startpos_here=188 Length=25
Dchr01-382_fwd	TGATGCAAATGATAGTCGTTAATACA	Dchr01-382_rev	TTTCACAGGTCTCAATGTTTCG	250	D_chr01_Startpos_in_parent=12544930 Startpos_here=193 Length=16
Dchr01-383_fwd	GCATGAATGTCACTTTACGAGC	Dchr01-383_rev	CCCAATTTAATTCCGAATGTTT	154	D_chr01_Startpos_in_parent=12548961 Startpos_here=193 Length=15
Dchr01-384_fwd	TTGCAAGTAGAATTCAAGCAAA	Dchr01-384_rev	GTTGGTCATGTGGTTGTTGC	160	D_chr01_Startpos_in_parent=1255873 Startpos_here=193 Length=15
Dchr01-385_fwd	CGGTGAGAATAAATCCCGAA	Dchr01-385_rev	TGATTCCCACCATTCAACG	174	D_chr01_Startpos_in_parent=12560316 Startpos_here=193 Length=15
Dchr01-386_fwd	CTTCGCCTTGGTGTCTCATT	Dchr01-386_rev	TTTACAGGCCTTAACGTTTCGT	239	D_chr01_Startpos_in_parent=12561086 Startpos_here=193 Length=16
Dchr01-387_fwd	ACCAAATGGTCCAATCCAAT	Dchr01-387_rev	GCAAATACGCAGCGTTTAACT	249	D_chr01_Startpos_in_parent=12566002 Startpos_here=193 Length=16
Dchr01-388_fwd	TGCCCTTAAATATTGTTGTTGG	Dchr01-388_rev	TCGATAGCCCTTCAACATCC	221	D_chr01_Startpos_in_parent=12576204 Startpos_here=191 Length=19
Dchr01-389_fwd	CAATTGAACAAATGGCCAAA	Dchr01-389_rev	TTGGTTTCTTGGTGAATGGG	246	D_chr01_Startpos_in_parent=12595724 Startpos_here=190 Length=21
Dchr01-390_fwd	AACTTCAAATCAACCGCACC	Dchr01-390_rev	TTTCTTTCTTCTTCGCATTTAGA	210	D_chr01_Startpos_in_parent=1261241 Startpos_here=193 Length=15
Dchr01-391_fwd	CCTAGTGGGACTCTATCGGG	Dchr01-391_rev	TGAATAATGACCAATGTCCTCTTT	231	D_chr01_Startpos_in_parent=12619933 Startpos_here=193 Length=16
Dchr01-392_fwd	TTGAACCAATCATACCTAACCG	Dchr01-392_rev	TGAGGAATTCACTTTCTTTCATGT	126	D_chr01_Startpos_in_parent=12622974 Startpos_here=191 Length=19
Dchr01-393_fwd	CCCTGTTGTTCATTAGATCCAT	Dchr01-393_rev	GGGTAACAATGAAGAAACCATTG	231	D_chr01_Startpos_in_parent=12629142 Startpos_here=193 Length=15
Dchr01-394_fwd	GCATTTAAATTTGAACTGTGTGGA	Dchr01-394_rev	TGCATGCAACAGTAAAGAAGG	216	D_chr01_Startpos_in_parent=12632117 Startpos_here=159 Length=83
Dchr01-395_fwd	CATGGTACGAGGACCCACTT	Dchr01-395_rev	CGGGAAACATCCTTTATTGC	189	D_chr01_Startpos_in_parent=12632796 Startpos_here=193 Length=16
Dchr01-396_fwd	TACTTTCCTTCCCGAATCGC	Dchr01-396_rev	CAAGTTAGTCGAGTTGATGAATCC	231	D_chr01_Startpos_in_parent=12639344 Startpos_here=193 Length=16
Dchr01-397_fwd	CTGATCCATATAAATGCAACATTAGT	Dchr01-397_rev	CCCTCTTGATAGGTAAGGGTGA	209	D_chr01_Startpos_in_parent=12639456 Startpos_here=190 Length=22
Dchr01-398_fwd	TTGCAAGCATCCAATTCTCA	Dchr01-398_rev	CACATAAGCAAGAATTCCAACTG	164	D_chr01_Startpos_in_parent=12644269 Startpos_here=193 Length=15
Dchr01-399_fwd	CATGCCATATACCAAGCCTAA	Dchr01-399_rev	TCATTGCGTCTTATTGAAGGC	167	D_chr01_Startpos_in_parent=12657640 Startpos_here=192 Length=17
Dchr01-400_fwd	TCAAACACATTGGTTGAGGC	Dchr01-400_rev	TGCTCACTGAAGCAAAGAGAA	227	D_chr01_Startpos_in_parent=12658868 Startpos_here=187 Length=27
Dchr01-401_fwd	TCTCATCTCCTACTGAAACGCA	Dchr01-401_rev	GGTGAGCAATATGCCCTTTG	180	D_chr01_Startpos_in_parent=12716638 Startpos_here=193 Length=16
Dchr01-402_fwd	TGTTTGGTTGAATAGAATAGGTAGGA	Dchr01-402_rev	TGGTTCCAAGAACAATGTGG	229	D_chr01_Startpos_in_parent=12718337 Startpos_here=192 Length=18
Dchr01-403_fwd	AGATGTTCGTTGACACTGCG	Dchr01-403_rev	TTACATCCGGGTCCTCCTTT	235	D_chr01_Startpos_in_parent=12722352 Startpos_here=189 Length=24
Dchr01-404_fwd	AAAGAATAGTGGTGATAGAGAGAATGT	Dchr01-404_rev	AAGTGGATACCTAAACTTCGTGG	204	D_chr01_Startpos_in_parent=12723384 Startpos_here=193 Length=15
Dchr01-405_fwd	AAAGAATAGTGGTGATAGAGAGAATGT	Dchr01-405_rev	AAGTGGATACCTAAACTTCGTGG	204	D_chr01_Startpos_in_parent=12723407 Startpos_here=193 Length=15
Dchr01-406_fwd	TTTGCTGCAGTACAGGATGG	Dchr01-406_rev	TCCTCTGCTTTGACAACCCT	218	D_chr01_Startpos_in_parent=12726659 Startpos_here=190 Length=22
Dchr01-407_fwd	CATTTGGTCTTAAGGCACCC	Dchr01-407_rev	GATGCCAAACTGGAAAGGAC	233	D_chr01_Startpos_in_parent=12738682 Startpos_here=187 Length=28
Dchr01-408_fwd	TGTTGCTCTTGGCATTTCTG	Dchr01-408_rev	GCGCTCCCTGTTAACCAAT	205	D_chr01_Startpos_in_parent=1274369 Startpos_here=193 Length=16
Dchr01-409_fwd	TGGTACAAGGACCATGAATTTCT	Dchr01-409_rev	TGTTAAATTCAAATATCATCCACAAGA	172	D_chr01_Startpos_in_parent=12747153 Startpos_here=192 Length=18
Dchr01-410_fwd	TGTTTGGTATGCAGAGCAGC	Dchr01-410_rev	CTATGGGTCATCCCACAAGG	143	D_chr01_Startpos_in_parent=12747733 Startpos_here=190 Length=22
Dchr01-411_fwd	CCAGATTGGATTGCTTGGAT	Dchr01-411_rev	TGCTGTAAATCGATAAATGCCA	189	D_chr01_Startpos_in_parent=12758595 Startpos_here=192 Length=17
Dchr01-412_fwd	TCCTCTCTCAGTTCTTGCGA	Dchr01-412_rev	TCAACATCAGTCACCAACCAA	229	D_chr01_Startpos_in_parent=12778328 Startpos_here=182 Length=37
Dchr01-413_fwd	TGAAAGCATGTTTAGTATCTATTCGTC	Dchr01-413_rev	TGAATTCGCATTGGTTCAAA	150	D_chr01_Startpos_in_parent=12797656 Startpos_here=192 Length=17
Dchr01-414_fwd	TGCCTCCGTCTTATTCAACC	Dchr01-414_rev	TTTCATTCATGTGTCCATCCA	207	D_chr01_Startpos_in_parent=12798815 Startpos_here=192 Length=17
Dchr01-415_fwd	GCGTTACATTATCATTATCAACGTTCT	Dchr01-415_rev	TAGGCTCCGTTTGGTTTCAG	244	D_chr01_Startpos_in_parent=12802588 Startpos_here=192 Length=18
Dchr01-416_fwd	TGGTAATGGGATGACAAATCAA	Dchr01-416_rev	ACCTACAAATTCCACACGAAA	237	D_chr01_Startpos_in_parent=12804469 Startpos_here=191 Length=19
Dchr01-417_fwd	AACACCAAGTTACTCCCTCTTGA	Dchr01-417_rev	GAGGCTTGTACATAAACAATACTCCA	231	D_chr01_Startpos_in_parent=12809533 Startpos_here=185 Length=31
Dchr01-418_fwd	TGGTGTTTGGATGAATCTGTG	Dchr01-418_rev	TTTCGGAAGTAGTTTGCAATG	244	D_chr01_Startpos_in_parent=12817165 Startpos_here=192 Length=18
Dchr01-419_fwd	AAGTGGAACATTAGCAATGACAAA	Dchr01-419_rev	CCCTTTAATTTACATAACTTGCATTT	215	D_chr01_Startpos_in_parent=12821967 Startpos_here=190 Length=21
Dchr01-420_fwd	AATGAAGCCATCGACGGTAG	Dchr01-420_rev	TGATTTGTAGCAAAGGAAGAGAAA	181	D_chr01_Startpos_in_parent=12823108 Startpos_here=189 Length=23
Dchr01-421_fwd	GAGATTCAGTGGGACCGAAA	Dchr01-421_rev	AAGGGAATGCAGCAACAAAC	233	D_chr01_Startpos_in_parent=12824835 Startpos_here=190 Length=22
Dchr01-422_fwd	CGAATGGGAGAGACAGAAGC	Dchr01-422_rev	AACGAGAGTGATGCTTGGCT	126	D_chr01_Startpos_in_parent=12844708 Startpos_here=193 Length=15
Dchr01-423_fwd	GCACATTGCACTCTCAAAGA	Dchr01-423_rev	GGCGTCAAGCAACATGAGTA	250	D_chr01_Startpos_in_parent=1284545 Startpos_here=188 Length=26
Dchr01-424_fwd	GCAGCGTCACTCATGTCATT	Dchr01-424_rev	GCTTTCAGCCAAGAAGCAAT	249	D_chr01_Startpos_in_parent=12856198 Startpos_here=189 Length=23
Dchr01-425_fwd	TACAAGGCGAAGAAGAGGGA	Dchr01-425_rev	TCTCCAAAGTGAGAACCTGCT	234	D_chr01_Startpos_in_parent=1286500 Startpos_here=190 Length=22
Dchr01-426_fwd	CAGTACTTGAAATCGGCCTTT	Dchr01-426_rev	TACCTGCAGCAACACACACA	130	D_chr01_Startpos_in_parent=12869095 Startpos_here=188 Length=26
Dchr01-427_fwd	GGAATTTCGAGTTCGGATCA	Dchr01-427_rev	TGGCGCCATAGTATGATGTT	149	D_chr01_Startpos_in_parent=1287330 Startpos_here=193 Length=16
Dchr01-428_fwd	GGAACCTGATTCACCTTAAGAAA	Dchr01-428_rev	ATCGGGCCAATAAACAACAA	182	D_chr01_Startpos_in_parent=12878761 Startpos_here=188 Length=26
Dchr01-429_fwd	TGGCAAGATTTGGAAAGAGAG	Dchr01-429_rev	GTGCATGGAAATGGTGAGTG	250	D_chr01_Startpos_in_parent=12881311 Startpos_here=192 Length=18
Dchr01-430_fwd	ACAAGACGGGAGGAAAGAGG	Dchr01-430_rev	AATCTCTTTGGCACCTTTGG	194	D_chr01_Startpos_in_parent=12885928 Startpos_here=193 Length=15
Dchr01-431_fwd	CACTTTGGCACCTTTGGTGT	Dchr01-431_rev	CCTTTGCTTTGTTTAGCGTG	250	D_chr01_Startpos_in_parent=12887253 Startpos_here=191 Length=19
Dchr01-432_fwd	TGGAAAGGGTGTGAAATTGA	Dchr01-432_rev	CCACTAATTGATTTCCGTGGT	178	D_chr01_Startpos_in_parent=12888022 Startpos_here=185 Length=32
Dchr01-433_fwd	TTCATGAATCCATTTATCAACCC	Dchr01-433_rev	GGGTGAGTGACGTGCAAAGT	205	D_chr01_Startpos_in_parent=1289038 Startpos_here=193 Length=15
Dchr01-434_fwd	TTTAGGTTCATTGCAACGGT	Dchr01-434_rev	AAATCAAGTCCAACTGCTGACA	128	D_chr01_Startpos_in_parent=12898670 Startpos_here=193 Length=15
Dchr01-435_fwd	CCTAAACTATTCTTCCGTTAACCA	Dchr01-435_rev	CCTCAAGAGGGTCAACTTCG	234	D_chr01_Startpos_in_parent=12912566 Startpos_here=191 Length=19
Dchr01-436_fwd	AAACGGTTGTACCAGTTCCTTT	Dchr01-436_rev	TTTGGTCATAAGTGGTACCTAAGC	217	D_chr01_Startpos_in_parent=12912920 Startpos_here=192 Length=18
Dchr01-437_fwd	ATAGGCCCGAAATATGGGTT	Dchr01-437_rev	AAATTCCTAAGCCCGAGCC	231	D_chr01_Startpos_in_parent=12918353 Startpos_here=192 Length=17
Dchr01-438_fwd	TTTAAGTGCAACCAATCAGCA	Dchr01-438_rev	TTTCAGAATTTGGGATGCTTG	234	D_chr01_Startpos_in_parent=12925041 Startpos_here=180 Length=42
Dchr01-439_fwd	TTGCAAATAACCCTCCACCT	Dchr01-439_rev	GAGATCGAAGGTGCGAGAAC	246	D_chr01_Startpos_in_parent=12940484 Startpos_here=193 Length=15
Dchr01-440_fwd	TTGTACGCAATGATTCCAAA	Dchr01-440_rev	TGGCATGAAGGTAACTAGAGGAA	232	D_chr01_Startpos_in_parent=12944853 Startpos_here=193 Length=15
Dchr01-441_fwd	ACAGATCACACACCAATGAGC	Dchr01-441_rev	CAAATAGCCCTAAATAAAGCCTCA	203	D_chr01_Startpos_in_parent=12965073 Startpos_here=183 Length=35
Dchr01-442_fwd	TGAGGCTTTATTTAGGGCTATTTG	Dchr01-442_rev	TTCCCAACATGATTCCTTCA	150	D_chr01_Startpos_in_parent=12965248 Startpos_here=185 Length=31
Dchr01-443_fwd	ACACCTCCGGTTTGAACTTG	Dchr01-443_rev	GAATCTGGCAATTGAGTCGG	126	D_chr01_Startpos_in_parent=12965778 Startpos_here=193 Length=16
Dchr01-444_fwd	GCGGCATCCTATTTACAAGC	Dchr01-444_rev	TTAAGGGATGGAGAACCGAA	125	D_chr01_Startpos_in_parent=12972488 Startpos_here=190 Length=21
Dchr01-445_fwd	GAAAGGAAGCATGGGTGAGA	Dchr01-445_rev	CAAAGTTCAATATTCATCATCCAAA	238	D_chr01_Startpos_in_parent=12984441 Startpos_here=193 Length=15
Dchr01-446_fwd	TTGGGTCATCATAAAGGTTGC	Dchr01-446_rev	TCTGAACAGAATTGAGCCGA	224	D_chr01_Startpos_in_parent=12985318 Startpos_here=192 Length=18
Dchr01-447_fwd	TTTGTGGAAACCCTTTCCTG	Dchr01-447_rev	TTGCAGCAGTCAATGAAACTG	164	D_chr01_Startpos_in_parent=12988132 Startpos_here=193 Length=15
Dchr01-448_fwd	AAGATATTCGTGGCCTGACG	Dchr01-448_rev	CAATGGTAGTCCTTCCGCAT	191	D_chr01_Startpos_in_parent=12994280 Startpos_here=185 Length=32
Dchr01-449_fwd	GGTGAGTGGGTGACAATGAA	Dchr01-449_rev	TCAACCATGGAAACACTCTCC	145	D_chr01_Startpos_in_parent=1299451 Startpos_here=193 Length=15
Dchr01-450_fwd	GGCTAAGAAACACCCGACAA	Dchr01-450_rev	AGACATGGCATTTAGCCCAC	233	D_chr01_Startpos_in_parent=12996807 Startpos_here=191 Length=20
Dchr01-451_fwd	ACCACCGACTTGGTGTTCA	Dchr01-451_rev	GATTATCATGATGACTTTCACGTTT	211	D_chr01_Startpos_in_parent=12999302 Startpos_here=192 Length=18
Dchr01-452_fwd	TCAATAAATTATATAGTCAATGACCGA	Dchr01-452_rev	AAACAATTCCTACCTTGTCCCTT	226	D_chr01_Startpos_in_parent=13003364 Startpos_here=193 Length=15
Dchr01-453_fwd	CCTGAATGTTGACAGGCTGA	Dchr01-453_rev	TCATATGGGCATGTGATGCT	180	D_chr01_Startpos_in_parent=13010161 Startpos_here=190 Length=21
Dchr01-454_fwd	ATTGGCTCATTCGAGATGGT	Dchr01-454_rev	CATCCACATTCAATGCGTTC	226	D_chr01_Startpos_in_parent=13020738 Startpos_here=193 Length=15
Dchr01-455_fwd	GTGACGTGAATGATCCCAAA	Dchr01-455_rev	GGTTGTGTGGACTCCCTTTC	216	D_chr01_Startpos_in_parent=13022553 Startpos_here=190 Length=21
Dchr01-456_fwd	CGGCTTTATAAGCCCAAAGA	Dchr01-456_rev	GTGTGTGTGTGTGTGCATGA	199	D_chr01_Startpos_in_parent=13027363 Startpos_here=192 Length=17
Dchr01-457_fwd	CGACCATCGATCTAATTCCAA	Dchr01-457_rev	GATAAGACCGACGCATGTGA	228	D_chr01_Startpos_in_parent=1303974 Startpos_here=190 Length=22
Dchr01-458_fwd	TCAGAGTTTAACGTTTGTGGTCA	Dchr01-458_rev	GCAGAAGAAGAAGCTTCACTAGG	192	D_chr01_Startpos_in_parent=13046095 Startpos_here=192 Length=18
Dchr01-459_fwd	CGCCTTTGTCATGATTTCTTT	Dchr01-459_rev	TCGCCTCTGAAGATAGATGGA	249	D_chr01_Startpos_in_parent=13048507 Startpos_here=192 Length=18
Dchr01-460_fwd	ACGAATCTAGAGATTGTTGTGAAA	Dchr01-460_rev	AACTGAACCACTCCATTCGG	192	D_chr01_Startpos_in_parent=1305177 Startpos_here=193 Length=15
Dchr01-461_fwd	CAGGACCTCGACGACTAACC	Dchr01-461_rev	TCGATTCGAATTCCATCTCA	170	D_chr01_Startpos_in_parent=13073199 Startpos_here=193 Length=16
Dchr01-462_fwd	GCACAAATAAACTCCGAATCA	Dchr01-462_rev	GGTAATATCAGGAGTGCCGC	217	D_chr01_Startpos_in_parent=1308126 Startpos_here=193 Length=16
Dchr01-463_fwd	GTACACGGTGGCCGGAA	Dchr01-463_rev	AATTAAAGGAAACAAAGAGGTGATTT	243	D_chr01_Startpos_in_parent=13084062 Startpos_here=189 Length=23
Dchr01-464_fwd	TATCCAAGGTGAAGGATGGG	Dchr01-464_rev	AAAGATGCAAACATTGAGGACT	228	D_chr01_Startpos_in_parent=1310314 Startpos_here=193 Length=15
Dchr01-465_fwd	AAGGGAAAGTGGGTTTGAGC	Dchr01-465_rev	TTGGTAGACTTGCTGGATGATG	209	D_chr01_Startpos_in_parent=13103150 Startpos_here=193 Length=15
Dchr01-466_fwd	CAAACGAGGCCTCCAGATAA	Dchr01-466_rev	TATTTGGCACATTGTCAGGG	193	D_chr01_Startpos_in_parent=13122674 Startpos_here=191 Length=19
Dchr01-467_fwd	AACCAAAGATCAAATCCTCCC	Dchr01-467_rev	TTGAAGGCTGTTTCTTCCTTT	250	D_chr01_Startpos_in_parent=13126340 Startpos_here=172 Length=57
Dchr01-468_fwd	GGATGAAAGATGTTGTGTGGG	Dchr01-468_rev	TATCGTGATCTGCCAATCCA	221	D_chr01_Startpos_in_parent=13149824 Startpos_here=187 Length=27
Dchr01-469_fwd	TGAACCTTAACAAATGAACATCCA	Dchr01-469_rev	AAGAGTTATGGTCAAACATGTGC	211	D_chr01_Startpos_in_parent=13153136 Startpos_here=188 Length=25
Dchr01-470_fwd	CAATTGGAAATTTAATCTAGCCTGA	Dchr01-470_rev	GGATGGAAGGAAAGAGAGGG	206	D_chr01_Startpos_in_parent=13154772 Startpos_here=192 Length=17
Dchr01-471_fwd	TGGTTTGCAAATTTGTGACG	Dchr01-471_rev	CTAGGACCCAGGCCGAAAT	158	D_chr01_Startpos_in_parent=1316119 Startpos_here=193 Length=16
Dchr01-472_fwd	CCAACAAAGGATTTCAAACGA	Dchr01-472_rev	GCAAAGAAAGAGTTGTTTCTCCA	230	D_chr01_Startpos_in_parent=13161643 Startpos_here=190 Length=22
Dchr01-473_fwd	ATAAAGAATGCTCCCGGCTT	Dchr01-473_rev	GCCACATGGGAGTTGTTTCT	247	D_chr01_Startpos_in_parent=13162466 Startpos_here=190 Length=22
Dchr01-474_fwd	TTCAAGGCAAATTCCTTACAAA	Dchr01-474_rev	TCTAAATGCATCGATATTGTGAAC	243	D_chr01_Startpos_in_parent=13162792 Startpos_here=192 Length=18
Dchr01-475_fwd	AAACTATAAAGCAACTTCACACAAATA	Dchr01-475_rev	CAGTACGCAAGGAACATTGG	244	D_chr01_Startpos_in_parent=13163219 Startpos_here=193 Length=15
Dchr01-476_fwd	TTCGAATAAGGAGTGAATTTACAA	Dchr01-476_rev	CGGCCGAATTAGATTGGTTA	186	D_chr01_Startpos_in_parent=13165164 Startpos_here=193 Length=15
Dchr01-477_fwd	TTAACCGGCCGAATTAACAG	Dchr01-477_rev	TGGAAAGAGGGAGATAGAAGGA	205	D_chr01_Startpos_in_parent=13166462 Startpos_here=188 Length=25
Dchr01-478_fwd	GGAGAGGAAGAAGAAAGAAAGGA	Dchr01-478_rev	TCCTATTTCATTCCAGCGAA	223	D_chr01_Startpos_in_parent=13167149 Startpos_here=193 Length=15
Dchr01-479_fwd	GGGAGCATGTGTAATACGGG	Dchr01-479_rev	ACCGATGCCTAGCACTTTGT	243	D_chr01_Startpos_in_parent=13168195 Startpos_here=192 Length=18
Dchr01-480_fwd	GGTAAAGCCCTCTTTCAACTTC	Dchr01-480_rev	AGGCTTGCTTGGATGCTTT	250	D_chr01_Startpos_in_parent=13174652 Startpos_here=193 Length=16
Dchr01-481_fwd	TGACGTGATTGTAAGCAGCC	Dchr01-481_rev	TTCCCACTGCCACTACTTCA	230	D_chr01_Startpos_in_parent=13174920 Startpos_here=192 Length=17
Dchr01-482_fwd	AAATGATAAGGCCTGCTTGC	Dchr01-482_rev	CAACCAACATTGAGAAGGCA	229	D_chr01_Startpos_in_parent=13183469 Startpos_here=193 Length=16
Dchr01-483_fwd	CACACTTAGGGTGGGTTTGG	Dchr01-483_rev	TAAGGGTGAGTTTGGATGGG	162	D_chr01_Startpos_in_parent=13186627 Startpos_here=193 Length=15
Dchr01-484_fwd	CAGGGAATTTGTCCTTTGGA	Dchr01-484_rev	GCCAAACAATGATACATGGC	250	D_chr01_Startpos_in_parent=1319448 Startpos_here=193 Length=16
Dchr01-485_fwd	TGAGTTGGCATGTACCAAATGT	Dchr01-485_rev	TTCGGATCGGTTCGAAATAG	216	D_chr01_Startpos_in_parent=13196918 Startpos_here=190 Length=21
Dchr01-486_fwd	GCCAACATATCAAAGTGTCCC	Dchr01-486_rev	TCTTACAACATTATGGTGGCAT	242	D_chr01_Startpos_in_parent=13198633 Startpos_here=188 Length=26
Dchr01-487_fwd	AGATTTGTGAGTTGGGTGGG	Dchr01-487_rev	CAATTCCTCCACGAAATGTGA	135	D_chr01_Startpos_in_parent=13207422 Startpos_here=190 Length=21
Dchr01-488_fwd	TTTGGACTAATTGGTAGGAGGC	Dchr01-488_rev	TACAATGTTCTGACGGTGCC	244	D_chr01_Startpos_in_parent=13208381 Startpos_here=192 Length=18
Dchr01-489_fwd	TGGATAAATAATAAGGCAAATAAGAAA	Dchr01-489_rev	CCTTTCAGTCCTTCCGCTTT	204	D_chr01_Startpos_in_parent=13216329 Startpos_here=193 Length=15
Dchr01-490_fwd	TGGATGAAGCCGTAAGAGGT	Dchr01-490_rev	TGGCTGAAGAGGTCACTAAGG	250	D_chr01_Startpos_in_parent=13217619 Startpos_here=192 Length=18
Dchr01-491_fwd	TTGGAAGCTTTAAACAATGGC	Dchr01-491_rev	GGACTAAATAGAAATTAATCAAATGCC	235	D_chr01_Startpos_in_parent=13218172 Startpos_here=193 Length=15
Dchr01-492_fwd	AGGAAGTGAGGAGCCAAAGG	Dchr01-492_rev	AACCCTTATCATGTCTTACTCTTCAA	205	D_chr01_Startpos_in_parent=13223367 Startpos_here=181 Length=39
Dchr01-493_fwd	TCTTGCCCATTTATTTGATGTTT	Dchr01-493_rev	CCCAATACGTTAGGGCTCAA	236	D_chr01_Startpos_in_parent=13225438 Startpos_here=193 Length=15
Dchr01-494_fwd	TCTTGCCCATTTATTTGATGTTT	Dchr01-494_rev	CGGAACCCAATACGTTAGAGC	241	D_chr01_Startpos_in_parent=13239628 Startpos_here=193 Length=15
Dchr01-495_fwd	GGCCCGGGTTTATGAATTT	Dchr01-495_rev	CAATGCGTTAGGGCTAGAGG	157	D_chr01_Startpos_in_parent=13240557 Startpos_here=190 Length=22
Dchr01-496_fwd	TGCATGGATCCCATTTATTATT	Dchr01-496_rev	TCAAGTTTGGCTAATGCCATC	201	D_chr01_Startpos_in_parent=13244107 Startpos_here=190 Length=22
Dchr01-497_fwd	TGCAATGATAGTGATGAGATGAAA	Dchr01-497_rev	CCAGCATTGGACGATGATAA	241	D_chr01_Startpos_in_parent=13250300 Startpos_here=193 Length=15
Dchr01-498_fwd	AGTGTGGTTGGATGAGAATCG	Dchr01-498_rev	ACCTCTTTATCGTCGCTCCA	237	D_chr01_Startpos_in_parent=13261767 Startpos_here=191 Length=19
Dchr01-499_fwd	ACCTCGGCGAACAGGTAAGT	Dchr01-499_rev	GAGAGAAATACAGAGGAAATTCGTT	169	D_chr01_Startpos_in_parent=13276388 Startpos_here=190 Length=21
Dchr01-500_fwd	AAAGGCATTTGCTTGTTAAGTT	Dchr01-500_rev	GAATTTGGTTCAATCTGTCCG	213	D_chr01_Startpos_in_parent=13279568 Startpos_here=189 Length=23
Dchr01-501_fwd	CACTGCAACAAGGCCAAATA	Dchr01-501_rev	CTGATTGAATGCAAGAACGAA	196	D_chr01_Startpos_in_parent=13303151 Startpos_here=192 Length=18
Dchr01-502_fwd	GAGGCCCTCTAAACTTTGCAT	Dchr01-502_rev	AAAGGTTGAAATTAGGTAAACAAAGA	183	D_chr01_Startpos_in_parent=13313857 Startpos_here=192 Length=18
Dchr01-503_fwd	TTCTTTGTTTACCTAATTTCAACCTTT	Dchr01-503_rev	CCAAATATTAACAGTGACAATAATCC	206	D_chr01_Startpos_in_parent=13313987 Startpos_here=190 Length=22
Dchr01-504_fwd	CATGCTATCCTATTTCATCCTTGA	Dchr01-504_rev	CACGTTGGTAAATAACAGTAATAATGG	198	D_chr01_Startpos_in_parent=13314258 Startpos_here=193 Length=15
Dchr01-505_fwd	CCATTATTACTGTTATTTACCAACGTG	Dchr01-505_rev	TTTATTTGGGCATAATGTATGAAA	189	D_chr01_Startpos_in_parent=13314443 Startpos_here=190 Length=22
Dchr01-506_fwd	TGTTGGAATGTGTACCTGCAA	Dchr01-506_rev	TGTGACTCACCTCTCTTTCCTG	246	D_chr01_Startpos_in_parent=13331094 Startpos_here=191 Length=20
Dchr01-507_fwd	ACCTCAGGGCAGAGCAATTT	Dchr01-507_rev	TTTCTCTCTTTGATCCTTTGCAG	163	D_chr01_Startpos_in_parent=13348746 Startpos_here=192 Length=17
Dchr01-508_fwd	TCTGCAAAGGATCAAAGAGAGA	Dchr01-508_rev	GTCAGGCAAGCTCAAAGTCC	141	D_chr01_Startpos_in_parent=13348922 Startpos_here=193 Length=15
Dchr01-509_fwd	AAAGTGGAACTGTGGAAGTGA	Dchr01-509_rev	GAGGAGATCATGGGTTGGG	245	D_chr01_Startpos_in_parent=13349884 Startpos_here=193 Length=15
Dchr01-510_fwd	TTTGCTTGAACTCTTCATCCAT	Dchr01-510_rev	TTGGAGGTCCTTATTAGGCAAA	219	D_chr01_Startpos_in_parent=13390213 Startpos_here=191 Length=19
Dchr01-511_fwd	TCAAACCTCCATGGCTCTTC	Dchr01-511_rev	CGTTGTCCGTACAGAACCCT	217	D_chr01_Startpos_in_parent=13405025 Startpos_here=193 Length=15
Dchr01-512_fwd	ATCGCCGTACACCCTAACTG	Dchr01-512_rev	ACAATCGGTTTACAATCGGC	189	D_chr01_Startpos_in_parent=13414438 Startpos_here=191 Length=20
Dchr01-513_fwd	TGTTCAGGACTCCTTGTGGA	Dchr01-513_rev	AAATCCCACATGTCAAACCAA	210	D_chr01_Startpos_in_parent=13423079 Startpos_here=191 Length=20
Dchr01-514_fwd	TTTAAATGTGCATTGTCCGAA	Dchr01-514_rev	AAAGATTAAATGGGTGGAAAGTATAA	128	D_chr01_Startpos_in_parent=13436420 Startpos_here=193 Length=15
Dchr01-515_fwd	CCGATTCAATCATTGGGTTC	Dchr01-515_rev	TGGATTTGAAGCCTAACTTCG	218	D_chr01_Startpos_in_parent=13436703 Startpos_here=193 Length=15
Dchr01-516_fwd	CCATGCATACTCATTCATAACTCA	Dchr01-516_rev	TTTCTCATAATTTGATTTCAACGC	224	D_chr01_Startpos_in_parent=13437566 Startpos_here=191 Length=20
Dchr01-517_fwd	TCTAAGCTTAATCACCAACTTACCTTT	Dchr01-517_rev	TGAATTTAAACATGAAGGATGGA	165	D_chr01_Startpos_in_parent=13437823 Startpos_here=191 Length=19
Dchr01-518_fwd	AGCCGCTTCCCATAAAGATT	Dchr01-518_rev	AATGTCGACCTCGCTTGTTC	156	D_chr01_Startpos_in_parent=13446045 Startpos_here=193 Length=15
Dchr01-519_fwd	TGTTTGGGTAGTAATGCAACCA	Dchr01-519_rev	AAATTCAACAAATTTAGCCTTCAA	204	D_chr01_Startpos_in_parent=13447941 Startpos_here=193 Length=16
Dchr01-520_fwd	TCCAGGCTCTACTCAACCATTT	Dchr01-520_rev	TTCTTGGTGTCCTCCATTGC	248	D_chr01_Startpos_in_parent=13452367 Startpos_here=192 Length=17
Dchr01-521_fwd	AGGTACATTGCTGTCAAGTGAG	Dchr01-521_rev	GCATCTCTAGGCTTATGGGC	243	D_chr01_Startpos_in_parent=13454501 Startpos_here=190 Length=21
Dchr01-522_fwd	TTACCTTTGAACTTTCCGGC	Dchr01-522_rev	CATTGATGCTAAGGCCCAAA	249	D_chr01_Startpos_in_parent=13466157 Startpos_here=190 Length=21
Dchr01-523_fwd	GTGCTAATCCTTCCTCGTGC	Dchr01-523_rev	TGTTCATTTACTTTGTTGACACCAT	241	D_chr01_Startpos_in_parent=13468220 Startpos_here=188 Length=25
Dchr01-524_fwd	CAAACTTAGGGTGGGTTTGG	Dchr01-524_rev	ACTAGTGGTGGGTTTGGCTG	163	D_chr01_Startpos_in_parent=13469089 Startpos_here=193 Length=16
Dchr01-525_fwd	TCCATTGCTTTCACTGCAAC	Dchr01-525_rev	TACCAGTTGCCTTGTTTCCC	125	D_chr01_Startpos_in_parent=13469868 Startpos_here=192 Length=17
Dchr01-526_fwd	TCAAATAAATAATGAAGTCAATCCC	Dchr01-526_rev	AGTTGGAACCTTTCTAATAATGTGA	225	D_chr01_Startpos_in_parent=13489126 Startpos_here=191 Length=19
Dchr01-527_fwd	CCATAACCATTTATTTAAGGTGCC	Dchr01-527_rev	GCACACTTGAACTCACGTTCTC	170	D_chr01_Startpos_in_parent=13510285 Startpos_here=177 Length=47
Dchr01-528_fwd	TTCTCTCCTTCCCTTCCCTC	Dchr01-528_rev	GTCCGATTGCCTCCCTTAGT	157	D_chr01_Startpos_in_parent=13510668 Startpos_here=190 Length=21
Dchr01-529_fwd	CCGACGATGGATATGGGTTA	Dchr01-529_rev	GGACGACACAAGGAGGAAGA	141	D_chr01_Startpos_in_parent=13537646 Startpos_here=184 Length=34
Dchr01-530_fwd	AAAGTCGTCATAGAGCCAAACA	Dchr01-530_rev	AAGTCGGCAACTCATCCTTG	155	D_chr01_Startpos_in_parent=1353798 Startpos_here=189 Length=23
Dchr01-531_fwd	CCGAAATATGGGCTTGAGAA	Dchr01-531_rev	AAATAATAAGCCTGAGCCCG	226	D_chr01_Startpos_in_parent=13543037 Startpos_here=191 Length=20
Dchr01-532_fwd	TTCCAACTTCTTTATTTGGGAA	Dchr01-532_rev	CCCAGTTTCCAATCCGACTA	218	D_chr01_Startpos_in_parent=13548386 Startpos_here=192 Length=18
Dchr01-533_fwd	TCAACCCTCGGACCTAGAAA	Dchr01-533_rev	AAAGTCAGTTCAAATACAAGCCA	176	D_chr01_Startpos_in_parent=13552905 Startpos_here=192 Length=18
Dchr01-534_fwd	AAATTTCATTGGAATCGGCA	Dchr01-534_rev	GTCCGTTCAAATACAAGCCA	142	D_chr01_Startpos_in_parent=13570589 Startpos_here=192 Length=18
Dchr01-535_fwd	AGGGAATAAATTGGGCATGT	Dchr01-535_rev	AATTTGACCCATGCTTTCCA	189	D_chr01_Startpos_in_parent=1357581 Startpos_here=192 Length=17
Dchr01-536_fwd	CCACTGCAAGGAAGGGTTTA	Dchr01-536_rev	TTAGCCATCCACAGGAGGAC	184	D_chr01_Startpos_in_parent=13579616 Startpos_here=192 Length=17
Dchr01-537_fwd	GGACCTAGTGGTGGAGGAGG	Dchr01-537_rev	TTTCCCTTCCCTTCCCTTC	242	D_chr01_Startpos_in_parent=13580924 Startpos_here=184 Length=34
Dchr01-538_fwd	GCAAGCCGGTTTGTTTGATA	Dchr01-538_rev	TTCTCTTTCTCCTTCCCTCTCTC	210	D_chr01_Startpos_in_parent=13580962 Startpos_here=191 Length=20
Dchr01-539_fwd	TGGAATTTGTGAATGAGACCA	Dchr01-539_rev	AACCCATTGCGATACCTGTAA	233	D_chr01_Startpos_in_parent=13581903 Startpos_here=191 Length=20
Dchr01-540_fwd	GGTGTTTCCCACTTGGTGTT	Dchr01-540_rev	GCTTGCGATATTTGGTCCTC	250	D_chr01_Startpos_in_parent=13599194 Startpos_here=193 Length=15
Dchr01-541_fwd	AATTATGTCGGATTGTCTCGC	Dchr01-541_rev	CCAATCCAATTCTCGACGTT	222	D_chr01_Startpos_in_parent=13616406 Startpos_here=193 Length=16
Dchr01-542_fwd	TTTCCCATGTTTGGTTCTTTC	Dchr01-542_rev	TAGGAGGGTGGCAAAGATGA	154	D_chr01_Startpos_in_parent=13620398 Startpos_here=193 Length=16
Dchr01-543_fwd	GGGTGCTTGACTGTCATCTTT	Dchr01-543_rev	TGTTTCCACCTTTACTCCGC	232	D_chr01_Startpos_in_parent=13635893 Startpos_here=193 Length=16
Dchr01-544_fwd	AAATACCGCCTGTCTGCTTC	Dchr01-544_rev	TTGTAAACACATGCAATGTCCA	239	D_chr01_Startpos_in_parent=13638190 Startpos_here=190 Length=22
Dchr01-545_fwd	AAATACCGCCTGTCTGCTTC	Dchr01-545_rev	TTGTAAACACATGCAATGTCCA	239	D_chr01_Startpos_in_parent=13638222 Startpos_here=193 Length=15
Dchr01-546_fwd	CCCACTCAAAGCTTCAATCC	Dchr01-546_rev	ATCCCAGGTTCTCGCTTTCT	146	D_chr01_Startpos_in_parent=13649816 Startpos_here=188 Length=26
Dchr01-547_fwd	TGAGCCTCAATCCAAAGGTT	Dchr01-547_rev	TCGGAGGTGTTAGAAGATATGC	220	D_chr01_Startpos_in_parent=13650161 Startpos_here=193 Length=16
Dchr01-548_fwd	GCATATCTTCTAACACCTCCGA	Dchr01-548_rev	CTAGGATGCTGGCCGAAAT	228	D_chr01_Startpos_in_parent=13650324 Startpos_here=191 Length=19
Dchr01-549_fwd	ATTTCTAAGCCCGACCCATT	Dchr01-549_rev	TGGGTAATAATATAGGCCCGAA	242	D_chr01_Startpos_in_parent=13650678 Startpos_here=191 Length=20
Dchr01-550_fwd	GCATTAAATGAGACAGCAGAAGTG	Dchr01-550_rev	CCCTAAGCCTTGCTTTCTCC	233	D_chr01_Startpos_in_parent=13662114 Startpos_here=172 Length=57
Dchr01-551_fwd	GCATTAAATGAGACAGCAGAAGTG	Dchr01-551_rev	CCCTAAGCCTTGCTTTCTCC	233	D_chr01_Startpos_in_parent=13662188 Startpos_here=191 Length=19
Dchr01-552_fwd	TGGAGGATAATTGATGAAACAGG	Dchr01-552_rev	TCTTTCCAACCTCATTGGTTC	154	D_chr01_Startpos_in_parent=13669814 Startpos_here=190 Length=22
Dchr01-553_fwd	CCACTGAAATGGCCTAACAAA	Dchr01-553_rev	TTCGTTGCATGACTATGTAAGTGA	237	D_chr01_Startpos_in_parent=13677252 Startpos_here=178 Length=45
Dchr01-554_fwd	TTCTACCGTTTCCGTCAACC	Dchr01-554_rev	CTTTGTCAACTGCATGCTCC	225	D_chr01_Startpos_in_parent=13691329 Startpos_here=189 Length=23
Dchr01-555_fwd	TGAGTTTGGAAGATTTCTCTCCTT	Dchr01-555_rev	TCAAACATAATGTCGGAATTGAA	128	D_chr01_Startpos_in_parent=13699433 Startpos_here=190 Length=22
Dchr01-556_fwd	CGAAAGCTTGAAAGCCTAAGA	Dchr01-556_rev	CAATTCAACAAATTCAACCATTT	250	D_chr01_Startpos_in_parent=13701711 Startpos_here=192 Length=18
Dchr01-557_fwd	AGCGACACTGTAGCGTGAGA	Dchr01-557_rev	TGTGCGGCGAAATAGTGATA	187	D_chr01_Startpos_in_parent=13705155 Startpos_here=193 Length=16
Dchr01-558_fwd	AAAGGTGGTGGCTCTGTGTC	Dchr01-558_rev	TTTGTTGGCTCGTTCAGTTG	164	D_chr01_Startpos_in_parent=13711869 Startpos_here=193 Length=15
Dchr01-559_fwd	TGATTGAAATCCACAAGCAAA	Dchr01-559_rev	TGCAACGCATTTATATTCCTAGTT	149	D_chr01_Startpos_in_parent=13720384 Startpos_here=191 Length=19
Dchr01-560_fwd	CCGGAGATTGATGCTTTCAT	Dchr01-560_rev	TGAACATACGTCAAGGCCAA	210	D_chr01_Startpos_in_parent=13724279 Startpos_here=192 Length=18
Dchr01-561_fwd	TTGTTGAATGCACAATCCAT	Dchr01-561_rev	TCGTCCATCTTCCACTTGTTT	250	D_chr01_Startpos_in_parent=13726632 Startpos_here=183 Length=35
Dchr01-562_fwd	GAAACTTTGAAACCCTTGGC	Dchr01-562_rev	AATGAGGCGACATGAGATGG	242	D_chr01_Startpos_in_parent=13761676 Startpos_here=188 Length=26
Dchr01-563_fwd	AATCAAAGGCTGTTGGAACG	Dchr01-563_rev	TGCACCTTGACACCTAGCAG	243	D_chr01_Startpos_in_parent=13774091 Startpos_here=191 Length=19
Dchr01-564_fwd	CTTCCCTTGCTCGAGATTTG	Dchr01-564_rev	CCACCATGGCTTAATTTGGT	237	D_chr01_Startpos_in_parent=13778343 Startpos_here=188 Length=25
Dchr01-565_fwd	ATTCTTCATCTGCTCAGGGC	Dchr01-565_rev	GCCTTGTGCACTCATTTCCT	239	D_chr01_Startpos_in_parent=13779166 Startpos_here=188 Length=25
Dchr01-566_fwd	CATATCAACCATGATAAGGCCA	Dchr01-566_rev	TCGTTAAGGTTGGAAGCTGG	243	D_chr01_Startpos_in_parent=13785591 Startpos_here=181 Length=39
Dchr01-567_fwd	GCCCAAACCCATATTTCAGA	Dchr01-567_rev	GGATTCCGTTGCATTTAGGA	246	D_chr01_Startpos_in_parent=13804035 Startpos_here=192 Length=17
Dchr01-568_fwd	GCAAACCGATGTAACTCAAGG	Dchr01-568_rev	CAGTGCTCTTTCCAAGAGGG	137	D_chr01_Startpos_in_parent=13806575 Startpos_here=193 Length=15
Dchr01-569_fwd	TGCCAAAGAACATTGGGATT	Dchr01-569_rev	CATATCGGGCAATGCAACTT	143	D_chr01_Startpos_in_parent=13808430 Startpos_here=193 Length=15
Dchr01-570_fwd	ACCACATCCATCCCAGAGAG	Dchr01-570_rev	TGGAACATCTGTCACAAGCA	226	D_chr01_Startpos_in_parent=13810925 Startpos_here=192 Length=17
Dchr01-571_fwd	GGCATGCTATATGTGTTGGG	Dchr01-571_rev	GGCCTGCAGACAAGTCATTC	217	D_chr01_Startpos_in_parent=13818357 Startpos_here=192 Length=17
Dchr01-572_fwd	TCAAACAAGTAATCTTGCAAACG	Dchr01-572_rev	CATGGTCTCATTCATCCACC	125	D_chr01_Startpos_in_parent=13830902 Startpos_here=193 Length=15
Dchr01-573_fwd	CAGAAGCGGGCAAAGATAAG	Dchr01-573_rev	ATGGTGGGTGGAGAATCAAA	200	D_chr01_Startpos_in_parent=13843735 Startpos_here=193 Length=15
Dchr01-574_fwd	CAGAAGCGGGCAAAGATAAG	Dchr01-574_rev	ATGGTGGGTGGAGAATCAAA	184	D_chr01_Startpos_in_parent=13853185 Startpos_here=193 Length=15
Dchr01-575_fwd	CAAATTTGAATATAACATAGGGACCA	Dchr01-575_rev	AAATGTTTGAATCCGTTCCC	170	D_chr01_Startpos_in_parent=13857862 Startpos_here=192 Length=18
Dchr01-576_fwd	GGATGTCCAACAAATTAGCAAG	Dchr01-576_rev	TATGAGCCCATCGCTCTTTC	249	D_chr01_Startpos_in_parent=13869710 Startpos_here=189 Length=24
Dchr01-577_fwd	TTGCTCCAGCTTTCAACTCA	Dchr01-577_rev	TTGCCCTTCCATCTCATTTC	128	D_chr01_Startpos_in_parent=13871283 Startpos_here=193 Length=15
Dchr01-578_fwd	ATGGTGATGTGTGATTGGGA	Dchr01-578_rev	AAATTCATTGGTGCGATGTTT	238	D_chr01_Startpos_in_parent=1387829 Startpos_here=191 Length=20
Dchr01-579_fwd	TCAAATAGATGGAGTTTAATAAGGTTT	Dchr01-579_rev	TGAAATGCAGCCTACGAGAA	211	D_chr01_Startpos_in_parent=13879848 Startpos_here=190 Length=21
Dchr01-580_fwd	TTCCCGAGGAATAGTGGAAA	Dchr01-580_rev	GGGTTTGAGCGTGACTGT	159	D_chr01_Startpos_in_parent=1389493 Startpos_here=187 Length=27
Dchr01-581_fwd	TGGTCCAAGTGCCGATTT	Dchr01-581_rev	CATCTTCGCTATGCTCCCTC	240	D_chr01_Startpos_in_parent=13919292 Startpos_here=193 Length=15
Dchr01-582_fwd	ATGAGGGAGCATAGCGAAGA	Dchr01-582_rev	GTCGGTTTCTCCAGTCGAAC	216	D_chr01_Startpos_in_parent=13919523 Startpos_here=190 Length=21
Dchr01-583_fwd	GCATGGAGTACACATGAATTGTT	Dchr01-583_rev	CAATAAATTTAGTCCTCAACGTTTACA	239	D_chr01_Startpos_in_parent=1392383 Startpos_here=192 Length=18
Dchr01-584_fwd	CAGATCTTGTCAGGGAGGGA	Dchr01-584_rev	GCATTGAATTTCCGTTTGAA	237	D_chr01_Startpos_in_parent=1393931 Startpos_here=189 Length=23
Dchr01-585_fwd	CCCAAACCCAGACTCAGATG	Dchr01-585_rev	CTGCCAAAGGAAATTTGGG	226	D_chr01_Startpos_in_parent=13964960 Startpos_here=193 Length=16
Dchr01-586_fwd	AAATTCGACCCGCTTATTAGA	Dchr01-586_rev	CAATTCGATTGGTAGGACCG	177	D_chr01_Startpos_in_parent=13975849 Startpos_here=190 Length=22
Dchr01-587_fwd	CATACCGCAGCTCTTTGTGA	Dchr01-587_rev	TGCACCAATTCAACAAGTTC	173	D_chr01_Startpos_in_parent=13991767 Startpos_here=193 Length=15
Dchr01-588_fwd	TCATCACTAAGCTGCTACCTGTG	Dchr01-588_rev	TGATGAAAGGCTAATGGTAGAGG	241	D_chr01_Startpos_in_parent=14001278 Startpos_here=191 Length=19
Dchr01-589_fwd	TCTCTCTTGATGGCTATGGAAA	Dchr01-589_rev	AAATCATCAACCTCCCATGC	149	D_chr01_Startpos_in_parent=14006400 Startpos_here=191 Length=20
Dchr01-590_fwd	CTATTTCAGCCATGCGTTCC	Dchr01-590_rev	AGCATGGGATGGTACACTCA	227	D_chr01_Startpos_in_parent=14012295 Startpos_here=192 Length=18
Dchr01-591_fwd	GGGATATTCGTGACTTTGGC	Dchr01-591_rev	TGATGAGAAGCATTCAGGAGAA	216	D_chr01_Startpos_in_parent=14012638 Startpos_here=193 Length=16
Dchr01-592_fwd	TTCGCCTCTGGAAGTAATGG	Dchr01-592_rev	AACTATTCCCTCCCTGCCC	248	D_chr01_Startpos_in_parent=14021569 Startpos_here=193 Length=15
Dchr01-593_fwd	TTGCAGATTTATTACATGTACTTTGA	Dchr01-593_rev	TGCAAACGAAAGTCGTTAAA	218	D_chr01_Startpos_in_parent=14022274 Startpos_here=191 Length=19
Dchr01-594_fwd	TGCTCACATAATGTCTCAACAATTT	Dchr01-594_rev	TGCACTTATAGGATCTGGAATGAA	146	D_chr01_Startpos_in_parent=14024999 Startpos_here=193 Length=15
Dchr01-595_fwd	GGGCTCGGGTTCCATATTT	Dchr01-595_rev	GTAGAGGTGTCCATGGGTCG	185	D_chr01_Startpos_in_parent=14037306 Startpos_here=193 Length=16
Dchr01-596_fwd	GGGCTCGGGTTCCATATTT	Dchr01-596_rev	ATCGATTTGGTTCCAAGCTG	248	D_chr01_Startpos_in_parent=14037379 Startpos_here=190 Length=22
Dchr01-597_fwd	AATCTCAGGCCCATATTTCG	Dchr01-597_rev	ATCGATTTGGTTCCAAGCTG	205	D_chr01_Startpos_in_parent=14037428 Startpos_here=190 Length=21
Dchr01-598_fwd	TCAAAGAGTTGTTTAGATCGGC	Dchr01-598_rev	CGGCGATTCCAGGTATTTC	246	D_chr01_Startpos_in_parent=14038373 Startpos_here=190 Length=21
Dchr01-599_fwd	TTCAAACTTGAGAACGCAAA	Dchr01-599_rev	GTCGGGTCGATTCGAGTTT	186	D_chr01_Startpos_in_parent=1404600 Startpos_here=193 Length=15
Dchr01-600_fwd	TGTTGAGGGTCAAATTTATTGAA	Dchr01-600_rev	CAATCACAAGATGACGTGAAA	250	D_chr01_Startpos_in_parent=14062210 Startpos_here=192 Length=18
Dchr01-601_fwd	TGATAAGCACATAAACAAACTTGTCA	Dchr01-601_rev	AAACCTCATGGTAATCCTTTCTAGTT	176	D_chr01_Startpos_in_parent=14062572 Startpos_here=192 Length=18
Dchr01-602_fwd	GAACAGAATGAACAGGAGAGCA	Dchr01-602_rev	GCAGATCGAATCCTGAAATTG	188	D_chr01_Startpos_in_parent=14079213 Startpos_here=193 Length=16
Dchr01-603_fwd	TTGGTGGCGACTCTCAATTT	Dchr01-603_rev	CGTAGCATCACCTCCACCTT	180	D_chr01_Startpos_in_parent=14082886 Startpos_here=193 Length=16
Dchr01-604_fwd	TTCACACTCTAACCCAAATTTCC	Dchr01-604_rev	TTGGTCGTCAGAAACGAGTG	222	D_chr01_Startpos_in_parent=14098708 Startpos_here=192 Length=18
Dchr01-605_fwd	TGGGTGATGAAGAAGAAGAAGA	Dchr01-605_rev	ACATTCCCAAGTGGCATCTC	202	D_chr01_Startpos_in_parent=14098759 Startpos_here=192 Length=17
Dchr01-606_fwd	ACACAACCAGGCGTGTGATA	Dchr01-606_rev	GTGGCACAATAAACCTAGAGGA	125	D_chr01_Startpos_in_parent=14100369 Startpos_here=193 Length=16
Dchr01-607_fwd	CCAGCTGACACAACCACTTG	Dchr01-607_rev	AGAACTGTCAAGGGCCAAGA	220	D_chr01_Startpos_in_parent=14102439 Startpos_here=185 Length=32
Dchr01-608_fwd	TGGATGGTGTCATAGTTGTTGA	Dchr01-608_rev	TTGATGATGATGATGGCACC	249	D_chr01_Startpos_in_parent=1411541 Startpos_here=183 Length=35
Dchr01-609_fwd	TGACGGATTTGTGATCATCTG	Dchr01-609_rev	AGGCTTAGCTGATCCGGTTT	235	D_chr01_Startpos_in_parent=14171885 Startpos_here=189 Length=23
Dchr01-610_fwd	CTGGCTTCAAAGTCAATTCAA	Dchr01-610_rev	AATCCTCAAAGCCTGGAACC	170	D_chr01_Startpos_in_parent=1417341 Startpos_here=193 Length=15
Dchr01-611_fwd	GGTTCCAGGCTTTGAGGATT	Dchr01-611_rev	AAAGGGAAAGCAATGGGAAT	162	D_chr01_Startpos_in_parent=1417475 Startpos_here=192 Length=18
Dchr01-612_fwd	TCTCGTTCTCTTCTTGAAAGTGC	Dchr01-612_rev	GGTTTGCAACAATTATCTCCC	236	D_chr01_Startpos_in_parent=14177793 Startpos_here=189 Length=24
Dchr01-613_fwd	TGTCATCATCCCTAATCACGA	Dchr01-613_rev	GGGTTTGTGGTTACCTCTCTCA	250	D_chr01_Startpos_in_parent=1418177 Startpos_here=191 Length=19
Dchr01-614_fwd	TTGACAAGTTGGTGAGGTACG	Dchr01-614_rev	ACAGTTATTGTCCGAGCCCT	212	D_chr01_Startpos_in_parent=1418579 Startpos_here=188 Length=26
Dchr01-615_fwd	ATCTTTGGGTCGCAGAACAC	Dchr01-615_rev	GCAGCACAAACTCAATCCAA	177	D_chr01_Startpos_in_parent=14185827 Startpos_here=193 Length=15
Dchr01-616_fwd	CTTCACGATCCATCTGGTTTC	Dchr01-616_rev	TCCAAACTTGCCATGCATTA	228	D_chr01_Startpos_in_parent=14187998 Startpos_here=188 Length=25
Dchr01-617_fwd	CCACGTGCCACAATTTCTAGT	Dchr01-617_rev	CAAATGGCTGTGCTTGAACT	225	D_chr01_Startpos_in_parent=1418811 Startpos_here=193 Length=15
Dchr01-618_fwd	TTGGTGTGACAAGAAATGATGTT	Dchr01-618_rev	ACCGGTGTAATGGATGCCT	234	D_chr01_Startpos_in_parent=14189204 Startpos_here=186 Length=30
Dchr01-619_fwd	TGCTGAAATTTAGGCACCAA	Dchr01-619_rev	TGGCCTCCAAACTACCAACT	247	D_chr01_Startpos_in_parent=14192975 Startpos_here=189 Length=24
Dchr01-620_fwd	TTGTGAAACATACATGCAACCA	Dchr01-620_rev	TCATGCATATGAAGATCGGG	166	D_chr01_Startpos_in_parent=14193717 Startpos_here=191 Length=20
Dchr01-621_fwd	TCGGCTATTTAAAGGCTGATG	Dchr01-621_rev	ATTCGGCGGAAGAGGTAAGT	227	D_chr01_Startpos_in_parent=14196117 Startpos_here=192 Length=18
Dchr01-622_fwd	CCATTGCCATCCAAACAATA	Dchr01-622_rev	TGCATTAATCACCAAAGGCTC	236	D_chr01_Startpos_in_parent=14208004 Startpos_here=192 Length=18
Dchr01-623_fwd	CGGCTATTGGAATACCATTATTT	Dchr01-623_rev	TCAATCACGTGTCGGACTTT	202	D_chr01_Startpos_in_parent=14221546 Startpos_here=193 Length=16
Dchr01-624_fwd	TTTGCCAATTATGTACCCAAA	Dchr01-624_rev	GCCACATTATGTAATGAAGTTCAAA	241	D_chr01_Startpos_in_parent=14223735 Startpos_here=184 Length=33
Dchr01-625_fwd	CCTTTGATCACACCCTTGCT	Dchr01-625_rev	ACGAGCAGTGCTTTCCAAGT	190	D_chr01_Startpos_in_parent=14242182 Startpos_here=192 Length=17
Dchr01-626_fwd	CACGCCATCTGGCAGTATTA	Dchr01-626_rev	ATGCTGATGTGCCTGTGAAA	158	D_chr01_Startpos_in_parent=14244862 Startpos_here=190 Length=21
Dchr01-627_fwd	CTCCAAATATGCTTTGGGAA	Dchr01-627_rev	TATCCGCATGAATATGCCAA	161	D_chr01_Startpos_in_parent=14250129 Startpos_here=192 Length=18
Dchr01-628_fwd	CATATATGCGGGCTGAGCTT	Dchr01-628_rev	AAATTGAGTGTCTCATCTCCAAA	168	D_chr01_Startpos_in_parent=1426812 Startpos_here=190 Length=22
Dchr01-629_fwd	AAACATGCTCGGTTGAATTT	Dchr01-629_rev	CGAACCCGTGTTCAAGATTT	220	D_chr01_Startpos_in_parent=14280432 Startpos_here=182 Length=37
Dchr01-630_fwd	AAAGAGAGGGAAACAAATACCG	Dchr01-630_rev	CGGTCTTCTTCCAGTTGCTC	156	D_chr01_Startpos_in_parent=14308994 Startpos_here=193 Length=16
Dchr01-631_fwd	ATGCCTTCAGAGGCGAAGTA	Dchr01-631_rev	CTTGCGCCCTACCCTTAAA	229	D_chr01_Startpos_in_parent=1431404 Startpos_here=185 Length=32
Dchr01-632_fwd	GAAGAAGAGAAGTTGAGTGTTAGCAT	Dchr01-632_rev	TTTAACACCCAAACTGGCAA	242	D_chr01_Startpos_in_parent=14317425 Startpos_here=192 Length=17
Dchr01-633_fwd	AAATGTAGTGTAACTTCGTGTCACTTT	Dchr01-633_rev	CATGGCAAGTCAAGGTTACG	171	D_chr01_Startpos_in_parent=14341165 Startpos_here=193 Length=15
Dchr01-634_fwd	CCCGGCCTTAGGTAAGACTTT	Dchr01-634_rev	GCCCGACCCATATTTGATTA	174	D_chr01_Startpos_in_parent=1434346 Startpos_here=191 Length=19
Dchr01-635_fwd	AGGACAACAGAGAGAAGCGG	Dchr01-635_rev	TCATTGAGCCATTAATTTCCG	201	D_chr01_Startpos_in_parent=14343541 Startpos_here=193 Length=15
Dchr01-636_fwd	CAAAGGTCCAAATGGCAAAT	Dchr01-636_rev	AACCAATGGTCGGATGTTTC	247	D_chr01_Startpos_in_parent=14347808 Startpos_here=193 Length=16
Dchr01-637_fwd	CTTAGTCCATGAGCCCGGAT	Dchr01-637_rev	CATTCATTAGCTAGAATAACATGGC	191	D_chr01_Startpos_in_parent=14352104 Startpos_here=191 Length=20
Dchr01-638_fwd	CCAAACTCGAGACTAACCCG	Dchr01-638_rev	TTTGGTGTTTGTGTAAGAGTAAGAGT	179	D_chr01_Startpos_in_parent=14352460 Startpos_here=193 Length=15
Dchr01-639_fwd	TCAATAGCATGCTGAATAACGAG	Dchr01-639_rev	CATGCTTGCATATTCCTTATTGT	226	D_chr01_Startpos_in_parent=14355240 Startpos_here=165 Length=72
Dchr01-640_fwd	TTGCAGAGATGCAGTATGGG	Dchr01-640_rev	ACAGATGTCACGGCAAAGTG	226	D_chr01_Startpos_in_parent=14358437 Startpos_here=193 Length=15
Dchr01-641_fwd	TTGCAGAGATGCAGTATGGG	Dchr01-641_rev	ACAGATGTCACGGCAAAGTG	226	D_chr01_Startpos_in_parent=14358453 Startpos_here=179 Length=44
Dchr01-642_fwd	GCAAATTGGTCCCTCTCAAA	Dchr01-642_rev	TGTAAACATCAAAGGCTAAATTTGTT	199	D_chr01_Startpos_in_parent=14377455 Startpos_here=192 Length=17
Dchr01-643_fwd	AACATTAACAAGCAAATGCCTC	Dchr01-643_rev	TTTCTAAACGAGTCGGGCCT	201	D_chr01_Startpos_in_parent=14381601 Startpos_here=190 Length=21
Dchr01-644_fwd	CGTATCCAGTTCCACCGACT	Dchr01-644_rev	CCAGATCTAAGAAATTAAATCCAAA	229	D_chr01_Startpos_in_parent=14389514 Startpos_here=193 Length=15
Dchr01-645_fwd	CTTTGCACACCTAATTCGCA	Dchr01-645_rev	ATGGGTGCTTGTAGATTCGG	174	D_chr01_Startpos_in_parent=14405537 Startpos_here=179 Length=43
Dchr01-646_fwd	CAAATTGAAATATTAGCCAAACCA	Dchr01-646_rev	GAGGAGAGGGATAAGTGGGC	208	D_chr01_Startpos_in_parent=14405 Startpos_here=191 Length=20
Dchr01-647_fwd	CGGGCTCGGGCTTATTT	Dchr01-647_rev	TCCATGGGTTTATTAGAAGCTTATTT	241	D_chr01_Startpos_in_parent=14410082 Startpos_here=190 Length=22
Dchr01-648_fwd	GGGCCTTAGAGTCGGGC	Dchr01-648_rev	TCCATGGGTTTATTAGAAGCTTATTT	163	D_chr01_Startpos_in_parent=14410130 Startpos_here=193 Length=15
Dchr01-649_fwd	TGTTTGCTTGTTGAATTTGAGG	Dchr01-649_rev	TTGAAGAGTTAGTATTTGGTACATTGG	226	D_chr01_Startpos_in_parent=14421092 Startpos_here=192 Length=18
Dchr01-650_fwd	CCAATGTACCAAATACTAACTCTTCAA	Dchr01-650_rev	GCTTAATTTATGGGTAGCACCA	127	D_chr01_Startpos_in_parent=14421308 Startpos_here=190 Length=21
Dchr01-651_fwd	TGCTTTCCTAAATCCAACGG	Dchr01-651_rev	GCCCGATTTGAAGAACAAGT	247	D_chr01_Startpos_in_parent=14426909 Startpos_here=193 Length=15
Dchr01-652_fwd	AAATCCAAATCCAATAGGCG	Dchr01-652_rev	TTTGCCTTTATCTTGAAGTGGA	135	D_chr01_Startpos_in_parent=14429009 Startpos_here=191 Length=20
Dchr01-653_fwd	GGCTCATTTGGAAGGTGAAA	Dchr01-653_rev	GCTAGGACAATATCGCAGGC	215	D_chr01_Startpos_in_parent=14437396 Startpos_here=192 Length=18
Dchr01-654_fwd	AGTGCTATGGTCATTTCAACTTT	Dchr01-654_rev	AAATGGTGGGTGTGTTTGAA	205	D_chr01_Startpos_in_parent=14439749 Startpos_here=193 Length=15
Dchr01-655_fwd	AAATACTGCAAACACTGCACAAA	Dchr01-655_rev	AGTCGGGAGAGAGAGCCACT	220	D_chr01_Startpos_in_parent=14440610 Startpos_here=190 Length=21
Dchr01-656_fwd	AATTGGGTATGGAGGTGGGT	Dchr01-656_rev	TTCATTGCAGTTCATCGAGC	200	D_chr01_Startpos_in_parent=14442893 Startpos_here=193 Length=15
Dchr01-657_fwd	TGCTCTCCTTATCTTAACATATTTCG	Dchr01-657_rev	CGAATCAAATTTCCCAGAAGA	223	D_chr01_Startpos_in_parent=14450582 Startpos_here=193 Length=15
Dchr01-658_fwd	TGATCAATGTTTCGCACCTC	Dchr01-658_rev	AACTGTTACGCCTCAAACCC	200	D_chr01_Startpos_in_parent=14454839 Startpos_here=177 Length=47
Dchr01-659_fwd	AAGTGAGTCGTGAGCAATGG	Dchr01-659_rev	GCCCGGGCTTATGAATTT	219	D_chr01_Startpos_in_parent=14481370 Startpos_here=193 Length=15
Dchr01-660_fwd	GCTGCAAGAAGCAAACAATG	Dchr01-660_rev	GACAAAGCCATTCCCAAAGA	192	D_chr01_Startpos_in_parent=14485509 Startpos_here=193 Length=16
Dchr01-661_fwd	GCTGCAAGAAGCAAACAACA	Dchr01-661_rev	GACAAAGCCATTCCCAAAGA	195	D_chr01_Startpos_in_parent=14493298 Startpos_here=193 Length=16
Dchr01-662_fwd	GCTGCAAGAAGCAAACAACA	Dchr01-662_rev	GACAAAGCCATTCCCAAAGA	195	D_chr01_Startpos_in_parent=14493314 Startpos_here=183 Length=36
Dchr01-663_fwd	AAGAGATGAAATTGGAGAAGACAAA	Dchr01-663_rev	CCCATCTTTAACAGACCTCTTCAT	190	D_chr01_Startpos_in_parent=14500139 Startpos_here=192 Length=18
Dchr01-664_fwd	GCACTCCTAGTGAGACTTTACCG	Dchr01-664_rev	GGAAAGCTTAGAGAGTTCAACTATGA	243	D_chr01_Startpos_in_parent=14506771 Startpos_here=192 Length=17
Dchr01-665_fwd	GACGGTGAAGGAAGATGATGA	Dchr01-665_rev	GGATGATGATAGATTTCGCTTTG	181	D_chr01_Startpos_in_parent=14528257 Startpos_here=191 Length=19
Dchr01-666_fwd	CCTTTGTACCTTTACGAAACCG	Dchr01-666_rev	GCCCATGAGCACCTCTAATC	248	D_chr01_Startpos_in_parent=14528670 Startpos_here=191 Length=20
Dchr01-667_fwd	AGACCCATCCATATTCAACCT	Dchr01-667_rev	GCCCGGGCTTATGAATTT	250	D_chr01_Startpos_in_parent=14528830 Startpos_here=193 Length=15
Dchr01-668_fwd	AGACCCATCCATATTCAACCT	Dchr01-668_rev	GCCCGGGCTTATGAATTT	250	D_chr01_Startpos_in_parent=14528865 Startpos_here=193 Length=15
Dchr01-669_fwd	ATAGGTTGAGGGCTTGTCCA	Dchr01-669_rev	TGAAAGAGTGTCGCCTCACA	137	D_chr01_Startpos_in_parent=14530334 Startpos_here=192 Length=18
Dchr01-670_fwd	AAGCTGATTCACCCTTCAAGA	Dchr01-670_rev	CCAGACAAATTTCAAGTTCCG	247	D_chr01_Startpos_in_parent=14533608 Startpos_here=190 Length=22
Dchr01-671_fwd	TATTTCATGGAGGGAGACGC	Dchr01-671_rev	CGAAATTAGCAACCACCACG	192	D_chr01_Startpos_in_parent=1455217 Startpos_here=193 Length=15
Dchr01-672_fwd	TGAGATTTCTTTGTTTGTCAATTTGT	Dchr01-672_rev	ATGCAAGGAATTTAATCGCC	221	D_chr01_Startpos_in_parent=14554167 Startpos_here=188 Length=26
Dchr01-673_fwd	CTTTCAGGTAACGTGGAGGG	Dchr01-673_rev	CGTTGGAAGGCACTCACATA	209	D_chr01_Startpos_in_parent=14561733 Startpos_here=191 Length=20
Dchr01-674_fwd	CAGAGACTGTGGTGGATGGA	Dchr01-674_rev	GGAAAGTTGGATTCGGCAA	203	D_chr01_Startpos_in_parent=14562805 Startpos_here=192 Length=18
Dchr01-675_fwd	TCCGATCATCACTTGATTGC	Dchr01-675_rev	TGTGGTGGCGTTTAGGTAGA	226	D_chr01_Startpos_in_parent=1456556 Startpos_here=193 Length=16
Dchr01-676_fwd	TGCCTTGTCTTCTTCACCAG	Dchr01-676_rev	ATGAGCAGATTTGAGGGCAT	170	D_chr01_Startpos_in_parent=14580797 Startpos_here=192 Length=18
Dchr01-677_fwd	CACAGTGGATATGGTGCCAA	Dchr01-677_rev	TTGTGAAATTGATCTGTAAACGG	200	D_chr01_Startpos_in_parent=14581054 Startpos_here=193 Length=16
Dchr01-678_fwd	AATCGGGAAATTCATGGGA	Dchr01-678_rev	ATGTGGCCAGAGCGAGAG	205	D_chr01_Startpos_in_parent=14609792 Startpos_here=193 Length=15
Dchr01-679_fwd	TCGCACATTGTGTTTCCATT	Dchr01-679_rev	TCGATCAGATCCTCACTAAAGTTG	213	D_chr01_Startpos_in_parent=14620606 Startpos_here=193 Length=15
Dchr01-680_fwd	ACATCTCCAACACTGGGTCC	Dchr01-680_rev	GCAAATTGCAATGGCTTTCT	221	D_chr01_Startpos_in_parent=14624318 Startpos_here=186 Length=29
Dchr01-681_fwd	ATAAACATGCCCACCCAACT	Dchr01-681_rev	CCGGGCTTAGGCTTACTCTT	218	D_chr01_Startpos_in_parent=14626598 Startpos_here=190 Length=22
Dchr01-682_fwd	CCGAAATATGGGCCTGAAAT	Dchr01-682_rev	AAATGGTCTGGGCTCGG	220	D_chr01_Startpos_in_parent=14626677 Startpos_here=191 Length=20
Dchr01-683_fwd	AAAGAGTAAGCCTAAGCCCG	Dchr01-683_rev	ATATGGGAGGGTTCGGGTAA	246	D_chr01_Startpos_in_parent=14626760 Startpos_here=188 Length=26
Dchr01-684_fwd	TTGCCTAAGCCCATATTTCG	Dchr01-684_rev	TTTATTTATCCCTTCCTATCTCTAACG	130	D_chr01_Startpos_in_parent=14626922 Startpos_here=193 Length=15
Dchr01-685_fwd	AACCCTATGTTTGGATTGCG	Dchr01-685_rev	GCTTCTCGCCTATTTCATCG	232	D_chr01_Startpos_in_parent=14627531 Startpos_here=192 Length=18
Dchr01-686_fwd	GGTTGGTTTGGCAATGAAAT	Dchr01-686_rev	CTCAACATTCGCATACACCAA	214	D_chr01_Startpos_in_parent=14634505 Startpos_here=193 Length=15
Dchr01-687_fwd	TCTTCATGAATTCCTGTTAGTTTCA	Dchr01-687_rev	ACAACCAAGGCTTGAATGGA	204	D_chr01_Startpos_in_parent=14636377 Startpos_here=188 Length=26
Dchr01-688_fwd	TTTGGACTGAAATCCCGAAG	Dchr01-688_rev	TGCCTCACAGATGTAACATTGAA	240	D_chr01_Startpos_in_parent=14642963 Startpos_here=193 Length=15
Dchr01-689_fwd	CCAAATAAGTTGAATGATTGCG	Dchr01-689_rev	TTTAGGTAAACTATATGAGGATCAAGC	237	D_chr01_Startpos_in_parent=14653261 Startpos_here=193 Length=15
Dchr01-690_fwd	TGGTTGAAGGGTCGTAAAGG	Dchr01-690_rev	GCCACTGCAAATCTGTCCTA	148	D_chr01_Startpos_in_parent=14656154 Startpos_here=193 Length=15
Dchr01-691_fwd	GCATTAAAGGTATTCTCCATCAAA	Dchr01-691_rev	TTTGGGACTTGGAATTAGCA	250	D_chr01_Startpos_in_parent=14659601 Startpos_here=178 Length=45
Dchr01-692_fwd	AACATTGTTAATTACGTTTCACGA	Dchr01-692_rev	TTCTGTGAAACAAACACAGAAGA	161	D_chr01_Startpos_in_parent=14669720 Startpos_here=189 Length=24
Dchr01-693_fwd	AAGGCCCTTCAATCCCTTAG	Dchr01-693_rev	AGAGGTGGAAGGTGCTTGTG	232	D_chr01_Startpos_in_parent=14680488 Startpos_here=193 Length=15
Dchr01-694_fwd	CTTTGATGTCGAGCCGATTT	Dchr01-694_rev	GACTTGGCATGAGGAACGAT	233	D_chr01_Startpos_in_parent=14682060 Startpos_here=193 Length=15
Dchr01-695_fwd	TCCTTTATTTATTTAATTTCAGCCTTT	Dchr01-695_rev	AAGACACGACTTGGAAATGTCA	238	D_chr01_Startpos_in_parent=14683367 Startpos_here=191 Length=20
Dchr01-696_fwd	TGGCTCATATTTGTACACATTGTTAT	Dchr01-696_rev	AAGACACGACTTGGAAATGTCA	140	D_chr01_Startpos_in_parent=14683477 Startpos_here=180 Length=41
Dchr01-697_fwd	ACTGTCACCAAATTGGACCC	Dchr01-697_rev	CCACAAGCAACATCATGCAA	139	D_chr01_Startpos_in_parent=14699568 Startpos_here=192 Length=17
Dchr01-698_fwd	GCGACATAGGCTCCGTCTAC	Dchr01-698_rev	CGGTCCTAGCTCTCCCTTCT	180	D_chr01_Startpos_in_parent=14700717 Startpos_here=192 Length=17
Dchr01-699_fwd	TGGTCTAATTACCATCAAAGTCCC	Dchr01-699_rev	CAGGATCACAAATCCAACGA	228	D_chr01_Startpos_in_parent=14740872 Startpos_here=191 Length=20
Dchr01-700_fwd	TGAATCTTGATTTCTGGACCATT	Dchr01-700_rev	CATTGGGCTTTAAGCTCTGC	215	D_chr01_Startpos_in_parent=14742208 Startpos_here=181 Length=39
Dchr01-701_fwd	GGGCTCGGGCTTACTCTTT	Dchr01-701_rev	AGGCTTGAGTAATGATTAAATTGC	184	D_chr01_Startpos_in_parent=14757307 Startpos_here=190 Length=22
Dchr01-702_fwd	TCAAGCATGTTCATCAATAGCA	Dchr01-702_rev	CCCATTATCGTCATCTTCCA	226	D_chr01_Startpos_in_parent=14757789 Startpos_here=193 Length=16
Dchr01-703_fwd	GGATTTACGGGCATTGTGTT	Dchr01-703_rev	GCTCATGTGGAACGAGACAA	224	D_chr01_Startpos_in_parent=14767139 Startpos_here=184 Length=34
Dchr01-704_fwd	CCGTCTCGAGAGAAAGGAAA	Dchr01-704_rev	ATACAAATTGAGCCATGAGACA	223	D_chr01_Startpos_in_parent=14774857 Startpos_here=146 Length=110
Dchr01-705_fwd	CCCTTCTCCCTCTCTGTTCA	Dchr01-705_rev	CACATATTTCGTCAGCACAGG	214	D_chr01_Startpos_in_parent=14775448 Startpos_here=192 Length=18
Dchr01-706_fwd	TGACTAGATCGGGCATTTGA	Dchr01-706_rev	GGAAGTTTCAGAAATCACTCCC	229	D_chr01_Startpos_in_parent=14784794 Startpos_here=193 Length=16
Dchr01-707_fwd	GAGTGATTTCTGAAACTTCCCA	Dchr01-707_rev	TACCCAAACGTCAACAACGA	202	D_chr01_Startpos_in_parent=14784915 Startpos_here=193 Length=15
Dchr01-708_fwd	TCTAAATATTCTAGGCCATCATACAA	Dchr01-708_rev	GACCAAATTGCATGAAATGAA	235	D_chr01_Startpos_in_parent=14789332 Startpos_here=190 Length=22
Dchr01-709_fwd	GGGAGTTGGGATTTATCAGGA	Dchr01-709_rev	GAGCAATGATTGACTGCGAA	175	D_chr01_Startpos_in_parent=14792357 Startpos_here=187 Length=27
Dchr01-710_fwd	TCCCTCTCGTTGGTTTACAA	Dchr01-710_rev	TCAAATGACAATGACACCGAA	178	D_chr01_Startpos_in_parent=14805668 Startpos_here=193 Length=15
Dchr01-711_fwd	AAGTCCCTGCACTCTTCACTAA	Dchr01-711_rev	CCCAGTTCCAACTATTTAACGC	216	D_chr01_Startpos_in_parent=1480578 Startpos_here=193 Length=15
Dchr01-712_fwd	AAATGTGTTCTTGTCAGTTCAACAA	Dchr01-712_rev	TTCTTCCATAATATTCAAATCCAAA	145	D_chr01_Startpos_in_parent=14806661 Startpos_here=190 Length=22
Dchr01-713_fwd	CATGGGAAAGGCAGTAGAGC	Dchr01-713_rev	CCCGGCCCGAATATAATAAA	199	D_chr01_Startpos_in_parent=1481925 Startpos_here=187 Length=28
Dchr01-714_fwd	TGATTGAGATGGTTGCAAGTTT	Dchr01-714_rev	GGCATGAGATTTATGCATTGG	193	D_chr01_Startpos_in_parent=14824342 Startpos_here=193 Length=15
Dchr01-715_fwd	ACGTTGGAGGGTTTGTTGTC	Dchr01-715_rev	AAATGACGGCCTTACTGGTG	204	D_chr01_Startpos_in_parent=14825495 Startpos_here=190 Length=21
Dchr01-716_fwd	GGGTGAATAAACGGTGAGGA	Dchr01-716_rev	GCTGACGTTGCCTAACTTGTC	192	D_chr01_Startpos_in_parent=14826205 Startpos_here=184 Length=33
Dchr01-717_fwd	AAATTCAGCCCGTATCCTTC	Dchr01-717_rev	CCCGAAATATGGGCTTGAG	244	D_chr01_Startpos_in_parent=1483751 Startpos_here=191 Length=20
Dchr01-718_fwd	CATTGCAGGTTCCTTTCGAT	Dchr01-718_rev	AGCATGAAATTGCAGGTGAA	192	D_chr01_Startpos_in_parent=14837993 Startpos_here=192 Length=18
Dchr01-719_fwd	GCGGAAATTCTTTAGCTTGTTT	Dchr01-719_rev	GGACTCGGATTGGTCTCTCA	173	D_chr01_Startpos_in_parent=14847761 Startpos_here=190 Length=22
Dchr01-720_fwd	GCTAAGAATAAACTAACGTGTGGGA	Dchr01-720_rev	AGCTTGCCCTTTGGTCCTAT	242	D_chr01_Startpos_in_parent=14849673 Startpos_here=191 Length=19
Dchr01-721_fwd	CTGGTTCATGTGGGAAACCT	Dchr01-721_rev	CACGCGTGCATATAAGATCC	156	D_chr01_Startpos_in_parent=14855008 Startpos_here=192 Length=18
Dchr01-722_fwd	TTAATTGCCCTCTCTCGGAA	Dchr01-722_rev	TTTGTCCTTGATTGCTTCCC	190	D_chr01_Startpos_in_parent=14856941 Startpos_here=190 Length=22
Dchr01-723_fwd	AACAACGGACATGTTCACGA	Dchr01-723_rev	TTTGTTTAAGTTTGTTTATTGTTCCA	209	D_chr01_Startpos_in_parent=1487018 Startpos_here=192 Length=17
Dchr01-724_fwd	GGACATGACAATCGCATCAA	Dchr01-724_rev	AATTGTTTGGCATTCCAATTT	165	D_chr01_Startpos_in_parent=14956049 Startpos_here=193 Length=15
Dchr01-725_fwd	GCAACAAACACTTGTTAGTATCATAAA	Dchr01-725_rev	TGATGCCCGTTTGATTCAT	249	D_chr01_Startpos_in_parent=14957970 Startpos_here=193 Length=15
Dchr01-726_fwd	TCGACTTTCACTTCGTTAATTTGA	Dchr01-726_rev	TTTCACACGAGTCATTGAACTT	225	D_chr01_Startpos_in_parent=1496602 Startpos_here=192 Length=17
Dchr01-727_fwd	CCACCTTAGGTCACAAAGCG	Dchr01-727_rev	TGGTTCTGATCGAAAGGGAT	228	D_chr01_Startpos_in_parent=14966298 Startpos_here=189 Length=23
Dchr01-728_fwd	TCGACTTTCACTTCGTTAATTTGA	Dchr01-728_rev	TTTCACACGAGTCATTGAACTT	225	D_chr01_Startpos_in_parent=1496636 Startpos_here=191 Length=20
Dchr01-729_fwd	AAATGCAAGTTATGTAAATTTAAGGAT	Dchr01-729_rev	TCGCAATTTATGCTTTAAGTTCTG	218	D_chr01_Startpos_in_parent=15013155 Startpos_here=193 Length=16
Dchr01-730_fwd	ACGTCGGAGGTAAGACGAAC	Dchr01-730_rev	TTTATTTGTATCGGGCCAGC	240	D_chr01_Startpos_in_parent=15014118 Startpos_here=192 Length=18
Dchr01-731_fwd	CTTCGTCGGGTTCTGGAATA	Dchr01-731_rev	TCGGGTCCTGTGCCTTATAC	182	D_chr01_Startpos_in_parent=15015036 Startpos_here=193 Length=15
Dchr01-732_fwd	GCGTGTCCAGGAAGTGAGTT	Dchr01-732_rev	GCCTAGATGTAAATAGGATAAATAGCA	240	D_chr01_Startpos_in_parent=15015521 Startpos_here=189 Length=23
Dchr01-733_fwd	TGCTATTTATCCTATTTACATCTAGGC	Dchr01-733_rev	AAAGGATGAAATTAGGGCTATCCT	219	D_chr01_Startpos_in_parent=15015729 Startpos_here=180 Length=41
Dchr01-734_fwd	TGACCATGCACCTAACTCCA	Dchr01-734_rev	TGGTCAATTCTTGGACTTGC	226	D_chr01_Startpos_in_parent=15025059 Startpos_here=183 Length=35
Dchr01-735_fwd	CTATGTTTGGCCTTGGCATT	Dchr01-735_rev	GCACAACAGATGCCACATTT	194	D_chr01_Startpos_in_parent=15030419 Startpos_here=187 Length=27
Dchr01-736_fwd	GCCAAGGAAATTATCAACCC	Dchr01-736_rev	CAGACCCAGATGTTCCTGGT	225	D_chr01_Startpos_in_parent=15030663 Startpos_here=182 Length=38
Dchr01-737_fwd	TTGGTAAGCAACCTTCTTCCTC	Dchr01-737_rev	GGTCCAGTTCCTTCATGTCC	200	D_chr01_Startpos_in_parent=15032688 Startpos_here=192 Length=17
Dchr01-738_fwd	CAGAAAGAAAGGTGGGACACA	Dchr01-738_rev	TTTGTTCAAGTGAGGAACTTTATTT	228	D_chr01_Startpos_in_parent=15035455 Startpos_here=193 Length=15
Dchr01-739_fwd	CTTCTCTCGCGACACTCCTC	Dchr01-739_rev	CAAGAAATCGGCCTTTATAGCA	238	D_chr01_Startpos_in_parent=15036710 Startpos_here=189 Length=24
Dchr01-740_fwd	TTGGGAGCAATTGGTATTGT	Dchr01-740_rev	CAATGCCCAAAGCTTGTAAA	208	D_chr01_Startpos_in_parent=1504909 Startpos_here=193 Length=15
Dchr01-741_fwd	ACAGAAACAGTAGCAGCGCA	Dchr01-741_rev	GTGGCGCGACATGAGTAGAC	231	D_chr01_Startpos_in_parent=15050300 Startpos_here=191 Length=19
Dchr01-742_fwd	TTACCCGAACCTTCCCATTT	Dchr01-742_rev	TTTACACAAGCGTGTGCCTC	208	D_chr01_Startpos_in_parent=15083158 Startpos_here=193 Length=15
Dchr01-743_fwd	GTGCAATTGGCTTCTTTCAA	Dchr01-743_rev	CCAATCGGCTTCCATCTCTA	165	D_chr01_Startpos_in_parent=15104767 Startpos_here=191 Length=19
Dchr01-744_fwd	TGGGAATTAGTGGGTGATGA	Dchr01-744_rev	AATGGTCGAAAGTCACCAAA	237	D_chr01_Startpos_in_parent=15121154 Startpos_here=186 Length=29
Dchr01-745_fwd	AATTTGTCCGAAACTGGGTG	Dchr01-745_rev	CACCATCTTCCCTCCTCTCA	186	D_chr01_Startpos_in_parent=15141798 Startpos_here=185 Length=31
Dchr01-746_fwd	GGTGTCATCCGAGTCATCAA	Dchr01-746_rev	GACTTTCCAAACATTTGTACCGA	179	D_chr01_Startpos_in_parent=15142807 Startpos_here=193 Length=16
Dchr01-747_fwd	TGATTCAACTTCTGGTGTTGGT	Dchr01-747_rev	ACTGACAAACCCAAGATCCG	188	D_chr01_Startpos_in_parent=15144048 Startpos_here=193 Length=16
Dchr01-748_fwd	GAGCGAACGATGACAAGTGA	Dchr01-748_rev	ATGTTGCAAAGGTAGTCCGC	214	D_chr01_Startpos_in_parent=15152042 Startpos_here=193 Length=15
Dchr01-749_fwd	TTTCAACAAGTGGATGATATTAGTGA	Dchr01-749_rev	CCTAGCCTTGTCTTTCTCCG	212	D_chr01_Startpos_in_parent=15166150 Startpos_here=191 Length=19
Dchr01-750_fwd	TGAGGCTACTGGTGGGCTAC	Dchr01-750_rev	AGGAGAGAAGAGGAGACGCC	249	D_chr01_Startpos_in_parent=15191952 Startpos_here=192 Length=17
Dchr01-751_fwd	CCAGGAAGGCTACAACAATGA	Dchr01-751_rev	ACCTCCTGAATGGCTTGATG	127	D_chr01_Startpos_in_parent=1520002 Startpos_here=188 Length=25
Dchr01-752_fwd	TGACAATGAAGTGGAAGCCA	Dchr01-752_rev	TTGGCTGTCTTGTTGCCTTT	181	D_chr01_Startpos_in_parent=1520343 Startpos_here=193 Length=15
Dchr01-753_fwd	CCTGCTAGACCTGCTGGATT	Dchr01-753_rev	AAGAGCAAAGTCGAAGGGAA	250	D_chr01_Startpos_in_parent=15207242 Startpos_here=191 Length=20
Dchr01-754_fwd	AAAGAATGCAAAGGCACGG	Dchr01-754_rev	CTACTCCAGCAGCCTCCCTA	248	D_chr01_Startpos_in_parent=15207649 Startpos_here=193 Length=15
Dchr01-755_fwd	GATCTCCTCTCGGTCTCACCT	Dchr01-755_rev	TCATTTGAGCATGAAGTTGATTG	210	D_chr01_Startpos_in_parent=15209802 Startpos_here=193 Length=16
Dchr01-756_fwd	ACCAAATGGTGGTGGATGAA	Dchr01-756_rev	TTCATTTCTCACCCACGAAA	185	D_chr01_Startpos_in_parent=15210556 Startpos_here=193 Length=16
Dchr01-757_fwd	TTGGGTAAGGACAATGAGCC	Dchr01-757_rev	TTTCCCACTCCAACTAATTTCTA	235	D_chr01_Startpos_in_parent=1521263 Startpos_here=190 Length=21
Dchr01-758_fwd	CTTGTCGAAATTGTGGTCCC	Dchr01-758_rev	TTTAATTCCGTTAAAGTCATAACAACT	238	D_chr01_Startpos_in_parent=15217688 Startpos_here=189 Length=23
Dchr01-759_fwd	AGCTAGCACCCTATGCACATT	Dchr01-759_rev	GAAATCCATCCCTCCTAGCC	244	D_chr01_Startpos_in_parent=15224694 Startpos_here=189 Length=24
Dchr01-760_fwd	TTGAGCTAAACGCCTCAATG	Dchr01-760_rev	AACAGCTTGATGCCAAGGTT	165	D_chr01_Startpos_in_parent=15227479 Startpos_here=192 Length=18
Dchr01-761_fwd	GGAGAGGTTTGACAATGGGA	Dchr01-761_rev	TTCAGGCTCAGCTTTGAACA	209	D_chr01_Startpos_in_parent=15228676 Startpos_here=192 Length=18
Dchr01-762_fwd	AGGCCGCAGTGACTCCTT	Dchr01-762_rev	TTTGCCCAAACCCATATTTC	206	D_chr01_Startpos_in_parent=15231741 Startpos_here=193 Length=16
Dchr01-763_fwd	AGGCCTGAAATATGGGTTTG	Dchr01-763_rev	AAATAATAAGCCCGAGCCC	250	D_chr01_Startpos_in_parent=15231871 Startpos_here=186 Length=30
Dchr01-764_fwd	AGGCCTGAAATATGGGTTTG	Dchr01-764_rev	AAATAATAAGCCCGAGCCC	250	D_chr01_Startpos_in_parent=15231918 Startpos_here=188 Length=25
Dchr01-765_fwd	CGACCCGGCCTGAATATAA	Dchr01-765_rev	AGCCTGGCCCGAAATATG	208	D_chr01_Startpos_in_parent=15232016 Startpos_here=190 Length=21
Dchr01-766_fwd	TCAACAACCTTTCTCTCTCCCT	Dchr01-766_rev	TGCGGCCATTAAATGAGAGT	226	D_chr01_Startpos_in_parent=15250908 Startpos_here=193 Length=16
Dchr01-767_fwd	CCCTAAACCCTAATCCTAACCC	Dchr01-767_rev	GTCCACGTCAGCACAATGTC	231	D_chr01_Startpos_in_parent=15267143 Startpos_here=185 Length=32
Dchr01-768_fwd	GCCGCAAACACCACATATAA	Dchr01-768_rev	TGATTAGCTAAGTACATTGGTCGAT	202	D_chr01_Startpos_in_parent=15271864 Startpos_here=192 Length=17
Dchr01-769_fwd	AAGCCTGCTAGGCATAAAGC	Dchr01-769_rev	TGTTTCAATCTCTGTGAGCTGAAT	225	D_chr01_Startpos_in_parent=15272345 Startpos_here=183 Length=35
Dchr01-770_fwd	TCAACCTCAAGCTCCCACTT	Dchr01-770_rev	CGCTTGGAGGTGAAGAGAAA	167	D_chr01_Startpos_in_parent=15295369 Startpos_here=193 Length=16
Dchr01-771_fwd	TGACGGAGGTCCTTCATTTC	Dchr01-771_rev	CAACTCTTGGGTCACCACCT	198	D_chr01_Startpos_in_parent=15295439 Startpos_here=185 Length=31
Dchr01-772_fwd	TGACGGAGGTCCTTCATTTC	Dchr01-772_rev	CAACTCTTGGGTCACCACCT	198	D_chr01_Startpos_in_parent=15295482 Startpos_here=192 Length=17
Dchr01-773_fwd	GCATTTCATCATTGGCATCA	Dchr01-773_rev	TTAGATATACATATGGACAAACGCA	239	D_chr01_Startpos_in_parent=15299320 Startpos_here=191 Length=20
Dchr01-774_fwd	TTTGAAGCTGCAATTTGTGC	Dchr01-774_rev	TGAAACTTGCCCTTGTTCACT	133	D_chr01_Startpos_in_parent=15300656 Startpos_here=191 Length=20
Dchr01-775_fwd	AGTGAACAAGGGCAAGTTTCA	Dchr01-775_rev	TGTTGAGGCAGTGAATCCAA	244	D_chr01_Startpos_in_parent=15300823 Startpos_here=188 Length=25
Dchr01-776_fwd	TTGGATATGACAGCCGTTGA	Dchr01-776_rev	TTGATCCTTTGAAGCAAACTTCT	152	D_chr01_Startpos_in_parent=1530773 Startpos_here=191 Length=20
Dchr01-777_fwd	ACTCTTCCAATCCGACCAAA	Dchr01-777_rev	TTTCTCAACTGGGATTCTTGC	164	D_chr01_Startpos_in_parent=1531206 Startpos_here=193 Length=16
Dchr01-778_fwd	GAGATATCCCTTGTATTGCTTACGA	Dchr01-778_rev	CATCAATAAATTTGTAAACCACCC	203	D_chr01_Startpos_in_parent=15327009 Startpos_here=193 Length=16
Dchr01-779_fwd	AAACTCCGAGCTATTCGTCG	Dchr01-779_rev	TGGAAGTTAGGCTAGTCCCG	194	D_chr01_Startpos_in_parent=15328981 Startpos_here=193 Length=16
Dchr01-780_fwd	CGAACATTGCTTGACGTTGT	Dchr01-780_rev	CGTGACCGATTGATCACACT	185	D_chr01_Startpos_in_parent=15337150 Startpos_here=192 Length=18
Dchr01-781_fwd	TTTGGCACTATAAATTCAACACTTT	Dchr01-781_rev	AAGCCTATGATTTCCATCAATAAT	148	D_chr01_Startpos_in_parent=1535472 Startpos_here=193 Length=15
Dchr01-782_fwd	TTGTAGTTGCCAGTTGCCTG	Dchr01-782_rev	CGCGTCTGATAACGCTGTAG	243	D_chr01_Startpos_in_parent=15369586 Startpos_here=185 Length=31
Dchr01-783_fwd	CGCGCTTGTTGAAGGTTAAG	Dchr01-783_rev	AGAAAGGCTTCCGTTTGGAT	144	D_chr01_Startpos_in_parent=15376491 Startpos_here=192 Length=18
Dchr01-784_fwd	CATGTTTCCTGGTATTGGATATGA	Dchr01-784_rev	CCTTAGCAGAACAGCAGTTGG	179	D_chr01_Startpos_in_parent=15376995 Startpos_here=193 Length=15
Dchr01-785_fwd	GGTTGCTCACGACACTCAAA	Dchr01-785_rev	TGCTGGAAGGAAATAATCAAATC	249	D_chr01_Startpos_in_parent=1538149 Startpos_here=184 Length=34
Dchr01-786_fwd	GGTTGCTCACGACACTCAAA	Dchr01-786_rev	TGCTGGAAGGAAATAATCAAATC	249	D_chr01_Startpos_in_parent=1538201 Startpos_here=193 Length=15
Dchr01-787_fwd	AAACAGATTCGCAATTCACACT	Dchr01-787_rev	TTGCATTTCCTCTTCTCTTCTTC	212	D_chr01_Startpos_in_parent=15383523 Startpos_here=191 Length=19
Dchr01-788_fwd	TTCCTTCCAGCATGGTCTGT	Dchr01-788_rev	ACACCGAAGTTTGAGCAGAA	202	D_chr01_Startpos_in_parent=1538385 Startpos_here=193 Length=15
Dchr01-789_fwd	AATTAATTACCGGCACCAGC	Dchr01-789_rev	CTTTCTTAGCAAGCAACAAATACA	173	D_chr01_Startpos_in_parent=15386580 Startpos_here=193 Length=16
Dchr01-790_fwd	GAACCCACGTCCTCCTACAC	Dchr01-790_rev	TTCTCCTTCTCCATGCCTTT	168	D_chr01_Startpos_in_parent=15388382 Startpos_here=190 Length=22
Dchr01-791_fwd	TAATCCAACCAAGAGCGAGG	Dchr01-791_rev	GGTGGCGGTGAGATTCAATA	174	D_chr01_Startpos_in_parent=15390441 Startpos_here=190 Length=21
Dchr01-792_fwd	AACAAGATGGCAAATGATGC	Dchr01-792_rev	CAGGTACTTTCACCATCGGA	182	D_chr01_Startpos_in_parent=1539345 Startpos_here=193 Length=16
Dchr01-793_fwd	CGTCTCCTTCTTTCTTTCCCT	Dchr01-793_rev	TGCATATAGGATGAAAGTTGAATTA	250	D_chr01_Startpos_in_parent=15397802 Startpos_here=187 Length=28
Dchr01-794_fwd	GTTGACAGCTGCCCACTTCT	Dchr01-794_rev	CCCTCAAAGAACTTGTTGCC	191	D_chr01_Startpos_in_parent=15405197 Startpos_here=193 Length=16
Dchr01-795_fwd	GTTGACAGCTGCCCACTTCT	Dchr01-795_rev	CCCTCAAAGAACTTGTTGCC	191	D_chr01_Startpos_in_parent=15405247 Startpos_here=193 Length=15
Dchr01-796_fwd	CGGATAAACCCAAAGCAAGA	Dchr01-796_rev	TGTTTCCTTCTTCCATCCCA	248	D_chr01_Startpos_in_parent=15412547 Startpos_here=189 Length=24
Dchr01-797_fwd	CGAAACAACACCATCAATCA	Dchr01-797_rev	AATCACTATTATGTGGCGTGAAA	228	D_chr01_Startpos_in_parent=15421265 Startpos_here=188 Length=25
Dchr01-798_fwd	TGGACAATAATTGGGTGACA	Dchr01-798_rev	CATTCTCTTTGGCTCTCCTATTTC	185	D_chr01_Startpos_in_parent=15422095 Startpos_here=182 Length=38
Dchr01-799_fwd	TTCAACCAATCAATCTGGTCTT	Dchr01-799_rev	ACGAAGGGAGGAGTTGGTTT	191	D_chr01_Startpos_in_parent=15424658 Startpos_here=192 Length=18
Dchr01-800_fwd	CGTAGGTAGGTGGGCGATTA	Dchr01-800_rev	AATTGTGGTTATAAACTTGGGAAA	233	D_chr01_Startpos_in_parent=1543356 Startpos_here=193 Length=15
Dchr01-801_fwd	AATTTGTGGGTTGACATGGG	Dchr01-801_rev	TCCTGGGAACTTACCTGGTG	232	D_chr01_Startpos_in_parent=15437706 Startpos_here=193 Length=16
Dchr01-802_fwd	TGGGTCAGGCCTCAAATAAG	Dchr01-802_rev	GGTGCAACTTAACAAGTAAATGTCTC	227	D_chr01_Startpos_in_parent=15457145 Startpos_here=192 Length=18
Dchr01-803_fwd	GGCCAGGATTTAGATCTGTTT	Dchr01-803_rev	AACCCTTTAACGAGTTTCATCA	238	D_chr01_Startpos_in_parent=15463492 Startpos_here=191 Length=20
Dchr01-804_fwd	GGAGGGAGGGAATTCTCGAT	Dchr01-804_rev	TCTTAAATTGGCGGGAGTTC	181	D_chr01_Startpos_in_parent=15480801 Startpos_here=192 Length=18
Dchr01-805_fwd	GAGCCGTGCGATTAGGTG	Dchr01-805_rev	CCTGGTTGGTTGGTGAGAGT	151	D_chr01_Startpos_in_parent=15481036 Startpos_here=193 Length=16
Dchr01-806_fwd	ACGGTCATCGCTTAGCTTTA	Dchr01-806_rev	GCCTGCAACTGAGATTATCG	250	D_chr01_Startpos_in_parent=15483537 Startpos_here=190 Length=22
Dchr01-807_fwd	CATGATGAATGTATGTGTGAATATGA	Dchr01-807_rev	CATGGATTCGAGTCCTCCTC	237	D_chr01_Startpos_in_parent=15490809 Startpos_here=192 Length=17
Dchr01-808_fwd	CCCTTCTTACGTGACATTTGG	Dchr01-808_rev	TGTTCGCTAGATTCATTGGAA	144	D_chr01_Startpos_in_parent=1551491 Startpos_here=193 Length=15
Dchr01-809_fwd	AAGGGTAGGCGGTAGTGGAT	Dchr01-809_rev	CGATTCCGATTCCACTGTTT	177	D_chr01_Startpos_in_parent=15516916 Startpos_here=190 Length=22
Dchr01-810_fwd	GATGTGTCGGGAATTGAAGC	Dchr01-810_rev	CGTTCGGTATACCCATATGACTC	250	D_chr01_Startpos_in_parent=15519378 Startpos_here=188 Length=25
Dchr01-811_fwd	TCGATAATGTCACAAGCACCA	Dchr01-811_rev	TCATCTCCATCTCCACATCAA	177	D_chr01_Startpos_in_parent=15520503 Startpos_here=191 Length=19
Dchr01-812_fwd	TCTTGAGTTACTTTCCCATGAACA	Dchr01-812_rev	AAATCAAGTAAGAGGAAGGCAA	215	D_chr01_Startpos_in_parent=15552179 Startpos_here=183 Length=36
Dchr01-813_fwd	GAGACTGCGACAGTGATCCA	Dchr01-813_rev	CTCGTACAGAGCCAACAGCA	202	D_chr01_Startpos_in_parent=1556661 Startpos_here=188 Length=25
Dchr01-814_fwd	TTGGCAACCTGTTCAACAAA	Dchr01-814_rev	TTCATCACCAGCTCACCAAC	177	D_chr01_Startpos_in_parent=15581654 Startpos_here=192 Length=17
Dchr01-815_fwd	GGTTGCCTAGTCAGTTTGGC	Dchr01-815_rev	AATTCAACAATTTGTCAAACCA	234	D_chr01_Startpos_in_parent=15588321 Startpos_here=184 Length=33
Dchr01-816_fwd	AGTAACCGGACGGAGTGTTG	Dchr01-816_rev	GATTTCACGGCGACAAGTCT	164	D_chr01_Startpos_in_parent=1560968 Startpos_here=187 Length=27
Dchr01-817_fwd	GACTTGTCGCCGTGAAATCT	Dchr01-817_rev	TATTTACCAGGCCTGATCCC	187	D_chr01_Startpos_in_parent=1561102 Startpos_here=193 Length=16
Dchr01-818_fwd	TGGAAATCAATGAACGAAAGG	Dchr01-818_rev	TTCACATGGAACCCAAACCT	189	D_chr01_Startpos_in_parent=15611812 Startpos_here=193 Length=16
Dchr01-819_fwd	GCAAGGGAGGATGAAACAAA	Dchr01-819_rev	CAGTTAGACTCCCAATTTGACG	239	D_chr01_Startpos_in_parent=15616550 Startpos_here=191 Length=19
Dchr01-820_fwd	GCAAGGGAGGATGAAACAAA	Dchr01-820_rev	CAGTTAGACTCCCAATTTGACG	239	D_chr01_Startpos_in_parent=15616569 Startpos_here=191 Length=19
Dchr01-821_fwd	GCAAGGGAGGATGAAACAAA	Dchr01-821_rev	CAGTTAGACTCCCAATTTGACG	239	D_chr01_Startpos_in_parent=15616588 Startpos_here=191 Length=20
Dchr01-822_fwd	CATTTGCCTTTGTCCTTGCT	Dchr01-822_rev	AGAGGCTTTGACCTGTGATTT	142	D_chr01_Startpos_in_parent=15632267 Startpos_here=189 Length=23
Dchr01-823_fwd	CAGTCCCTCTAAGCCACCAC	Dchr01-823_rev	TGAAACCCTAACCCGATGAG	203	D_chr01_Startpos_in_parent=15635280 Startpos_here=192 Length=18
Dchr01-824_fwd	TGGTTGGCAACACCCTTT	Dchr01-824_rev	TTTGCACTTATGTTGGTGGC	241	D_chr01_Startpos_in_parent=15638826 Startpos_here=192 Length=17
Dchr01-825_fwd	AACTAGCTGACGTGGCCAAT	Dchr01-825_rev	GCCGTTGGAGACTTTGAGAG	140	D_chr01_Startpos_in_parent=15639959 Startpos_here=193 Length=15
Dchr01-826_fwd	TCAAGATGGTTCTTGAGCAAA	Dchr01-826_rev	CACTAACTGTGGAATCTTTATACTTCA	185	D_chr01_Startpos_in_parent=15661231 Startpos_here=192 Length=17
Dchr01-827_fwd	TTTCGTGGCTAGGATCTCAA	Dchr01-827_rev	TGGCATACACGTTTGTTTCC	135	D_chr01_Startpos_in_parent=15693635 Startpos_here=193 Length=16
Dchr01-828_fwd	TTTCGTGGCTAGGATCTCAA	Dchr01-828_rev	TGCATGATGGCATACACGTT	142	D_chr01_Startpos_in_parent=15693698 Startpos_here=190 Length=21
Dchr01-829_fwd	GTTCCTAGCCAAGCCTGTTG	Dchr01-829_rev	AGGCGAGAGATGAGGTTTCA	223	D_chr01_Startpos_in_parent=15720513 Startpos_here=191 Length=19
Dchr01-830_fwd	TGCCATAATTGGACTGCAAA	Dchr01-830_rev	GGTATCGGGATAATAGATATGCTCA	138	D_chr01_Startpos_in_parent=15720834 Startpos_here=192 Length=18
Dchr01-831_fwd	AATGCTTGGCCTAGAGGCTT	Dchr01-831_rev	CAATTTGCATTTGTTGACGG	227	D_chr01_Startpos_in_parent=15722770 Startpos_here=193 Length=15
Dchr01-832_fwd	TGGATGCTAAATTGGGAAGG	Dchr01-832_rev	TTCACCTTGGCCTCTCCTTT	178	D_chr01_Startpos_in_parent=15736758 Startpos_here=192 Length=17
Dchr01-833_fwd	TTCACGAATCGCTAACAGCA	Dchr01-833_rev	CGTGAAACTTGAATCGTGGTT	198	D_chr01_Startpos_in_parent=1574548 Startpos_here=189 Length=23
Dchr01-834_fwd	GGGAGAATTCAGAACCAAAGAA	Dchr01-834_rev	TGTTCTCTCCATCACTCCGA	135	D_chr01_Startpos_in_parent=15758451 Startpos_here=193 Length=15
Dchr01-835_fwd	CACTCGAACCTACGTCGTCC	Dchr01-835_rev	TGCCATTATTGCAGTTCACG	142	D_chr01_Startpos_in_parent=1576512 Startpos_here=191 Length=20
Dchr01-836_fwd	TCGAGAAACTTGTATGGGCA	Dchr01-836_rev	AGCAATCCATCCATTCCAAA	202	D_chr01_Startpos_in_parent=1577988 Startpos_here=191 Length=19
Dchr01-837_fwd	AACCTCCATCAAGCATAAACAAA	Dchr01-837_rev	CAACACCAAATTCTTTGCCA	165	D_chr01_Startpos_in_parent=1578252 Startpos_here=191 Length=19
Dchr01-838_fwd	CCTTTCCATTCGATTCAGTTT	Dchr01-838_rev	AGTGTTATCATTCGAGCCGC	209	D_chr01_Startpos_in_parent=15814679 Startpos_here=192 Length=18
Dchr01-839_fwd	AGGGTTATCACGCCAACATC	Dchr01-839_rev	AAATAAACATAATTAGGGCGGG	232	D_chr01_Startpos_in_parent=15815596 Startpos_here=193 Length=15
Dchr01-840_fwd	AACGTGAAATATCCAATTAACGAA	Dchr01-840_rev	AAAGTGAAGTGTGGGAATCATAG	179	D_chr01_Startpos_in_parent=15815870 Startpos_here=191 Length=20
Dchr01-841_fwd	TTTGTGTCGTTGCTGGG	Dchr01-841_rev	GCTTGTCTTTGGGCTTCTTG	200	D_chr01_Startpos_in_parent=15825648 Startpos_here=191 Length=20
Dchr01-842_fwd	CTTCAAGGAGCAATAACGGC	Dchr01-842_rev	TCCATAAATTCGTAAGTGATCTCAA	233	D_chr01_Startpos_in_parent=15828638 Startpos_here=192 Length=17
Dchr01-843_fwd	TGGACGTTTAAAGGAGTGGG	Dchr01-843_rev	TTAAGCTTATGCCTGGGAGC	136	D_chr01_Startpos_in_parent=15831219 Startpos_here=189 Length=23
Dchr01-844_fwd	TTAGGGTGAGTTTGGATGGG	Dchr01-844_rev	TCAAGTCGATTAAGGGTGGG	166	D_chr01_Startpos_in_parent=15833114 Startpos_here=193 Length=16
Dchr01-845_fwd	CACCGTCCATTCACACTTTG	Dchr01-845_rev	TCCAGTCACATTTGTTGGTCA	236	D_chr01_Startpos_in_parent=15835007 Startpos_here=192 Length=17
Dchr01-846_fwd	AGACCTCTGCTGGCTGTTGT	Dchr01-846_rev	ACCATGCCCTCTTCAGTGAT	248	D_chr01_Startpos_in_parent=15837698 Startpos_here=190 Length=22
Dchr01-847_fwd	AGTGTTAGACCACCACCTAACTAAA	Dchr01-847_rev	TCAAAGAAGAAATGTGTACTAGTTGAA	248	D_chr01_Startpos_in_parent=15841097 Startpos_here=187 Length=27
Dchr01-848_fwd	CAAATCGAGGACTTTATCACGA	Dchr01-848_rev	TCACCTAGAGTCGTTAATCCCAA	240	D_chr01_Startpos_in_parent=15844509 Startpos_here=192 Length=18
Dchr01-849_fwd	AATGGACTAAGGGTGGGTTTG	Dchr01-849_rev	GTGCGTTTACCTGCGGTTAG	141	D_chr01_Startpos_in_parent=15865218 Startpos_here=193 Length=16
Dchr01-850_fwd	TCTGTTTCAACAATCTTTGTAAGAAGT	Dchr01-850_rev	CAACTTACACGCCGTACATGA	238	D_chr01_Startpos_in_parent=1588550 Startpos_here=193 Length=16
Dchr01-851_fwd	AAGGCCTTTCTTTCCCGAT	Dchr01-851_rev	AAATTGCGTCGTATTGACCC	211	D_chr01_Startpos_in_parent=15887855 Startpos_here=190 Length=21
Dchr01-852_fwd	AAACCTTACCACTCAACCAATACTT	Dchr01-852_rev	CCGAAGAGACCAAACTAAAGAAA	132	D_chr01_Startpos_in_parent=15889905 Startpos_here=193 Length=15
Dchr01-853_fwd	CAACACCCAAGCATATGACG	Dchr01-853_rev	GAGGAACGTCCTTCTTTCCC	217	D_chr01_Startpos_in_parent=1589296 Startpos_here=192 Length=17
Dchr01-854_fwd	AACCATCCAGACAAAGGTGG	Dchr01-854_rev	CACCCATTCCTTCCTTGAGA	232	D_chr01_Startpos_in_parent=15893231 Startpos_here=193 Length=15
Dchr01-855_fwd	TTTGCATGCATTTCTATTCCA	Dchr01-855_rev	CCGGTCTCACAGGTATTTCG	233	D_chr01_Startpos_in_parent=15895410 Startpos_here=193 Length=15
Dchr01-856_fwd	TGAACACGACAATATTAAAGGAGAA	Dchr01-856_rev	GAAAGAGATGGAGTTGGGCA	157	D_chr01_Startpos_in_parent=15910077 Startpos_here=178 Length=45
Dchr01-857_fwd	TTCACCTTTACCTTGTGCCC	Dchr01-857_rev	CCTCCACTTGAGGGTTGAGA	216	D_chr01_Startpos_in_parent=15910193 Startpos_here=192 Length=17
Dchr01-858_fwd	AGGCTCCGTACAAAGGGTTT	Dchr01-858_rev	TTGAGACTCATTTGGGAGCA	185	D_chr01_Startpos_in_parent=15915872 Startpos_here=193 Length=16
Dchr01-859_fwd	GTCGGGCCTCTGGTAAGATA	Dchr01-859_rev	CAACATAATAGTGAAATGGTAGCAAA	163	D_chr01_Startpos_in_parent=15917397 Startpos_here=187 Length=28
Dchr01-860_fwd	TTTAATTTCAGTTTGTTCGGAAA	Dchr01-860_rev	GACCCATCTCGCCCATATTA	128	D_chr01_Startpos_in_parent=15917679 Startpos_here=190 Length=22
Dchr01-861_fwd	GGCTTTCTTGTCTTCTCTTGGA	Dchr01-861_rev	TTGCTGAAATGCTCAACTCAA	240	D_chr01_Startpos_in_parent=15926239 Startpos_here=192 Length=17
Dchr01-862_fwd	TGGTTGTCTTGGTTCATTTCA	Dchr01-862_rev	TTTGAGTTTGGACAACCATTTG	160	D_chr01_Startpos_in_parent=15927894 Startpos_here=193 Length=16
Dchr01-863_fwd	ATCACGAGGCGTTCGGTA	Dchr01-863_rev	TGATAGCAATGTAATCGTGGC	238	D_chr01_Startpos_in_parent=15930975 Startpos_here=193 Length=16
Dchr01-864_fwd	AAATTTGCAAGTCCATCCTTT	Dchr01-864_rev	AGGGAGTGTCCTAATGCCCT	214	D_chr01_Startpos_in_parent=15933437 Startpos_here=192 Length=18
Dchr01-865_fwd	AGCAAACAACAGGGCAAATC	Dchr01-865_rev	TTGACACTTAACCCTGAGTTCG	139	D_chr01_Startpos_in_parent=15934141 Startpos_here=193 Length=16
Dchr01-866_fwd	GCTGACCATGGAGGATTGAT	Dchr01-866_rev	GGGAGGGAAGGACTAGTTAGC	248	D_chr01_Startpos_in_parent=15952122 Startpos_here=189 Length=23
Dchr01-867_fwd	GGCCTCAGTTCTACTTTAGGATTT	Dchr01-867_rev	TCCCACCATGTTGGAGATTT	206	D_chr01_Startpos_in_parent=1596168 Startpos_here=191 Length=19
Dchr01-868_fwd	TTGGAAGCTTTCGCTTTCTT	Dchr01-868_rev	TGGCTATACCAAATTGGAGCA	245	D_chr01_Startpos_in_parent=15966862 Startpos_here=192 Length=18
Dchr01-869_fwd	CTCCAACCCAAATTAATCCA	Dchr01-869_rev	AAAGGCTGTACGCAACCAAT	202	D_chr01_Startpos_in_parent=1597522 Startpos_here=193 Length=15
Dchr01-870_fwd	GCATAGACATGACAAGGGCA	Dchr01-870_rev	TCCTTCTTCAACATCAATGATTC	162	D_chr01_Startpos_in_parent=15976980 Startpos_here=187 Length=28
Dchr01-871_fwd	ATCAACTCATTTCTGGCGCT	Dchr01-871_rev	CCCACCATTACAATCTTCCC	188	D_chr01_Startpos_in_parent=15978089 Startpos_here=191 Length=19
Dchr01-872_fwd	TGGATTTCAGAATGTGGGTTT	Dchr01-872_rev	GGCTCTCATTCAAGTTCGGA	224	D_chr01_Startpos_in_parent=15980008 Startpos_here=192 Length=18
Dchr01-873_fwd	GAGAGAAAGCTCGACATCGC	Dchr01-873_rev	AAACTTGAGGAACACATCGTCA	139	D_chr01_Startpos_in_parent=15980540 Startpos_here=193 Length=16
Dchr01-874_fwd	CAGGTCGGGTTCAAAGTGTT	Dchr01-874_rev	ATTCACCACAACCTCGCAAT	185	D_chr01_Startpos_in_parent=15992485 Startpos_here=193 Length=16
Dchr01-875_fwd	GCCGCCATTAATAAAGGGTT	Dchr01-875_rev	GGTGGGTCATCATCCAATTC	230	D_chr01_Startpos_in_parent=15994138 Startpos_here=193 Length=15
Dchr01-876_fwd	TGGGATTGTGGGTAATTTGAA	Dchr01-876_rev	AGTGGGAACATGGGCATAGA	141	D_chr01_Startpos_in_parent=15996009 Startpos_here=179 Length=43
Dchr01-877_fwd	AACCATGCAAGCTTCAAACC	Dchr01-877_rev	CCCACAATCAAGTGACTTTCC	147	D_chr01_Startpos_in_parent=15997838 Startpos_here=192 Length=18
Dchr01-878_fwd	TGCTCACCGGACTATGAATG	Dchr01-878_rev	AAAGAAATTCGAGGAGGATGA	240	D_chr01_Startpos_in_parent=16008288 Startpos_here=193 Length=15
Dchr01-879_fwd	TGCCTCTGTTAAGCAAACCC	Dchr01-879_rev	TGACACCGCAACCAAGATTA	169	D_chr01_Startpos_in_parent=16011693 Startpos_here=192 Length=18
Dchr01-880_fwd	TGCCTCTGTTAAGCAAACCC	Dchr01-880_rev	TGACACCGCAACCAAGATTA	169	D_chr01_Startpos_in_parent=16011735 Startpos_here=193 Length=16
Dchr01-881_fwd	GCATGCAGGGTCGAATAGTT	Dchr01-881_rev	GATTTAAGCTCTGAACATGACAGG	180	D_chr01_Startpos_in_parent=16016363 Startpos_here=189 Length=23
Dchr01-882_fwd	TGTATGAAGCACGGCCATTA	Dchr01-882_rev	GGATCGATTTGGTCATTTGG	203	D_chr01_Startpos_in_parent=16017830 Startpos_here=193 Length=15
Dchr01-883_fwd	GTCAGATGTAAGGAGGGCCA	Dchr01-883_rev	ATGTTGGCGACGAGAAAGAA	223	D_chr01_Startpos_in_parent=16018364 Startpos_here=191 Length=19
Dchr01-884_fwd	TGTAGAGAAATCATGCAAACTGG	Dchr01-884_rev	CAATCGAGCTAAGATTCAACCA	233	D_chr01_Startpos_in_parent=1603997 Startpos_here=185 Length=32
Dchr01-885_fwd	TTGATGTCTTTGTCTAAATTTGGTG	Dchr01-885_rev	GCAATTTCATAGATTAATTGTTGTTT	200	D_chr01_Startpos_in_parent=1605741 Startpos_here=189 Length=23
Dchr01-886_fwd	GCGCATAGCTGGCATATGTA	Dchr01-886_rev	TCAGGCCGACTCTTTCTGAT	235	D_chr01_Startpos_in_parent=16063047 Startpos_here=184 Length=34
Dchr01-887_fwd	GAGTGGGTGAGGCTTCCATA	Dchr01-887_rev	TACTTCATCTCACCCGTCCC	234	D_chr01_Startpos_in_parent=160642 Startpos_here=189 Length=23
Dchr01-888_fwd	TTAGAATCGAAACGACATCGG	Dchr01-888_rev	TGTTCTAGCTCGTGGAGAAGC	242	D_chr01_Startpos_in_parent=1610611 Startpos_here=193 Length=16
Dchr01-889_fwd	TTTGGGTACATGACTGATTGATTT	Dchr01-889_rev	AACCCTTAAACCAGAATCCCT	249	D_chr01_Startpos_in_parent=16106290 Startpos_here=193 Length=16
Dchr01-890_fwd	CTGCCATCAAGAGCTAAGGG	Dchr01-890_rev	TTTACCATCATGAAATTAACAGTTG	232	D_chr01_Startpos_in_parent=16123594 Startpos_here=193 Length=15
Dchr01-891_fwd	TGATTAACGAATCCGATCCT	Dchr01-891_rev	TCTCAAGTTTATCGCCGCTT	144	D_chr01_Startpos_in_parent=1614823 Startpos_here=189 Length=23
Dchr01-892_fwd	TGATTAACGAATCCGATCCT	Dchr01-892_rev	TCTCAAGTTTATCGCCGCTT	144	D_chr01_Startpos_in_parent=1614878 Startpos_here=193 Length=16
Dchr01-893_fwd	TGCCAATAAGGGCTCAGTAG	Dchr01-893_rev	CCCTTAGCTGCAAGAGAACAA	250	D_chr01_Startpos_in_parent=16149440 Startpos_here=192 Length=17
Dchr01-894_fwd	ATTCGGACTTGGGTGTGAGT	Dchr01-894_rev	TACACCCAACGCCCATATTT	201	D_chr01_Startpos_in_parent=16157749 Startpos_here=163 Length=76
Dchr01-895_fwd	AGACAACAACGGCACACAAA	Dchr01-895_rev	TGTGTGTTATAGCATGCTCTTGG	142	D_chr01_Startpos_in_parent=16158531 Startpos_here=191 Length=20
Dchr01-896_fwd	GCCCGAAATATGGGCCTAA	Dchr01-896_rev	GGCCTCGGCACCACTTT	226	D_chr01_Startpos_in_parent=16174830 Startpos_here=193 Length=16
Dchr01-897_fwd	AACTGTGTTTGAAAGGGCAAA	Dchr01-897_rev	AAGTTTGTCCCGAAACATGG	161	D_chr01_Startpos_in_parent=16180429 Startpos_here=182 Length=37
Dchr01-898_fwd	AGCTAACGGAGACCGGAGAT	Dchr01-898_rev	CCCTAAATCAAACCCTCCATC	213	D_chr01_Startpos_in_parent=16180682 Startpos_here=193 Length=15
Dchr01-899_fwd	GGACCACACATCCTCCAAAT	Dchr01-899_rev	TGTGGTCCATATACGTGGGT	202	D_chr01_Startpos_in_parent=16204644 Startpos_here=193 Length=15
Dchr01-900_fwd	GCCATCTTTCATGGAGGTGT	Dchr01-900_rev	AAACAAATGAACCGTCTCGC	231	D_chr01_Startpos_in_parent=16214998 Startpos_here=192 Length=17
Dchr01-901_fwd	GCGAGACGGTTCATTTGTTT	Dchr01-901_rev	TCGATTTAATTGACCGGAACA	154	D_chr01_Startpos_in_parent=16215156 Startpos_here=191 Length=20
Dchr01-902_fwd	TTGAATGCAATGCTTTAGCC	Dchr01-902_rev	TTCAATGGAAACATTGTCGC	132	D_chr01_Startpos_in_parent=1621590 Startpos_here=186 Length=30
Dchr01-903_fwd	GGGTGAGAGAGGGATTGTACT	Dchr01-903_rev	CCATTCAATTCAACGCAAAC	188	D_chr01_Startpos_in_parent=1622718 Startpos_here=192 Length=18
Dchr01-904_fwd	GTTAGCCATTTAACGACCCG	Dchr01-904_rev	CCTTGTGCATCGTAAGGGTT	211	D_chr01_Startpos_in_parent=16241773 Startpos_here=193 Length=15
Dchr01-905_fwd	AACTTTGGGACCTCAATAAATAAA	Dchr01-905_rev	TGAATCGAGTCGAGTGAAATG	246	D_chr01_Startpos_in_parent=16248942 Startpos_here=189 Length=23
Dchr01-906_fwd	TGGGATTTAAACTCAAACCAAT	Dchr01-906_rev	TGATCCAGTTGAGGGTGACA	204	D_chr01_Startpos_in_parent=16249611 Startpos_here=190 Length=21
Dchr01-907_fwd	CTCCGTTAGGCACGGTGA	Dchr01-907_rev	TTTCATCAACCATGTCAGCAA	238	D_chr01_Startpos_in_parent=16257503 Startpos_here=193 Length=16
Dchr01-908_fwd	CTCCGTTAGGCACGGTGA	Dchr01-908_rev	TTTCATCAACCATGTCAGCAA	238	D_chr01_Startpos_in_parent=16257565 Startpos_here=193 Length=16
Dchr01-909_fwd	GAGAGACGCAGGCCATTTAG	Dchr01-909_rev	CATAAGCTCACCATTCGAACAA	213	D_chr01_Startpos_in_parent=16275924 Startpos_here=188 Length=26
Dchr01-910_fwd	AACAGTATGCATTCAAAGAAATTGA	Dchr01-910_rev	TGCTTATGGGACCTTCAACC	224	D_chr01_Startpos_in_parent=16282738 Startpos_here=193 Length=15
Dchr01-911_fwd	AAGAATCCAAGGACTAGGCACA	Dchr01-911_rev	TGCTAATGATTGGGTTGTTGTT	179	D_chr01_Startpos_in_parent=1628338 Startpos_here=189 Length=23
Dchr01-912_fwd	TTTCAATGGATAAATATTCTCTTTCTT	Dchr01-912_rev	CACTAAGGAGCAATCAAGGATG	219	D_chr01_Startpos_in_parent=16284183 Startpos_here=190 Length=22
Dchr01-913_fwd	CCGGCTTGTTGTTTGGTAAT	Dchr01-913_rev	TGAAGTAAACTTGCTGGCACA	199	D_chr01_Startpos_in_parent=1628789 Startpos_here=193 Length=16
Dchr01-914_fwd	TGGCTATATAAGGCCATTGAAGA	Dchr01-914_rev	CACCAGGTAACCTCTGCACC	220	D_chr01_Startpos_in_parent=16290964 Startpos_here=193 Length=16
Dchr01-915_fwd	GAGGACATAGTGGCCCTTGA	Dchr01-915_rev	TCGCACGTATCTAAACGACG	171	D_chr01_Startpos_in_parent=16291195 Startpos_here=189 Length=23
Dchr01-916_fwd	TCTTCGGTATGAATCCTTCCA	Dchr01-916_rev	ATACAAACCAAGCCCACAGC	248	D_chr01_Startpos_in_parent=16298745 Startpos_here=193 Length=15
Dchr01-917_fwd	TTTGTCCCTTACGGATTTGC	Dchr01-917_rev	GCCCTTCAAATGGAAACAGA	241	D_chr01_Startpos_in_parent=16299281 Startpos_here=192 Length=17
Dchr01-918_fwd	TGGTGACACAGATTCTTCGC	Dchr01-918_rev	AAACTTGCTTGAAACAAATATGAAA	216	D_chr01_Startpos_in_parent=16300007 Startpos_here=191 Length=19
Dchr01-919_fwd	CAGCAACAGACCCTTTATGC	Dchr01-919_rev	CCTTCTGTTTGTTGAACTTCCC	220	D_chr01_Startpos_in_parent=16307580 Startpos_here=190 Length=22
Dchr01-920_fwd	ATGAAGCTTCTTCAGTCGATTT	Dchr01-920_rev	GGAGCAGTAACTCTCTTGGAGC	224	D_chr01_Startpos_in_parent=163087 Startpos_here=192 Length=17
Dchr01-921_fwd	GATCCTGCTGTTTGGAGAGG	Dchr01-921_rev	GGCCCGAAGAAGAAGAAAGA	193	D_chr01_Startpos_in_parent=16311206 Startpos_here=192 Length=18
Dchr01-922_fwd	GGCAGTCTTGTCATGCTCAG	Dchr01-922_rev	TTTAAGCTTGTTCGGGCTTT	232	D_chr01_Startpos_in_parent=16311976 Startpos_here=191 Length=20
Dchr01-923_fwd	GCCTTAGCGAATGATTAGGG	Dchr01-923_rev	CGTCAGAACGATCTCGAACA	238	D_chr01_Startpos_in_parent=16317861 Startpos_here=193 Length=16
Dchr01-924_fwd	TGTAATTTCAGGGAAATATGGG	Dchr01-924_rev	GGGTTTGGGTAATTGGGTTT	210	D_chr01_Startpos_in_parent=16321197 Startpos_here=188 Length=26
Dchr01-925_fwd	TTCAAACTGGTGCAACCAAA	Dchr01-925_rev	TCATTGGGCATTGGATTAAA	220	D_chr01_Startpos_in_parent=16340814 Startpos_here=193 Length=15
Dchr01-926_fwd	AAGCCACATCAGCTTACTAACAAA	Dchr01-926_rev	CGCACTAGAGTACCGGAAGC	207	D_chr01_Startpos_in_parent=1634872 Startpos_here=193 Length=15
Dchr01-927_fwd	GAACATCCGAGGTTGGAAGA	Dchr01-927_rev	CAAATCTCTACCCGAACCCA	177	D_chr01_Startpos_in_parent=16350032 Startpos_here=185 Length=32
Dchr01-928_fwd	ATATGATGCGGCTCCAAACT	Dchr01-928_rev	CAATCCCACAGGTCACTTCC	237	D_chr01_Startpos_in_parent=16355243 Startpos_here=189 Length=24
Dchr01-929_fwd	ACCAATATGCCATACGAGGC	Dchr01-929_rev	AAATGGTTGGTTTGTGTCACTT	218	D_chr01_Startpos_in_parent=16358762 Startpos_here=192 Length=18
Dchr01-930_fwd	AACATTGATGCCGTGTACGA	Dchr01-930_rev	TCCAAGAAATTGCAGGAAGG	242	D_chr01_Startpos_in_parent=1636117 Startpos_here=180 Length=42
Dchr01-931_fwd	TCCCAACCAAACTCCATCTC	Dchr01-931_rev	AAAGCTTGAGTTTATTGATTAGGG	240	D_chr01_Startpos_in_parent=16368172 Startpos_here=192 Length=18
Dchr01-932_fwd	GAGGTTCCTATGGGCCAGAT	Dchr01-932_rev	GCTTGTTAAGTGACACTCATCTATCTT	233	D_chr01_Startpos_in_parent=16369251 Startpos_here=192 Length=17
Dchr01-933_fwd	AACGACTCGATTCGCCTTT	Dchr01-933_rev	AGCTATTCCCAATCGCACAC	213	D_chr01_Startpos_in_parent=16381177 Startpos_here=193 Length=15
Dchr01-934_fwd	ATTCAATTTCGGCATCTCCA	Dchr01-934_rev	AAATTGTACTTTGTTCCCGAAA	201	D_chr01_Startpos_in_parent=1638126 Startpos_here=193 Length=16
Dchr01-935_fwd	TTTAGGGCGGATTTAAGTTATATTT	Dchr01-935_rev	TGCTCAAATTTGGTATTTACCCT	195	D_chr01_Startpos_in_parent=1638307 Startpos_here=192 Length=18
Dchr01-936_fwd	AGGACCACAACGAGGGAAG	Dchr01-936_rev	CAGGGACAAGTTCAGGGAAA	159	D_chr01_Startpos_in_parent=16383628 Startpos_here=193 Length=15
Dchr01-937_fwd	GCATATTTGAAACTTGAGAGACCA	Dchr01-937_rev	TGTAGGATTGAGGGCAAAGG	179	D_chr01_Startpos_in_parent=1638407 Startpos_here=192 Length=18
Dchr01-938_fwd	TCCACAAAGCCTCTCTTTCC	Dchr01-938_rev	AAGTGGTGGTTGGTCAGACA	220	D_chr01_Startpos_in_parent=16387891 Startpos_here=193 Length=15
Dchr01-939_fwd	TGATCCGGAGATTAAAGGTTG	Dchr01-939_rev	TTTGGCTTGCTAGTTCGATG	225	D_chr01_Startpos_in_parent=1640711 Startpos_here=189 Length=24
Dchr01-940_fwd	CGAAATATGGGCTTGGGTAA	Dchr01-940_rev	CCGAAATATGGGCCTGAAAT	246	D_chr01_Startpos_in_parent=16407668 Startpos_here=193 Length=15
Dchr01-941_fwd	CGAAATATGGGCTTGGGTAA	Dchr01-941_rev	CCGAAATATGGGCCTGAAAT	246	D_chr01_Startpos_in_parent=16407700 Startpos_here=191 Length=19
Dchr01-942_fwd	CACAACAGCCGAATACATGG	Dchr01-942_rev	TTGCCAATATACCAAATATTAACCC	184	D_chr01_Startpos_in_parent=16447414 Startpos_here=184 Length=34
Dchr01-943_fwd	CCCTCTAACCCTACTTGTGGA	Dchr01-943_rev	TCTTCTTGGGCTTTGTTGCT	242	D_chr01_Startpos_in_parent=16447651 Startpos_here=192 Length=17
Dchr01-944_fwd	AGGGTTTGTCGTCCCATGTA	Dchr01-944_rev	CGGAATTAGAATCGAGTTGAGAA	218	D_chr01_Startpos_in_parent=16448632 Startpos_here=193 Length=16
Dchr01-945_fwd	CATTCAACGAATCCACTATGACT	Dchr01-945_rev	AAAGCAGCCGTTCAAGATGT	244	D_chr01_Startpos_in_parent=16448789 Startpos_here=190 Length=21
Dchr01-946_fwd	TGAAGTTGAACCAGCTTCTCG	Dchr01-946_rev	AACCACCACGAAATCATCTTG	207	D_chr01_Startpos_in_parent=16456758 Startpos_here=193 Length=15
Dchr01-947_fwd	TCCCATGTCATGTATGGCTC	Dchr01-947_rev	TTCAAACCCTAACTCTTAGCCC	197	D_chr01_Startpos_in_parent=16468187 Startpos_here=192 Length=17
Dchr01-948_fwd	CCTACATGTAAGGATAAATTTCCAA	Dchr01-948_rev	TCAGCCCATCTAGCCTTTGT	216	D_chr01_Startpos_in_parent=16468434 Startpos_here=187 Length=27
Dchr01-949_fwd	CCCGACTTTCAGGTTTGGTA	Dchr01-949_rev	AACAACCGCACTCCAAATTC	190	D_chr01_Startpos_in_parent=16477504 Startpos_here=192 Length=17
Dchr01-950_fwd	GAGATTGCGAAGACGAGCTT	Dchr01-950_rev	TTTGTTGAATTCCCTGAGCC	162	D_chr01_Startpos_in_parent=1647841 Startpos_here=193 Length=15
Dchr01-951_fwd	GAGATTGGGATTCAAGACCG	Dchr01-951_rev	TGGAAACAGACTATTAAACAAATGAAA	132	D_chr01_Startpos_in_parent=16491195 Startpos_here=181 Length=40
Dchr01-952_fwd	CCACTCAACATCACATTAACTCG	Dchr01-952_rev	ACCGTTGGAATCTGGTGAGA	244	D_chr01_Startpos_in_parent=16506586 Startpos_here=190 Length=22
Dchr01-953_fwd	TTTGTTAATTTGATCACCACCG	Dchr01-953_rev	AAGAAGTGTCCATTGGCGTC	246	D_chr01_Startpos_in_parent=16509727 Startpos_here=193 Length=15
Dchr01-954_fwd	AAAGGAGAAAGACACGGCCT	Dchr01-954_rev	TCCTTCCACTGCCTTTCCTA	245	D_chr01_Startpos_in_parent=16512164 Startpos_here=191 Length=19
Dchr01-955_fwd	GGGCTGAGATTAAAGCACATCT	Dchr01-955_rev	TGTCTGTTTCAGACGAACCAA	148	D_chr01_Startpos_in_parent=16514589 Startpos_here=192 Length=18
Dchr01-956_fwd	ATCTGAGTTGCACACCACCA	Dchr01-956_rev	TACAGCAACAGGGCAAGATG	136	D_chr01_Startpos_in_parent=16515512 Startpos_here=192 Length=17
Dchr01-957_fwd	CCAGAGCATGTTACTTCCGA	Dchr01-957_rev	GCCCATGGACACCTCTAGTC	250	D_chr01_Startpos_in_parent=16522902 Startpos_here=193 Length=15
Dchr01-958_fwd	TTCCCTTTGATTTCCTGTCC	Dchr01-958_rev	CCCAACACAGATAAGCATCG	168	D_chr01_Startpos_in_parent=1654959 Startpos_here=193 Length=15
Dchr01-959_fwd	GCTCAAATCCAACTCAAACTCA	Dchr01-959_rev	TCCAAACATATGCTCCGGATA	246	D_chr01_Startpos_in_parent=1655658 Startpos_here=193 Length=15
Dchr01-960_fwd	GCAACCTTAGGGTCACCAGA	Dchr01-960_rev	CGTGCTGCTGAAGCAATATC	145	D_chr01_Startpos_in_parent=16562133 Startpos_here=193 Length=15
Dchr01-961_fwd	GAATCGGAATGTCCAACTTGT	Dchr01-961_rev	TAACATATGCCAGCCAGCAG	243	D_chr01_Startpos_in_parent=1656607 Startpos_here=193 Length=15
Dchr01-962_fwd	CTTTGGTGCCTCTTGAATCC	Dchr01-962_rev	TGAAACCATGGCAAAGTGAA	244	D_chr01_Startpos_in_parent=1656828 Startpos_here=192 Length=17
Dchr01-963_fwd	GACCCAGCTCATGAACACCT	Dchr01-963_rev	GAGGATGTGGGTTCGAGTGT	203	D_chr01_Startpos_in_parent=1658974 Startpos_here=193 Length=15
Dchr01-964_fwd	TCCTCAACCAATGTATCCGA	Dchr01-964_rev	TTTCTGGTTTCGTTTCTGCTT	173	D_chr01_Startpos_in_parent=1660253 Startpos_here=190 Length=22
Dchr01-965_fwd	CGACGTGAACTCACACAACA	Dchr01-965_rev	TTTGCCCTTGGCCAATTA	180	D_chr01_Startpos_in_parent=16605542 Startpos_here=182 Length=38
Dchr01-966_fwd	TCCGTGCATATATCACCCTG	Dchr01-966_rev	TGAGCTTGACTCGAGATATAATGAA	209	D_chr01_Startpos_in_parent=16611518 Startpos_here=193 Length=16
Dchr01-967_fwd	TCCGTGCATATATCACCCTG	Dchr01-967_rev	CAAGCTTGATCCAACATCTATTT	239	D_chr01_Startpos_in_parent=16611541 Startpos_here=183 Length=35
Dchr01-968_fwd	TGGGCTCGGCTTGATTAC	Dchr01-968_rev	TTTGGCCCACTGGTTAAA	248	D_chr01_Startpos_in_parent=16611964 Startpos_here=193 Length=15
Dchr01-969_fwd	TTCCTACTGCTGACACTCATTCA	Dchr01-969_rev	CACCCAGTACAGCAACATGC	219	D_chr01_Startpos_in_parent=1661308 Startpos_here=191 Length=19
Dchr01-970_fwd	ATTCCCACCACTTGATTTGC	Dchr01-970_rev	TGAATTGCTGTTTAAGGAACCA	189	D_chr01_Startpos_in_parent=1661738 Startpos_here=193 Length=16
Dchr01-971_fwd	GACAACTCCGATGACCAGGTA	Dchr01-971_rev	TTTCGGCTATAAATGCCGTT	249	D_chr01_Startpos_in_parent=16645596 Startpos_here=189 Length=24
Dchr01-972_fwd	CGGCGACCAGGTAAGTCTTT	Dchr01-972_rev	TTTCGGCTATAAATGCCGTT	236	D_chr01_Startpos_in_parent=16655687 Startpos_here=191 Length=19
Dchr01-973_fwd	TTTCTCCTATTTCTATTTCTGTTCAA	Dchr01-973_rev	CATGTGGTGGCAATTCCTTA	228	D_chr01_Startpos_in_parent=16657528 Startpos_here=191 Length=19
Dchr01-974_fwd	TTCAACTCGTTTATTACCATTTCTTT	Dchr01-974_rev	TAGGACCCAAATCCTTCTCG	245	D_chr01_Startpos_in_parent=16663068 Startpos_here=185 Length=31
Dchr01-975_fwd	GCCAATTGAATGTATGCACG	Dchr01-975_rev	TTTGGGATCTTTGGAGGATG	197	D_chr01_Startpos_in_parent=1668122 Startpos_here=191 Length=19
Dchr01-976_fwd	GAATGGGAAGAAACGTGGAA	Dchr01-976_rev	ACCCTTTGGTCCTGTGTTTG	248	D_chr01_Startpos_in_parent=16684031 Startpos_here=193 Length=15
Dchr01-977_fwd	TCAAACTCGTACGACGGAAA	Dchr01-977_rev	ACGAGCCTAGGGACTAAATTG	211	D_chr01_Startpos_in_parent=16690527 Startpos_here=193 Length=15
Dchr01-978_fwd	AGCAATTAATCAACGCCCAC	Dchr01-978_rev	CCGCATGTATATGTTGGTAGC	239	D_chr01_Startpos_in_parent=16695851 Startpos_here=193 Length=16
Dchr01-979_fwd	ATTCTTGGGCAAATGACAGC	Dchr01-979_rev	GTGAGAGGTGAGTGGGCAAT	211	D_chr01_Startpos_in_parent=16697027 Startpos_here=193 Length=16
Dchr01-980_fwd	GTCTTGGTGCTTGTGTGGAG	Dchr01-980_rev	AGTACGGATCTAAGCGGCAA	209	D_chr01_Startpos_in_parent=16699661 Startpos_here=190 Length=22
Dchr01-981_fwd	GGATTTAATGGAAGGCCGAT	Dchr01-981_rev	ATGCACCGTGAACTTAAGGC	191	D_chr01_Startpos_in_parent=16709469 Startpos_here=192 Length=18
Dchr01-982_fwd	TTGATCAATCCAACTCGCTTT	Dchr01-982_rev	GTCATGCTGAGTTCCGGTTT	249	D_chr01_Startpos_in_parent=16737389 Startpos_here=193 Length=15
Dchr01-983_fwd	TCTCAAACCTCAATACAGCCA	Dchr01-983_rev	TGTATTCGTGACGATTGCCT	240	D_chr01_Startpos_in_parent=1674950 Startpos_here=184 Length=34
Dchr01-984_fwd	ACATGTCAGCGGAGGTGAG	Dchr01-984_rev	TTCAGTAATGCCTCGTAACCC	200	D_chr01_Startpos_in_parent=16765795 Startpos_here=190 Length=21
Dchr01-985_fwd	GGGTTACGAGGCATTACTGAA	Dchr01-985_rev	GCCTTTGAACGAGCATGTTT	178	D_chr01_Startpos_in_parent=16765960 Startpos_here=191 Length=19
Dchr01-986_fwd	TCAAAGGTGATTTCTGGCTCT	Dchr01-986_rev	CTCTTCCTCTCCCTCAGCCT	223	D_chr01_Startpos_in_parent=16767790 Startpos_here=186 Length=30
Dchr01-987_fwd	TCAAAGGTGATTTCTTGCTCTTT	Dchr01-987_rev	ATCTCCCTCTCCCTCTCCCT	250	D_chr01_Startpos_in_parent=16778175 Startpos_here=180 Length=42
Dchr01-988_fwd	CTCTCCTCGCCGGATTCT	Dchr01-988_rev	GGACCTATGGCGCAAATATC	233	D_chr01_Startpos_in_parent=16778352 Startpos_here=191 Length=20
Dchr01-989_fwd	AAACTCAACAATGGCCGAAC	Dchr01-989_rev	TTGAATTAATGAGTGGACGGC	220	D_chr01_Startpos_in_parent=16781780 Startpos_here=181 Length=39
Dchr01-990_fwd	TCTCTTGTAGGTGTTGGGTGTTAG	Dchr01-990_rev	AGGGAGAATGTTTGACACACC	163	D_chr01_Startpos_in_parent=16785555 Startpos_here=191 Length=20
Dchr01-991_fwd	TGTCCTTGTAATAAATTTAGGTGTGAA	Dchr01-991_rev	TCTATTCGGACATCTTGTAAACATA	235	D_chr01_Startpos_in_parent=16801638 Startpos_here=186 Length=30
Dchr01-992_fwd	CAGGCTAAGCACCGATGAAT	Dchr01-992_rev	CCCAATTGCGTATATGGATACT	203	D_chr01_Startpos_in_parent=16802799 Startpos_here=191 Length=19
Dchr01-993_fwd	TTGGAGGCACTTGCTTTCTT	Dchr01-993_rev	ATCCATGGAGTTCGGAGTTG	192	D_chr01_Startpos_in_parent=16808402 Startpos_here=190 Length=21
Dchr01-994_fwd	AACATCCGATACTCCGCAAG	Dchr01-994_rev	TTCGCAATTTGATGCAGAAG	227	D_chr01_Startpos_in_parent=16830719 Startpos_here=188 Length=26
Dchr01-995_fwd	ATGGGAGGGAAGGAGATGTT	Dchr01-995_rev	CACATGTCCACACTGCACAA	185	D_chr01_Startpos_in_parent=168380 Startpos_here=191 Length=20
Dchr01-996_fwd	ATTCCGAGTGTTCAACAGGG	Dchr01-996_rev	CCATCTCACATATGGGTTGATTA	154	D_chr01_Startpos_in_parent=16839305 Startpos_here=173 Length=56
Dchr01-997_fwd	CGACAACGGTAGCAGACAAA	Dchr01-997_rev	TTTGAGCCTCAGTGTATGCAG	214	D_chr01_Startpos_in_parent=16854709 Startpos_here=193 Length=15
Dchr01-998_fwd	TTTCAGAACCAAGACACAATTTC	Dchr01-998_rev	TGATTATCAAACAAGGCCTTACA	228	D_chr01_Startpos_in_parent=16856454 Startpos_here=193 Length=16
Dchr01-999_fwd	TGGTATAGAGAATCTTCGAGTATGGA	Dchr01-999_rev	TCAGATAAGCTCACCAACCC	247	D_chr01_Startpos_in_parent=16856928 Startpos_here=190 Length=21
Dchr01-1000_fwd	AAGCAACGAAAGGGATTTGA	Dchr01-1000_rev	CACTGCAGTCCACGATGTCT	172	D_chr01_Startpos_in_parent=16857794 Startpos_here=189 Length=23
Dchr01-1001_fwd	AACCAGGGACCAAATGGTTT	Dchr01-1001_rev	CAATTAGCCCTTTCGCTCAA	174	D_chr01_Startpos_in_parent=16858147 Startpos_here=192 Length=18
Dchr01-1002_fwd	TCCTAATGTGCTGGATGTGA	Dchr01-1002_rev	GGGTTCGGAAGTCGATTACA	222	D_chr01_Startpos_in_parent=16859651 Startpos_here=190 Length=22
Dchr01-1003_fwd	CACCACTCCTCGAAGGAAAC	Dchr01-1003_rev	TGTATCATTCTCTGCGCCAA	235	D_chr01_Startpos_in_parent=16867165 Startpos_here=190 Length=22
Dchr01-1004_fwd	TGGCGCAGAGAATGATACAA	Dchr01-1004_rev	TGCTTGTTTGCTTTAATGGC	174	D_chr01_Startpos_in_parent=16867366 Startpos_here=189 Length=23
Dchr01-1005_fwd	CAGTCGAATTTCTGCCTTCC	Dchr01-1005_rev	GGTCTTGTATGAGAACTTAGAGAGCA	219	D_chr01_Startpos_in_parent=16880561 Startpos_here=184 Length=33
Dchr01-1006_fwd	TTCGATGAGGTATTTGAACTATCA	Dchr01-1006_rev	TTTAACCATGCCAACAGAACT	250	D_chr01_Startpos_in_parent=1688840 Startpos_here=193 Length=15
Dchr01-1007_fwd	AAATTCAAAGACTTTCTGAACCTTT	Dchr01-1007_rev	GGTACATGTGTTGGCAGACG	171	D_chr01_Startpos_in_parent=16917138 Startpos_here=190 Length=22
Dchr01-1008_fwd	CCCAGATAAGAGCCAAGGTC	Dchr01-1008_rev	TTGTCCTTGTTGCTCGGTAA	232	D_chr01_Startpos_in_parent=16921231 Startpos_here=193 Length=15
Dchr01-1009_fwd	ATAGCTGCCACAGGGAAGAA	Dchr01-1009_rev	CAGGCTTGTCTCATGTCCAA	247	D_chr01_Startpos_in_parent=16931135 Startpos_here=192 Length=17
Dchr01-1010_fwd	AAACAAGGTAAATAAGGATTCTTGACA	Dchr01-1010_rev	GCCACCAAATCTGTGAGGAG	248	D_chr01_Startpos_in_parent=16971342 Startpos_here=193 Length=16
Dchr01-1011_fwd	AGGGTAGGTTTGGATAGGTGA	Dchr01-1011_rev	TAAGGGTGAGTTTGGATGGG	154	D_chr01_Startpos_in_parent=1697611 Startpos_here=193 Length=16
Dchr01-1012_fwd	TGGATAGTTCTGGGCAATGT	Dchr01-1012_rev	TGGATTTAATCTTTGCTTCCAA	178	D_chr01_Startpos_in_parent=16980791 Startpos_here=191 Length=19
Dchr01-1013_fwd	ATTTCGTTGATAGGCCGCTA	Dchr01-1013_rev	CAGGAAGCAAAGCCGTAAGT	182	D_chr01_Startpos_in_parent=16990441 Startpos_here=175 Length=51
Dchr01-1014_fwd	AACAACACATGAAATATGCAAGA	Dchr01-1014_rev	TTGATTGAGTTGGTGTCACAAG	194	D_chr01_Startpos_in_parent=16998065 Startpos_here=187 Length=27
Dchr01-1015_fwd	AATTTCCAAGAATCAATTGAAATAA	Dchr01-1015_rev	AGGGCAATTTGGTCTCTTCA	213	D_chr01_Startpos_in_parent=17005860 Startpos_here=193 Length=15
Dchr01-1016_fwd	GTTTGCATTCCAGCCTTGTT	Dchr01-1016_rev	TCCAAATTGATACTTCCCTTACTCA	242	D_chr01_Startpos_in_parent=17008319 Startpos_here=192 Length=17
Dchr01-1017_fwd	AGGTGTAAATCCCATCGTGC	Dchr01-1017_rev	TGATATTATTCTCAATCAGGCCC	158	D_chr01_Startpos_in_parent=1701103 Startpos_here=193 Length=15
Dchr01-1018_fwd	CGATGGATGAATTGTGATACG	Dchr01-1018_rev	ACATAGCCATCATGTTATGATTAACT	151	D_chr01_Startpos_in_parent=1703289 Startpos_here=188 Length=26
Dchr01-1019_fwd	GAGACTTGCCTCCCATGAAA	Dchr01-1019_rev	TTGGGAATGTTCGCATGATA	193	D_chr01_Startpos_in_parent=17037834 Startpos_here=191 Length=20
Dchr01-1020_fwd	AGAAGCGGCAAGAGAGACAA	Dchr01-1020_rev	TCCCAAATCAAGTTGAACCC	240	D_chr01_Startpos_in_parent=17039057 Startpos_here=191 Length=19
Dchr01-1021_fwd	AAATCCCTTTGGACGAAAGAT	Dchr01-1021_rev	TCTGGGACTTCATCCACCTC	244	D_chr01_Startpos_in_parent=17040903 Startpos_here=193 Length=16
Dchr01-1022_fwd	GCCTCTCTTGTATCAAGTCCAA	Dchr01-1022_rev	TAGTCACCGTGAATCCGTTT	250	D_chr01_Startpos_in_parent=17044031 Startpos_here=193 Length=15
Dchr01-1023_fwd	AAACTCACGTCCTAGTTGTTGC	Dchr01-1023_rev	AGCTTGAATTGAAGGGATGC	248	D_chr01_Startpos_in_parent=1704662 Startpos_here=193 Length=16
Dchr01-1024_fwd	CAAGTCACGTGGTGGAACTTT	Dchr01-1024_rev	GTATTTGAGTCGGCATCGGT	132	D_chr01_Startpos_in_parent=17050741 Startpos_here=193 Length=15
Dchr01-1025_fwd	AATTTAGATGGCACATGGCAG	Dchr01-1025_rev	AACCAAATGCCGAACTTCAC	239	D_chr01_Startpos_in_parent=1706811 Startpos_here=193 Length=15
Dchr01-1026_fwd	CCCATCCTTTGTGATTTAGTCC	Dchr01-1026_rev	TGTTAAGCTGCAGGAACGG	242	D_chr01_Startpos_in_parent=17076385 Startpos_here=192 Length=18
Dchr01-1027_fwd	GGCCTCCCAACAAGATATGA	Dchr01-1027_rev	GGACCAATGTTAGCACTCCC	228	D_chr01_Startpos_in_parent=17094252 Startpos_here=191 Length=20
Dchr01-1028_fwd	CGAGAAAGGTTTCTTGTTTAAGTTG	Dchr01-1028_rev	TGTTAGAAATTGACACATGGGC	195	D_chr01_Startpos_in_parent=17106443 Startpos_here=193 Length=15
Dchr01-1029_fwd	TTGCCCTTATCCCTTAAGTATCTG	Dchr01-1029_rev	AAACCAGAAGAAGAAGAAATGGT	237	D_chr01_Startpos_in_parent=17106701 Startpos_here=192 Length=18
Dchr01-1030_fwd	TTGCCCTTATCCCTTAAGTATCTG	Dchr01-1030_rev	AAACCAGAAGAAGAAGAAATGGT	237	D_chr01_Startpos_in_parent=17106761 Startpos_here=189 Length=24
Dchr01-1031_fwd	GCAATCCTAAACGACGAACC	Dchr01-1031_rev	TTCCTCCCTTGTTGAACTTTG	249	D_chr01_Startpos_in_parent=17107365 Startpos_here=193 Length=15
Dchr01-1032_fwd	ATTTAGGGTGGGTTTGGATG	Dchr01-1032_rev	TAAGGGTGAGTTTGGATGGG	158	D_chr01_Startpos_in_parent=17109297 Startpos_here=193 Length=15
Dchr01-1033_fwd	TTTGAAGGGAATAGGGAGCA	Dchr01-1033_rev	CCAATCTTGTTCGCTAAAGCA	235	D_chr01_Startpos_in_parent=17117429 Startpos_here=191 Length=19
Dchr01-1034_fwd	TGTAACGTGGAATGGCTTCTT	Dchr01-1034_rev	ATGCAAATGAGGGAGACACC	219	D_chr01_Startpos_in_parent=1712444 Startpos_here=191 Length=20
Dchr01-1035_fwd	CGAACTCACGTCCTCCTACA	Dchr01-1035_rev	TCCACAAGCACATGAGAAACA	248	D_chr01_Startpos_in_parent=1713734 Startpos_here=192 Length=18
Dchr01-1036_fwd	TCGTGAAACGAGAAACTCAAA	Dchr01-1036_rev	AAACTCGTGACTAACACTTATTCTCTT	179	D_chr01_Startpos_in_parent=17152213 Startpos_here=191 Length=19
Dchr01-1037_fwd	GCATGCATGTGCTGATCC	Dchr01-1037_rev	TTTGACGAAATTGGCAACAA	232	D_chr01_Startpos_in_parent=1715366 Startpos_here=192 Length=18
Dchr01-1038_fwd	GGAAAGATCAAGGATATTTGGC	Dchr01-1038_rev	TGGTTTATGGACAAGCTCCC	235	D_chr01_Startpos_in_parent=17165897 Startpos_here=193 Length=15
Dchr01-1039_fwd	TTCAAGGTTTAATGCAAGATGC	Dchr01-1039_rev	TGTGAAGATACCTCTTCCGTTC	213	D_chr01_Startpos_in_parent=17166488 Startpos_here=193 Length=15
Dchr01-1040_fwd	TCCCGGATTCGAAATCAATA	Dchr01-1040_rev	TTCCCAATCGTCTATCCTCG	227	D_chr01_Startpos_in_parent=17178292 Startpos_here=192 Length=17
Dchr01-1041_fwd	CAACACAAGCGGAGAATCAA	Dchr01-1041_rev	TTCCCAATCGTCTATCCTCG	194	D_chr01_Startpos_in_parent=17194128 Startpos_here=191 Length=20
Dchr01-1042_fwd	TCTCCGTCTCCCAAAGCTAA	Dchr01-1042_rev	TCAATTCCGCAAATTCAAGA	186	D_chr01_Startpos_in_parent=17198634 Startpos_here=192 Length=18
Dchr01-1043_fwd	TTGGTTTGGTGATTGGAGAA	Dchr01-1043_rev	GAATGCTCGAATTCCGATGT	215	D_chr01_Startpos_in_parent=17212461 Startpos_here=193 Length=15
Dchr01-1044_fwd	CAAGGTTGGGAATGTATCACC	Dchr01-1044_rev	GGGTTGAACTCCAAGTTTCG	149	D_chr01_Startpos_in_parent=17214615 Startpos_here=183 Length=36
Dchr01-1045_fwd	TTATCGTCTCCACAGGGACTG	Dchr01-1045_rev	TTCCGTACACTCCTAAGCATGA	246	D_chr01_Startpos_in_parent=17225019 Startpos_here=192 Length=18
Dchr01-1046_fwd	CTTCTTGACGAGAACAGTTCCA	Dchr01-1046_rev	TGAAGTTTAATTGGCATTTGACAT	222	D_chr01_Startpos_in_parent=1723085 Startpos_here=192 Length=18
Dchr01-1047_fwd	ATCCAATCAGCAATCCCTTG	Dchr01-1047_rev	TCATGGAAGGTACCACGACA	230	D_chr01_Startpos_in_parent=17231815 Startpos_here=193 Length=15
Dchr01-1048_fwd	CCAATACATGAAAGGCCCAA	Dchr01-1048_rev	AGAGTTATGCTTGAATAAGTCCTGA	174	D_chr01_Startpos_in_parent=17239709 Startpos_here=192 Length=17
Dchr01-1049_fwd	AGTGGGTCATCTTCGCAATC	Dchr01-1049_rev	AAACAAGTTGGAGTGGTGGC	169	D_chr01_Startpos_in_parent=17246791 Startpos_here=192 Length=18
Dchr01-1050_fwd	CAAGTTTGAATCTCGTTGTGCT	Dchr01-1050_rev	GAGTGGAGGGTAGTTGGACG	237	D_chr01_Startpos_in_parent=17266242 Startpos_here=191 Length=20
Dchr01-1051_fwd	TGTGCTCCTCCTCCGTACTC	Dchr01-1051_rev	AGCCGAAGAATCACCTTGAA	218	D_chr01_Startpos_in_parent=17279704 Startpos_here=191 Length=19
Dchr01-1052_fwd	TGCCACGATAGAAACCCATT	Dchr01-1052_rev	GTTAAGCGATCGGAACTTGG	188	D_chr01_Startpos_in_parent=17284180 Startpos_here=190 Length=22
Dchr01-1053_fwd	CAAGAAATTCTCAAGATCACAGTCA	Dchr01-1053_rev	AAGCAATCACCACCAAGCTAA	131	D_chr01_Startpos_in_parent=17286869 Startpos_here=193 Length=16
Dchr01-1054_fwd	TTGGTGTCCCTTGGTTTCTC	Dchr01-1054_rev	GCAAACAATCATGGATCTGAAA	203	D_chr01_Startpos_in_parent=17289868 Startpos_here=193 Length=16
Dchr01-1055_fwd	TTGGTGTCCCTTGGTTTCTC	Dchr01-1055_rev	GCAAACAATCATGGATCTGAAA	203	D_chr01_Startpos_in_parent=17289884 Startpos_here=191 Length=19
Dchr01-1056_fwd	TGTGCAGTTGTGTAGCCCTC	Dchr01-1056_rev	CCACCATTACCATTATGGGC	207	D_chr01_Startpos_in_parent=17328645 Startpos_here=188 Length=26
Dchr01-1057_fwd	ATGTAGAGTTCAGCCGCAGG	Dchr01-1057_rev	TGGCCAAACCTCTTTAATGC	180	D_chr01_Startpos_in_parent=17330188 Startpos_here=193 Length=15
Dchr01-1058_fwd	AATTCGAAGGCAACAGTGGT	Dchr01-1058_rev	CATGGTGTCTGAAAGCGAAA	199	D_chr01_Startpos_in_parent=17342264 Startpos_here=193 Length=15
Dchr01-1059_fwd	ATCTTGTGAAGGCAGTTGGG	Dchr01-1059_rev	GGCTGCCATACACAAAGGTT	156	D_chr01_Startpos_in_parent=17346055 Startpos_here=193 Length=15
Dchr01-1060_fwd	GAATATTGAAAGGCAAGGAAATTG	Dchr01-1060_rev	GCGCAGCCTGTCAATCATAG	240	D_chr01_Startpos_in_parent=17350579 Startpos_here=191 Length=20
Dchr01-1061_fwd	GAAAGGAAAGAAATCAATTGAAACA	Dchr01-1061_rev	AGTGGAAACAGGAGAAGGCA	160	D_chr01_Startpos_in_parent=17352474 Startpos_here=193 Length=15
Dchr01-1062_fwd	TATGGTCAAAGGGAAAGGCA	Dchr01-1062_rev	GCAAACTTTCTCCATGTGGC	219	D_chr01_Startpos_in_parent=17354 Startpos_here=192 Length=17
Dchr01-1063_fwd	AATGCAGAAGGTTTGATGCC	Dchr01-1063_rev	CTCACGGAGTGTCCTCCAAT	161	D_chr01_Startpos_in_parent=1735708 Startpos_here=184 Length=34
Dchr01-1064_fwd	TTGCGGACAGAAGCATCTTA	Dchr01-1064_rev	GCAAATTACTGGAAGCACCC	247	D_chr01_Startpos_in_parent=17360604 Startpos_here=191 Length=20
Dchr01-1065_fwd	ATGCTGCATGAGGCTTCTCT	Dchr01-1065_rev	CAGTGCCTTCAAGCACAAAC	135	D_chr01_Startpos_in_parent=17360792 Startpos_here=193 Length=16
Dchr01-1066_fwd	GGGTCGAATCTCTGAAATTGT	Dchr01-1066_rev	AGCCGCAGCTAAGCTAACAG	213	D_chr01_Startpos_in_parent=17367087 Startpos_here=190 Length=21
Dchr01-1067_fwd	AGCACGATTTCGAGCAAACT	Dchr01-1067_rev	ATGCGTCTGATGATGAGGGT	192	D_chr01_Startpos_in_parent=17377750 Startpos_here=187 Length=27
Dchr01-1068_fwd	AAACCGAAATCCAAATCGAA	Dchr01-1068_rev	TTTAGGGTTATTTAGGGTTATTTCAA	185	D_chr01_Startpos_in_parent=17391963 Startpos_here=189 Length=24
Dchr01-1069_fwd	AACCGAAATCCAAATCGAAA	Dchr01-1069_rev	ACTTTAACAGGTAAATTGTTGCATT	250	D_chr01_Startpos_in_parent=17392005 Startpos_here=186 Length=30
Dchr01-1070_fwd	AACCGAAATCCAAATCGAAA	Dchr01-1070_rev	ACTTTAACAGGTAAATTGTTGCATT	250	D_chr01_Startpos_in_parent=17392053 Startpos_here=178 Length=46
Dchr01-1071_fwd	CATTTGGAAATGAATGTGGTTT	Dchr01-1071_rev	TTTCACCATTCGACTTGTTCAC	218	D_chr01_Startpos_in_parent=17396082 Startpos_here=174 Length=53
Dchr01-1072_fwd	CATCAGCAAGATTGAAATGACA	Dchr01-1072_rev	TGTCTCCATGTCTCCACTGC	153	D_chr01_Startpos_in_parent=1739821 Startpos_here=193 Length=15
Dchr01-1073_fwd	TCGAGTCAGCAACAAATGCT	Dchr01-1073_rev	GGTGTATTTATACTTTGTAGTTGTCGG	250	D_chr01_Startpos_in_parent=17403033 Startpos_here=190 Length=22
Dchr01-1074_fwd	ATAAACGTCGCTGGATTTGG	Dchr01-1074_rev	TGACCGATAGTGGTGTTTGAA	241	D_chr01_Startpos_in_parent=17408034 Startpos_here=188 Length=25
Dchr01-1075_fwd	CCTGGGAACTTACTTGGTGC	Dchr01-1075_rev	TCTTGGAATGTTTCCTGCAA	244	D_chr01_Startpos_in_parent=17417447 Startpos_here=193 Length=15
Dchr01-1076_fwd	TAACAACACCACGAAACGCT	Dchr01-1076_rev	TTGGTTAGTGCGGGTAATGG	246	D_chr01_Startpos_in_parent=17434912 Startpos_here=185 Length=31
Dchr01-1077_fwd	GGGTTAGGGTTAGGGTTAGGG	Dchr01-1077_rev	AAATGCATAATTTAATTGATAAACCC	220	D_chr01_Startpos_in_parent=17439891 Startpos_here=193 Length=15
Dchr01-1078_fwd	CAAGCCACCAGTAGTGCAGA	Dchr01-1078_rev	TCATGCCCACTGTTTCTGTT	166	D_chr01_Startpos_in_parent=17445644 Startpos_here=191 Length=19
Dchr01-1079_fwd	TTCATCAACTCGATCAACTCAAA	Dchr01-1079_rev	CGTTTGGATGGAAATGAACC	224	D_chr01_Startpos_in_parent=17470109 Startpos_here=192 Length=18
Dchr01-1080_fwd	CAACGGCTAATGCAGTAGGAA	Dchr01-1080_rev	ATCCGTAATTGTGCTCGGAA	155	D_chr01_Startpos_in_parent=1750021 Startpos_here=191 Length=19
Dchr01-1081_fwd	TGGCTATTGGGCTAGAATCG	Dchr01-1081_rev	CCAGCGCGATACAAATATGA	133	D_chr01_Startpos_in_parent=17504300 Startpos_here=193 Length=15
Dchr01-1082_fwd	AATGTTACCGCGCTTTGTTC	Dchr01-1082_rev	TTCTCCAAATCATCTGCTCG	249	D_chr01_Startpos_in_parent=1750582 Startpos_here=190 Length=21
Dchr01-1083_fwd	TGCAACTTTGAACCATATCCA	Dchr01-1083_rev	TTAATTAAGGCATGGGCGTC	196	D_chr01_Startpos_in_parent=17506850 Startpos_here=192 Length=17
Dchr01-1084_fwd	TCTAACTTGTGCGTTGCAGTTT	Dchr01-1084_rev	TCAACACACAGAAATGTTATTGAAA	223	D_chr01_Startpos_in_parent=17509179 Startpos_here=190 Length=22
Dchr01-1085_fwd	CACACACCTTCTATTTCAACTAATCAA	Dchr01-1085_rev	AAATTCCATCGGAAGTAAATCTAAA	232	D_chr01_Startpos_in_parent=17510478 Startpos_here=193 Length=15
Dchr01-1086_fwd	AAAGTATTACAATCGGGCGG	Dchr01-1086_rev	CCAAGCAAGTGAAGAAAGGG	165	D_chr01_Startpos_in_parent=17518553 Startpos_here=191 Length=20
Dchr01-1087_fwd	GGGCTTCCAATTCTCTCTCTC	Dchr01-1087_rev	CAAGCATGTGCACTTCCTAAT	196	D_chr01_Startpos_in_parent=1752964 Startpos_here=192 Length=17
Dchr01-1088_fwd	AGACGAGTGTTGAGCTTGGC	Dchr01-1088_rev	GGAAACGGTTATGCAATTCG	228	D_chr01_Startpos_in_parent=17532094 Startpos_here=190 Length=21
Dchr01-1089_fwd	GTGTCATTGGTGAGTCGGTG	Dchr01-1089_rev	CGACAGAGACAAGTGGTGGA	229	D_chr01_Startpos_in_parent=17533112 Startpos_here=186 Length=29
Dchr01-1090_fwd	GCCACCATTAACACAATTAGAGC	Dchr01-1090_rev	TTCCACTTTGGGTTGTTTCA	162	D_chr01_Startpos_in_parent=17537555 Startpos_here=193 Length=15
Dchr01-1091_fwd	GCCACCATTAACACAATTAGAGC	Dchr01-1091_rev	AACTAAACTAACTCCCAACTTGTGC	240	D_chr01_Startpos_in_parent=17537597 Startpos_here=193 Length=15
Dchr01-1092_fwd	CTGACGTGAGTGCCACAACT	Dchr01-1092_rev	CACACCTAACTCCAGTGGCA	223	D_chr01_Startpos_in_parent=1754423 Startpos_here=192 Length=17
Dchr01-1093_fwd	ATCCATTCTTGCTTTGGCTG	Dchr01-1093_rev	TCTCTCCTCCATCTTCTTCCC	239	D_chr01_Startpos_in_parent=17546762 Startpos_here=192 Length=17
Dchr01-1094_fwd	ATCCATTCTTGCTTTGGCTG	Dchr01-1094_rev	TCTCTCCTCCATCTTCTTCCC	239	D_chr01_Startpos_in_parent=17546784 Startpos_here=192 Length=18
Dchr01-1095_fwd	CTTGTTGGGCCTTAGACGAG	Dchr01-1095_rev	CAACAACAACAACAACAACAACA	244	D_chr01_Startpos_in_parent=17572784 Startpos_here=192 Length=17
Dchr01-1096_fwd	GCAATTTGGGCTTGTACACC	Dchr01-1096_rev	CAACAACAACAACAACAACAACA	172	D_chr01_Startpos_in_parent=17572801 Startpos_here=193 Length=16
Dchr01-1097_fwd	TGTTGTTGTTGTTGTTGTTGTTG	Dchr01-1097_rev	TGGGAAATGTATGTGTGTTCTAAA	240	D_chr01_Startpos_in_parent=17583609 Startpos_here=186 Length=30
Dchr01-1098_fwd	TGCATAGAGGGATTTCTGGC	Dchr01-1098_rev	TCTTCCCTCCCTCAGTTTGA	245	D_chr01_Startpos_in_parent=17586233 Startpos_here=190 Length=21
Dchr01-1099_fwd	CCACTGGAGCAAGAGGTTGT	Dchr01-1099_rev	TTGATGGTCAATCTAATAGGTCATGT	172	D_chr01_Startpos_in_parent=17595973 Startpos_here=193 Length=15
Dchr01-1100_fwd	GGACAAATTTATGCTTTGATCCC	Dchr01-1100_rev	TGCCAATAGGGAATTTGACTG	211	D_chr01_Startpos_in_parent=17596396 Startpos_here=191 Length=19
Dchr01-1101_fwd	GGTGGAAGTGAAATTCTGGG	Dchr01-1101_rev	TAATGCCGATCAACCAACAA	245	D_chr01_Startpos_in_parent=17611384 Startpos_here=191 Length=20
Dchr01-1102_fwd	CCATCTGCATCAGCCTATGA	Dchr01-1102_rev	AGAGATGTTCAAGGGCATGG	246	D_chr01_Startpos_in_parent=17624540 Startpos_here=192 Length=17
Dchr01-1103_fwd	CCATGGGTCACTCGAGAAAT	Dchr01-1103_rev	ACCCTTCTGGGCAGGTTAGT	220	D_chr01_Startpos_in_parent=17625198 Startpos_here=190 Length=22
Dchr01-1104_fwd	GCGACAGCTCAGCAAAGAGT	Dchr01-1104_rev	CGATGACACTTAGGGTGGGT	211	D_chr01_Startpos_in_parent=17628529 Startpos_here=193 Length=15
Dchr01-1105_fwd	GCCTATAGAGCCAGCCATTG	Dchr01-1105_rev	CTTCTCGTGCCATAGGTGGT	208	D_chr01_Startpos_in_parent=17637554 Startpos_here=190 Length=21
Dchr01-1106_fwd	TGGCTGAGATTGTGAACCAA	Dchr01-1106_rev	ATGGCTTGTTTCCCTTTCAA	125	D_chr01_Startpos_in_parent=176414 Startpos_here=192 Length=17
Dchr01-1107_fwd	TGGATTTCACCGAAACATCA	Dchr01-1107_rev	ATAAATGTACCGCCCATCCA	221	D_chr01_Startpos_in_parent=17645231 Startpos_here=193 Length=15
Dchr01-1108_fwd	ATGGAGAAAGGATGGTTGGA	Dchr01-1108_rev	AAGCCATATTTCGGGCCTAT	231	D_chr01_Startpos_in_parent=17646081 Startpos_here=190 Length=22
Dchr01-1109_fwd	CGACCTCGGGCTTAGGAT	Dchr01-1109_rev	GCTTAGAGGTGATCATGGGC	141	D_chr01_Startpos_in_parent=17648782 Startpos_here=193 Length=16
Dchr01-1110_fwd	AATAGACGCCAAAGCCTTCA	Dchr01-1110_rev	AATCAAACATGGATTTCGTTG	188	D_chr01_Startpos_in_parent=17649028 Startpos_here=189 Length=23
Dchr01-1111_fwd	TGTCTTACCACCAAGATACCTGC	Dchr01-1111_rev	ATCAAACTCCGTGACCCAAG	167	D_chr01_Startpos_in_parent=17671003 Startpos_here=193 Length=15
Dchr01-1112_fwd	CGACCCATCACGGATAACTT	Dchr01-1112_rev	TGCATTCGCTTGTGAACTTT	232	D_chr01_Startpos_in_parent=1769053 Startpos_here=188 Length=26
Dchr01-1113_fwd	CACCAAATTGGACAGCATTT	Dchr01-1113_rev	TGTTTGGTTAATGATAGGTTGATTG	172	D_chr01_Startpos_in_parent=17693317 Startpos_here=193 Length=15
Dchr01-1114_fwd	TGCATTGTGAACAACTCCGT	Dchr01-1114_rev	AAGAACCGGAATGAAGAGGG	229	D_chr01_Startpos_in_parent=17709470 Startpos_here=189 Length=23
Dchr01-1115_fwd	ATTCATTTCCTTGATTCGGA	Dchr01-1115_rev	TTTGGGTTGGTTCCACATAA	167	D_chr01_Startpos_in_parent=1771307 Startpos_here=193 Length=15
Dchr01-1116_fwd	TACCGTGCTGTTTGTCTTGC	Dchr01-1116_rev	AAGCATTTGCTACAGCATTCC	236	D_chr01_Startpos_in_parent=17714802 Startpos_here=190 Length=21
Dchr01-1117_fwd	TCAATGCAGGTATCGGATTTC	Dchr01-1117_rev	CATGCTTCAGCTAGACCTGTCA	181	D_chr01_Startpos_in_parent=17727605 Startpos_here=193 Length=16
Dchr01-1118_fwd	ATCATATTCATGGCCGCCT	Dchr01-1118_rev	GGTTTGATATGAAATCACGACTCA	130	D_chr01_Startpos_in_parent=177425 Startpos_here=192 Length=18
Dchr01-1119_fwd	CCGAATTCCAACATAAATCCA	Dchr01-1119_rev	CAGAGAAAGAAACAGAGAGCAAA	194	D_chr01_Startpos_in_parent=17754267 Startpos_here=187 Length=27
Dchr01-1120_fwd	CCTTTCTTCCTTCTCTGCCC	Dchr01-1120_rev	AGTTGAGGCGGTTTAACCTT	226	D_chr01_Startpos_in_parent=17754380 Startpos_here=180 Length=41
Dchr01-1121_fwd	CGGGTCAACAAATGAGCTTT	Dchr01-1121_rev	TCAAATTCATTGCCAGAGCA	149	D_chr01_Startpos_in_parent=17761218 Startpos_here=193 Length=16
Dchr01-1122_fwd	CGAGTTATGTTCATTGGCCC	Dchr01-1122_rev	TCGTCTAAATCAATGCAGGAAA	222	D_chr01_Startpos_in_parent=1776461 Startpos_here=191 Length=19
Dchr01-1123_fwd	CCTGCATTGATTTAGACGAAGA	Dchr01-1123_rev	CCCAAATCCATACTCAAACTCA	204	D_chr01_Startpos_in_parent=1776596 Startpos_here=192 Length=18
Dchr01-1124_fwd	AGCATACCTGGATTTCTCCAA	Dchr01-1124_rev	CAAGTAGCAAGCAAGCATGG	211	D_chr01_Startpos_in_parent=17785124 Startpos_here=193 Length=16
Dchr01-1125_fwd	CCCAGAGGTTAAGGAACACC	Dchr01-1125_rev	TTTACAAGCATTGCACGGG	160	D_chr01_Startpos_in_parent=17808255 Startpos_here=192 Length=17
Dchr01-1126_fwd	TTTCAATGTTTCTACTGTTTCTGC	Dchr01-1126_rev	TAGGGTTTCTAGCGTCGCAC	139	D_chr01_Startpos_in_parent=17822701 Startpos_here=189 Length=23
Dchr01-1127_fwd	TGCATCAAATCTCAACACCA	Dchr01-1127_rev	GGGATTAGATTGTGCGCCTA	205	D_chr01_Startpos_in_parent=17825151 Startpos_here=157 Length=87
Dchr01-1128_fwd	TCCTTCATTGGCATAATGAGC	Dchr01-1128_rev	GTCACCATGTCGCAATGTTC	228	D_chr01_Startpos_in_parent=17829273 Startpos_here=193 Length=16
Dchr01-1129_fwd	TTCCTCATCGGATTTGTGGT	Dchr01-1129_rev	TTGAGCTTGTTATCAAGGGTTG	170	D_chr01_Startpos_in_parent=17839690 Startpos_here=190 Length=21
Dchr01-1130_fwd	TGCACGCAATGGAAGAATTA	Dchr01-1130_rev	GCCTCCACCATTGTTCCTAA	220	D_chr01_Startpos_in_parent=17846756 Startpos_here=193 Length=16
Dchr01-1131_fwd	TTGAATTTAAGGGTGGTCGG	Dchr01-1131_rev	TTTCGCTTCTCCTTTCCTTT	161	D_chr01_Startpos_in_parent=17850651 Startpos_here=189 Length=24
Dchr01-1132_fwd	TTACTCAGCGTACACGGACA	Dchr01-1132_rev	AGCCAACCACCCTAGGTACA	182	D_chr01_Startpos_in_parent=1786990 Startpos_here=189 Length=23
Dchr01-1133_fwd	GCCATCTATATCCGGCTCAG	Dchr01-1133_rev	TCCGAACCAAGTTGTTAATTGTT	222	D_chr01_Startpos_in_parent=17881400 Startpos_here=190 Length=22
Dchr01-1134_fwd	GAAATCCCTAAGCCTTGCAT	Dchr01-1134_rev	TGTTCTTTGATGAGGTGGCA	228	D_chr01_Startpos_in_parent=17885101 Startpos_here=185 Length=32
Dchr01-1135_fwd	AAAGGCATTCACATGCACAA	Dchr01-1135_rev	CCATTTCGCGAAGCAGTTAC	241	D_chr01_Startpos_in_parent=17887628 Startpos_here=192 Length=17
Dchr01-1136_fwd	ACCAATCATGGACTCTTGGC	Dchr01-1136_rev	GCACTGGAATTGTTAAGTGACAG	237	D_chr01_Startpos_in_parent=17890474 Startpos_here=193 Length=15
Dchr01-1137_fwd	CTGATCGAACCTACAACCAGTC	Dchr01-1137_rev	ACCCAACACAAACCGACTTT	156	D_chr01_Startpos_in_parent=17893149 Startpos_here=191 Length=19
Dchr01-1138_fwd	CTCATTGGTTTCCAAGGCTG	Dchr01-1138_rev	CAGGATACAGTATGCCGGGT	198	D_chr01_Startpos_in_parent=17893984 Startpos_here=175 Length=51
Dchr01-1139_fwd	CAAGCGTGGCAATTGTTAAA	Dchr01-1139_rev	AAGCACCGAGTTTAGAGAAAGG	213	D_chr01_Startpos_in_parent=179154 Startpos_here=193 Length=16
Dchr01-1140_fwd	TGCATGGCTTTGGCATATAA	Dchr01-1140_rev	CATGGTATTTCACGAATCGC	147	D_chr01_Startpos_in_parent=17917902 Startpos_here=190 Length=22
Dchr01-1141_fwd	TTAGCAGAATTAGAATTGAGTTGAAA	Dchr01-1141_rev	GGGATTGGGCCTATCTTGTA	192	D_chr01_Startpos_in_parent=17922861 Startpos_here=193 Length=16
Dchr01-1142_fwd	TCAACAATTATTATCAAAGCCAGG	Dchr01-1142_rev	TTCTAGGAATCACAACTTGGCA	227	D_chr01_Startpos_in_parent=17923387 Startpos_here=188 Length=25
Dchr01-1143_fwd	TCCTTTGTCCACCAAACCTC	Dchr01-1143_rev	TGCGAAGAACAGATCCACAA	184	D_chr01_Startpos_in_parent=17926322 Startpos_here=190 Length=22
Dchr01-1144_fwd	AAATGCTGGCATGCAATATG	Dchr01-1144_rev	CATGAGCACTCCGTACCTCA	230	D_chr01_Startpos_in_parent=17936160 Startpos_here=193 Length=15
Dchr01-1145_fwd	AACTAAGTCCGCTGACGCAT	Dchr01-1145_rev	AATCCTCCATATCCCACTGC	213	D_chr01_Startpos_in_parent=17947206 Startpos_here=193 Length=15
Dchr01-1146_fwd	TTGGTCACCACCATTAAAGAAA	Dchr01-1146_rev	TCCAGGTGAAAGGGAGAAGA	150	D_chr01_Startpos_in_parent=1795744 Startpos_here=193 Length=15
Dchr01-1147_fwd	CGAGTAGAAGATGGAGCGATG	Dchr01-1147_rev	TCAACCGTGGATCATCTCAT	231	D_chr01_Startpos_in_parent=17964490 Startpos_here=186 Length=30
Dchr01-1148_fwd	AGTTGGCCAAATGTTGAAGC	Dchr01-1148_rev	CCAATTGAGCAATTTGACCC	242	D_chr01_Startpos_in_parent=17974177 Startpos_here=175 Length=52
Dchr01-1149_fwd	CGAAGAGCCACTCACTTTCC	Dchr01-1149_rev	CAACTTTCGGACTGGCTACC	239	D_chr01_Startpos_in_parent=1798132 Startpos_here=190 Length=21
Dchr01-1150_fwd	GCCAACAAGATAAGCCCAAG	Dchr01-1150_rev	TGCTCATCAGCAAAGATTCG	246	D_chr01_Startpos_in_parent=17995532 Startpos_here=193 Length=16
Dchr01-1151_fwd	ACAGTACAGTTCGTTCAAAGTTGT	Dchr01-1151_rev	CGAGAAGAGTCAACGCGTAA	223	D_chr01_Startpos_in_parent=1800824 Startpos_here=193 Length=15
Dchr01-1152_fwd	TCCCTTTGAGGAATGTCTGG	Dchr01-1152_rev	AAGACCTTTCCAATTACATCATCA	239	D_chr01_Startpos_in_parent=18025168 Startpos_here=193 Length=15
Dchr01-1153_fwd	CGGACTGCGTTGACAATAGA	Dchr01-1153_rev	GATGGACACCATTTCAAAGTGA	245	D_chr01_Startpos_in_parent=18037496 Startpos_here=193 Length=15
Dchr01-1154_fwd	TTGAAGAAGACCTTGCACCA	Dchr01-1154_rev	TAGATGATTGCAATGTGCCC	222	D_chr01_Startpos_in_parent=18045325 Startpos_here=193 Length=15
Dchr01-1155_fwd	AAGTGCACCTCAAGAACCAAA	Dchr01-1155_rev	TTGCAGCATCTAGTGTGGGT	157	D_chr01_Startpos_in_parent=1804662 Startpos_here=193 Length=16
Dchr01-1156_fwd	ATCCAAATTCGAGGCTGAAG	Dchr01-1156_rev	AGAATGGCACTTGGTTCTCG	220	D_chr01_Startpos_in_parent=18053563 Startpos_here=191 Length=19
Dchr01-1157_fwd	GAGCCGCATTCAATAGGAAA	Dchr01-1157_rev	GCACAGCCTATTGTCTGCAA	129	D_chr01_Startpos_in_parent=18055561 Startpos_here=192 Length=18
Dchr01-1158_fwd	GACTAGAACACGGGCTCGAC	Dchr01-1158_rev	CCCATAACCCATGTCACAGTT	171	D_chr01_Startpos_in_parent=18064059 Startpos_here=169 Length=64
Dchr01-1159_fwd	CCCTTAGTGTGTTAGGGTTACCA	Dchr01-1159_rev	TCGGCCTCTACGTATTCCAC	137	D_chr01_Startpos_in_parent=18074816 Startpos_here=192 Length=17
Dchr01-1160_fwd	CATTATCTGGCCAACGAGGT	Dchr01-1160_rev	TCAGCAATCTGACATTCTCATTC	238	D_chr01_Startpos_in_parent=18081202 Startpos_here=192 Length=18
Dchr01-1161_fwd	CCCAAAGTTAATTACAAACCCTG	Dchr01-1161_rev	TTCGACCTCCAAATTGTTCC	215	D_chr01_Startpos_in_parent=18085384 Startpos_here=193 Length=16
Dchr01-1162_fwd	TACCACATTGCCTTGTTCCC	Dchr01-1162_rev	TGGATGCATGATGACATGTTT	209	D_chr01_Startpos_in_parent=18092518 Startpos_here=193 Length=16
Dchr01-1163_fwd	TCATGCATCCATAATACAACCA	Dchr01-1163_rev	TGTTTCATACCTCAAGAGCAAA	225	D_chr01_Startpos_in_parent=18092711 Startpos_here=192 Length=17
Dchr01-1164_fwd	CATGTCCATGCTGTGTTCCT	Dchr01-1164_rev	GGATGGCGTGTTCGATAAAT	239	D_chr01_Startpos_in_parent=18113906 Startpos_here=185 Length=31
Dchr01-1165_fwd	GATCCATCGATCACAGGTCC	Dchr01-1165_rev	TCGTGTGGAAACAATATGTGG	127	D_chr01_Startpos_in_parent=18115966 Startpos_here=189 Length=23
Dchr01-1166_fwd	GCGAATCTTCATCAAGTCCC	Dchr01-1166_rev	CGTGATGAATCTTGGCATTT	235	D_chr01_Startpos_in_parent=1813062 Startpos_here=193 Length=15
Dchr01-1167_fwd	GGGCCAATGTAGTAATTATATCTATGT	Dchr01-1167_rev	GCCATGCGTCTCTTCTTTCT	226	D_chr01_Startpos_in_parent=18131030 Startpos_here=181 Length=40
Dchr01-1168_fwd	CGGTAATAACAATTCTTAGAAATTCAC	Dchr01-1168_rev	AACTAACACTTGTCCAAATAGATGC	247	D_chr01_Startpos_in_parent=18164464 Startpos_here=178 Length=45
Dchr01-1169_fwd	GGAGAGCATGCCATTTCATT	Dchr01-1169_rev	GAACTGGGTTCCAACACCTT	174	D_chr01_Startpos_in_parent=18167269 Startpos_here=193 Length=16
Dchr01-1170_fwd	ATCACCATCCGTCGTTCAAT	Dchr01-1170_rev	GCCGTAAACTAATTCGAATGATAA	240	D_chr01_Startpos_in_parent=18191312 Startpos_here=186 Length=29
Dchr01-1171_fwd	ATCACCATCCGTCGTTCAAT	Dchr01-1171_rev	GCCGTAAACTAATTCGAATGATAA	240	D_chr01_Startpos_in_parent=18191400 Startpos_here=193 Length=16
Dchr01-1172_fwd	GACAAAGCTGAGTTTGACGAAG	Dchr01-1172_rev	AATCAAGGGAGGGAGAAGTTT	218	D_chr01_Startpos_in_parent=1819436 Startpos_here=193 Length=15
Dchr01-1173_fwd	GCATAATGGCACAAAGAGCA	Dchr01-1173_rev	TGGATAAGAGGTTGGGAAGG	195	D_chr01_Startpos_in_parent=18215768 Startpos_here=191 Length=19
Dchr01-1174_fwd	TCGAGCCTTGGACAAGATTT	Dchr01-1174_rev	TGGGTTGGGTTATTTAGGCA	211	D_chr01_Startpos_in_parent=18229259 Startpos_here=182 Length=37
Dchr01-1175_fwd	TCAACGATTGAACAAGAAACAGA	Dchr01-1175_rev	TGGACTCCAAGAGAGCACTG	239	D_chr01_Startpos_in_parent=18243690 Startpos_here=189 Length=23
Dchr01-1176_fwd	ACCTGATCAGCATTTGAGCC	Dchr01-1176_rev	CCAAACCCTGTAAACTCGGA	243	D_chr01_Startpos_in_parent=18249153 Startpos_here=188 Length=26
Dchr01-1177_fwd	AACCCACGTCCTCATTCATT	Dchr01-1177_rev	CTAAGGGATCTCCGTCCACA	248	D_chr01_Startpos_in_parent=1827187 Startpos_here=181 Length=39
Dchr01-1178_fwd	AGCTGCCAGAATATAGGCGA	Dchr01-1178_rev	TGTGAGCATGTTAAGCACGA	138	D_chr01_Startpos_in_parent=18287581 Startpos_here=186 Length=29
Dchr01-1179_fwd	TCCGGTATTCGAAACCTTTG	Dchr01-1179_rev	ACCAGCAAAGCCACAAGAAA	188	D_chr01_Startpos_in_parent=18291445 Startpos_here=191 Length=19
Dchr01-1180_fwd	AAATATGGGCTTGGGCAAA	Dchr01-1180_rev	CCGAATTATGGGCCTGAAA	231	D_chr01_Startpos_in_parent=1832606 Startpos_here=191 Length=19
Dchr01-1181_fwd	TTCTTATCCAATCCCTTCCC	Dchr01-1181_rev	GTGGCAATGATGAGGGTCTT	146	D_chr01_Startpos_in_parent=1833141 Startpos_here=189 Length=24
Dchr01-1182_fwd	CGGAATTTCTCTAACTGGCG	Dchr01-1182_rev	CTTGTGGAGGCCAACAATTT	174	D_chr01_Startpos_in_parent=1835548 Startpos_here=192 Length=17
Dchr01-1183_fwd	TTCGATCACCATTAAGGGAA	Dchr01-1183_rev	CAGCTCGAGCAACTTGACAG	214	D_chr01_Startpos_in_parent=18363769 Startpos_here=193 Length=15
Dchr01-1184_fwd	CCGAACTCACCAATTCCCTA	Dchr01-1184_rev	TTTCTTGATTTCCAGAGCTGA	204	D_chr01_Startpos_in_parent=18374986 Startpos_here=186 Length=29
Dchr01-1185_fwd	TTGGGTTATACGGAGAAATTTGA	Dchr01-1185_rev	AACCCGATCCTACCTGATCC	153	D_chr01_Startpos_in_parent=18378603 Startpos_here=178 Length=46
Dchr01-1186_fwd	CTAGACCTGTCCATGGGTCG	Dchr01-1186_rev	CGGGCTCTGGCTTATGATATT	162	D_chr01_Startpos_in_parent=18394341 Startpos_here=190 Length=22
Dchr01-1187_fwd	CCCGAAATATGGACCTGAAA	Dchr01-1187_rev	CCCGGCCCGAATATAATAAA	174	D_chr01_Startpos_in_parent=18394420 Startpos_here=191 Length=20
Dchr01-1188_fwd	TGACTCTGCTTGTGGAGTCTAAA	Dchr01-1188_rev	TGACATAAGTGGACACCTCCC	243	D_chr01_Startpos_in_parent=18396847 Startpos_here=187 Length=27
Dchr01-1189_fwd	AATTGATTGGACGATTTCGG	Dchr01-1189_rev	TTTCGACTAAACACATCTCCTTT	152	D_chr01_Startpos_in_parent=18400266 Startpos_here=192 Length=18
Dchr01-1190_fwd	ATCAGCTCTGATGCAAACCC	Dchr01-1190_rev	GACAATTCGGTTTAAGTGGCA	221	D_chr01_Startpos_in_parent=18400560 Startpos_here=191 Length=20
Dchr01-1191_fwd	TGAAAGAGGAGGGCAGAAAG	Dchr01-1191_rev	TCGAAAGAGGAACAGAAAGAAA	202	D_chr01_Startpos_in_parent=18405926 Startpos_here=188 Length=25
Dchr01-1192_fwd	GGGATTCTCGAAAGGATTGTG	Dchr01-1192_rev	TCCGAGCATTGAATATTGCC	219	D_chr01_Startpos_in_parent=18407702 Startpos_here=190 Length=21
Dchr01-1193_fwd	TGAAAGAGGAGGGCAGAAAG	Dchr01-1193_rev	AAACGAAAGAGGAACAGAAAGAAA	203	D_chr01_Startpos_in_parent=18415205 Startpos_here=188 Length=25
Dchr01-1194_fwd	TTGCTTGGAGCTTCATTTAAGA	Dchr01-1194_rev	CTTGGATAAATCGATGCGGA	224	D_chr01_Startpos_in_parent=18416550 Startpos_here=193 Length=16
Dchr01-1195_fwd	TTTGAGTGTAACACAGGGATCAA	Dchr01-1195_rev	TTTCAACCCACTTCGATGAAT	173	D_chr01_Startpos_in_parent=18419374 Startpos_here=190 Length=22
Dchr01-1196_fwd	TTGTGGGCTTGTAATTGGGT	Dchr01-1196_rev	CGTCAAAGAGCAAAGAAGGG	202	D_chr01_Startpos_in_parent=18424348 Startpos_here=193 Length=15
Dchr01-1197_fwd	TTGTGGGCTTGTAATTGGGT	Dchr01-1197_rev	CGTCAAAGAGCAAAGAAGGG	202	D_chr01_Startpos_in_parent=18424440 Startpos_here=193 Length=15
Dchr01-1198_fwd	TTGAGCTAACAAATGACTACAATGC	Dchr01-1198_rev	TTAATTTGTTAATTCCCTTGTTCTTT	226	D_chr01_Startpos_in_parent=18428508 Startpos_here=193 Length=16
Dchr01-1199_fwd	TAGGTTGAGGGTTGGGTTTG	Dchr01-1199_rev	GCACGGCCGGTTATACTAAA	176	D_chr01_Startpos_in_parent=18430107 Startpos_here=191 Length=20
Dchr01-1200_fwd	GTGAAGTCACCAAGCTGTCG	Dchr01-1200_rev	CGACTCCTAAATCCGTTTGC	214	D_chr01_Startpos_in_parent=18436576 Startpos_here=189 Length=24
Dchr01-1201_fwd	TTTGCTCTGCCATTTCCC	Dchr01-1201_rev	TGGATCCAATGATACTAATCTTGAAA	211	D_chr01_Startpos_in_parent=1843962 Startpos_here=187 Length=27
Dchr01-1202_fwd	GCCCAAATCACAATCACAAA	Dchr01-1202_rev	TGTCCTTGGAGGTACGGAAG	239	D_chr01_Startpos_in_parent=18443866 Startpos_here=192 Length=18
Dchr01-1203_fwd	AAATTGCACGTGAAAGGAAA	Dchr01-1203_rev	AAACTAAACAAACGATGCTTCC	208	D_chr01_Startpos_in_parent=18463771 Startpos_here=193 Length=15
Dchr01-1204_fwd	TTTGTTGTGCCGTCCAAA	Dchr01-1204_rev	GGGAAAGAGGGACAACAATTT	169	D_chr01_Startpos_in_parent=18464813 Startpos_here=192 Length=17
Dchr01-1205_fwd	AAAGATATACATGAATACATGGCG	Dchr01-1205_rev	ACTTTGATTTCGGCCTTCAA	224	D_chr01_Startpos_in_parent=18469320 Startpos_here=165 Length=72
Dchr01-1206_fwd	ACCCAATTGCAGGGAAACTA	Dchr01-1206_rev	CCTCATCTTTCACGACCTCC	222	D_chr01_Startpos_in_parent=184823 Startpos_here=186 Length=29
Dchr01-1207_fwd	TTTCGATGTTGTTGCTTCCA	Dchr01-1207_rev	CCGCCTTCTTCAAACACTTC	250	D_chr01_Startpos_in_parent=18484875 Startpos_here=189 Length=24
Dchr01-1208_fwd	AATGCCGTACACAACATGGA	Dchr01-1208_rev	TTCCCAAGCTGGCTTAGTTG	218	D_chr01_Startpos_in_parent=18496272 Startpos_here=193 Length=15
Dchr01-1209_fwd	AATCTGAGTGGAAACGTGGC	Dchr01-1209_rev	TCATACGAAGGTAGAAGTGCAA	151	D_chr01_Startpos_in_parent=1850330 Startpos_here=192 Length=17
Dchr01-1210_fwd	TAGAATCGGCTGGCTCCTTA	Dchr01-1210_rev	TCACATCATGCAGAGCTTCC	213	D_chr01_Startpos_in_parent=18519507 Startpos_here=193 Length=15
Dchr01-1211_fwd	TTGCCTTCACTTTCAAGACTCA	Dchr01-1211_rev	CGTTTCATCCCTATCAAGCC	200	D_chr01_Startpos_in_parent=1852396 Startpos_here=193 Length=15
Dchr01-1212_fwd	TCACGATGTCGAGTCCAAGA	Dchr01-1212_rev	AGAACAAATGCGAAGAACACTC	248	D_chr01_Startpos_in_parent=18524597 Startpos_here=193 Length=16
Dchr01-1213_fwd	TGCATTGTTTATTCCGCATT	Dchr01-1213_rev	GACTGGACTCCGACACACAA	220	D_chr01_Startpos_in_parent=18537053 Startpos_here=185 Length=32
Dchr01-1214_fwd	AGACGGCGTGGTATGAGAAG	Dchr01-1214_rev	TATTCGCTTGGGTACTTGGG	241	D_chr01_Startpos_in_parent=18541486 Startpos_here=193 Length=15
Dchr01-1215_fwd	GAGCAATTCGAAACAGAGGAA	Dchr01-1215_rev	TTGTCCAACATGAACCATGC	213	D_chr01_Startpos_in_parent=18546031 Startpos_here=190 Length=21
Dchr01-1216_fwd	ATGGCAGCAAGGTAAGAAGC	Dchr01-1216_rev	TTCATTGCCATTGGTTGGTA	214	D_chr01_Startpos_in_parent=18549955 Startpos_here=192 Length=18
Dchr01-1217_fwd	AAACCAATTACTCAAATCCAAGAT	Dchr01-1217_rev	TTTGCAACACCGATAACATCA	199	D_chr01_Startpos_in_parent=18572760 Startpos_here=193 Length=15
Dchr01-1218_fwd	GTGGAGTATTCGGATGTGGG	Dchr01-1218_rev	TTCACAAGTCTCCACCACCA	174	D_chr01_Startpos_in_parent=18573990 Startpos_here=187 Length=27
Dchr01-1219_fwd	GGAATAAGGCGATGGTTGAA	Dchr01-1219_rev	CCATTATACACACACACACACACA	137	D_chr01_Startpos_in_parent=18583301 Startpos_here=191 Length=20
Dchr01-1220_fwd	GGTTGAAGTGAAGGAACCCA	Dchr01-1220_rev	GCCTGGCATGTAATTGGACT	244	D_chr01_Startpos_in_parent=18592218 Startpos_here=192 Length=18
Dchr01-1221_fwd	TTTAATTTCGACCCTGTCTAGG	Dchr01-1221_rev	AACACGAACAATAAATGTGCAA	238	D_chr01_Startpos_in_parent=18593529 Startpos_here=182 Length=38
Dchr01-1222_fwd	CTTGCACATTTATTGTTCGTGT	Dchr01-1222_rev	AAGGTTCGTGACATGATTGC	217	D_chr01_Startpos_in_parent=18593743 Startpos_here=186 Length=29
Dchr01-1223_fwd	AAACATAAACGAAATTTAAAGACACAA	Dchr01-1223_rev	TTTATTTCAATGACAATTTAATCCC	239	D_chr01_Startpos_in_parent=18611809 Startpos_here=190 Length=22
Dchr01-1224_fwd	TTTAGGCTGTTGGGCTTGAA	Dchr01-1224_rev	TAATAGACCAATTTCGCCCG	125	D_chr01_Startpos_in_parent=18619219 Startpos_here=190 Length=22
Dchr01-1225_fwd	TCGGTTACTATTTGGGTAGTTGAA	Dchr01-1225_rev	TTGCATTTCATCCATTTCCA	185	D_chr01_Startpos_in_parent=18623013 Startpos_here=187 Length=27
Dchr01-1226_fwd	CAGCCGAAATTGGGAATAAA	Dchr01-1226_rev	GCAGTGTGATCGGATGCTC	249	D_chr01_Startpos_in_parent=18629585 Startpos_here=192 Length=17
Dchr01-1227_fwd	TTGTCTCGGCACTCGAATTT	Dchr01-1227_rev	GGGAGAGAGAGAATAGGAGGAGA	222	D_chr01_Startpos_in_parent=18645614 Startpos_here=193 Length=15
Dchr01-1228_fwd	ATAGGCCAAATTCATCCTGC	Dchr01-1228_rev	CGGTGGCTGGAGGTTTAT	221	D_chr01_Startpos_in_parent=18647875 Startpos_here=193 Length=16
Dchr01-1229_fwd	GCCCAAACCAAACCAAACTA	Dchr01-1229_rev	TGGCTGGAGGTTTATGGACT	200	D_chr01_Startpos_in_parent=18647893 Startpos_here=193 Length=16
Dchr01-1230_fwd	TGCAACTTAACAAACAAATGCC	Dchr01-1230_rev	GGGTCGGACCTCAAGTAAGA	234	D_chr01_Startpos_in_parent=18661890 Startpos_here=193 Length=15
Dchr01-1231_fwd	TGAGTCTACTATGGGCTAAACGAA	Dchr01-1231_rev	CGAGCCTTTGTCACCTATGC	246	D_chr01_Startpos_in_parent=18686378 Startpos_here=192 Length=17
Dchr01-1232_fwd	TTATCTCGGCCCAACAAA	Dchr01-1232_rev	GGCGGTGCTAGAGTATTTCAA	222	D_chr01_Startpos_in_parent=1869993 Startpos_here=193 Length=15
Dchr01-1233_fwd	ATTGCATTCTCTCCTTGGGA	Dchr01-1233_rev	TGGTACATCGAAATTGATTGG	191	D_chr01_Startpos_in_parent=18736594 Startpos_here=191 Length=19
Dchr01-1234_fwd	CAACAACGACCTTTCTTCCC	Dchr01-1234_rev	GATTTGGTGCTGCCTATGGT	247	D_chr01_Startpos_in_parent=1876362 Startpos_here=193 Length=15
Dchr01-1235_fwd	ATCCACTTCTCTCGCCTTCC	Dchr01-1235_rev	ACTTCGTCAGGCGAGTTGTT	192	D_chr01_Startpos_in_parent=18770027 Startpos_here=193 Length=15
Dchr01-1236_fwd	TTCTAAAGTTGAGGCGGCAC	Dchr01-1236_rev	TTTCTTTCCTTTCTCCCTTGTTT	215	D_chr01_Startpos_in_parent=18773501 Startpos_here=184 Length=34
Dchr01-1237_fwd	TAGGAGGATGTGGGTTCGAG	Dchr01-1237_rev	AATCATTGTAACACATCAGGACAA	195	D_chr01_Startpos_in_parent=1877997 Startpos_here=193 Length=15
Dchr01-1238_fwd	CAGCATAACATGACTTAGCAACC	Dchr01-1238_rev	TGCCTTTATTAAATGGACATGG	191	D_chr01_Startpos_in_parent=1879856 Startpos_here=183 Length=35
Dchr01-1239_fwd	TGCAAATGAGTGAAGCACAA	Dchr01-1239_rev	TGGTTTGGTGTTAACAAATTCAA	220	D_chr01_Startpos_in_parent=18802455 Startpos_here=193 Length=16
Dchr01-1240_fwd	CATGCGTGTTACCCATCAAA	Dchr01-1240_rev	AGGACGACTCGTGTCTCATTT	193	D_chr01_Startpos_in_parent=18803468 Startpos_here=192 Length=18
Dchr01-1241_fwd	CATCGTTGTCAAAGCAAAGG	Dchr01-1241_rev	GTAATGGTCCGGTTGAATGC	246	D_chr01_Startpos_in_parent=18847785 Startpos_here=193 Length=15
Dchr01-1242_fwd	TGGTTTCAAGAAACATTGAGGA	Dchr01-1242_rev	CTTCGCCCTTGTTGTTGG	142	D_chr01_Startpos_in_parent=1884824 Startpos_here=193 Length=15
Dchr01-1243_fwd	TTTGCTAGGGAGAAACCACG	Dchr01-1243_rev	TTCGGCTCAAACTCGAAACT	202	D_chr01_Startpos_in_parent=18851592 Startpos_here=193 Length=15
Dchr01-1244_fwd	TGAATTGCATGTTTAAATCGAA	Dchr01-1244_rev	GGGCTTTGAAACAGCTCAA	236	D_chr01_Startpos_in_parent=18856047 Startpos_here=189 Length=23
Dchr01-1245_fwd	TCTTCTTGGCCAGATCCAAT	Dchr01-1245_rev	TAGCCACTCTTCACGGAACC	223	D_chr01_Startpos_in_parent=18858758 Startpos_here=193 Length=15
Dchr01-1246_fwd	CCCTCATATAAAGGGTGAGAAA	Dchr01-1246_rev	TTCATCACATCATGGGTGTTT	179	D_chr01_Startpos_in_parent=18859624 Startpos_here=193 Length=16
Dchr01-1247_fwd	TGAGTCTGGAGTTGAATTTCG	Dchr01-1247_rev	TGAATAATCACAAACTTTGAAAGAAA	228	D_chr01_Startpos_in_parent=18870363 Startpos_here=192 Length=18
Dchr01-1248_fwd	CGGCAGAGAGAACTAGGAGG	Dchr01-1248_rev	TCCTGATTTGGTGGGATTGT	129	D_chr01_Startpos_in_parent=18876975 Startpos_here=193 Length=15
Dchr01-1249_fwd	TCAGCCTCGTGCAAATAACA	Dchr01-1249_rev	CACATCAGGTGGCCATAGAA	246	D_chr01_Startpos_in_parent=1889519 Startpos_here=193 Length=16
Dchr01-1250_fwd	GGAGGATAATGTGGTTGCAGA	Dchr01-1250_rev	TGCATCTATCATATACAGAGCCAAG	212	D_chr01_Startpos_in_parent=18911535 Startpos_here=193 Length=15
Dchr01-1251_fwd	TCGGCTAAACCACACTCAAA	Dchr01-1251_rev	GTTGGCTGAATAGTTGCGGT	239	D_chr01_Startpos_in_parent=18931834 Startpos_here=192 Length=17
Dchr01-1252_fwd	GGACCTAGCTAGCAATTATCCAAA	Dchr01-1252_rev	AGCATAGATGATTGGAGAAGAAA	244	D_chr01_Startpos_in_parent=18936573 Startpos_here=191 Length=20
Dchr01-1253_fwd	AGCATGGACGGTTATGGAAA	Dchr01-1253_rev	GCTTCAAAGTGCCGAACCTA	190	D_chr01_Startpos_in_parent=18938380 Startpos_here=192 Length=17
Dchr01-1254_fwd	ACCCTCGTTTGGTTCCTTCT	Dchr01-1254_rev	TCCTCCATGAATTGCTGTTG	151	D_chr01_Startpos_in_parent=1894917 Startpos_here=185 Length=31
Dchr01-1255_fwd	TCCTTAATGAACATTGAAGAAACA	Dchr01-1255_rev	TGAGCCCAATATTGTATTTATCAGC	236	D_chr01_Startpos_in_parent=18956888 Startpos_here=184 Length=34
Dchr01-1256_fwd	TCGTATTGGAACATTTGGAGC	Dchr01-1256_rev	TCACATGTTCCCTCGTGAAT	222	D_chr01_Startpos_in_parent=18959198 Startpos_here=193 Length=15
Dchr01-1257_fwd	GAAGTGACCGGTGATCCACT	Dchr01-1257_rev	TGCAAGCCTCTCATAGCACA	236	D_chr01_Startpos_in_parent=18965313 Startpos_here=193 Length=15
Dchr01-1258_fwd	TTGCTTTGGCTGCTATGATG	Dchr01-1258_rev	GCACCCGTGCTATTACAATG	205	D_chr01_Startpos_in_parent=1897239 Startpos_here=184 Length=34
Dchr01-1259_fwd	CTGAGCCGGATAAAGGATGA	Dchr01-1259_rev	TTTCTTGATTGATGCATGACG	178	D_chr01_Startpos_in_parent=18972575 Startpos_here=192 Length=17
Dchr01-1260_fwd	GATGTAGATTGAATTAAGATTCCATGA	Dchr01-1260_rev	GAAAGTTCCGCCTCGATACA	155	D_chr01_Startpos_in_parent=18976962 Startpos_here=189 Length=23
Dchr01-1261_fwd	ATGGGACAAGACGACACACA	Dchr01-1261_rev	GTGAGAATCGGGTCACAACC	201	D_chr01_Startpos_in_parent=1898118 Startpos_here=193 Length=15
Dchr01-1262_fwd	CAGCGGCAAGGAAATTAAAG	Dchr01-1262_rev	TTCAAATTTATATGTGCTGCGTTT	139	D_chr01_Startpos_in_parent=18982935 Startpos_here=192 Length=18
Dchr01-1263_fwd	CAACGTCATTACCTGCCCTT	Dchr01-1263_rev	ACAAACTGGTGGCTTAACCG	249	D_chr01_Startpos_in_parent=19014023 Startpos_here=193 Length=16
Dchr01-1264_fwd	TTACAAGGTTGGTGGCGAAT	Dchr01-1264_rev	GGTTTGGTGGTACTGCTGCT	225	D_chr01_Startpos_in_parent=19019066 Startpos_here=193 Length=16
Dchr01-1265_fwd	TTCAATTTCAGCAACACCGA	Dchr01-1265_rev	AAGATGCAGGTGAAGGGCTA	235	D_chr01_Startpos_in_parent=19020430 Startpos_here=189 Length=24
Dchr01-1266_fwd	GTTGAGGTCAAACTGCCCAT	Dchr01-1266_rev	CATCCATTCGAGTACCTCCC	246	D_chr01_Startpos_in_parent=19021246 Startpos_here=193 Length=16
Dchr01-1267_fwd	CCAAGAACCTCCAAGATCCA	Dchr01-1267_rev	AATTTCAGGCCCATATTTCG	144	D_chr01_Startpos_in_parent=1902815 Startpos_here=193 Length=15
Dchr01-1268_fwd	CCGAAATATGGGCCTGAAAT	Dchr01-1268_rev	CCCGGCCCGAATATAATAAA	171	D_chr01_Startpos_in_parent=1902921 Startpos_here=190 Length=21
Dchr01-1269_fwd	AAGGTGGTCAGTGGATGGAG	Dchr01-1269_rev	ATGCCGATCAACCAACAAA	216	D_chr01_Startpos_in_parent=19029349 Startpos_here=190 Length=21
Dchr01-1270_fwd	CCGAAATATGGGCCTGAAAT	Dchr01-1270_rev	AATAGGTCGGGCTCGGG	213	D_chr01_Startpos_in_parent=1903029 Startpos_here=190 Length=22
Dchr01-1271_fwd	TACCCGAACCCTCCCATATT	Dchr01-1271_rev	TTAGTCTAGCCTATCGGGCCT	222	D_chr01_Startpos_in_parent=1903166 Startpos_here=192 Length=18
Dchr01-1272_fwd	TCATCCAACAGGTCATAATCTAGTC	Dchr01-1272_rev	GCTGAAAGGCCGTTAGTGTC	245	D_chr01_Startpos_in_parent=19046048 Startpos_here=175 Length=51
Dchr01-1273_fwd	GCTTAAAGGCCAGTGTGTGTT	Dchr01-1273_rev	ATGGTGTGTTGCAGATGGG	249	D_chr01_Startpos_in_parent=19048739 Startpos_here=190 Length=22
Dchr01-1274_fwd	CAACGATCCCGAACTCAAAT	Dchr01-1274_rev	TGGTTCAATTTACCATGCCA	190	D_chr01_Startpos_in_parent=19053834 Startpos_here=191 Length=20
Dchr01-1275_fwd	TGTTGTTAGAATTAAGTGATCCGA	Dchr01-1275_rev	TGTCGAATTCATTCTAATAGGAGTGT	211	D_chr01_Startpos_in_parent=1906145 Startpos_here=193 Length=15
Dchr01-1276_fwd	TGTTGTTAGAATTAAGTGATCCGA	Dchr01-1276_rev	TGTCGAATTCATTCTAATAGGAGTGT	211	D_chr01_Startpos_in_parent=1906192 Startpos_here=193 Length=15
Dchr01-1277_fwd	TTTAGTAGAATTAGAATTGGGTTGAAA	Dchr01-1277_rev	GGGTCCGTCTTGTATCATGG	151	D_chr01_Startpos_in_parent=19069330 Startpos_here=193 Length=15
Dchr01-1278_fwd	AGCGGTGGTCTTTCTTAACAC	Dchr01-1278_rev	TGCCTTTATCACTTGGACCC	126	D_chr01_Startpos_in_parent=19069942 Startpos_here=193 Length=16
Dchr01-1279_fwd	AAAGTGTTCTCATGGGCTTATATT	Dchr01-1279_rev	ATATACTTAATTCAAGCACCTACTCCC	125	D_chr01_Startpos_in_parent=1906999 Startpos_here=193 Length=16
Dchr01-1280_fwd	AAATTATAGCAACTTTAGCGGAATAAA	Dchr01-1280_rev	CATGAATCACTATCTGCAATGAA	218	D_chr01_Startpos_in_parent=19075507 Startpos_here=193 Length=16
Dchr01-1281_fwd	CACGTCATGGGTGTGACAA	Dchr01-1281_rev	CATGGCTCTTGATACCATGTC	217	D_chr01_Startpos_in_parent=1909569 Startpos_here=193 Length=15
Dchr01-1282_fwd	GTGGCCGATGTGACTTTCA	Dchr01-1282_rev	CATTAATAATAAGAGGGACAACCCTT	239	D_chr01_Startpos_in_parent=19104501 Startpos_here=193 Length=15
Dchr01-1283_fwd	AAACGCAGTGACAGCACAAG	Dchr01-1283_rev	GAGGAACGAGACACTTTCGG	162	D_chr01_Startpos_in_parent=19110987 Startpos_here=193 Length=15
Dchr01-1284_fwd	GACGCATCATCTGCACAACT	Dchr01-1284_rev	CCACGTTGGAGTGATTTCTG	210	D_chr01_Startpos_in_parent=19112591 Startpos_here=192 Length=18
Dchr01-1285_fwd	TCCGACCCTGGTTTCTTATG	Dchr01-1285_rev	AATAAAGAGTTGGGCAGGGC	219	D_chr01_Startpos_in_parent=19118783 Startpos_here=193 Length=15
Dchr01-1286_fwd	CATAAGTTGGGTTGGCTTGG	Dchr01-1286_rev	ATTGGTTTGCACTTTGCGTT	231	D_chr01_Startpos_in_parent=19118832 Startpos_here=192 Length=17
Dchr01-1287_fwd	CACTTTGCAAGATCCTTCCC	Dchr01-1287_rev	GTGACTTGGGTTGGCTTGAT	150	D_chr01_Startpos_in_parent=19133464 Startpos_here=193 Length=15
Dchr01-1288_fwd	CAAATTTACAAACAATCAATCACCA	Dchr01-1288_rev	TGTCCCTGAATACGATTAATAACAAA	242	D_chr01_Startpos_in_parent=19201816 Startpos_here=193 Length=16
Dchr01-1289_fwd	GCTTGCCAGCTGGACATTTA	Dchr01-1289_rev	TGCATCTTGCCTTCTCCCTA	248	D_chr01_Startpos_in_parent=19205393 Startpos_here=186 Length=29
Dchr01-1290_fwd	CATGCCTCTTTCCTGCATCT	Dchr01-1290_rev	GCAGGAGACCTGATTGGAGT	242	D_chr01_Startpos_in_parent=19216608 Startpos_here=193 Length=15
Dchr01-1291_fwd	CGACATTTATCCTAGATGATGGG	Dchr01-1291_rev	CAGGAGCCTCCATGATACTTT	250	D_chr01_Startpos_in_parent=1924348 Startpos_here=193 Length=15
Dchr01-1292_fwd	CGACATTTATCCTAGATGATGGG	Dchr01-1292_rev	CAGGAGCCTCCATGATACTTT	250	D_chr01_Startpos_in_parent=1924478 Startpos_here=193 Length=15
Dchr01-1293_fwd	GGGTTGAACCAATCAACTAGGA	Dchr01-1293_rev	GACCACCAATTCTCGATTCAA	159	D_chr01_Startpos_in_parent=19245066 Startpos_here=193 Length=16
Dchr01-1294_fwd	TCGGTTACGTACGAGGAAGG	Dchr01-1294_rev	ATTTATTATTCGGGCAGGGC	213	D_chr01_Startpos_in_parent=19248234 Startpos_here=192 Length=17
Dchr01-1295_fwd	CCCAGTAAGTTAGGGCACGA	Dchr01-1295_rev	TGCTATTGCTTGCATCGTTT	186	D_chr01_Startpos_in_parent=19249163 Startpos_here=193 Length=16
Dchr01-1296_fwd	CGAATGCCGTCAATACGTTA	Dchr01-1296_rev	GAGGAAAGCTGGTTCGATGA	188	D_chr01_Startpos_in_parent=19317785 Startpos_here=193 Length=16
Dchr01-1297_fwd	CCATTGATGATGTAAATTGATTTGT	Dchr01-1297_rev	CACCCAAACGAAGAATAAGCA	249	D_chr01_Startpos_in_parent=19320101 Startpos_here=193 Length=15
Dchr01-1298_fwd	GCCGCCTATGAGAGAGACAC	Dchr01-1298_rev	CCAGATGATTTGAGGATGGAA	187	D_chr01_Startpos_in_parent=19327697 Startpos_here=188 Length=25
Dchr01-1299_fwd	CAAGCTCAAGTACAAACATGCAA	Dchr01-1299_rev	ACATATCATGCCAATCGGGT	192	D_chr01_Startpos_in_parent=19350386 Startpos_here=193 Length=16
Dchr01-1300_fwd	GAGGAGAGGGACGAATTTGA	Dchr01-1300_rev	CAAACCAGCCTAGGCCAAA	226	D_chr01_Startpos_in_parent=19365358 Startpos_here=193 Length=15
Dchr01-1301_fwd	GGCCAACAACAAAGGTTCAC	Dchr01-1301_rev	ATGCTTCAGGTGATGGTTCC	250	D_chr01_Startpos_in_parent=19368575 Startpos_here=191 Length=19
Dchr01-1302_fwd	CAATCCAATTTCATCCCAATTT	Dchr01-1302_rev	GTGAAAGACCATGTGGATCG	203	D_chr01_Startpos_in_parent=19379698 Startpos_here=188 Length=26
Dchr01-1303_fwd	CGGTCACTCGTCACTCTTCA	Dchr01-1303_rev	TGGCTTTGTATTTGGATGTGA	138	D_chr01_Startpos_in_parent=19380175 Startpos_here=193 Length=16
Dchr01-1304_fwd	TGGTCAAATGGAGCTTTCAA	Dchr01-1304_rev	TGGACTTTGATGATGATGGC	228	D_chr01_Startpos_in_parent=19380671 Startpos_here=193 Length=16
Dchr01-1305_fwd	AAACGAACATACTATGCTAATGAGTGA	Dchr01-1305_rev	TTTCTTTGCCCTTGTCTTATTT	220	D_chr01_Startpos_in_parent=1939202 Startpos_here=179 Length=44
Dchr01-1306_fwd	TTAAATAAACCGAGGAATAAATTAGAA	Dchr01-1306_rev	TTGAAAGTCAAAGCGCTCAA	217	D_chr01_Startpos_in_parent=1939615 Startpos_here=192 Length=18
Dchr01-1307_fwd	TTCTTTACAAAGCCATCTTCAGTC	Dchr01-1307_rev	CACTCCACCTCTAGATTCACCA	249	D_chr01_Startpos_in_parent=19402263 Startpos_here=193 Length=15
Dchr01-1308_fwd	GTGCCATCAATGTCTCAACG	Dchr01-1308_rev	TTTCAAACACTTGGATTGCTTT	229	D_chr01_Startpos_in_parent=19403931 Startpos_here=187 Length=28
Dchr01-1309_fwd	TGGGTGAAGTTGGGATTCTT	Dchr01-1309_rev	TGGGTTTGAATCCTTGTATGTG	201	D_chr01_Startpos_in_parent=19406630 Startpos_here=193 Length=15
Dchr01-1310_fwd	TTTGTTTCATTGCTTCCTTGAA	Dchr01-1310_rev	GGTCCTGACCCATGAACACT	229	D_chr01_Startpos_in_parent=19407125 Startpos_here=193 Length=16
Dchr01-1311_fwd	GCATGTTCTATGCATGTTATGG	Dchr01-1311_rev	TTTGACATATTGACGGCACC	236	D_chr01_Startpos_in_parent=19408758 Startpos_here=191 Length=20
Dchr01-1312_fwd	GGTGCCGTCAATATGTCAAA	Dchr01-1312_rev	TCAATGGCAACTCGATAACA	219	D_chr01_Startpos_in_parent=19408842 Startpos_here=192 Length=18
Dchr01-1313_fwd	AACGTTCAAGTTCCCAATTCA	Dchr01-1313_rev	TCCTGGTATTAGATATGATGTTCAGA	235	D_chr01_Startpos_in_parent=1941559 Startpos_here=193 Length=15
Dchr01-1314_fwd	TGATGATGAAATGAAAGAAATGG	Dchr01-1314_rev	GCATACAAATGTGGGACGTG	250	D_chr01_Startpos_in_parent=19432980 Startpos_here=188 Length=26
Dchr01-1315_fwd	ACAACTTAGCAAGCAAATACCTCT	Dchr01-1315_rev	GCTCGGGTCGAATTTAACAA	187	D_chr01_Startpos_in_parent=1943396 Startpos_here=181 Length=40
Dchr01-1316_fwd	AGCACTGTGCAGTCAACCAA	Dchr01-1316_rev	CCACACTCATTCAGGGCTTT	218	D_chr01_Startpos_in_parent=19447365 Startpos_here=193 Length=15
Dchr01-1317_fwd	TGTGTGACATGGACAACCAA	Dchr01-1317_rev	TTTCGATAGGATTGAAGGGC	181	D_chr01_Startpos_in_parent=19450009 Startpos_here=182 Length=37
Dchr01-1318_fwd	CAGGAGAACGTGGGTTCAAG	Dchr01-1318_rev	TGAACATGTTGTAGATCCACTCTTC	129	D_chr01_Startpos_in_parent=19452862 Startpos_here=190 Length=21
Dchr01-1319_fwd	TCAGTGAAGTCCATTCCTGG	Dchr01-1319_rev	TCCTTGTGTCGCACATTAGC	240	D_chr01_Startpos_in_parent=1945343 Startpos_here=189 Length=24
Dchr01-1320_fwd	TGCCACATGGGTTTGTCTTA	Dchr01-1320_rev	CAACATAGGATGACATGGCG	151	D_chr01_Startpos_in_parent=19457064 Startpos_here=191 Length=19
Dchr01-1321_fwd	CCCAAATCTTAAGGCAACCA	Dchr01-1321_rev	AACATGTTTCCCGCTTCAAC	173	D_chr01_Startpos_in_parent=19457287 Startpos_here=193 Length=15
Dchr01-1322_fwd	TTGCATATGGAATCATGAACCT	Dchr01-1322_rev	AATTTGGTTTGCTTCCCTCA	230	D_chr01_Startpos_in_parent=19470753 Startpos_here=192 Length=18
Dchr01-1323_fwd	TTGACGGGAGTAATAAAGTATGC	Dchr01-1323_rev	AAACACAGTAAGCCAAATGATAAA	238	D_chr01_Startpos_in_parent=19495519 Startpos_here=192 Length=18
Dchr01-1324_fwd	GGATTTACCAATTGTGAGATAGCA	Dchr01-1324_rev	TCGCATGTTAATTGGTGTCA	243	D_chr01_Startpos_in_parent=19508157 Startpos_here=172 Length=57
Dchr01-1325_fwd	CAAAGCGTTAAACCATCCAA	Dchr01-1325_rev	CTCCCGCTCTGGAATTGTTA	190	D_chr01_Startpos_in_parent=19512936 Startpos_here=191 Length=19
Dchr01-1326_fwd	AAGGGAATAATTGTCAATGTTAGG	Dchr01-1326_rev	AAAGCCCAAGAGTTTGGTGA	243	D_chr01_Startpos_in_parent=19523394 Startpos_here=193 Length=15
Dchr01-1327_fwd	TGGTGGTAGATCTTGGGACC	Dchr01-1327_rev	ACGCATGGGTCCAGTTACA	219	D_chr01_Startpos_in_parent=19551438 Startpos_here=193 Length=16
Dchr01-1328_fwd	AAATATTAGGGACTTGAAAGCATATTT	Dchr01-1328_rev	TTGACTAAATAATTAACACCAACCC	179	D_chr01_Startpos_in_parent=19553115 Startpos_here=193 Length=16
Dchr01-1329_fwd	CGGAACTTAGCGAGGTGTGT	Dchr01-1329_rev	CTCGCCCATATCGCATACAT	142	D_chr01_Startpos_in_parent=19559483 Startpos_here=192 Length=17
Dchr01-1330_fwd	GGCTGTGAAGATGGCCTAAG	Dchr01-1330_rev	TTGTTGTTGAAGCAGATGGG	202	D_chr01_Startpos_in_parent=19573818 Startpos_here=193 Length=15
Dchr01-1331_fwd	CGAACCCTCCCATATTTCAA	Dchr01-1331_rev	ACATCGGAGGGTAACACCTG	215	D_chr01_Startpos_in_parent=1958209 Startpos_here=193 Length=15
Dchr01-1332_fwd	ACCACCAACAAGCATGTGAA	Dchr01-1332_rev	AACTTGAGTGAACTTCATTGGC	203	D_chr01_Startpos_in_parent=19594612 Startpos_here=190 Length=22
Dchr01-1333_fwd	GCCCGTTAATATAGGATCTTGG	Dchr01-1333_rev	AGTTGGACCACTTTGGCAAG	211	D_chr01_Startpos_in_parent=1959549 Startpos_here=193 Length=15
Dchr01-1334_fwd	TGAAATGAAACATGGATGTGG	Dchr01-1334_rev	TAAGAAAGGGCAACGCAAAT	228	D_chr01_Startpos_in_parent=1959727 Startpos_here=190 Length=21
Dchr01-1335_fwd	CAATTCATGGACAATTACAGCC	Dchr01-1335_rev	GCTAAGGAAGTCTGGGCCTT	240	D_chr01_Startpos_in_parent=19600867 Startpos_here=186 Length=29
Dchr01-1336_fwd	TTGGTATTGCTCCCAGAACC	Dchr01-1336_rev	AAAGAGGCACAAGTAACCTGAA	236	D_chr01_Startpos_in_parent=19603568 Startpos_here=188 Length=25
Dchr01-1337_fwd	TATTGCTCCCAGAACCACCT	Dchr01-1337_rev	AAAGAGGCACAAGTAACCTGAA	232	D_chr01_Startpos_in_parent=19603593 Startpos_here=190 Length=22
Dchr01-1338_fwd	GCATCTGCAAACACCACAAA	Dchr01-1338_rev	CCGAGACTGATGAATGCAAA	193	D_chr01_Startpos_in_parent=19611555 Startpos_here=192 Length=18
Dchr01-1339_fwd	AAACCTGAATGCTAATTCGATGA	Dchr01-1339_rev	TTCCTTAGCTGGGCATGTAAA	139	D_chr01_Startpos_in_parent=19625050 Startpos_here=189 Length=23
Dchr01-1340_fwd	ACGTGATCCAATCACTGGC	Dchr01-1340_rev	CAGATTTCCAGAGGGAGACG	238	D_chr01_Startpos_in_parent=19630899 Startpos_here=186 Length=30
Dchr01-1341_fwd	GTGTTGGTGGAGCTTGTCCT	Dchr01-1341_rev	TTCTTTGACACTTCGCTTGC	228	D_chr01_Startpos_in_parent=19642091 Startpos_here=178 Length=45
Dchr01-1342_fwd	TCAAGGTCAATAACTATGCTTCAA	Dchr01-1342_rev	TTTGACAAACAATGCGAAGG	177	D_chr01_Startpos_in_parent=1966894 Startpos_here=192 Length=18
Dchr01-1343_fwd	GGCCTTAGATGCAATTTACCC	Dchr01-1343_rev	CCCGAGAAAGTGGAAGGAAT	137	D_chr01_Startpos_in_parent=1968131 Startpos_here=193 Length=15
Dchr01-1344_fwd	TGCTTTGCAACTTGAAGTCTTT	Dchr01-1344_rev	TTTCTCCATTTGCCTTCACC	233	D_chr01_Startpos_in_parent=1968707 Startpos_here=192 Length=17
Dchr01-1345_fwd	GGTTTGAAGAGATGTGGCAAA	Dchr01-1345_rev	CGGGTAGCCTTCCAGCTATT	246	D_chr01_Startpos_in_parent=1969095 Startpos_here=188 Length=26
Dchr01-1346_fwd	GGGTATTTCAATTTCACAATCCA	Dchr01-1346_rev	TTGAATAATGGAAATATGCATGG	247	D_chr01_Startpos_in_parent=19700444 Startpos_here=190 Length=22
Dchr01-1347_fwd	TCCCTGTGAAACAATAGGCA	Dchr01-1347_rev	TCGTGGACTGAGTTTCTCCA	225	D_chr01_Startpos_in_parent=19712494 Startpos_here=191 Length=19
Dchr01-1348_fwd	AAGGATTAGGAGCATCAAATTCA	Dchr01-1348_rev	TTGTCCTTGTTAGGTCATGGG	241	D_chr01_Startpos_in_parent=1971641 Startpos_here=187 Length=27
Dchr01-1349_fwd	GAGCTTGGAACTTTGAAACCC	Dchr01-1349_rev	AAATGAGGCGGCATAAGATTT	234	D_chr01_Startpos_in_parent=19720684 Startpos_here=193 Length=15
Dchr01-1350_fwd	GAATTGGGAATGGGAAATGTT	Dchr01-1350_rev	GGTAGAGGTGCTCATGGGTT	249	D_chr01_Startpos_in_parent=19723765 Startpos_here=189 Length=23
Dchr01-1351_fwd	GGGCTTGATTGAAAGATTGC	Dchr01-1351_rev	TGGCTGTAGCAACTAGGCATT	201	D_chr01_Startpos_in_parent=19735324 Startpos_here=193 Length=15
Dchr01-1352_fwd	TTGTCAGCCTAAGACGGTCC	Dchr01-1352_rev	GTGCTCAATTGGTTCGGTTT	206	D_chr01_Startpos_in_parent=19742054 Startpos_here=192 Length=18
Dchr01-1353_fwd	GGAGTACATCGAGGCTAAGGC	Dchr01-1353_rev	CGACCTATGCGTAGCAATGTT	187	D_chr01_Startpos_in_parent=19758009 Startpos_here=192 Length=17
Dchr01-1354_fwd	TGCAAATTCCATTCCCAAGT	Dchr01-1354_rev	GGTGATTTCAGGCCACTGTT	244	D_chr01_Startpos_in_parent=19761449 Startpos_here=193 Length=15
Dchr01-1355_fwd	TTTATTCCACCAAGGCGTTA	Dchr01-1355_rev	AAATGTGATTCTGCAACAGCC	229	D_chr01_Startpos_in_parent=19768953 Startpos_here=191 Length=20
Dchr01-1356_fwd	CCTTAGGGTTGTGTGGAATGA	Dchr01-1356_rev	GTGCTTCCACTTTCAGCCTC	222	D_chr01_Startpos_in_parent=19770175 Startpos_here=193 Length=15
Dchr01-1357_fwd	TGTGCCAAATGTCAAATAAAGAA	Dchr01-1357_rev	CCCACATCATATCATGGCAA	175	D_chr01_Startpos_in_parent=19780020 Startpos_here=182 Length=38
Dchr01-1358_fwd	CGTGGAATGACATGCAAACT	Dchr01-1358_rev	AGCCCATGGTTCCTCACTC	214	D_chr01_Startpos_in_parent=19797002 Startpos_here=190 Length=22
Dchr01-1359_fwd	TTGATTTCGATTTCGATTCTGA	Dchr01-1359_rev	CCAGACCCTAATCTGTCATGC	174	D_chr01_Startpos_in_parent=19799266 Startpos_here=174 Length=53
Dchr01-1360_fwd	ATGCTCAAACTGTGCTTCCC	Dchr01-1360_rev	GCGAGTATCGCGAATTTAGG	231	D_chr01_Startpos_in_parent=19805273 Startpos_here=193 Length=15
Dchr01-1361_fwd	TCATCATCCTCTCTCGCTCTC	Dchr01-1361_rev	GCGACGGAACATAAAGACTTC	236	D_chr01_Startpos_in_parent=19847587 Startpos_here=192 Length=17
Dchr01-1362_fwd	ACAACAGTGCATGATGGCAA	Dchr01-1362_rev	GGCGATCGCTACTAAGATGG	192	D_chr01_Startpos_in_parent=19847715 Startpos_here=187 Length=27
Dchr01-1363_fwd	AATGATGATGTTAGTGTAATAAGCAAA	Dchr01-1363_rev	GTTACGATATGATTATCGCTGTTATT	167	D_chr01_Startpos_in_parent=19850277 Startpos_here=192 Length=18
Dchr01-1364_fwd	CGAGGTATATTTAATTTATTTGGGC	Dchr01-1364_rev	TTGTTATTTACCAACGTGTTTCTTT	202	D_chr01_Startpos_in_parent=19863749 Startpos_here=192 Length=18
Dchr01-1365_fwd	TTTCCAAGTCCTAAGGGTATTATTT	Dchr01-1365_rev	TTTAACGGTGACTGACATGTTTC	126	D_chr01_Startpos_in_parent=19871434 Startpos_here=193 Length=15
Dchr01-1366_fwd	GAAGATCAATGATAAATGTCGCA	Dchr01-1366_rev	AATTGTTGCGGAGGTTTGAC	148	D_chr01_Startpos_in_parent=19878155 Startpos_here=192 Length=17
Dchr01-1367_fwd	TCCAACTTCATTATTCTTATTGGC	Dchr01-1367_rev	GGGAATCCGTATAGCGTCAG	250	D_chr01_Startpos_in_parent=19882206 Startpos_here=192 Length=17
Dchr01-1368_fwd	TGAGTTGAAATGCTATGGTTGAA	Dchr01-1368_rev	CACATTCCATCATTCTCAATCC	177	D_chr01_Startpos_in_parent=19893685 Startpos_here=191 Length=19
Dchr01-1369_fwd	GGACAAGTTCGTGTTGCTGA	Dchr01-1369_rev	TCCCAAAGCTATGCTATGAACA	179	D_chr01_Startpos_in_parent=19894855 Startpos_here=171 Length=59
Dchr01-1370_fwd	TGATGCATTTATTTCCAACCC	Dchr01-1370_rev	CGCTGATCCATTGATGTGAC	202	D_chr01_Startpos_in_parent=19896780 Startpos_here=189 Length=24
Dchr01-1371_fwd	ACATAAGTTATCTTCACCCTTTGAA	Dchr01-1371_rev	ATCCACGCATGTTTGTGATG	240	D_chr01_Startpos_in_parent=19909516 Startpos_here=193 Length=15
Dchr01-1372_fwd	AAGATTGGCCATTAATTCGG	Dchr01-1372_rev	TTGGCAGACAAGACTGATGG	182	D_chr01_Startpos_in_parent=19912190 Startpos_here=193 Length=16
Dchr01-1373_fwd	TGCAAACACACACACACACA	Dchr01-1373_rev	TGACCCAATTTGCTAGCTCC	211	D_chr01_Startpos_in_parent=19912224 Startpos_here=186 Length=30
Dchr01-1374_fwd	AGCCAAAGTGGTCTCTGGTG	Dchr01-1374_rev	TTGGTCCTCGGAGTGTGATT	244	D_chr01_Startpos_in_parent=19921575 Startpos_here=192 Length=17
Dchr01-1375_fwd	AAAGCTGAGACGGAAATGCT	Dchr01-1375_rev	CTCAAAGGGATCAAATCCGA	226	D_chr01_Startpos_in_parent=1992884 Startpos_here=190 Length=22
Dchr01-1376_fwd	GGCTAGGCCTTTATGGGAAC	Dchr01-1376_rev	GGGCTCGGGCTTATGATATT	157	D_chr01_Startpos_in_parent=19930976 Startpos_here=193 Length=15
Dchr01-1377_fwd	AATATCATAAGCCCGAGCCC	Dchr01-1377_rev	TGATGGGTTCCCATTAGACC	249	D_chr01_Startpos_in_parent=19931182 Startpos_here=189 Length=23
Dchr01-1378_fwd	TGGTTGGCTTGAATAGGTCA	Dchr01-1378_rev	CACCACTACAACGCTTGTTCA	166	D_chr01_Startpos_in_parent=19933520 Startpos_here=193 Length=16
Dchr01-1379_fwd	ATGGTGAAGCGATGTGAGGT	Dchr01-1379_rev	AACCATGACTCCAAACAAGTCT	209	D_chr01_Startpos_in_parent=19937347 Startpos_here=192 Length=17
Dchr01-1380_fwd	ATGGTGAAGCGATGTGAGGT	Dchr01-1380_rev	AACCATGACTCCAAACAAGTCT	209	D_chr01_Startpos_in_parent=19937364 Startpos_here=187 Length=27
Dchr01-1381_fwd	TCTGCAGTAGCAGTTTCGGA	Dchr01-1381_rev	TCAAACATTAGCAAACGCCA	210	D_chr01_Startpos_in_parent=19946889 Startpos_here=191 Length=19
Dchr01-1382_fwd	AACCTTAAGTGCTCGCTTGTTT	Dchr01-1382_rev	TTGTTCGAATTAGTGGATGCTG	184	D_chr01_Startpos_in_parent=19947445 Startpos_here=193 Length=16
Dchr01-1383_fwd	TCCAACAAGCTTCCAACTCA	Dchr01-1383_rev	TTTCTGCAATTTAGCCTGGT	220	D_chr01_Startpos_in_parent=19961036 Startpos_here=193 Length=15
Dchr01-1384_fwd	TTGAAACGGTGCGGATTATT	Dchr01-1384_rev	TGCGACCTCTCAATTTGTGT	223	D_chr01_Startpos_in_parent=19967625 Startpos_here=191 Length=20
Dchr01-1385_fwd	TGACGTTCAATGTGAGTTCAATC	Dchr01-1385_rev	CCATTTGTGGTGTGTAACGG	249	D_chr01_Startpos_in_parent=19976288 Startpos_here=190 Length=21
Dchr01-1386_fwd	GAAAGAAAGAATGGTCAGGCA	Dchr01-1386_rev	TCCAAATATCATCCAAATCCG	244	D_chr01_Startpos_in_parent=20001742 Startpos_here=192 Length=17
Dchr01-1387_fwd	CACCGAGCAGAGACAACAAA	Dchr01-1387_rev	TTCCAAACCCACCCTATTGA	209	D_chr01_Startpos_in_parent=20005029 Startpos_here=193 Length=15
Dchr01-1388_fwd	TTTCCACCTACTGCTTACTTAACAA	Dchr01-1388_rev	TGTAGAGGTGTTTGATCTTTAAGGC	234	D_chr01_Startpos_in_parent=20019271 Startpos_here=189 Length=23
Dchr01-1389_fwd	TAGGGATCATTTAGCCCACG	Dchr01-1389_rev	TCGACGGATGAGATTAGCCT	209	D_chr01_Startpos_in_parent=20022061 Startpos_here=193 Length=16
Dchr01-1390_fwd	TCATCGATGGAACGACAGAT	Dchr01-1390_rev	CCAAAGCCTGTCCTTGTTTC	240	D_chr01_Startpos_in_parent=2002211 Startpos_here=186 Length=30
Dchr01-1391_fwd	CAAACTCCACCGTCACAATG	Dchr01-1391_rev	CATTGAACCTTCCTGCCTTC	169	D_chr01_Startpos_in_parent=2004972 Startpos_here=193 Length=16
Dchr01-1392_fwd	TCAATTGAAATAAATATAAATGGTGG	Dchr01-1392_rev	GGTGATCCAATCACACCTCA	186	D_chr01_Startpos_in_parent=20075238 Startpos_here=192 Length=18
Dchr01-1393_fwd	TTCTTAACCATGGGACCGAG	Dchr01-1393_rev	TGATCACAGTGCATCTCTTCCT	228	D_chr01_Startpos_in_parent=20077097 Startpos_here=186 Length=30
Dchr01-1394_fwd	CAATGTTTCCATATATACTTCCTTTCC	Dchr01-1394_rev	ATTCCTAAATCATAATTGAAGTGTCG	125	D_chr01_Startpos_in_parent=20082935 Startpos_here=192 Length=17
Dchr01-1395_fwd	ACAAACGTGGAGTGACACGA	Dchr01-1395_rev	TGGTAGATGTGCAGTGGGAA	231	D_chr01_Startpos_in_parent=20105332 Startpos_here=192 Length=18
Dchr01-1396_fwd	TGGTTTCCTCGATTATCCAA	Dchr01-1396_rev	TCCAAATCCCATAATTCCCA	215	D_chr01_Startpos_in_parent=2010615 Startpos_here=191 Length=19
Dchr01-1397_fwd	GAGGAGTAACCACTTGCCCA	Dchr01-1397_rev	TTCAGGTTTGGTAGTGAATGGA	237	D_chr01_Startpos_in_parent=20134579 Startpos_here=193 Length=16
Dchr01-1398_fwd	TTGTGCCCGTTACACTCTCA	Dchr01-1398_rev	TGGAACCCATCAATGCTGTA	231	D_chr01_Startpos_in_parent=20147536 Startpos_here=191 Length=20
Dchr01-1399_fwd	CCCTAGGAGTCAGATTGCATTT	Dchr01-1399_rev	CACGTCAGCATTAGGCACAC	201	D_chr01_Startpos_in_parent=2015950 Startpos_here=191 Length=20
Dchr01-1400_fwd	CCCAAGACCACGACTTGTTT	Dchr01-1400_rev	TCAAGGAACTATCTTTACCTTGTATG	193	D_chr01_Startpos_in_parent=20167353 Startpos_here=175 Length=51
Dchr01-1401_fwd	TGAAATGTGTACATGGCATATTTATT	Dchr01-1401_rev	CTTCGTATAAACACTTCATATAACCG	249	D_chr01_Startpos_in_parent=20176047 Startpos_here=191 Length=20
Dchr01-1402_fwd	TTGGTTAATGACATGTTAGTATGCTT	Dchr01-1402_rev	ATGTCGGTCTGGATACTGGC	229	D_chr01_Startpos_in_parent=20183212 Startpos_here=193 Length=15
Dchr01-1403_fwd	TTTGGTTGAATTAACAAATGGG	Dchr01-1403_rev	AAGGATGGTGATGCATAGGG	224	D_chr01_Startpos_in_parent=20184837 Startpos_here=193 Length=16
Dchr01-1404_fwd	ACAACAACGAGCAAAGAGGG	Dchr01-1404_rev	TCTGTTGCCACATTAGCTGG	247	D_chr01_Startpos_in_parent=20202546 Startpos_here=191 Length=20
Dchr01-1405_fwd	TGGATGAAGGTCGTGTTTGA	Dchr01-1405_rev	CCCTAGAAATCCAAATGTCATC	127	D_chr01_Startpos_in_parent=20214686 Startpos_here=189 Length=23
Dchr01-1406_fwd	CCTCTTTGAGTTTAGTTGTTGTGC	Dchr01-1406_rev	TGAAGTCCAAATTAATCATTGCAT	182	D_chr01_Startpos_in_parent=20225384 Startpos_here=191 Length=20
Dchr01-1407_fwd	CATCTATTATTCTTGTGTTCTTTGCAG	Dchr01-1407_rev	GAACTTCGAGTCTGGACGGA	179	D_chr01_Startpos_in_parent=20232381 Startpos_here=160 Length=81
Dchr01-1408_fwd	CCTTGTAACCAAATGGAGCC	Dchr01-1408_rev	TCGGTTACTTGGTACTTGGGA	151	D_chr01_Startpos_in_parent=20238032 Startpos_here=193 Length=16
Dchr01-1409_fwd	TGGAACCTTATTGAGCCAGG	Dchr01-1409_rev	ACCGAGTCTCAACCACCATC	202	D_chr01_Startpos_in_parent=202426 Startpos_here=193 Length=16
Dchr01-1410_fwd	TGGAGGAGATGGTAGTTGGC	Dchr01-1410_rev	CATGGCCGTGTATCCTCTTT	193	D_chr01_Startpos_in_parent=20245660 Startpos_here=193 Length=15
Dchr01-1411_fwd	AGACAGGCTCCTCTTCCAAA	Dchr01-1411_rev	TTTCTAGGTCGAAGTTTGATTGG	191	D_chr01_Startpos_in_parent=20247300 Startpos_here=193 Length=15
Dchr01-1412_fwd	CCAATCAAACTTCGACCTAGAAA	Dchr01-1412_rev	TGGTTGTTGGTTTACATTACCC	199	D_chr01_Startpos_in_parent=20247606 Startpos_here=193 Length=16
Dchr01-1413_fwd	CATTCCCACGCTTTCAATTT	Dchr01-1413_rev	CCCTAAACCACCCAACTTTC	135	D_chr01_Startpos_in_parent=20251393 Startpos_here=191 Length=19
Dchr01-1414_fwd	TTGTTTGTCCACCAATTCATTC	Dchr01-1414_rev	TGATGGTTGGTGAGTGGTTC	225	D_chr01_Startpos_in_parent=20252695 Startpos_here=193 Length=15
Dchr01-1415_fwd	CCCTCTATTGAAGATGTTTATGACC	Dchr01-1415_rev	TCACAACTTTGTCAACCAGCA	166	D_chr01_Startpos_in_parent=20257228 Startpos_here=192 Length=18
Dchr01-1416_fwd	GAAGACCTCTGGGAAGAGGAA	Dchr01-1416_rev	TATGGAAGCACCTATCGCGT	193	D_chr01_Startpos_in_parent=20257633 Startpos_here=193 Length=15
Dchr01-1417_fwd	TCACCCTTGTCATCCACAAA	Dchr01-1417_rev	TAAAGAGTGGCGAAGGAGGA	149	D_chr01_Startpos_in_parent=2025915 Startpos_here=191 Length=19
Dchr01-1418_fwd	ATGCCAGCGACAGGTAGAGT	Dchr01-1418_rev	ATGAAACAGGTGGCACAACA	201	D_chr01_Startpos_in_parent=20259496 Startpos_here=190 Length=22
Dchr01-1419_fwd	TTTCAAGAAATCAACAATGGAAA	Dchr01-1419_rev	TGGTGACTTTCGACCATCAA	153	D_chr01_Startpos_in_parent=20263563 Startpos_here=190 Length=21
Dchr01-1420_fwd	TGCAAGCTGCTAGGGTTTCT	Dchr01-1420_rev	GCCCGAGCCCAAGTATTAAA	247	D_chr01_Startpos_in_parent=20268694 Startpos_here=192 Length=17
Dchr01-1421_fwd	AACTGCGGCTAGTAACCCAA	Dchr01-1421_rev	TCGACTGAGTCTTAACTCGATTG	177	D_chr01_Startpos_in_parent=20276839 Startpos_here=193 Length=16
Dchr01-1422_fwd	TTGTTCTTTATTCCTTTATTTGCAC	Dchr01-1422_rev	AATGACGATAATCATGTTATATTTGC	142	D_chr01_Startpos_in_parent=20279392 Startpos_here=192 Length=18
Dchr01-1423_fwd	GCTAAAGATCTCATCATGGAGG	Dchr01-1423_rev	CTTCGAGACGTGGGAATGTT	153	D_chr01_Startpos_in_parent=20304433 Startpos_here=192 Length=18
Dchr01-1424_fwd	CCCAAGTTAAGAACACAGAATCA	Dchr01-1424_rev	ATGTGACTTTGCATCGGTTC	179	D_chr01_Startpos_in_parent=20311613 Startpos_here=185 Length=32
Dchr01-1425_fwd	ATTCCGGCATCATGGACTAC	Dchr01-1425_rev	TCAATCCCAATGGTAGGAAGA	206	D_chr01_Startpos_in_parent=2031314 Startpos_here=183 Length=35
Dchr01-1426_fwd	AGATGGGCATCCATTTATCA	Dchr01-1426_rev	TGGATTCTTCGTTGTTGAGAGA	180	D_chr01_Startpos_in_parent=20316510 Startpos_here=192 Length=18
Dchr01-1427_fwd	GCCCTTCTGACTAACGTGCT	Dchr01-1427_rev	GCAGAGGTGCAACATCAAGA	138	D_chr01_Startpos_in_parent=20322380 Startpos_here=190 Length=22
Dchr01-1428_fwd	AAATTTGAGAAATAGGAAACATTCG	Dchr01-1428_rev	TCGTTGCAACTTTACTGTAAGAGAA	219	D_chr01_Startpos_in_parent=20357694 Startpos_here=192 Length=17
Dchr01-1429_fwd	TCATGGTTGCTGGAGTTCTG	Dchr01-1429_rev	GCAGACCTGCGAATTTGTCT	133	D_chr01_Startpos_in_parent=20389728 Startpos_here=189 Length=24
Dchr01-1430_fwd	GGAAACCCAAGCAGATGAAA	Dchr01-1430_rev	GGATGTCCTTCGCACACATA	236	D_chr01_Startpos_in_parent=20390955 Startpos_here=191 Length=20
Dchr01-1431_fwd	CTCCATATCCCTCGTCCAAA	Dchr01-1431_rev	TTGGATGGCATGCATTTAAG	198	D_chr01_Startpos_in_parent=20407962 Startpos_here=191 Length=19
Dchr01-1432_fwd	CACCAACAGGATCTGAACGA	Dchr01-1432_rev	TTCTCCTTTCTTCTCCCTTGC	173	D_chr01_Startpos_in_parent=20414274 Startpos_here=182 Length=37
Dchr01-1433_fwd	TGCCATTACATGTTATCTTGTCG	Dchr01-1433_rev	TATCAACCCATCTTTGCTGC	202	D_chr01_Startpos_in_parent=20436976 Startpos_here=192 Length=17
Dchr01-1434_fwd	CCAACTTGGAAATCATTCCTC	Dchr01-1434_rev	TGTTGGCCACCTCATACCTT	126	D_chr01_Startpos_in_parent=20437573 Startpos_here=193 Length=15
Dchr01-1435_fwd	GTATGAGGTGGCCAACATGC	Dchr01-1435_rev	GATGCTGAAATGGCTGAGGT	238	D_chr01_Startpos_in_parent=20437644 Startpos_here=193 Length=15
Dchr01-1436_fwd	TCATGGAAGATTGCCATACG	Dchr01-1436_rev	ATCTTCCAAGGCCAACCTTT	247	D_chr01_Startpos_in_parent=20439038 Startpos_here=193 Length=16
Dchr01-1437_fwd	TTTGTTGGGAAATGTGTCCA	Dchr01-1437_rev	CATGAAAGACGGAAATGCAA	128	D_chr01_Startpos_in_parent=20446661 Startpos_here=192 Length=18
Dchr01-1438_fwd	TTTGTTAAATTTGTAGGTGTGACATTT	Dchr01-1438_rev	TTTGGGTATCGGTTAATTCG	229	D_chr01_Startpos_in_parent=2045358 Startpos_here=192 Length=18
Dchr01-1439_fwd	AACCCAACCTTTGTTACCCA	Dchr01-1439_rev	CATGCAAATTCTACGATTCCA	214	D_chr01_Startpos_in_parent=20467374 Startpos_here=193 Length=16
Dchr01-1440_fwd	CATCAATTGCAGCAAGGAAA	Dchr01-1440_rev	TGATCTAGGAAGAGCGGAGC	250	D_chr01_Startpos_in_parent=20479559 Startpos_here=193 Length=16
Dchr01-1441_fwd	GAGAAAGAAAGAAAGCCAAACAA	Dchr01-1441_rev	AACTCTAGGTACTGGGATTCCAAA	177	D_chr01_Startpos_in_parent=20482191 Startpos_here=178 Length=45
Dchr01-1442_fwd	AACGATCCCGAACTCAAATG	Dchr01-1442_rev	CCATGCCATGATATGGTTTC	195	D_chr01_Startpos_in_parent=20483895 Startpos_here=185 Length=31
Dchr01-1443_fwd	GGAGGAGAAGATGGTGGTGA	Dchr01-1443_rev	CTAGTCGACAACTGGCACGA	248	D_chr01_Startpos_in_parent=20487390 Startpos_here=181 Length=39
Dchr01-1444_fwd	CCCACTTCAGGTTTCTTTCTT	Dchr01-1444_rev	GGGAAACCAAATCTTCCCAT	187	D_chr01_Startpos_in_parent=20492810 Startpos_here=193 Length=15
Dchr01-1445_fwd	ATCCATGTTCGGGATTCAAA	Dchr01-1445_rev	TAATGGTAATGGGCGGTGAT	232	D_chr01_Startpos_in_parent=20500304 Startpos_here=191 Length=19
Dchr01-1446_fwd	TGTTGATTGCATTTGCATGTT	Dchr01-1446_rev	CAACAATCTGTACGCTGAGCA	245	D_chr01_Startpos_in_parent=20505599 Startpos_here=193 Length=15
Dchr01-1447_fwd	TTGGTTTGGTTGTATTTCCCA	Dchr01-1447_rev	GAGAGTCATGGCTATTACTTTGTATTT	191	D_chr01_Startpos_in_parent=20532403 Startpos_here=192 Length=18
Dchr01-1448_fwd	CACCAATTGTTGTCTATGTCCTTC	Dchr01-1448_rev	TCTCATTGGTTGAATGTGCC	206	D_chr01_Startpos_in_parent=20572744 Startpos_here=189 Length=23
Dchr01-1449_fwd	AAGGCGAGAATCGAAATTGA	Dchr01-1449_rev	TGACAGGTTGACATGGGTTT	234	D_chr01_Startpos_in_parent=20574478 Startpos_here=193 Length=15
Dchr01-1450_fwd	TTTCTTTCTTCTTTCTTTCTCCC	Dchr01-1450_rev	TGCCATTATTATAAATTGAGGCG	227	D_chr01_Startpos_in_parent=20583378 Startpos_here=183 Length=36
Dchr01-1451_fwd	TCCGATTTACCAGAACGGAG	Dchr01-1451_rev	GGTCTACATTGGTTGCACGA	130	D_chr01_Startpos_in_parent=20583724 Startpos_here=190 Length=21
Dchr01-1452_fwd	CGTGTTTAATTTGGCTGGGT	Dchr01-1452_rev	AGTTGGCCGGTTACTCTCAA	182	D_chr01_Startpos_in_parent=20588299 Startpos_here=192 Length=18
Dchr01-1453_fwd	ACTTGCCTAGGAACTTCGCA	Dchr01-1453_rev	GGGCATAAGGTTCCAACTGA	197	D_chr01_Startpos_in_parent=20598438 Startpos_here=189 Length=23
Dchr01-1454_fwd	ATTTCGGAACTTGGTTGCTG	Dchr01-1454_rev	TTCTGCAAACACTTCATCCG	248	D_chr01_Startpos_in_parent=20599974 Startpos_here=192 Length=18
Dchr01-1455_fwd	GGACAATGGCACTTTCTTGC	Dchr01-1455_rev	ATGATTGGGCAAGGAGTTTG	216	D_chr01_Startpos_in_parent=20601333 Startpos_here=193 Length=15
Dchr01-1456_fwd	TCCTTCAAGATGTCGTTCCA	Dchr01-1456_rev	TTCAAGCCCATACAAACGAA	248	D_chr01_Startpos_in_parent=20605197 Startpos_here=170 Length=61
Dchr01-1457_fwd	TCAACTCGACTCGAACTCAAA	Dchr01-1457_rev	AATTTCTAGTACGGGTGAGCAA	137	D_chr01_Startpos_in_parent=20615653 Startpos_here=193 Length=16
Dchr01-1458_fwd	CAGCCTTTCGTTTGCCTATT	Dchr01-1458_rev	TTACGATGGGTGACAATGGTT	247	D_chr01_Startpos_in_parent=20618175 Startpos_here=190 Length=21
Dchr01-1459_fwd	GAGACTGCAGATGCAATACCA	Dchr01-1459_rev	ATAGGATCTATGCATGCCGC	182	D_chr01_Startpos_in_parent=20621762 Startpos_here=171 Length=59
Dchr01-1460_fwd	AATGATGACCCACATCCACC	Dchr01-1460_rev	TTGTAAGCCCGGTCTTGTTT	203	D_chr01_Startpos_in_parent=20625610 Startpos_here=193 Length=16
Dchr01-1461_fwd	TTCATCCCAGCCAGTTAGAAA	Dchr01-1461_rev	TGAATTGGGTTGGATTCGAT	248	D_chr01_Startpos_in_parent=20626909 Startpos_here=190 Length=22
Dchr01-1462_fwd	ATCGAATCCAACCCAATTCA	Dchr01-1462_rev	TGGATTATAATGTTGGTTGCCA	249	D_chr01_Startpos_in_parent=20627121 Startpos_here=191 Length=19
Dchr01-1463_fwd	TGGCAACCAACATTATAATCCA	Dchr01-1463_rev	TTCACCGACCTTTGAAGAAGA	248	D_chr01_Startpos_in_parent=20627346 Startpos_here=192 Length=18
Dchr01-1464_fwd	TGGATAATCAAACCATGCCT	Dchr01-1464_rev	AAACAGATGCCACTTGTTGTATT	212	D_chr01_Startpos_in_parent=20628105 Startpos_here=187 Length=27
Dchr01-1465_fwd	CATTCAGTGGGACAAAGGTAAA	Dchr01-1465_rev	ATGGTCCAAATCCTCCTCCT	216	D_chr01_Startpos_in_parent=20628412 Startpos_here=192 Length=17
Dchr01-1466_fwd	GCAATTGAGCTTGATGCAAA	Dchr01-1466_rev	CCCAACACAACTCCTCAATG	211	D_chr01_Startpos_in_parent=20633782 Startpos_here=193 Length=16
Dchr01-1467_fwd	CATTGAGGAGTTGTGTTGGG	Dchr01-1467_rev	CAGTTATCATGAGGCCATGC	231	D_chr01_Startpos_in_parent=20634017 Startpos_here=192 Length=18
Dchr01-1468_fwd	GAGCCCGAATATAGGAAGCC	Dchr01-1468_rev	CTCAACGCCATGAACAAAGA	202	D_chr01_Startpos_in_parent=20652576 Startpos_here=190 Length=22
Dchr01-1469_fwd	CGGCTTCAGTTCTCAACTTTC	Dchr01-1469_rev	TAGGTTCAATCACGACAGCG	150	D_chr01_Startpos_in_parent=20655886 Startpos_here=191 Length=19
Dchr01-1470_fwd	AAACCCAAATCATGCCAAAT	Dchr01-1470_rev	TCAATTGCAGCATTAAGCCC	198	D_chr01_Startpos_in_parent=2066113 Startpos_here=193 Length=15
Dchr01-1471_fwd	TAGAGGTGTTCATGGGTCGG	Dchr01-1471_rev	GAATTGATTGTTTGTAATTAAATCCC	247	D_chr01_Startpos_in_parent=2067783 Startpos_here=193 Length=15
Dchr01-1472_fwd	AGGCACGGCCCATATTCTA	Dchr01-1472_rev	ACTAGAGGTGTTCATGGCCG	138	D_chr01_Startpos_in_parent=2069011 Startpos_here=193 Length=16
Dchr01-1473_fwd	TGTCCATTTCGATTGAAGCA	Dchr01-1473_rev	GAGCCGCTAAAGGATGACAC	240	D_chr01_Startpos_in_parent=20695873 Startpos_here=193 Length=15
Dchr01-1474_fwd	TTTCATTAGTCCAAATTTCAAATCC	Dchr01-1474_rev	CAACCCTCTAAACTCTTGCCC	173	D_chr01_Startpos_in_parent=2070028 Startpos_here=193 Length=15
Dchr01-1475_fwd	CGCTTGCACATTATTGCTTT	Dchr01-1475_rev	CCAAACTTCTTCGGGTCATC	214	D_chr01_Startpos_in_parent=20709461 Startpos_here=191 Length=20
Dchr01-1476_fwd	AAACACAACACATATATTCGGTTAAA	Dchr01-1476_rev	GGTCGAGCAGCCGATTT	245	D_chr01_Startpos_in_parent=20712459 Startpos_here=192 Length=18
Dchr01-1477_fwd	CAAGGAAGCAAATGGGTTGT	Dchr01-1477_rev	GCAGGTGGTGGAGAACAAAT	170	D_chr01_Startpos_in_parent=2071329 Startpos_here=193 Length=15
Dchr01-1478_fwd	TTCATCCAAGGCCTCATCTC	Dchr01-1478_rev	AAATGATGAAACAACATACACCC	215	D_chr01_Startpos_in_parent=2071906 Startpos_here=192 Length=17
Dchr01-1479_fwd	TGATTTAAAGGGTTCAATTGAGTG	Dchr01-1479_rev	TGATAGTGTTTACAAATTCAAATTCA	245	D_chr01_Startpos_in_parent=2072417 Startpos_here=192 Length=17
Dchr01-1480_fwd	CATTTCCAAATGATTTCACTTATCC	Dchr01-1480_rev	GCATATATCCGTTTGGTCCC	162	D_chr01_Startpos_in_parent=20735030 Startpos_here=192 Length=18
Dchr01-1481_fwd	CTTGAGTGGCAAACACGAAA	Dchr01-1481_rev	CTCCTTTGTCGATGAGAGGC	238	D_chr01_Startpos_in_parent=20756883 Startpos_here=187 Length=28
Dchr01-1482_fwd	AAATCACGCAATCTTCCGAC	Dchr01-1482_rev	TGAATTTGAGGAGAGGAATGG	146	D_chr01_Startpos_in_parent=2075838 Startpos_here=193 Length=16
Dchr01-1483_fwd	CATGTTCACTATGACTGGATGG	Dchr01-1483_rev	TGGAGAAATGGAATCATTTGG	210	D_chr01_Startpos_in_parent=20774747 Startpos_here=183 Length=36
Dchr01-1484_fwd	AATGATCCAGTTGGCGGTTA	Dchr01-1484_rev	TGATGGTCTAGATGCCACACA	218	D_chr01_Startpos_in_parent=20783017 Startpos_here=192 Length=18
Dchr01-1485_fwd	TGTTGTCACAAGTTAACCGGG	Dchr01-1485_rev	TGTGATATCGGCTTAATCAACAA	177	D_chr01_Startpos_in_parent=2078776 Startpos_here=191 Length=20
Dchr01-1486_fwd	GTCGGTCATGGTATTGCCTT	Dchr01-1486_rev	GCATGCAAATGGTTGAGAAA	199	D_chr01_Startpos_in_parent=20808999 Startpos_here=189 Length=23
Dchr01-1487_fwd	TCGAGTGTGATTACGTGAGTCTT	Dchr01-1487_rev	TGAACACAATCCTTTCCCATT	192	D_chr01_Startpos_in_parent=2081016 Startpos_here=190 Length=22
Dchr01-1488_fwd	CTAACCTTCCACCAAATTGATTA	Dchr01-1488_rev	GCTGGTTTAGGGTTCATGTCA	250	D_chr01_Startpos_in_parent=2081985 Startpos_here=191 Length=19
Dchr01-1489_fwd	TCATGCAATCAACTGGCTGT	Dchr01-1489_rev	ACTGAAGAACAAGGCAGCAG	229	D_chr01_Startpos_in_parent=2082353 Startpos_here=192 Length=17
Dchr01-1490_fwd	CACTAGGGTTATTGCCCGTC	Dchr01-1490_rev	CAGTGAAGTTGTCGTGCCTT	238	D_chr01_Startpos_in_parent=20832362 Startpos_here=191 Length=19
Dchr01-1491_fwd	ATGAGGCAGCATAAGGTGGA	Dchr01-1491_rev	CCCTTAAGGCTTTCGTCTCC	232	D_chr01_Startpos_in_parent=20854311 Startpos_here=191 Length=20
Dchr01-1492_fwd	ATGAGGCAGCATAAGGTGGA	Dchr01-1492_rev	CCCTTAAGGCTTTCGTCTCC	232	D_chr01_Startpos_in_parent=20854381 Startpos_here=192 Length=18
Dchr01-1493_fwd	ACATGGTCGGACACAAGGTT	Dchr01-1493_rev	GTTGCTCCCGTTGGATCTTA	189	D_chr01_Startpos_in_parent=2086701 Startpos_here=191 Length=20
Dchr01-1494_fwd	AAGCAGCATAAGAGCAAGCA	Dchr01-1494_rev	CTTGCCGATAACCCATCACT	249	D_chr01_Startpos_in_parent=20873944 Startpos_here=192 Length=18
Dchr01-1495_fwd	TGACTCAAGTGGATAGCTTTGA	Dchr01-1495_rev	TTCCATCACTTACAACCATTTCA	205	D_chr01_Startpos_in_parent=20884049 Startpos_here=192 Length=17
Dchr01-1496_fwd	TGGAAGTTTGCCTCCAAGAC	Dchr01-1496_rev	ATGAGGCGAAGGCAGAGTTA	170	D_chr01_Startpos_in_parent=2088625 Startpos_here=192 Length=17
Dchr01-1497_fwd	TGCATACTTTAATTGACAAACCC	Dchr01-1497_rev	GGGTTAGGGTTAGGGTTAGGG	208	D_chr01_Startpos_in_parent=20915801 Startpos_here=193 Length=15
Dchr01-1498_fwd	CCTTAACCCTAAACCCTAACCC	Dchr01-1498_rev	AATCCAGGCCATACAAGTCG	236	D_chr01_Startpos_in_parent=20915895 Startpos_here=189 Length=24
Dchr01-1499_fwd	AAAGCAGTTAAGCCCTTGC	Dchr01-1499_rev	TGAGGTGTGACAGTGCAAA	227	D_chr01_Startpos_in_parent=20923292 Startpos_here=192 Length=18
Dchr01-1500_fwd	CGACTGGTTCTAAATCTAGTGAATC	Dchr01-1500_rev	CCACGGTGACAATTTATATATGC	250	D_chr01_Startpos_in_parent=20945833 Startpos_here=193 Length=15
Dchr01-1501_fwd	CGACTGGTTCTAAATCTAGTGAATC	Dchr01-1501_rev	CCACGGTGACAATTTATATATGC	250	D_chr01_Startpos_in_parent=20945935 Startpos_here=191 Length=20
Dchr01-1502_fwd	AAACTTCAAGGTATTTGGCCTT	Dchr01-1502_rev	CAAATCGAAAGCTTGCATCA	135	D_chr01_Startpos_in_parent=20950896 Startpos_here=193 Length=15
Dchr01-1503_fwd	CAAATAAGGGTGGGTTTGGA	Dchr01-1503_rev	TTAGGGTGAGTTTGGATGGG	160	D_chr01_Startpos_in_parent=2096903 Startpos_here=193 Length=16
Dchr01-1504_fwd	GCTAATGGTACCCGGAGAAA	Dchr01-1504_rev	TCCTATAAAGTGCGCTTTGAACT	249	D_chr01_Startpos_in_parent=2098480 Startpos_here=192 Length=17
Dchr01-1505_fwd	CAATGATGCCACTACATTGTTT	Dchr01-1505_rev	GCTTGGGTAAATGGAGGAGA	176	D_chr01_Startpos_in_parent=20986343 Startpos_here=193 Length=15
Dchr01-1506_fwd	AGCTCGACCTGAATAGGCAA	Dchr01-1506_rev	GCAATATAATTATGAAATGGCAACA	128	D_chr01_Startpos_in_parent=20987595 Startpos_here=187 Length=28
Dchr01-1507_fwd	TCGATCCAACTTATGGACACC	Dchr01-1507_rev	TTCGAATTCCATCTGACTCG	247	D_chr01_Startpos_in_parent=20988152 Startpos_here=193 Length=16
Dchr01-1508_fwd	TTTGGTGTGGTCTACTCCTTG	Dchr01-1508_rev	AAAGTTTAACTCGGCTCGATTC	189	D_chr01_Startpos_in_parent=20988231 Startpos_here=192 Length=17
Dchr01-1509_fwd	TCCAAAGGCGTCATACACAA	Dchr01-1509_rev	CGTCCAAACTCACCCTGATAA	199	D_chr01_Startpos_in_parent=21001098 Startpos_here=191 Length=19
Dchr01-1510_fwd	GACTCAACCATGGGAGGAAA	Dchr01-1510_rev	CTAGCTGCTCACTCTTGGCA	215	D_chr01_Startpos_in_parent=21013500 Startpos_here=193 Length=15
Dchr01-1511_fwd	ATCCCAACCAAGCAATCAAT	Dchr01-1511_rev	AGGATTGGTTTGGCAATGAA	192	D_chr01_Startpos_in_parent=21024670 Startpos_here=193 Length=15
Dchr01-1512_fwd	CCTTGGGTGTCTAATTTCCCTT	Dchr01-1512_rev	TCGATTGTGAATTTAGGAAAGC	249	D_chr01_Startpos_in_parent=21026481 Startpos_here=193 Length=15
Dchr01-1513_fwd	CAAACCCTTAAGTGAGTTAATCTTCC	Dchr01-1513_rev	TTTCGAGGATCGTACCCAAG	220	D_chr01_Startpos_in_parent=21029540 Startpos_here=192 Length=18
Dchr01-1514_fwd	TTTAAGAGAGACGGTTAGTGAATGA	Dchr01-1514_rev	TTTGAAGCCTTTAGGCCGT	228	D_chr01_Startpos_in_parent=21039618 Startpos_here=192 Length=18
Dchr01-1515_fwd	CAATTCAACTTGTTCACTATGACCT	Dchr01-1515_rev	CAATCGACAGCAAGTCATCTTC	235	D_chr01_Startpos_in_parent=21090934 Startpos_here=180 Length=41
Dchr01-1516_fwd	GCATAAAGTCAAAGCGGCTC	Dchr01-1516_rev	TTAACCCAAATTAACGGCCA	210	D_chr01_Startpos_in_parent=21099681 Startpos_here=189 Length=24
Dchr01-1517_fwd	CCAATGAACTGCTACCATGTG	Dchr01-1517_rev	TGAGATCAACCTTGACGTACATTT	247	D_chr01_Startpos_in_parent=21103156 Startpos_here=193 Length=15
Dchr01-1518_fwd	AGTGAGCTGCAAAGGACGTT	Dchr01-1518_rev	ACTGTCTGAAAGCCCTGCAT	220	D_chr01_Startpos_in_parent=21108911 Startpos_here=186 Length=29
Dchr01-1519_fwd	TGTGATTGTTCTTTGGGCAT	Dchr01-1519_rev	TTCAATTTGAGCTTCGGTCC	127	D_chr01_Startpos_in_parent=21136518 Startpos_here=193 Length=15
Dchr01-1520_fwd	AGAAGGTGATACCACTGCGAA	Dchr01-1520_rev	AATTTGAACGCGCGAATTAC	194	D_chr01_Startpos_in_parent=21155076 Startpos_here=189 Length=23
Dchr01-1521_fwd	TTATTTCAACGGATTCTTCGC	Dchr01-1521_rev	AAATTGTTTCAAACTTGTCCTACA	154	D_chr01_Startpos_in_parent=21158095 Startpos_here=188 Length=25
Dchr01-1522_fwd	CGAGTTAAGAATCAATCGGCA	Dchr01-1522_rev	AAACCAATCCGTTACATCAATAGT	144	D_chr01_Startpos_in_parent=21160228 Startpos_here=187 Length=27
Dchr01-1523_fwd	CGTTTCAGCGCATTCAAATA	Dchr01-1523_rev	TGATGCTATTACAACTATTGGGC	184	D_chr01_Startpos_in_parent=2118109 Startpos_here=192 Length=17
Dchr01-1524_fwd	GGTTGTCCGATTGAGACGAT	Dchr01-1524_rev	GCCAATGATTGCAAAGGAAG	233	D_chr01_Startpos_in_parent=21191260 Startpos_here=190 Length=22
Dchr01-1525_fwd	AACCTTGGCAGTGCTGATTC	Dchr01-1525_rev	GAAATAGGATAGGCTGCGGA	231	D_chr01_Startpos_in_parent=21201995 Startpos_here=193 Length=15
Dchr01-1526_fwd	TCTCAAATGGCAACAACCAG	Dchr01-1526_rev	CTTCCACATCAGTTGGAGGG	244	D_chr01_Startpos_in_parent=21223370 Startpos_here=189 Length=23
Dchr01-1527_fwd	CCAAGAGTCTCGCCTGTGTT	Dchr01-1527_rev	GAACAGCTGGTAGGGTCGAG	202	D_chr01_Startpos_in_parent=21226203 Startpos_here=188 Length=26
Dchr01-1528_fwd	CGCCCAGGACCCTAATTAAA	Dchr01-1528_rev	GCTAGATGGATGCCGGTAAG	176	D_chr01_Startpos_in_parent=21229811 Startpos_here=192 Length=18
Dchr01-1529_fwd	GGAATCGTATAGTAATCAATGTTTCAA	Dchr01-1529_rev	GACCCGATCACACCTCAATAA	198	D_chr01_Startpos_in_parent=21241372 Startpos_here=185 Length=31
Dchr01-1530_fwd	AACGAAAGGAAGAAGGCAAA	Dchr01-1530_rev	CACTGGCTTTGTTACTGCGA	189	D_chr01_Startpos_in_parent=21279739 Startpos_here=193 Length=16
Dchr01-1531_fwd	TTTCACAGGGATGATAGGGTTT	Dchr01-1531_rev	CAAACAGGTTGAGGGTTTGA	216	D_chr01_Startpos_in_parent=21290341 Startpos_here=189 Length=24
Dchr01-1532_fwd	CATTCTATTCCATCTAGAGGTGTTCA	Dchr01-1532_rev	GCCCGGGCTTATGAATTT	142	D_chr01_Startpos_in_parent=21290753 Startpos_here=193 Length=16
Dchr01-1533_fwd	TTTGGTTTCCAGTTCTTGGG	Dchr01-1533_rev	GAAATTTGACAGCAAAGTCCG	203	D_chr01_Startpos_in_parent=21296617 Startpos_here=193 Length=16
Dchr01-1534_fwd	CTTGTTCATGGTCGGAAAGC	Dchr01-1534_rev	GTCATGGCCAATGTCCAAA	227	D_chr01_Startpos_in_parent=21305351 Startpos_here=193 Length=16
Dchr01-1535_fwd	TTTGTCTTGGGACTCATGCC	Dchr01-1535_rev	TCCACATCAATTCAACCTCATC	250	D_chr01_Startpos_in_parent=21311612 Startpos_here=190 Length=21
Dchr01-1536_fwd	TGCTTATTTCGCCTATTGGG	Dchr01-1536_rev	TCCGTGATTACAACACTATCCA	241	D_chr01_Startpos_in_parent=2133364 Startpos_here=190 Length=22
Dchr01-1537_fwd	TCCAATCAAATTCTATCATAGGCA	Dchr01-1537_rev	GCGATGGGAGAGATATGGTG	229	D_chr01_Startpos_in_parent=21339027 Startpos_here=186 Length=30
Dchr01-1538_fwd	TTTCATCAAATCTTTCACCTTCTTT	Dchr01-1538_rev	TCCAAACCATCAAATTTGTTATC	245	D_chr01_Startpos_in_parent=21346262 Startpos_here=191 Length=20
Dchr01-1539_fwd	CTCTGTTCTCTTGAAGGCGG	Dchr01-1539_rev	TCCACAGACAGGATGCCATA	244	D_chr01_Startpos_in_parent=21350859 Startpos_here=193 Length=15
Dchr01-1540_fwd	GACATCGTTGCAGTGTTTGG	Dchr01-1540_rev	CAAGAATTGTTGATTGGACCTACA	208	D_chr01_Startpos_in_parent=21364887 Startpos_here=190 Length=21
Dchr01-1541_fwd	TTGGAGCCTAGTGGTGATCC	Dchr01-1541_rev	AAAGGGAGGAACAATTATGCAC	222	D_chr01_Startpos_in_parent=21377149 Startpos_here=185 Length=32
Dchr01-1542_fwd	TTGGAGCCTAGTGGTGATCC	Dchr01-1542_rev	AAAGGGAGGAACAATTATGCAC	222	D_chr01_Startpos_in_parent=21377181 Startpos_here=190 Length=21
Dchr01-1543_fwd	TGTCAGGTCTACACAGTGAGGG	Dchr01-1543_rev	TCGGAGGTGCTACTGACAGA	174	D_chr01_Startpos_in_parent=21393201 Startpos_here=193 Length=15
Dchr01-1544_fwd	CAACAACCCAAGAAGGGAAA	Dchr01-1544_rev	TTGTCTCATGGGTTTCAGTCA	164	D_chr01_Startpos_in_parent=21397748 Startpos_here=192 Length=17
Dchr01-1545_fwd	TCATGGATTTGATTTAAATAATTTGG	Dchr01-1545_rev	TCCACAAATAAAGTCAGAGGTTGA	229	D_chr01_Startpos_in_parent=21398408 Startpos_here=193 Length=15
Dchr01-1546_fwd	TTTCTTTGCTCGCTATTTATTTATG	Dchr01-1546_rev	GAATGTATGCATGAATGTCACAA	193	D_chr01_Startpos_in_parent=21407372 Startpos_here=193 Length=15
Dchr01-1547_fwd	AACGCATTGGGTTCTGATTT	Dchr01-1547_rev	ACCCAATATGTTAGGGCACG	212	D_chr01_Startpos_in_parent=21407679 Startpos_here=192 Length=17
Dchr01-1548_fwd	TCTTTGGAGATGTCAGCCGT	Dchr01-1548_rev	ATGCCTAAGATGAGGATGGC	228	D_chr01_Startpos_in_parent=21419189 Startpos_here=192 Length=17
Dchr01-1549_fwd	AATTGAGCCCTAACGCATTG	Dchr01-1549_rev	TTTATCTCGAGAAATCGACGC	154	D_chr01_Startpos_in_parent=21422231 Startpos_here=192 Length=17
Dchr01-1550_fwd	AAAGCTTAAAGTATCGTTTGACCC	Dchr01-1550_rev	GCACATTCTAAATGGGCCAC	177	D_chr01_Startpos_in_parent=21427703 Startpos_here=191 Length=19
Dchr01-1551_fwd	GCCCATTTAGAATGTGCCATA	Dchr01-1551_rev	TTCCTAATTGGATTTAAGCGTCA	197	D_chr01_Startpos_in_parent=21427866 Startpos_here=190 Length=22
Dchr01-1552_fwd	CCAATTAGGAAGTGTCATGTGG	Dchr01-1552_rev	TCAATCCAATTAAGAATTACCACG	250	D_chr01_Startpos_in_parent=21428172 Startpos_here=193 Length=15
Dchr01-1553_fwd	CGTCAAGAGGCTTACCCAAA	Dchr01-1553_rev	GCCAAACTCAACAGGCAGAT	248	D_chr01_Startpos_in_parent=2143369 Startpos_here=193 Length=16
Dchr01-1554_fwd	GGTATTGAGCTATGCTTAACAGATT	Dchr01-1554_rev	GACATGTGACAGATGACATGATTT	165	D_chr01_Startpos_in_parent=21440312 Startpos_here=191 Length=19
Dchr01-1555_fwd	GCCACCAGGTGAATACCAAC	Dchr01-1555_rev	TCAAGGCCTCTCAGCACTTT	168	D_chr01_Startpos_in_parent=21452503 Startpos_here=193 Length=15
Dchr01-1556_fwd	AACTCAGGGAAATGCGCTTA	Dchr01-1556_rev	GCTGGGAAATTGACTATGGC	243	D_chr01_Startpos_in_parent=21453412 Startpos_here=191 Length=20
Dchr01-1557_fwd	GAAGTATTCTATCCCAATCGACAAA	Dchr01-1557_rev	ACGACACGCTTTACCTGGTC	234	D_chr01_Startpos_in_parent=21458505 Startpos_here=191 Length=20
Dchr01-1558_fwd	GAGAGGAGAGGAGCCAAACA	Dchr01-1558_rev	GGATGCCCACTTAAGTTTGATTT	241	D_chr01_Startpos_in_parent=21462224 Startpos_here=188 Length=25
Dchr01-1559_fwd	AATGGCTACCTAAGCGGGAT	Dchr01-1559_rev	TGCAACTTCAGGGAGATAGGA	224	D_chr01_Startpos_in_parent=21477495 Startpos_here=191 Length=19
Dchr01-1560_fwd	AGGTACCTCCTGAACTTGCTT	Dchr01-1560_rev	GAACTAACGGACAACGGCAT	206	D_chr01_Startpos_in_parent=2148324 Startpos_here=192 Length=17
Dchr01-1561_fwd	TTTGGAAATGATGGTGGACA	Dchr01-1561_rev	AAACCCTCAATGACGTAACTTCTC	198	D_chr01_Startpos_in_parent=21484661 Startpos_here=193 Length=15
Dchr01-1562_fwd	AGCGGTTCATAGGTGAGAGG	Dchr01-1562_rev	TCAGGCCGAGTGTAGACAAA	238	D_chr01_Startpos_in_parent=2148647 Startpos_here=186 Length=30
Dchr01-1563_fwd	GGTTTAAGGACAGCAAATGCTAA	Dchr01-1563_rev	ATGAACTTGCTGATGCTCCC	229	D_chr01_Startpos_in_parent=21499592 Startpos_here=185 Length=31
Dchr01-1564_fwd	CATTGTTGTAGTCGATTAGTAAGGG	Dchr01-1564_rev	GGCCACAAGTCAATCACCTT	185	D_chr01_Startpos_in_parent=21503316 Startpos_here=193 Length=15
Dchr01-1565_fwd	CTGCTTTGGGCGTAGGATAA	Dchr01-1565_rev	GATCATCAACGGCGACTCTT	193	D_chr01_Startpos_in_parent=2150867 Startpos_here=192 Length=17
Dchr01-1566_fwd	AGTGTGTGGACTGTAGGTGGG	Dchr01-1566_rev	GCCAGGTCTCGTGTGTGAT	236	D_chr01_Startpos_in_parent=21519791 Startpos_here=192 Length=17
Dchr01-1567_fwd	TTTGAGTTGAATTATTTAATTGGGT	Dchr01-1567_rev	ATGGGTAATGGCCAAGATTT	189	D_chr01_Startpos_in_parent=21523604 Startpos_here=189 Length=24
Dchr01-1568_fwd	CAAGCCTGACCAGATTTGAA	Dchr01-1568_rev	AGGTCATTTAGTTGGGTAAGGTT	196	D_chr01_Startpos_in_parent=21528831 Startpos_here=183 Length=36
Dchr01-1569_fwd	CCCAATAACAATTATATTCATTACCCA	Dchr01-1569_rev	TTTGGAAGGTTGTTGTGGTTT	232	D_chr01_Startpos_in_parent=21528908 Startpos_here=189 Length=24
Dchr01-1570_fwd	AACCTTACCCAACTAAATGACCT	Dchr01-1570_rev	TCGTGAGCATATGGGAAGAA	250	D_chr01_Startpos_in_parent=21529006 Startpos_here=193 Length=15
Dchr01-1571_fwd	CCCGTGACACTAGCACGTTA	Dchr01-1571_rev	CCTTAGCCTATTCGGAATTCAT	229	D_chr01_Startpos_in_parent=21539120 Startpos_here=186 Length=30
Dchr01-1572_fwd	AAACTAGTGGTATGCTTGGCA	Dchr01-1572_rev	GCTCCATCATCTTCTCCTCCT	225	D_chr01_Startpos_in_parent=21541355 Startpos_here=175 Length=51
Dchr01-1573_fwd	AAGGAAGGTTGCTATGAAGGC	Dchr01-1573_rev	AAAGCCACTTTCTAAACCCTTT	193	D_chr01_Startpos_in_parent=21541637 Startpos_here=191 Length=20
Dchr01-1574_fwd	CCCTCTTTACATACTTCGACCG	Dchr01-1574_rev	ATGGAAGGAAAGCAAGTTGA	149	D_chr01_Startpos_in_parent=21543123 Startpos_here=193 Length=16
Dchr01-1575_fwd	TCAGATACCGGTCATTCTCAAA	Dchr01-1575_rev	CTGAGCTATTTCGACTCCCG	180	D_chr01_Startpos_in_parent=21566925 Startpos_here=189 Length=24
Dchr01-1576_fwd	GCATTCCATTTGGGTTCCTA	Dchr01-1576_rev	CAAGGAATGAGCAAATAAATAAGTG	202	D_chr01_Startpos_in_parent=21567707 Startpos_here=193 Length=15
Dchr01-1577_fwd	TCGATTAGGCTTGGAATAAGGA	Dchr01-1577_rev	AGTTACACGAACTTACCTTGACAAC	233	D_chr01_Startpos_in_parent=21570846 Startpos_here=189 Length=23
Dchr01-1578_fwd	TTTCCGAGTCTAGGGACGAA	Dchr01-1578_rev	CGTGAACCTGAATGCGAGTA	127	D_chr01_Startpos_in_parent=21573404 Startpos_here=192 Length=17
Dchr01-1579_fwd	CCCAGAAGTGTGACTTGGAA	Dchr01-1579_rev	GGGTTTCTTGGTTCTTGGAA	226	D_chr01_Startpos_in_parent=21590886 Startpos_here=187 Length=28
Dchr01-1580_fwd	TATTGCAGCCATCACTTCCA	Dchr01-1580_rev	CCATTTGGCCATAAGCAGAT	239	D_chr01_Startpos_in_parent=2159683 Startpos_here=193 Length=15
Dchr01-1581_fwd	AAAGAGATTACCGAGAATATGATGAAA	Dchr01-1581_rev	ATTGCCTCTACGACGGAAGA	204	D_chr01_Startpos_in_parent=2160918 Startpos_here=193 Length=15
Dchr01-1582_fwd	GCGTGTAGGCTGTTGGAAGT	Dchr01-1582_rev	CTCCCTCTCAGTACCCACCA	204	D_chr01_Startpos_in_parent=21614105 Startpos_here=193 Length=15
Dchr01-1583_fwd	TGTTTGAGTCCCAAATTGATAGAA	Dchr01-1583_rev	CGTTTCTATGTTTAGTCACTCTCCG	214	D_chr01_Startpos_in_parent=21627413 Startpos_here=192 Length=18
Dchr01-1584_fwd	CGAAATTCAGGATTACCTTTCC	Dchr01-1584_rev	TTTCAAACTGATCTAAATGTTGCT	247	D_chr01_Startpos_in_parent=21633383 Startpos_here=189 Length=23
Dchr01-1585_fwd	CCCGAAGATTCAGTGTCTCA	Dchr01-1585_rev	GCTCTAACGGTGCCTCTACG	188	D_chr01_Startpos_in_parent=21633869 Startpos_here=183 Length=35
Dchr01-1586_fwd	CATTGACAGGCCAGCACC	Dchr01-1586_rev	TGGCCGGAACCTATGTATTT	205	D_chr01_Startpos_in_parent=21635418 Startpos_here=190 Length=21
Dchr01-1587_fwd	CTGCAAACAATGTTGCCAAT	Dchr01-1587_rev	CAGCTTCTTTGGGTCCTTTG	227	D_chr01_Startpos_in_parent=21637545 Startpos_here=191 Length=19
Dchr01-1588_fwd	CCGTGATCCTTTCAATTGGT	Dchr01-1588_rev	ATGTGTCTCATTCATTTGTGAAA	129	D_chr01_Startpos_in_parent=21639452 Startpos_here=193 Length=15
Dchr01-1589_fwd	CAGGGATGTGGAATCCTGTT	Dchr01-1589_rev	CCTTAGCTTTCACTCATGTGTCC	205	D_chr01_Startpos_in_parent=21640612 Startpos_here=192 Length=17
Dchr01-1590_fwd	CCTGGGAGTGTGGTCAGAGT	Dchr01-1590_rev	CGATTTACCAATCCAAACCAA	250	D_chr01_Startpos_in_parent=21642080 Startpos_here=193 Length=15
Dchr01-1591_fwd	CACTCATAAACTCTATACAAGATGGAA	Dchr01-1591_rev	AGCTCAGTGATGCTCCCAGT	198	D_chr01_Startpos_in_parent=21650392 Startpos_here=191 Length=19
Dchr01-1592_fwd	CCCAATTTGATCTTAACTGGAAA	Dchr01-1592_rev	AAACAAGGGTCATTGGGAGA	162	D_chr01_Startpos_in_parent=21654414 Startpos_here=182 Length=37
Dchr01-1593_fwd	CACAATTTGAGTCGCCCTTT	Dchr01-1593_rev	TGCCTAATCCTATGATCCCG	163	D_chr01_Startpos_in_parent=21660910 Startpos_here=186 Length=30
Dchr01-1594_fwd	AGCCCGAAATATGGGCCTAA	Dchr01-1594_rev	CCCGGCCCGAATATAATAAA	193	D_chr01_Startpos_in_parent=2167784 Startpos_here=193 Length=16
Dchr01-1595_fwd	GTGACAGAGCCCATGAGTGA	Dchr01-1595_rev	AGGGTTGTTCTCCACCACAC	235	D_chr01_Startpos_in_parent=21681675 Startpos_here=192 Length=17
Dchr01-1596_fwd	GGCAGGAGATTTCTGACGAG	Dchr01-1596_rev	TGTCAAATTCACCACTGCAAA	231	D_chr01_Startpos_in_parent=21684608 Startpos_here=193 Length=15
Dchr01-1597_fwd	TGCGATCGAGACTTCTAATGA	Dchr01-1597_rev	AACCTCATGAATGGAAAGGC	236	D_chr01_Startpos_in_parent=2168567 Startpos_here=191 Length=20
Dchr01-1598_fwd	TTAAGGGTTGGGAAGAGGCT	Dchr01-1598_rev	AACTCACATGACATGACGGAA	159	D_chr01_Startpos_in_parent=2168844 Startpos_here=184 Length=34
Dchr01-1599_fwd	TCCATGTGACCACTCGGTAA	Dchr01-1599_rev	GAGCCTAGAACACGGGCTAA	147	D_chr01_Startpos_in_parent=21695436 Startpos_here=188 Length=25
Dchr01-1600_fwd	AAGTGACAAACTGAGATAAATATGCC	Dchr01-1600_rev	TGCTCTTTGATATAACATACAATGACT	169	D_chr01_Startpos_in_parent=2169717 Startpos_here=193 Length=16
Dchr01-1601_fwd	ATGTGGCACTGAATCTGGC	Dchr01-1601_rev	TGGTTAGGGTTATGGTTAGGGTT	237	D_chr01_Startpos_in_parent=21700912 Startpos_here=192 Length=18
Dchr01-1602_fwd	GACTCCCTCTTCTTTCTTACATTCA	Dchr01-1602_rev	GCCTTATCACAATTCTTCAACCA	171	D_chr01_Startpos_in_parent=21703211 Startpos_here=191 Length=20
Dchr01-1603_fwd	TTGGCTGTCATTTCCAAACA	Dchr01-1603_rev	TGTCAACTAAACCGGCACCT	230	D_chr01_Startpos_in_parent=21737387 Startpos_here=184 Length=33
Dchr01-1604_fwd	CACGTTCCCACATTTCTCTG	Dchr01-1604_rev	CCGCCAATTTCGATTTACAC	180	D_chr01_Startpos_in_parent=21745310 Startpos_here=191 Length=20
Dchr01-1605_fwd	TGCATCAAATATTAACCGAATCA	Dchr01-1605_rev	TTCCTTAAGCCAATGTCCCA	126	D_chr01_Startpos_in_parent=2175470 Startpos_here=180 Length=42
Dchr01-1606_fwd	CGAAGTACTCTACTGTTTGTAAAGGC	Dchr01-1606_rev	TGCATGCCACTTGTATCTTCA	206	D_chr01_Startpos_in_parent=21768001 Startpos_here=193 Length=15
Dchr01-1607_fwd	TTTAACACATGAGATTACTCACTTTCA	Dchr01-1607_rev	AATCCTGCGAATCAACGTCT	249	D_chr01_Startpos_in_parent=21773040 Startpos_here=193 Length=16
Dchr01-1608_fwd	TGAAGGAGAGGATTCGCATT	Dchr01-1608_rev	TTGGCTTGACTTGTCTTCCC	235	D_chr01_Startpos_in_parent=21777895 Startpos_here=193 Length=16
Dchr01-1609_fwd	GGGAGGGAGGGAGTTGTTAG	Dchr01-1609_rev	TTGGCTTGACTTGTCTTCCC	177	D_chr01_Startpos_in_parent=21777974 Startpos_here=192 Length=17
Dchr01-1610_fwd	AATGAGCTTGGGATATTGGC	Dchr01-1610_rev	AAATTGGAGCTTTGATGGGA	209	D_chr01_Startpos_in_parent=2178128 Startpos_here=193 Length=15
Dchr01-1611_fwd	TTTCACTACTTTCTTTCAGAATACGTC	Dchr01-1611_rev	TGCCCAACTTGGCCTTATAC	234	D_chr01_Startpos_in_parent=21786794 Startpos_here=193 Length=15
Dchr01-1612_fwd	GGGTCGACTTCCACAATGAT	Dchr01-1612_rev	AATTTCAGGCCCATATTTCG	168	D_chr01_Startpos_in_parent=2178862 Startpos_here=193 Length=15
Dchr01-1613_fwd	CCGAAATATGGGCCTGAAAT	Dchr01-1613_rev	GCCCGACCCGAATATAATAAA	181	D_chr01_Startpos_in_parent=2179040 Startpos_here=184 Length=34
Dchr01-1614_fwd	CGTCAATGTGGAGGAAATACG	Dchr01-1614_rev	TAACTGATCCGATCGACACG	247	D_chr01_Startpos_in_parent=21804385 Startpos_here=191 Length=19
Dchr01-1615_fwd	TGGGTTCTCTATGATGTTGCTG	Dchr01-1615_rev	TGGTGTTAATTTGTTTGCATGA	214	D_chr01_Startpos_in_parent=2181074 Startpos_here=189 Length=23
Dchr01-1616_fwd	TTTAGAAGTGAAGGGCTGGC	Dchr01-1616_rev	TCCAGACATATCCGGTACTGC	242	D_chr01_Startpos_in_parent=21816812 Startpos_here=192 Length=17
Dchr01-1617_fwd	GGAACCTTTCAGATACTGTGACAAA	Dchr01-1617_rev	TTCTTGTAGGAAGAGATTTCTTGTATG	176	D_chr01_Startpos_in_parent=21827583 Startpos_here=193 Length=15
Dchr01-1618_fwd	GGTTTGCTTGACCCAACATT	Dchr01-1618_rev	ATGGTGGGTTTGGTGATGAT	136	D_chr01_Startpos_in_parent=21828616 Startpos_here=190 Length=22
Dchr01-1619_fwd	AAACCCTTTGAAACAAAGAATAAA	Dchr01-1619_rev	AAATTGTGGGACAATAATTTCTCT	235	D_chr01_Startpos_in_parent=21856217 Startpos_here=193 Length=15
Dchr01-1620_fwd	AAATCATGTGGCCCAATTTA	Dchr01-1620_rev	TTGATGTGGAATTGGAGTTAGC	218	D_chr01_Startpos_in_parent=21860476 Startpos_here=192 Length=17
Dchr01-1621_fwd	AATGCACACAAACAAGCAGC	Dchr01-1621_rev	TTTCAATCACCTTTCGAACTTT	209	D_chr01_Startpos_in_parent=21881603 Startpos_here=192 Length=17
Dchr01-1622_fwd	AACTACAATTTGCAAGGCTGG	Dchr01-1622_rev	CAACGCAACTACCAATCCCT	216	D_chr01_Startpos_in_parent=2190369 Startpos_here=193 Length=15
Dchr01-1623_fwd	TAGTGCTCCTCCAATGACCG	Dchr01-1623_rev	CCTCTCATTGGCATTACATGG	243	D_chr01_Startpos_in_parent=21914293 Startpos_here=192 Length=18
Dchr01-1624_fwd	GGGACTAAATTGAATAAATGCCA	Dchr01-1624_rev	TGCTTTCACGTTGTCTTTAGC	132	D_chr01_Startpos_in_parent=21915756 Startpos_here=191 Length=19
Dchr01-1625_fwd	CCTCTCATTTATGGGTTGGG	Dchr01-1625_rev	AAATTAGATATTGCACACTCATGTTT	236	D_chr01_Startpos_in_parent=2191966 Startpos_here=189 Length=23
Dchr01-1626_fwd	ATTCCTCAGTTCCTCCCACC	Dchr01-1626_rev	TCGAAATTGTAGGCGATTCT	250	D_chr01_Startpos_in_parent=21943649 Startpos_here=186 Length=29
Dchr01-1627_fwd	TTTCTGTCTTGTCCATTCTATTCC	Dchr01-1627_rev	TGGATTTGAGTGCGTTATCCT	242	D_chr01_Startpos_in_parent=21957605 Startpos_here=188 Length=26
Dchr01-1628_fwd	GTGGCCTTCCGCTATATCAA	Dchr01-1628_rev	CCAAGGACTCGGTCAACTTC	173	D_chr01_Startpos_in_parent=21958804 Startpos_here=192 Length=18
Dchr01-1629_fwd	AATTTCGGCCCGACTCTTAG	Dchr01-1629_rev	CCCGGCCCGAATATAATAAA	221	D_chr01_Startpos_in_parent=2196362 Startpos_here=193 Length=16
Dchr01-1630_fwd	CCGAAATATGGGCCTGAAAT	Dchr01-1630_rev	CGGGCTCAGGCTCAACT	218	D_chr01_Startpos_in_parent=2196549 Startpos_here=190 Length=22
Dchr01-1631_fwd	TTTATTATATTCGGGCCGGG	Dchr01-1631_rev	TTCTATCCCTGTGCAGTCCA	192	D_chr01_Startpos_in_parent=2196687 Startpos_here=193 Length=16
Dchr01-1632_fwd	AGTTGGATCACTTGATCGGC	Dchr01-1632_rev	TGGCTTCTCTGTTCTCTCCC	231	D_chr01_Startpos_in_parent=2197115 Startpos_here=193 Length=16
Dchr01-1633_fwd	GGGAGAGAACAGAGAAGCCA	Dchr01-1633_rev	CATTGCCGAAGAAGATTTCG	207	D_chr01_Startpos_in_parent=2197362 Startpos_here=193 Length=15
Dchr01-1634_fwd	AAGATATCGAAGGATAATTTGAAACA	Dchr01-1634_rev	AAGAGCTCAATTCGATGCTAAA	228	D_chr01_Startpos_in_parent=2197731 Startpos_here=193 Length=15
Dchr01-1635_fwd	AAAGAATTGCCAAAGCAAACA	Dchr01-1635_rev	AGTTGATGGAACCGAGCAAA	250	D_chr01_Startpos_in_parent=21986696 Startpos_here=193 Length=15
Dchr01-1636_fwd	GGTCGATCACTTGAGGGAGA	Dchr01-1636_rev	ATATTGCCGAACAAGGTTGC	238	D_chr01_Startpos_in_parent=22015240 Startpos_here=193 Length=16
Dchr01-1637_fwd	GGAGGGTAAATAGGTTGGTGC	Dchr01-1637_rev	GGAGAAGGAGAAGGTGAAGGA	129	D_chr01_Startpos_in_parent=22020992 Startpos_here=183 Length=35
Dchr01-1638_fwd	GGTTGGTGCATCCATTTCTT	Dchr01-1638_rev	GGAGAAGGAGAAGGAGAAGGAG	129	D_chr01_Startpos_in_parent=22021028 Startpos_here=181 Length=39
Dchr01-1639_fwd	TCCTCTTCCTCTTCTTCTTCCTC	Dchr01-1639_rev	ATGCTCGGAATTTGCATGA	202	D_chr01_Startpos_in_parent=22021068 Startpos_here=150 Length=101
Dchr01-1640_fwd	TCCTTCACCTTCTCCTTCTCC	Dchr01-1640_rev	AAATTGTGCCCAATGTCTCA	217	D_chr01_Startpos_in_parent=22021169 Startpos_here=188 Length=26
Dchr01-1641_fwd	CACAACTCTATCCTTCCAAGCAA	Dchr01-1641_rev	TGGAGTGAACTTTACGAGTGGA	239	D_chr01_Startpos_in_parent=2202149 Startpos_here=193 Length=15
Dchr01-1642_fwd	TGCCCAATTGGAGGTTTATT	Dchr01-1642_rev	AATAATTTCGACTCTTGACAGACC	145	D_chr01_Startpos_in_parent=22027136 Startpos_here=187 Length=27
Dchr01-1643_fwd	CTCTGATCACTTCCTGCCCT	Dchr01-1643_rev	GCAAATAGCACTTTGAGTCGC	212	D_chr01_Startpos_in_parent=22043173 Startpos_here=190 Length=22
Dchr01-1644_fwd	TTTATTATGAAACACAAACATATGCG	Dchr01-1644_rev	TTGATTCAAATTTAGTCCATTGTATT	239	D_chr01_Startpos_in_parent=22050053 Startpos_here=145 Length=112
Dchr01-1645_fwd	TGGTCGTTTCATTAAGAAGGATT	Dchr01-1645_rev	GCGTGAGAATGAATGAGCAA	194	D_chr01_Startpos_in_parent=22053766 Startpos_here=190 Length=22
Dchr01-1646_fwd	GCGGCACCACTTTACCATTA	Dchr01-1646_rev	TTCTCCTTTCTCTATTCTCTTTCTCTC	130	D_chr01_Startpos_in_parent=22071080 Startpos_here=188 Length=26
Dchr01-1647_fwd	TCCTTCCCTCCCTCTTCTTC	Dchr01-1647_rev	ACCAGAGGTGCTAGTGGCAG	222	D_chr01_Startpos_in_parent=22075434 Startpos_here=192 Length=17
Dchr01-1648_fwd	CAAGGGAAATGAGACTTTGGG	Dchr01-1648_rev	AAGCGCACTGACAAGGATG	237	D_chr01_Startpos_in_parent=22075941 Startpos_here=190 Length=21
Dchr01-1649_fwd	AAACTGACCTGGCACAATCG	Dchr01-1649_rev	TTGGTGACTGTTTGATGGAAA	191	D_chr01_Startpos_in_parent=2207861 Startpos_here=192 Length=17
Dchr01-1650_fwd	TTGAGTTTCCTCTTTCTTGGG	Dchr01-1650_rev	AGGTCGTCTGCCGAAATAAA	242	D_chr01_Startpos_in_parent=2210743 Startpos_here=192 Length=18
Dchr01-1651_fwd	TTATGCTTTGATGGCCACTG	Dchr01-1651_rev	CAAACCTGGTAACATTGCAGC	209	D_chr01_Startpos_in_parent=2213990 Startpos_here=191 Length=19
Dchr01-1652_fwd	TCGCAATTAGAGCCTACGGT	Dchr01-1652_rev	TTGCAAGAGCTGATTAAAGGC	213	D_chr01_Startpos_in_parent=2215071 Startpos_here=187 Length=27
Dchr01-1653_fwd	GAGTGCGTGTGCTTGTTTCT	Dchr01-1653_rev	TGCAGTTACGGTGAAGCAAA	163	D_chr01_Startpos_in_parent=22157286 Startpos_here=193 Length=15
Dchr01-1654_fwd	GCGCTTGCCTTTGTCATAAT	Dchr01-1654_rev	CCCGACGGGTTTCTTCTAGT	225	D_chr01_Startpos_in_parent=22162316 Startpos_here=187 Length=27
Dchr01-1655_fwd	CCATGTGGCCCAAACCT	Dchr01-1655_rev	CCTCAACGATACTAATAAACTTAAAGG	242	D_chr01_Startpos_in_parent=22167884 Startpos_here=188 Length=25
Dchr01-1656_fwd	CCTTTAAGTTTATTAGTATCGTTGAGG	Dchr01-1656_rev	TGTAGTGCATGATTCTGAGCAA	220	D_chr01_Startpos_in_parent=22168104 Startpos_here=191 Length=19
Dchr01-1657_fwd	TTAATCCAAACGCCGCTAAA	Dchr01-1657_rev	GGACCTGTAACCCATTGTTGA	138	D_chr01_Startpos_in_parent=22185586 Startpos_here=191 Length=20
Dchr01-1658_fwd	CCATTGCAATCACAATTCACA	Dchr01-1658_rev	CTGAAATGAAACCCATCCTTT	215	D_chr01_Startpos_in_parent=22190861 Startpos_here=188 Length=25
Dchr01-1659_fwd	ACCTGAGGAAGCTCAGTGTTT	Dchr01-1659_rev	AGAGAACGCATTGAAATCGG	194	D_chr01_Startpos_in_parent=22198829 Startpos_here=184 Length=34
Dchr01-1660_fwd	ACCTGAGGAAGCTCAGTGTTT	Dchr01-1660_rev	AGAGAACGCATTGAAATCGG	194	D_chr01_Startpos_in_parent=22198866 Startpos_here=189 Length=23
Dchr01-1661_fwd	ACTAGGGTTCAGGTGCCAAA	Dchr01-1661_rev	AGTGCTGCAATGGCCTAAA	231	D_chr01_Startpos_in_parent=22201476 Startpos_here=184 Length=34
Dchr01-1662_fwd	GGGCGTATCAAGGATGCTAA	Dchr01-1662_rev	CCAAGCTGTGGACACCATTT	240	D_chr01_Startpos_in_parent=22202875 Startpos_here=191 Length=20
Dchr01-1663_fwd	TCAAACATTCGACTGAAATGG	Dchr01-1663_rev	GAGGGAATTGGTGCTGGTAA	176	D_chr01_Startpos_in_parent=22216737 Startpos_here=192 Length=17
Dchr01-1664_fwd	CCTTTATGTGCACCGCCTAT	Dchr01-1664_rev	TCATTGGTTAGAACAAGAAGCAA	244	D_chr01_Startpos_in_parent=22217465 Startpos_here=187 Length=27
Dchr01-1665_fwd	CCTTTATGTGCACCGCCTAT	Dchr01-1665_rev	TCATTGGTTAGAACAAGAAGCAA	244	D_chr01_Startpos_in_parent=22217536 Startpos_here=192 Length=17
Dchr01-1666_fwd	TTGTGGCTATTGTTGGTGGA	Dchr01-1666_rev	AAATTTAAGTATGGTAGAGGGATCAAA	214	D_chr01_Startpos_in_parent=222234 Startpos_here=192 Length=17
Dchr01-1667_fwd	TTTCCAGTGGTGAGTCTTTGTTT	Dchr01-1667_rev	CGTCAATGCGATGAACTCAA	231	D_chr01_Startpos_in_parent=22227423 Startpos_here=193 Length=15
Dchr01-1668_fwd	GTGTCGGGAAATGAGTGGAT	Dchr01-1668_rev	AATCTGGGAGAAGTGGACAAA	237	D_chr01_Startpos_in_parent=22228415 Startpos_here=187 Length=27
Dchr01-1669_fwd	AAGTTCAGATGTTATGGTTGTGATT	Dchr01-1669_rev	GCATGCTTATTCGATCCACA	250	D_chr01_Startpos_in_parent=22230560 Startpos_here=190 Length=22
Dchr01-1670_fwd	TGAATATGAGCCATGCGAAA	Dchr01-1670_rev	CAAATTTCATATACTAACCACATCACA	153	D_chr01_Startpos_in_parent=22231513 Startpos_here=193 Length=15
Dchr01-1671_fwd	AAGCTTATGCAAATTTCGGTT	Dchr01-1671_rev	CGCCGGATTAGAGTTACGAG	234	D_chr01_Startpos_in_parent=22231635 Startpos_here=190 Length=22
Dchr01-1672_fwd	AAGCTTATGCAAATTTCGGTT	Dchr01-1672_rev	CGCCGGATTAGAGTTACGAG	234	D_chr01_Startpos_in_parent=22231687 Startpos_here=190 Length=22
Dchr01-1673_fwd	AAGCTTATGCAAATTTCGGTT	Dchr01-1673_rev	CGCCGGATTAGAGTTACGAG	215	D_chr01_Startpos_in_parent=22239072 Startpos_here=188 Length=26
Dchr01-1674_fwd	CAATTCTCTCGAGGATTCCAA	Dchr01-1674_rev	TGTGAAATTATCGTCAATGCG	248	D_chr01_Startpos_in_parent=22240247 Startpos_here=189 Length=24
Dchr01-1675_fwd	GTGGCATGGAAAGTGTGTGA	Dchr01-1675_rev	TGGAAGAGTAGGCACAGTAGCA	237	D_chr01_Startpos_in_parent=22242817 Startpos_here=193 Length=15
Dchr01-1676_fwd	GGTAATCTGCTTCTGCCTGC	Dchr01-1676_rev	CATGGCATCCTCTTATGCCT	154	D_chr01_Startpos_in_parent=22246743 Startpos_here=191 Length=19
Dchr01-1677_fwd	TCAATTCAATCTCTAATTCATCCA	Dchr01-1677_rev	AAAGAAATAGAATGGAAACAGAGAGAA	233	D_chr01_Startpos_in_parent=22254622 Startpos_here=191 Length=20
Dchr01-1678_fwd	ACATCTCGAACCGCATCTGT	Dchr01-1678_rev	ATCGATCTAGCCGGACTCAA	245	D_chr01_Startpos_in_parent=22271943 Startpos_here=193 Length=16
Dchr01-1679_fwd	TGCACATTGAGTAATGAAACTCG	Dchr01-1679_rev	TTGATTCTTCAATCCAACATGG	186	D_chr01_Startpos_in_parent=22273557 Startpos_here=190 Length=22
Dchr01-1680_fwd	CGATCAAACTCGAATTATGGAA	Dchr01-1680_rev	TTTGAATCGTGATGCCATTG	217	D_chr01_Startpos_in_parent=22279431 Startpos_here=188 Length=26
Dchr01-1681_fwd	CGATTGACTCATGACACGAACT	Dchr01-1681_rev	GCCCATGGACAGGTCTATTT	249	D_chr01_Startpos_in_parent=22290655 Startpos_here=191 Length=19
Dchr01-1682_fwd	CGGCAAATGGGAAGATTT	Dchr01-1682_rev	CACACTTGTATTTCATCATCATCTTT	234	D_chr01_Startpos_in_parent=22294901 Startpos_here=193 Length=15
Dchr01-1683_fwd	ATTCCATGAGTTCCTTTGCC	Dchr01-1683_rev	TCCATAGATCAATCCCTGTGG	200	D_chr01_Startpos_in_parent=22300279 Startpos_here=192 Length=17
Dchr01-1684_fwd	AGAGAAGAACCACTTGCCGA	Dchr01-1684_rev	TCTCTTCTCCCTCTCCCTCC	187	D_chr01_Startpos_in_parent=22323830 Startpos_here=188 Length=25
Dchr01-1685_fwd	TTTCTTGACAGTGAAATAGTAGTCGT	Dchr01-1685_rev	AAATAATTGCACCACCAATCA	128	D_chr01_Startpos_in_parent=2232467 Startpos_here=193 Length=15
Dchr01-1686_fwd	TTTAGGTTCCCATCATCCCA	Dchr01-1686_rev	GCAGGAAGGCGAAGTTGTAA	193	D_chr01_Startpos_in_parent=22324765 Startpos_here=191 Length=19
Dchr01-1687_fwd	TTATGGGCCTCCAAGTCAAG	Dchr01-1687_rev	CCAGTCTGATTCCAACAACCA	189	D_chr01_Startpos_in_parent=22331028 Startpos_here=192 Length=17
Dchr01-1688_fwd	TTGGATTGTTCGTACACCGA	Dchr01-1688_rev	TCGAAAGACAAACGAGCTAGA	216	D_chr01_Startpos_in_parent=22339877 Startpos_here=183 Length=35
Dchr01-1689_fwd	ATGGATGAGAGCCAGGGATT	Dchr01-1689_rev	TTGTGAAAGCATGGACGGTA	187	D_chr01_Startpos_in_parent=22349881 Startpos_here=193 Length=15
Dchr01-1690_fwd	TGTTTGTGACATGAGAAGTAGGG	Dchr01-1690_rev	TTCGAAGTTCGGTTAATCCTG	161	D_chr01_Startpos_in_parent=22351079 Startpos_here=191 Length=19
Dchr01-1691_fwd	AGGTGATTCAACCTTTGCTTC	Dchr01-1691_rev	CCTTCAAAGACCTCCGATCA	188	D_chr01_Startpos_in_parent=22371153 Startpos_here=193 Length=15
Dchr01-1692_fwd	ATAGGATCCACGCCTCTTCA	Dchr01-1692_rev	TTGACTCAACATTGAGGGACC	225	D_chr01_Startpos_in_parent=22371597 Startpos_here=193 Length=16
Dchr01-1693_fwd	CACAAATTTGGAAAGTGGGTTT	Dchr01-1693_rev	TGGATTGACATGTGTGTTGCT	238	D_chr01_Startpos_in_parent=2237201 Startpos_here=191 Length=20
Dchr01-1694_fwd	TTTGTTGGAGTTTATTGTAATTTGA	Dchr01-1694_rev	AAATTGATTTGAAAGGCGTATG	245	D_chr01_Startpos_in_parent=22372088 Startpos_here=190 Length=21
Dchr01-1695_fwd	TGTGGATTGTTCACGTGAGTT	Dchr01-1695_rev	GGTTCATCGAACCCTTGTCA	229	D_chr01_Startpos_in_parent=2237591 Startpos_here=190 Length=21
Dchr01-1696_fwd	ATTCACCCTTGTCCCACACA	Dchr01-1696_rev	TTTAGTGCGCTCGAATCTATTT	156	D_chr01_Startpos_in_parent=22387981 Startpos_here=193 Length=15
Dchr01-1697_fwd	TCTGCAGAACGTTGGGATTA	Dchr01-1697_rev	GGTGATTTAAGGACGCGAAA	224	D_chr01_Startpos_in_parent=2239484 Startpos_here=190 Length=22
Dchr01-1698_fwd	TTTCAAACTTCGTCCCAACA	Dchr01-1698_rev	TTACCAGTCACTCAACCTATCAAA	245	D_chr01_Startpos_in_parent=22409196 Startpos_here=191 Length=19
Dchr01-1699_fwd	AAATGTAATTTGAAAGCACCAAA	Dchr01-1699_rev	ATGGTAAATGAAAGGCGTCG	224	D_chr01_Startpos_in_parent=22411742 Startpos_here=186 Length=30
Dchr01-1700_fwd	GCCAAGTTCTAAAGTGCAACG	Dchr01-1700_rev	GGAGATCATGCCTTAATTTGG	238	D_chr01_Startpos_in_parent=22414760 Startpos_here=192 Length=17
Dchr01-1701_fwd	CAGAAAGAATGGAGAAATTGACG	Dchr01-1701_rev	GGTAGTTGGGATTGGGTTGA	126	D_chr01_Startpos_in_parent=22424748 Startpos_here=193 Length=16
Dchr01-1702_fwd	GCTTGCTAATATCTCAAGCTACCA	Dchr01-1702_rev	GCATGAATAGTCATCATTGGAAA	200	D_chr01_Startpos_in_parent=22449139 Startpos_here=193 Length=16
Dchr01-1703_fwd	TGCTGAAACGTTGCCACTTA	Dchr01-1703_rev	ATCACCATCAAGCACCATCA	229	D_chr01_Startpos_in_parent=22453776 Startpos_here=187 Length=27
Dchr01-1704_fwd	GGGAAAGAAACAGCTTCGGT	Dchr01-1704_rev	AAAGGCCATCGGGAGAATAG	167	D_chr01_Startpos_in_parent=224645 Startpos_here=193 Length=16
Dchr01-1705_fwd	TGTTCCGCATATCTGTTTCTG	Dchr01-1705_rev	CTGCACCAACCCGTCTAAAT	197	D_chr01_Startpos_in_parent=22467923 Startpos_here=189 Length=23
Dchr01-1706_fwd	TCTTCCATAGTAATTCCAGAGAGC	Dchr01-1706_rev	AACCTCACATGGCTTAGTTTGA	172	D_chr01_Startpos_in_parent=2248974 Startpos_here=193 Length=15
Dchr01-1707_fwd	ATAATCAAGCAAGGCCAACG	Dchr01-1707_rev	ATCCACCTCTCTTGCCTTCA	173	D_chr01_Startpos_in_parent=224906 Startpos_here=191 Length=20
Dchr01-1708_fwd	TCAAACTAAGCCATGTGAGGTT	Dchr01-1708_rev	TTTGTACCAGTGCATAGTTCTTAATAC	247	D_chr01_Startpos_in_parent=2249126 Startpos_here=193 Length=15
Dchr01-1709_fwd	GCGTCCTCAACAAATGAGGT	Dchr01-1709_rev	AAAGAGGGAGAGAGGGACTGA	206	D_chr01_Startpos_in_parent=22501349 Startpos_here=189 Length=24
Dchr01-1710_fwd	GGCTCTCTTCAAATTCGACC	Dchr01-1710_rev	TGGCCTTCGATACGAAGATT	221	D_chr01_Startpos_in_parent=22519893 Startpos_here=185 Length=31
Dchr01-1711_fwd	GAAGGTCTGCTTCCTATGTTGG	Dchr01-1711_rev	CACATAAGAAGACGAACCCAAA	207	D_chr01_Startpos_in_parent=22520444 Startpos_here=190 Length=21
Dchr01-1712_fwd	TGTGTGTATGACCGACTTGTTCT	Dchr01-1712_rev	GCAGCAAAGCTGCGAGTAAT	187	D_chr01_Startpos_in_parent=22544709 Startpos_here=190 Length=22
Dchr01-1713_fwd	AAAGTGGGAAAGCAACAGTAAA	Dchr01-1713_rev	GTATGTGCGGCTACCCAGTC	195	D_chr01_Startpos_in_parent=2257140 Startpos_here=193 Length=15
Dchr01-1714_fwd	GCACTTTCGTCAAATTTCAAAC	Dchr01-1714_rev	TTACCCGAAATTTGCACACC	178	D_chr01_Startpos_in_parent=22587681 Startpos_here=193 Length=15
Dchr01-1715_fwd	TCGGTTAATGGTAGTTCGGG	Dchr01-1715_rev	TGTGATTCATGTGGGAATCG	191	D_chr01_Startpos_in_parent=22588259 Startpos_here=190 Length=21
Dchr01-1716_fwd	GTTGTGAAGTGCAGAGCCAA	Dchr01-1716_rev	TTTGGCGGAGAAGTGAAGTT	165	D_chr01_Startpos_in_parent=22607295 Startpos_here=193 Length=15
Dchr01-1717_fwd	AACTTCACTTCTCCGCCAAA	Dchr01-1717_rev	GCACAATTTCCACAAACGAA	143	D_chr01_Startpos_in_parent=22607457 Startpos_here=192 Length=18
Dchr01-1718_fwd	GAGAGAAATTCACTTGTATCGGTG	Dchr01-1718_rev	TCTGATATTTCTATCACGTCGATCT	171	D_chr01_Startpos_in_parent=22607771 Startpos_here=189 Length=23
Dchr01-1719_fwd	TCCAATTTCCATGTTTATGGATT	Dchr01-1719_rev	CCATAGAGGCCATCGAACAC	241	D_chr01_Startpos_in_parent=22608974 Startpos_here=193 Length=16
Dchr01-1720_fwd	GGGAGCATTGCAACCTTTAT	Dchr01-1720_rev	AAATTCTCTTTCGACCCAAATTA	250	D_chr01_Startpos_in_parent=22623120 Startpos_here=193 Length=15
Dchr01-1721_fwd	GAGGACCGAGATAACCGAAA	Dchr01-1721_rev	TTTGCACATATAATACCAATCTTGC	204	D_chr01_Startpos_in_parent=22624342 Startpos_here=187 Length=27
Dchr01-1722_fwd	GCCCAATGACTAGGAAGTCG	Dchr01-1722_rev	ATTGGTTGCAATTTGAAGGG	248	D_chr01_Startpos_in_parent=22629973 Startpos_here=193 Length=16
Dchr01-1723_fwd	CAATGAGAAATGAGTTGCCC	Dchr01-1723_rev	AAAGACGACGGTCAGCAAAT	237	D_chr01_Startpos_in_parent=22657282 Startpos_here=181 Length=39
Dchr01-1724_fwd	GAACATCCCTGATCCAGACAA	Dchr01-1724_rev	TTGACGCATATACATCATCAGG	219	D_chr01_Startpos_in_parent=2268088 Startpos_here=190 Length=21
Dchr01-1725_fwd	GCAACCCGGATCTTATTTGA	Dchr01-1725_rev	TGTAGACATTACTAAACTGTTGGACA	250	D_chr01_Startpos_in_parent=22682528 Startpos_here=177 Length=48
Dchr01-1726_fwd	ACTCGGGCTCAACAGTCAGT	Dchr01-1726_rev	AACCTCCGCTGCCATTAAA	161	D_chr01_Startpos_in_parent=22683561 Startpos_here=191 Length=19
Dchr01-1727_fwd	TGTTTAAGGGCCAAATTCACA	Dchr01-1727_rev	GCATTTACTTCGATTCAAATTCAC	236	D_chr01_Startpos_in_parent=22684792 Startpos_here=190 Length=21
Dchr01-1728_fwd	GGAGGAACTATCACCAGCCA	Dchr01-1728_rev	TGGGTTCGTCCATATTCATACA	229	D_chr01_Startpos_in_parent=22747323 Startpos_here=193 Length=15
Dchr01-1729_fwd	CTGCAAACAAAGCACGAAAG	Dchr01-1729_rev	TTCGAGCCGATTCAGGTAAC	245	D_chr01_Startpos_in_parent=22764208 Startpos_here=191 Length=19
Dchr01-1730_fwd	TAGGAGGACATGGGTTCGAG	Dchr01-1730_rev	CGAACCAAACGTGCTGTAAG	186	D_chr01_Startpos_in_parent=22795264 Startpos_here=192 Length=17
Dchr01-1731_fwd	TCGGCTTATTCGATCTTTCA	Dchr01-1731_rev	AACAAGGATTTGGATGCGAC	190	D_chr01_Startpos_in_parent=22806177 Startpos_here=193 Length=15
Dchr01-1732_fwd	GCCTCGGGCACCACTTT	Dchr01-1732_rev	AATATCATAAGCCCGAGCCC	185	D_chr01_Startpos_in_parent=22834594 Startpos_here=190 Length=22
Dchr01-1733_fwd	GGCCCGACCCAAATATAATAA	Dchr01-1733_rev	AATATCATAAGCCCGAGCCC	149	D_chr01_Startpos_in_parent=22834639 Startpos_here=189 Length=24
Dchr01-1734_fwd	TTTCCTTTGCATACCACTTGA	Dchr01-1734_rev	TGAAGGAACTAAATTGTACAGGGA	204	D_chr01_Startpos_in_parent=2286194 Startpos_here=193 Length=15
Dchr01-1735_fwd	GGGAGGCAACTCGAGTGTTA	Dchr01-1735_rev	CCGTGCAACTCACTATCGAA	172	D_chr01_Startpos_in_parent=22870564 Startpos_here=193 Length=15
Dchr01-1736_fwd	TTTCGCTGCACTATTCTTGC	Dchr01-1736_rev	CCACATAGTAGGTGCAATCCAA	178	D_chr01_Startpos_in_parent=22882077 Startpos_here=193 Length=15
Dchr01-1737_fwd	TGATAACATTTGTTGTTGCGG	Dchr01-1737_rev	GGAGTTAAGTCCACAACTTACATAGA	234	D_chr01_Startpos_in_parent=2288215 Startpos_here=189 Length=24
Dchr01-1738_fwd	ATTACACCGACACCTCTGGC	Dchr01-1738_rev	CTAACTCGATTAGAAACAACCATAAA	210	D_chr01_Startpos_in_parent=22883433 Startpos_here=178 Length=46
Dchr01-1739_fwd	ATTCTCTGTCGGGAAATCCA	Dchr01-1739_rev	CCCTCCTATAGTGGATCTACATTATTT	233	D_chr01_Startpos_in_parent=2289737 Startpos_here=193 Length=15
Dchr01-1740_fwd	TGCTGGTGGAGCCAAATAAT	Dchr01-1740_rev	ATGAGTGGCGCCATTTAGAA	173	D_chr01_Startpos_in_parent=22911111 Startpos_here=193 Length=16
Dchr01-1741_fwd	GAATGATGTCGGTTTCGACC	Dchr01-1741_rev	TTTACAACACTGATAACTTTCTCAAAC	126	D_chr01_Startpos_in_parent=22911589 Startpos_here=192 Length=18
Dchr01-1742_fwd	TGCGGCCAACTAGTAGGAGA	Dchr01-1742_rev	AAATAATCGATCCATGTAAACACAA	243	D_chr01_Startpos_in_parent=22920610 Startpos_here=190 Length=21
Dchr01-1743_fwd	CATGAAGATGATGTCATTCCG	Dchr01-1743_rev	AAACCTATTTATAACTATCGCGCC	247	D_chr01_Startpos_in_parent=22928007 Startpos_here=163 Length=76
Dchr01-1744_fwd	AACCAGAAGGTTGCTTCCCT	Dchr01-1744_rev	TGCTTGTTAAGGTCATTCCC	208	D_chr01_Startpos_in_parent=22939980 Startpos_here=193 Length=15
Dchr01-1745_fwd	CTGATTGCAATTCGATCCCT	Dchr01-1745_rev	TTCTTAAAGACCAAGCTGAAATTAAA	234	D_chr01_Startpos_in_parent=22972313 Startpos_here=192 Length=17
Dchr01-1746_fwd	TAGAAACAAATGGCCGTTCC	Dchr01-1746_rev	GATGGGCAGTGCGTTTACTT	196	D_chr01_Startpos_in_parent=22982223 Startpos_here=193 Length=16
Dchr01-1747_fwd	TAGAAACAAATGGCCGTTCC	Dchr01-1747_rev	GATGGGCAGTGCGTTTACTT	196	D_chr01_Startpos_in_parent=22982267 Startpos_here=190 Length=21
Dchr01-1748_fwd	AATATCATAAGCCCGAGCCC	Dchr01-1748_rev	CCCGGCCCGAATATAATAAA	162	D_chr01_Startpos_in_parent=22984695 Startpos_here=189 Length=23
Dchr01-1749_fwd	AATATCATAAGCCCGAGCCC	Dchr01-1749_rev	GGGCCTCAGACACCACTTT	202	D_chr01_Startpos_in_parent=22984736 Startpos_here=192 Length=17
Dchr01-1750_fwd	TGGTGAAAGGACCAATTTGTAA	Dchr01-1750_rev	AAATGGTCATTTAGCAAGGAAGA	240	D_chr01_Startpos_in_parent=2298893 Startpos_here=188 Length=25
Dchr01-1751_fwd	TTGCAGCCATGAAACTCAAA	Dchr01-1751_rev	TGTGCTGGTGTCAGAGGTAA	178	D_chr01_Startpos_in_parent=23019943 Startpos_here=193 Length=15
Dchr01-1752_fwd	TCCGTTATCAATTTAACGACGA	Dchr01-1752_rev	ATGAAATAATTAATTGTGGACGTTT	226	D_chr01_Startpos_in_parent=2302832 Startpos_here=193 Length=16
Dchr01-1753_fwd	TTGCACAGGTGTCAAGAAGC	Dchr01-1753_rev	TGAGAGACTTGAGAGGGTTTGA	165	D_chr01_Startpos_in_parent=23037233 Startpos_here=192 Length=18
Dchr01-1754_fwd	TTGCCCAGGGTACATTGATT	Dchr01-1754_rev	GCTGTGGCAGTTCATTTGAG	202	D_chr01_Startpos_in_parent=23045588 Startpos_here=193 Length=16
Dchr01-1755_fwd	CGGTGGTTGAGCTTGAGATA	Dchr01-1755_rev	AACCCAATGAACCGAACTTG	190	D_chr01_Startpos_in_parent=23046372 Startpos_here=193 Length=15
Dchr01-1756_fwd	CAAGTTCGGTTCATTGGGTT	Dchr01-1756_rev	TCATTACTTGAAATTATTCAATGCG	242	D_chr01_Startpos_in_parent=23046608 Startpos_here=192 Length=17
Dchr01-1757_fwd	GTCTCTCCGCTAGCTCGTTG	Dchr01-1757_rev	AAACATAAATTCATTTCCAAGTCATT	243	D_chr01_Startpos_in_parent=23057355 Startpos_here=177 Length=48
Dchr01-1758_fwd	AGCAACAATGATCTTAACCACA	Dchr01-1758_rev	TTGCGAGTCTATTCTAAGTTTGC	171	D_chr01_Startpos_in_parent=23064977 Startpos_here=192 Length=18
Dchr01-1759_fwd	GGAAATCAAAGAATCACCTTCAA	Dchr01-1759_rev	CCTCCGTACGCCAATACCTA	214	D_chr01_Startpos_in_parent=23066235 Startpos_here=191 Length=19
Dchr01-1760_fwd	CAACTGCATGTTATCGCTGG	Dchr01-1760_rev	AAAGTGATTCTCCGATTTCCA	218	D_chr01_Startpos_in_parent=23080719 Startpos_here=190 Length=22
Dchr01-1761_fwd	TCGAGCATACTAATAAGAAGATAAACA	Dchr01-1761_rev	ATGGCCATGTATCCATCAAA	248	D_chr01_Startpos_in_parent=23091337 Startpos_here=190 Length=21
Dchr01-1762_fwd	ACACGACCTTGTGGATCACC	Dchr01-1762_rev	TCCAAGATCCGTCTTAACCG	247	D_chr01_Startpos_in_parent=23091991 Startpos_here=193 Length=15
Dchr01-1763_fwd	GGCCGGCTGCTTCATTT	Dchr01-1763_rev	TTGCCACGACCAAATATTCA	191	D_chr01_Startpos_in_parent=23103941 Startpos_here=193 Length=15
Dchr01-1764_fwd	TGAATATTTGGTCGTGGCAA	Dchr01-1764_rev	TTCATGCATTTAATCACCCAA	238	D_chr01_Startpos_in_parent=23107844 Startpos_here=193 Length=15
Dchr01-1765_fwd	ATCGATCCCTGTGATGATGG	Dchr01-1765_rev	GATAGGAACCATCGAAGCGA	236	D_chr01_Startpos_in_parent=23129920 Startpos_here=190 Length=22
Dchr01-1766_fwd	ACTTGTTGGGAGAGGACGGT	Dchr01-1766_rev	TGCATCAAAGTTGAGTGACTGTT	233	D_chr01_Startpos_in_parent=2313419 Startpos_here=191 Length=19
Dchr01-1767_fwd	CGATAAATTTCGCAACCGAC	Dchr01-1767_rev	AATTAAGCTCCCATAGGCCG	218	D_chr01_Startpos_in_parent=2322828 Startpos_here=190 Length=21
Dchr01-1768_fwd	ACGAGTTCCCGCCTAAATCT	Dchr01-1768_rev	CAGAACGAATCCAAGGGCTA	216	D_chr01_Startpos_in_parent=23275190 Startpos_here=193 Length=15
Dchr01-1769_fwd	ATTCCTCACAATGGCTCCAG	Dchr01-1769_rev	TGCCATGAAAGATCTCCTCC	169	D_chr01_Startpos_in_parent=23307882 Startpos_here=181 Length=39
Dchr01-1770_fwd	TGGTTGTTGACCAAACCAAG	Dchr01-1770_rev	ACCGGAATGGATGGTACAAA	203	D_chr01_Startpos_in_parent=23367193 Startpos_here=193 Length=15
Dchr01-1771_fwd	TTTGACGAATAGTTGGCGG	Dchr01-1771_rev	CCTCAAGCTCTTGAACCTGG	127	D_chr01_Startpos_in_parent=2343682 Startpos_here=192 Length=18
Dchr01-1772_fwd	CCTCCCAGATCCCTCCATAA	Dchr01-1772_rev	TGGGCTTTCTTTGGTTCTTG	172	D_chr01_Startpos_in_parent=2351779 Startpos_here=193 Length=15
Dchr01-1773_fwd	TGTAAATGGTAGTGGGCCAAA	Dchr01-1773_rev	AGTCTCAAACCACGATCGAA	245	D_chr01_Startpos_in_parent=235531 Startpos_here=192 Length=17
Dchr01-1774_fwd	TGTGTTCATGTTGGCGATTT	Dchr01-1774_rev	CATAGGCCTTCGCCACTTC	243	D_chr01_Startpos_in_parent=23580934 Startpos_here=193 Length=16
Dchr01-1775_fwd	AGTGCCCACGATTACAAGGT	Dchr01-1775_rev	AACCAAAGTGCCATCGAGTT	240	D_chr01_Startpos_in_parent=23667921 Startpos_here=193 Length=15
Dchr01-1776_fwd	GATAGATAATTTAAATGAAATGGGAAA	Dchr01-1776_rev	TAGGAAGCAGGCTTGTTGGT	225	D_chr01_Startpos_in_parent=2367965 Startpos_here=174 Length=53
Dchr01-1777_fwd	TGAAATGGAAATGTAAATGAAATGA	Dchr01-1777_rev	TAGGCCTACTAGTGCCAGCC	165	D_chr01_Startpos_in_parent=2368560 Startpos_here=191 Length=19
Dchr01-1778_fwd	AGGTAAAGCCTTTGGTTCCC	Dchr01-1778_rev	TCTCTTCTTGCCCGCATAGT	139	D_chr01_Startpos_in_parent=236953 Startpos_here=192 Length=18
Dchr01-1779_fwd	CGCCTGTCTTAACCTTGGAG	Dchr01-1779_rev	AAGACAGGTCCGAAGGGATA	232	D_chr01_Startpos_in_parent=23735876 Startpos_here=191 Length=19
Dchr01-1780_fwd	ATAAGGGTCCCGTTTATCCC	Dchr01-1780_rev	GGCGAACCACCTAGTATGGA	241	D_chr01_Startpos_in_parent=23739711 Startpos_here=187 Length=28
Dchr01-1781_fwd	GTACGACCGGACAACTACCG	Dchr01-1781_rev	TCGATCGCCCTAGATAGACAA	226	D_chr01_Startpos_in_parent=23759370 Startpos_here=191 Length=19
Dchr01-1782_fwd	ATCGTCAAGCTTGGGCATAG	Dchr01-1782_rev	CCCTCAAGAGGTGAGGAGTG	185	D_chr01_Startpos_in_parent=23761523 Startpos_here=192 Length=18
Dchr01-1783_fwd	GCTAGAACTAATGCCACGCC	Dchr01-1783_rev	CCGACGTCTGTCACTTTCAA	223	D_chr01_Startpos_in_parent=23764403 Startpos_here=192 Length=17
Dchr01-1784_fwd	TATGCGGATATGAGGGTGTT	Dchr01-1784_rev	ATGTAAGCGGGTGTAATCGG	221	D_chr01_Startpos_in_parent=2376886 Startpos_here=191 Length=19
Dchr01-1785_fwd	CCGTCAGAAATGAGGGATGT	Dchr01-1785_rev	TTCATGAGATGCCAGCTTTG	179	D_chr01_Startpos_in_parent=2380293 Startpos_here=193 Length=15
Dchr01-1786_fwd	TGTCATGCATCTAAAGTCTCATCTT	Dchr01-1786_rev	ATTTATGAATTGCTAAACTGGTTATTT	209	D_chr01_Startpos_in_parent=2383053 Startpos_here=193 Length=15
Dchr01-1787_fwd	TCATGCATCTAAAGTCTCATCTTT	Dchr01-1787_rev	TGATTTAATTGTTCAACGGCA	250	D_chr01_Startpos_in_parent=2383162 Startpos_here=188 Length=26
Dchr01-1788_fwd	ATCGATCCCTGTGATGATGG	Dchr01-1788_rev	GATAGGAACCATCGAAGCGA	236	D_chr01_Startpos_in_parent=23855504 Startpos_here=190 Length=22
Dchr01-1789_fwd	GAGCGAGAAACTTCAAGTGACA	Dchr01-1789_rev	GGTCTAAATCGTCCAAATTCGT	229	D_chr01_Startpos_in_parent=23923738 Startpos_here=190 Length=21
Dchr01-1790_fwd	TGGAGGGTTGATTAGAGCCA	Dchr01-1790_rev	AAAGATTCGGAGGTGACCTAAA	249	D_chr01_Startpos_in_parent=23927620 Startpos_here=186 Length=29
Dchr01-1791_fwd	TGAACTTCAAGCTCGGGAAC	Dchr01-1791_rev	CGAATCCACAACAATTGATATCCT	235	D_chr01_Startpos_in_parent=23943384 Startpos_here=193 Length=15
Dchr01-1792_fwd	AGGAACCCGAGACGGTAGTT	Dchr01-1792_rev	TCAAGGGAGACGAATACTAAATCA	236	D_chr01_Startpos_in_parent=23943986 Startpos_here=189 Length=23
Dchr01-1793_fwd	CCGTCAGAAATGAGGGATGT	Dchr01-1793_rev	CCAGCTTTGATCACCGAAAT	170	D_chr01_Startpos_in_parent=2395303 Startpos_here=192 Length=17
Dchr01-1794_fwd	AAGATTTGGATCAAAGTGGAGC	Dchr01-1794_rev	CCATTCAAGCCAAATTCACA	207	D_chr01_Startpos_in_parent=23969187 Startpos_here=192 Length=18
Dchr01-1795_fwd	AAATGAATTGGTAAGCAAGATGC	Dchr01-1795_rev	TATGGGAGTTCAGTCGGAGG	148	D_chr01_Startpos_in_parent=23974655 Startpos_here=192 Length=17
Dchr01-1796_fwd	GATAGTGGAAGGTATTGATGGG	Dchr01-1796_rev	GCCGACTATCCAAGAGTTTCA	233	D_chr01_Startpos_in_parent=23997405 Startpos_here=190 Length=21
Dchr01-1797_fwd	CGGTTCCGATCCTCAACTTA	Dchr01-1797_rev	CGTAAGGGAGCGTTTGGTAG	143	D_chr01_Startpos_in_parent=2399815 Startpos_here=190 Length=21
Dchr01-1798_fwd	CTACCAAACGCTCCCTTACG	Dchr01-1798_rev	CGGAATCTTTCAAGGATGGA	166	D_chr01_Startpos_in_parent=2399941 Startpos_here=187 Length=28
Dchr01-1799_fwd	CACTTGCACAAACCTACGCA	Dchr01-1799_rev	TATTTAGCGTTTGCGGTGTG	234	D_chr01_Startpos_in_parent=24009415 Startpos_here=190 Length=21
Dchr01-1800_fwd	CACAATGCTAACGAGTCCGA	Dchr01-1800_rev	TCTCACTTCCTTTGGATGCAG	178	D_chr01_Startpos_in_parent=240143 Startpos_here=193 Length=15
Dchr01-1801_fwd	TGCGCTTTCCGTAAATTTCT	Dchr01-1801_rev	GGGTCACCCAAACCCTAGTT	248	D_chr01_Startpos_in_parent=24030308 Startpos_here=185 Length=32
Dchr01-1802_fwd	GCTCAGCTCATCAAGATCGAC	Dchr01-1802_rev	TCACAACTTGAATCCCTCCA	204	D_chr01_Startpos_in_parent=24030674 Startpos_here=192 Length=17
Dchr01-1803_fwd	TCATTTGTTCCACTGATGCC	Dchr01-1803_rev	CCCGAGCTGAGGAAGTACAC	226	D_chr01_Startpos_in_parent=24073153 Startpos_here=185 Length=32
Dchr01-1804_fwd	GCAATTAATCACCCACACCC	Dchr01-1804_rev	AGCATTCACCATTGAAACCA	158	D_chr01_Startpos_in_parent=24090175 Startpos_here=192 Length=17
Dchr01-1805_fwd	TTTGATTTGAGTGATTCATTGATTT	Dchr01-1805_rev	CATCCAAAGAAAGCTTGAAGG	246	D_chr01_Startpos_in_parent=24092265 Startpos_here=192 Length=18
Dchr01-1806_fwd	TGGTCGTGGTTATAATGGCA	Dchr01-1806_rev	GACAGAATTCCAGGCCCATA	138	D_chr01_Startpos_in_parent=24094550 Startpos_here=187 Length=27
Dchr01-1807_fwd	AAATCCTAAGCCCGAGCC	Dchr01-1807_rev	AGTCCCGAAATATGGGTTTG	240	D_chr01_Startpos_in_parent=24094763 Startpos_here=193 Length=15
Dchr01-1808_fwd	GCCTAAATTTGAGGGATAGGG	Dchr01-1808_rev	TACCAACCACAATCCAAGCA	213	D_chr01_Startpos_in_parent=24115440 Startpos_here=192 Length=17
Dchr01-1809_fwd	ATAGAGGCAACGGTTCGATG	Dchr01-1809_rev	AACCACCATTGTCACCATCA	204	D_chr01_Startpos_in_parent=24124053 Startpos_here=193 Length=16
Dchr01-1810_fwd	AAATTGAAACAAACTAGAAGCAGTT	Dchr01-1810_rev	TGATTAGCATATACGGTGCTTTG	229	D_chr01_Startpos_in_parent=2412421 Startpos_here=192 Length=17
Dchr01-1811_fwd	TGGGACATCGCATACTTGTG	Dchr01-1811_rev	GTGCCACCTGTTATCTGGCT	139	D_chr01_Startpos_in_parent=24131719 Startpos_here=193 Length=16
Dchr01-1812_fwd	AAATCATGATGGATTGGTGTAAA	Dchr01-1812_rev	TGGGCCATTACAAATCAACC	162	D_chr01_Startpos_in_parent=24151841 Startpos_here=191 Length=20
Dchr01-1813_fwd	GGGTTGATTTGTAATGGCCC	Dchr01-1813_rev	CGAACCTTGAACCGAGTCAG	162	D_chr01_Startpos_in_parent=24151954 Startpos_here=192 Length=17
Dchr01-1814_fwd	GATGCGTCGAGCTTTCATTT	Dchr01-1814_rev	CATCAATTCGGCAAAGTAATCA	208	D_chr01_Startpos_in_parent=24158899 Startpos_here=193 Length=15
Dchr01-1815_fwd	CACGTCCACCCTCTGTACG	Dchr01-1815_rev	TCCTCTCATTTACAGTGTTGGAA	175	D_chr01_Startpos_in_parent=24182394 Startpos_here=193 Length=15
Dchr01-1816_fwd	CATTGATTCTGATCGAAAGGG	Dchr01-1816_rev	CGCCTTGGCCTCTCATT	250	D_chr01_Startpos_in_parent=24188288 Startpos_here=174 Length=54
Dchr01-1817_fwd	CATTGATTCTGATCGAAAGGG	Dchr01-1817_rev	CGCCTTGGCCTCTCATT	250	D_chr01_Startpos_in_parent=24188344 Startpos_here=191 Length=20
Dchr01-1818_fwd	CATTGATTCTGATCGAAAGGG	Dchr01-1818_rev	CGCCTTGGCCTCTCATT	250	D_chr01_Startpos_in_parent=24188364 Startpos_here=189 Length=23
Dchr01-1819_fwd	GCAAACCTTGAAGCACGTTA	Dchr01-1819_rev	CATACTGAAGGGAGGCTGGA	224	D_chr01_Startpos_in_parent=24194343 Startpos_here=188 Length=26
Dchr01-1820_fwd	GGTGCAACTTAACAAACAAATACC	Dchr01-1820_rev	GGTCAAGCCTCGGGTAAACT	239	D_chr01_Startpos_in_parent=2419636 Startpos_here=193 Length=15
Dchr01-1821_fwd	CACAGATTAACCAAACAAAGTAGTGAA	Dchr01-1821_rev	GGAGAGGCAAGGAAAGTAAAGG	158	D_chr01_Startpos_in_parent=24215585 Startpos_here=189 Length=23
Dchr01-1822_fwd	TCAACCAAATCCAAATGTCAA	Dchr01-1822_rev	AAATACTCATAGTCCATCCTCAACTT	241	D_chr01_Startpos_in_parent=24221995 Startpos_here=191 Length=20
Dchr01-1823_fwd	CCGTCTGACTGTATGAATTTGC	Dchr01-1823_rev	GCCCACCAATCGAATTAAGA	167	D_chr01_Startpos_in_parent=2424263 Startpos_here=193 Length=15
Dchr01-1824_fwd	TGCATGGATATAGGTGTATGTACG	Dchr01-1824_rev	CCGTTTCCATTGTGACTTTG	243	D_chr01_Startpos_in_parent=24254082 Startpos_here=190 Length=21
Dchr01-1825_fwd	TTACCCGACAACAGCAACAA	Dchr01-1825_rev	TTCGTGTTTCAGTGTATGCG	218	D_chr01_Startpos_in_parent=24263082 Startpos_here=193 Length=15
Dchr01-1826_fwd	GTTCATGGGTTGGGCTTAAA	Dchr01-1826_rev	AACCTAAGCTCGGACCAGTCT	241	D_chr01_Startpos_in_parent=2428171 Startpos_here=193 Length=16
Dchr01-1827_fwd	AGCACAAGCTACAATTCCACC	Dchr01-1827_rev	GTGGAAGACTTCTTAGCGGG	224	D_chr01_Startpos_in_parent=24290007 Startpos_here=184 Length=33
Dchr01-1828_fwd	GGGTAACTGGTTACGCCTGA	Dchr01-1828_rev	GCAACACTACGTGCAGAGGA	127	D_chr01_Startpos_in_parent=24294798 Startpos_here=186 Length=29
Dchr01-1829_fwd	GGAAAGTTTAGACAGTTCAACTATGA	Dchr01-1829_rev	GCAGTGTCTTCACAGACTGCTA	212	D_chr01_Startpos_in_parent=24296140 Startpos_here=193 Length=15
Dchr01-1830_fwd	TGGGACATTGTGAAAGACACC	Dchr01-1830_rev	TTGCCAAAGATAAACCATCTTG	188	D_chr01_Startpos_in_parent=24306109 Startpos_here=191 Length=20
Dchr01-1831_fwd	TGGATTTAGGTTTGGGCTAGG	Dchr01-1831_rev	GGTCTATCTGGTCAAGGTCCA	234	D_chr01_Startpos_in_parent=24324430 Startpos_here=187 Length=28
Dchr01-1832_fwd	AAACAAAGTTCAAAGCGGGA	Dchr01-1832_rev	AATAAGATCAGGCAGGCTGG	246	D_chr01_Startpos_in_parent=24329632 Startpos_here=193 Length=15
Dchr01-1833_fwd	GGGCAACGTATCCAATGTTT	Dchr01-1833_rev	TCGGTTAACTCGAACAGGCT	192	D_chr01_Startpos_in_parent=24340860 Startpos_here=192 Length=18
Dchr01-1834_fwd	TCCTTATTGAGTTGAACACATTCC	Dchr01-1834_rev	AAATCATGGTGTGAGCGAAA	212	D_chr01_Startpos_in_parent=2434343 Startpos_here=191 Length=20
Dchr01-1835_fwd	TGACCCAATTGCATCAGACT	Dchr01-1835_rev	CGGGAAGTACTTTCACCTCG	184	D_chr01_Startpos_in_parent=24368188 Startpos_here=190 Length=21
Dchr01-1836_fwd	TTGAACTTTGGGAGCAATCA	Dchr01-1836_rev	TTCAACATTTAGATCCAGAAATGC	132	D_chr01_Startpos_in_parent=243911 Startpos_here=189 Length=23
Dchr01-1837_fwd	GCTTGTTTATGGTATAGCCGGT	Dchr01-1837_rev	TCTGTCATTGTGGTTTGCATC	190	D_chr01_Startpos_in_parent=2439848 Startpos_here=193 Length=15
Dchr01-1838_fwd	TTCTGGATCTAAATGTTGAATGAAA	Dchr01-1838_rev	TCCGTTGCATGGAATAAAGA	250	D_chr01_Startpos_in_parent=244026 Startpos_here=193 Length=16
Dchr01-1839_fwd	GTCAATTTCTAGCAGCGGGA	Dchr01-1839_rev	TGCGAAATGCAAATTTGTTC	241	D_chr01_Startpos_in_parent=24404350 Startpos_here=190 Length=22
Dchr01-1840_fwd	TGAGCTTCCTCAACACATTCA	Dchr01-1840_rev	AAAGCAAACCCAAGAATAACATAAA	131	D_chr01_Startpos_in_parent=24407161 Startpos_here=192 Length=17
Dchr01-1841_fwd	TGCCCACATAAGAGGAGGAA	Dchr01-1841_rev	CGGAGGAGGATAATGCAGTC	143	D_chr01_Startpos_in_parent=24427527 Startpos_here=188 Length=25
Dchr01-1842_fwd	GATGCCTTCTATGTGGACCAA	Dchr01-1842_rev	TGGCTCAAGATCATTTCCTACA	249	D_chr01_Startpos_in_parent=24439088 Startpos_here=186 Length=30
Dchr01-1843_fwd	GATGCCTTCTATGTGGACCAA	Dchr01-1843_rev	TGGCTCAAGATCATTTCCTACA	249	D_chr01_Startpos_in_parent=24439118 Startpos_here=193 Length=15
Dchr01-1844_fwd	AAGAGTATTATTTGTCCATGGCTT	Dchr01-1844_rev	AGGTCGGGTGTAGGATGTTAT	249	D_chr01_Startpos_in_parent=24440280 Startpos_here=193 Length=15
Dchr01-1845_fwd	TTATGGCCTGATATTGAGGAA	Dchr01-1845_rev	AAAGCTCACGATTTGCCA	247	D_chr01_Startpos_in_parent=24440572 Startpos_here=193 Length=16
Dchr01-1846_fwd	TGTTATGGGATGGTCGGAGT	Dchr01-1846_rev	GCACCGATCCACCTAAGTCT	233	D_chr01_Startpos_in_parent=24442774 Startpos_here=189 Length=23
Dchr01-1847_fwd	TTGAGTTTAGTGGGCCTTGG	Dchr01-1847_rev	TTGGATTATCGGTCCAAACAA	214	D_chr01_Startpos_in_parent=24444902 Startpos_here=193 Length=16
Dchr01-1848_fwd	TTCACTCGATTCAAGTTTCAAAT	Dchr01-1848_rev	TTCTGAATTTCTCTTCCGGTG	247	D_chr01_Startpos_in_parent=24449289 Startpos_here=193 Length=16
Dchr01-1849_fwd	CCTCCTCGGTCCACATAGAA	Dchr01-1849_rev	CAGGAGGAGACGGTGGAATA	150	D_chr01_Startpos_in_parent=24449858 Startpos_here=192 Length=18
Dchr01-1850_fwd	CTCCCACCTCGGCTGTAATA	Dchr01-1850_rev	TTGTCGCGTTAGTGTTGCTC	220	D_chr01_Startpos_in_parent=24450260 Startpos_here=193 Length=16
Dchr01-1851_fwd	CAATTGTGCAATTAGACCTTCC	Dchr01-1851_rev	CTCAACCGAAAGTTCCCAAG	233	D_chr01_Startpos_in_parent=24481299 Startpos_here=192 Length=17
Dchr01-1852_fwd	GAACAGCTGGATCTTCTCCCT	Dchr01-1852_rev	TTTGAGTGGAGGTTCGGAGT	182	D_chr01_Startpos_in_parent=24484238 Startpos_here=193 Length=16
Dchr01-1853_fwd	TTCCTTGAACCAAATGCACTC	Dchr01-1853_rev	TCTCTTATCAACCCACTATTCCTATTT	222	D_chr01_Startpos_in_parent=2448435 Startpos_here=193 Length=15
Dchr01-1854_fwd	TCTATATGGTTCGGGCCTTG	Dchr01-1854_rev	TTTGGGTTAGGTTATTTAGTTGGG	213	D_chr01_Startpos_in_parent=24484559 Startpos_here=193 Length=15
Dchr01-1855_fwd	TTGCATAGCATCAATGGGTT	Dchr01-1855_rev	TATGGCTTCCTTCCAAGGTG	199	D_chr01_Startpos_in_parent=24486500 Startpos_here=191 Length=19
Dchr01-1856_fwd	ACAATTCAACGGGCAAAGTT	Dchr01-1856_rev	AAAGCCCTAAACACCTAACTTCAA	207	D_chr01_Startpos_in_parent=24497862 Startpos_here=192 Length=18
Dchr01-1857_fwd	AGTTCCAGGAAGACCAAGCA	Dchr01-1857_rev	TTGTGTGGCAAGGATAATGG	140	D_chr01_Startpos_in_parent=2450114 Startpos_here=193 Length=15
Dchr01-1858_fwd	AGGTGCAACTTAACAAGCAAA	Dchr01-1858_rev	CCGACCCGAATATGCAA	231	D_chr01_Startpos_in_parent=24502457 Startpos_here=180 Length=41
Dchr01-1859_fwd	CCATTATCCTTGCCACACAA	Dchr01-1859_rev	TTGCCATTGAAGCCATATCA	216	D_chr01_Startpos_in_parent=2450273 Startpos_here=193 Length=15
Dchr01-1860_fwd	GCCAAAGAAACACCAGGAAA	Dchr01-1860_rev	TTTGCAACTAGGCAGAAGTTGA	213	D_chr01_Startpos_in_parent=24514269 Startpos_here=179 Length=43
Dchr01-1861_fwd	TTGCAATTAACCATGAGGCA	Dchr01-1861_rev	GACTCCGCTGAACTCCACTC	232	D_chr01_Startpos_in_parent=24518329 Startpos_here=190 Length=21
Dchr01-1862_fwd	GGTTAATTGCCCATGCCATA	Dchr01-1862_rev	TTAGAAGCCAGCCCTCAAAC	205	D_chr01_Startpos_in_parent=24521442 Startpos_here=193 Length=15
Dchr01-1863_fwd	AAGAAGGCAAGCAAAGCAAA	Dchr01-1863_rev	CCATCAACACTCTCAGCCAA	226	D_chr01_Startpos_in_parent=24530590 Startpos_here=182 Length=37
Dchr01-1864_fwd	AAATGACGTTGTAATGAACCTGAA	Dchr01-1864_rev	GGTAAATGTTTGCTTATTGCTCTTT	225	D_chr01_Startpos_in_parent=24543776 Startpos_here=190 Length=21
Dchr01-1865_fwd	CTAGGAGGAGGGCCGAAAT	Dchr01-1865_rev	GGGTCAAACTGAATAAATGTGTAAA	235	D_chr01_Startpos_in_parent=24545368 Startpos_here=193 Length=15
Dchr01-1866_fwd	TTTCGTCTCTTTCTCTGTTTCTTT	Dchr01-1866_rev	GGGCGGCATAAGTGTAATAG	228	D_chr01_Startpos_in_parent=2454979 Startpos_here=177 Length=48
Dchr01-1867_fwd	TGCCATCTCTCTCATGGATTC	Dchr01-1867_rev	TTCAAAGCAGTTACTTGCCTCA	247	D_chr01_Startpos_in_parent=24553677 Startpos_here=192 Length=17
Dchr01-1868_fwd	CGATGAAGAACATGCACCAC	Dchr01-1868_rev	TCCAAGAATGGTGATACCCAA	188	D_chr01_Startpos_in_parent=24553996 Startpos_here=193 Length=16
Dchr01-1869_fwd	TGCATATGAGTGGTTGTCCG	Dchr01-1869_rev	GTTGGGCTCGGGCTTATTAT	185	D_chr01_Startpos_in_parent=24554319 Startpos_here=193 Length=16
Dchr01-1870_fwd	TTGCAACATCAAACTCAAAGC	Dchr01-1870_rev	AACAATGCGTGAGTGGGTTT	193	D_chr01_Startpos_in_parent=24560278 Startpos_here=193 Length=15
Dchr01-1871_fwd	TTCGGGATTCAAACCATCTC	Dchr01-1871_rev	TGAAACCATAAATGAATTGCGA	249	D_chr01_Startpos_in_parent=24578161 Startpos_here=192 Length=18
Dchr01-1872_fwd	CAAGTGTTCGTCGATTTGTTG	Dchr01-1872_rev	TGGTTAGGCTTGGAATAAGGG	247	D_chr01_Startpos_in_parent=24585371 Startpos_here=193 Length=15
Dchr01-1873_fwd	AGTTGCATGAACTTACCTTGACA	Dchr01-1873_rev	TCTGTTAGGCTTGGAAAGGG	215	D_chr01_Startpos_in_parent=24593649 Startpos_here=193 Length=16
Dchr01-1874_fwd	CCGTAGCTCAAAGGATCGAG	Dchr01-1874_rev	CCCGCAATATCTGACTTGGT	244	D_chr01_Startpos_in_parent=24599831 Startpos_here=193 Length=15
Dchr01-1875_fwd	GGTGACCTTCCATACCCAGA	Dchr01-1875_rev	GTGAGAGGGATGATGAGGGA	134	D_chr01_Startpos_in_parent=24600389 Startpos_here=193 Length=16
Dchr01-1876_fwd	AGCAGAGGAAGCGAAAGAAG	Dchr01-1876_rev	CCATCGGTTTATCGTTCCAT	225	D_chr01_Startpos_in_parent=24603616 Startpos_here=191 Length=20
Dchr01-1877_fwd	CATGTTTCAGGGAGAGGGAC	Dchr01-1877_rev	CAAACGGTCTCAATTTGATCCT	239	D_chr01_Startpos_in_parent=24605888 Startpos_here=192 Length=17
Dchr01-1878_fwd	ATATAGAGAGAGCCCGCCTG	Dchr01-1878_rev	CAACTCAAGATTGATGACAACG	207	D_chr01_Startpos_in_parent=24614873 Startpos_here=188 Length=26
Dchr01-1879_fwd	TTAACATTTAGCATCGGCCC	Dchr01-1879_rev	ACCCATGATCTCCCACACAT	207	D_chr01_Startpos_in_parent=24622756 Startpos_here=190 Length=22
Dchr01-1880_fwd	TGACACATAATGATCCAAGCA	Dchr01-1880_rev	TTTGGCATTTAAGCCTTCATTT	192	D_chr01_Startpos_in_parent=2462600 Startpos_here=188 Length=26
Dchr01-1881_fwd	AGTTTGCAGATGCGTGTGAG	Dchr01-1881_rev	GTTGCCAACAAGCTTCCATT	204	D_chr01_Startpos_in_parent=24647887 Startpos_here=192 Length=18
Dchr01-1882_fwd	CAGTTATTTGAAGAAATCTAAGCTCAA	Dchr01-1882_rev	CAACCATTGAGGAGCATCGT	246	D_chr01_Startpos_in_parent=24651993 Startpos_here=193 Length=15
Dchr01-1883_fwd	GCTAAGTAAATTTGGAGAGACAAAGAA	Dchr01-1883_rev	CCAAACGTCACTCACTTCCA	182	D_chr01_Startpos_in_parent=24661519 Startpos_here=191 Length=20
Dchr01-1884_fwd	CAGGATACGAGATTTCAAAGGTG	Dchr01-1884_rev	CCCTTCGGTTTCCTCTTCTC	153	D_chr01_Startpos_in_parent=24663932 Startpos_here=193 Length=15
Dchr01-1885_fwd	CAGGATACGAGATTTCAAAGGTG	Dchr01-1885_rev	CCCTTCGGTTTCCTCTTCTC	153	D_chr01_Startpos_in_parent=24663960 Startpos_here=189 Length=24
Dchr01-1886_fwd	CAATTCTTTAATCATTTAATTTCAACC	Dchr01-1886_rev	TTCTAATATAAATAACCCAAACACGA	216	D_chr01_Startpos_in_parent=24664792 Startpos_here=193 Length=15
Dchr01-1887_fwd	CCCAAATAATTAAACTCAATTACCC	Dchr01-1887_rev	CAGATGAACTCCAATAGTCCTTAAA	250	D_chr01_Startpos_in_parent=24665936 Startpos_here=190 Length=22
Dchr01-1888_fwd	TTTGTGTGTCCACCATGAAA	Dchr01-1888_rev	TTTGGACAAGACTCGATAGACA	199	D_chr01_Startpos_in_parent=2466628 Startpos_here=193 Length=15
Dchr01-1889_fwd	CAAATGGTCTCAATTTAATCCTAATTC	Dchr01-1889_rev	CTCTGGCTACGCCCTTGTAT	230	D_chr01_Startpos_in_parent=24668225 Startpos_here=185 Length=31
Dchr01-1890_fwd	AATGGTTGTGATGAGGTGGG	Dchr01-1890_rev	ACAGCCTTCCAGCTTACCCT	236	D_chr01_Startpos_in_parent=24669363 Startpos_here=188 Length=25
Dchr01-1891_fwd	TCTTACTCACCTTACATTCAACCTT	Dchr01-1891_rev	GTCAACCGATAGCGCATCTT	163	D_chr01_Startpos_in_parent=24692912 Startpos_here=193 Length=15
Dchr01-1892_fwd	TGCTTTCATGTGATGCATGTT	Dchr01-1892_rev	GCTCGACAAAGGCAAGAAAT	188	D_chr01_Startpos_in_parent=2472422 Startpos_here=192 Length=18
Dchr01-1893_fwd	GCTTCTAGAAACACTGGTTGAAA	Dchr01-1893_rev	AAATACAGCCGGCAAATAAA	234	D_chr01_Startpos_in_parent=24738090 Startpos_here=193 Length=16
Dchr01-1894_fwd	AAACTTGGGTGATTGGGATT	Dchr01-1894_rev	TTGGATAAACATTGTAAACATCCCT	170	D_chr01_Startpos_in_parent=24743826 Startpos_here=189 Length=23
Dchr01-1895_fwd	TTAACTAGCCACGTTGGCATC	Dchr01-1895_rev	GGCACAAAGATTCAAAGGGA	189	D_chr01_Startpos_in_parent=24749551 Startpos_here=182 Length=37
Dchr01-1896_fwd	TGCCATGTCTCTTCAATGCT	Dchr01-1896_rev	TGAATCATATGCAATGGATGG	170	D_chr01_Startpos_in_parent=24751508 Startpos_here=193 Length=16
Dchr01-1897_fwd	GAGCCCTCCATCGATCTACA	Dchr01-1897_rev	TCTTGAAGGCTCAAATGGGT	177	D_chr01_Startpos_in_parent=24751856 Startpos_here=184 Length=34
Dchr01-1898_fwd	CATCGTTTGTACCAATCGAAAT	Dchr01-1898_rev	TCCTGGATCTATCCAATTGACC	229	D_chr01_Startpos_in_parent=2476412 Startpos_here=190 Length=21
Dchr01-1899_fwd	TCCTCCGTACGGTTCAAATC	Dchr01-1899_rev	TCCAAGTGTTTGAAGGCTGA	249	D_chr01_Startpos_in_parent=24781014 Startpos_here=192 Length=18
Dchr01-1900_fwd	GGAACATTTAGCCCACGAGA	Dchr01-1900_rev	TCGATGGACGAGATTAGCCT	211	D_chr01_Startpos_in_parent=24822043 Startpos_here=193 Length=16
Dchr01-1901_fwd	CTCCAATCGTCCCATGATTT	Dchr01-1901_rev	CAACCACCGATGAAGGATTC	169	D_chr01_Startpos_in_parent=24834564 Startpos_here=192 Length=18
Dchr01-1902_fwd	TTTCTTAATTTCCAAGGCCTCA	Dchr01-1902_rev	TTCCCTGCACGGATTTAGAC	243	D_chr01_Startpos_in_parent=24840719 Startpos_here=191 Length=19
Dchr01-1903_fwd	TGCTGAAGAGGCAATGTCAG	Dchr01-1903_rev	CCACATGTAATCGAATTTGTCC	234	D_chr01_Startpos_in_parent=24842821 Startpos_here=192 Length=18
Dchr01-1904_fwd	CCTACTCGATTTGGATTGTTCA	Dchr01-1904_rev	AAGTTGTTGGCGTCGTTGTC	249	D_chr01_Startpos_in_parent=24861724 Startpos_here=193 Length=15
Dchr01-1905_fwd	AGGAACACTCCAGGGCTACA	Dchr01-1905_rev	GCAGCGAATTTCGTTAGAGC	249	D_chr01_Startpos_in_parent=2486241 Startpos_here=184 Length=34
Dchr01-1906_fwd	TTGATAATTTCCTTTACTTTCCAAG	Dchr01-1906_rev	ATTGGATTTGACCGAATGCT	153	D_chr01_Startpos_in_parent=2487179 Startpos_here=189 Length=24
Dchr01-1907_fwd	CATTACCATGAATGAACATTGAAA	Dchr01-1907_rev	CCTCAATCCAGGTCCAAACA	236	D_chr01_Startpos_in_parent=24873778 Startpos_here=193 Length=16
Dchr01-1908_fwd	AAATGATGCATGTGGTGGTC	Dchr01-1908_rev	CAAATTGAAGGCAACTTTCG	233	D_chr01_Startpos_in_parent=24880983 Startpos_here=190 Length=22
Dchr01-1909_fwd	TGGATCTCAAGGTGGTGATG	Dchr01-1909_rev	TCTCGAGGAAGAACGCCTTA	175	D_chr01_Startpos_in_parent=248900 Startpos_here=190 Length=22
Dchr01-1910_fwd	AATAAAGCCCAAGTGCATCG	Dchr01-1910_rev	TTGATCACAAGCAGGCAGAG	175	D_chr01_Startpos_in_parent=24902690 Startpos_here=190 Length=21
Dchr01-1911_fwd	TTTCAGGTTGAAGTTGCATTATT	Dchr01-1911_rev	TGCAATTACAAAGAATACATTCGG	179	D_chr01_Startpos_in_parent=2490374 Startpos_here=193 Length=16
Dchr01-1912_fwd	GCCATCGGTTTATTCAATCC	Dchr01-1912_rev	TTAGAGCGGAGGAAGTGGAA	221	D_chr01_Startpos_in_parent=24912476 Startpos_here=192 Length=17
Dchr01-1913_fwd	TGGTTGATTGAGAAATTGTCTGTT	Dchr01-1913_rev	AAAGCCATGGACGAAGACAC	233	D_chr01_Startpos_in_parent=24920871 Startpos_here=193 Length=15
Dchr01-1914_fwd	AACAGGATAGGTGACGTGGC	Dchr01-1914_rev	GTGGTGGTGGTTGGAGTTCT	237	D_chr01_Startpos_in_parent=24957630 Startpos_here=190 Length=21
Dchr01-1915_fwd	CACCACTTGCACCACCATTA	Dchr01-1915_rev	CCCATACTTTCTCTCTTTCTCCA	238	D_chr01_Startpos_in_parent=24957911 Startpos_here=193 Length=16
Dchr01-1916_fwd	CGAACCGAGATCGAAGAAGA	Dchr01-1916_rev	GGAAGATGGTGGAGTGAGGA	192	D_chr01_Startpos_in_parent=24959175 Startpos_here=180 Length=41
Dchr01-1917_fwd	AACAGCAACAAGACAAGCGT	Dchr01-1917_rev	TCTTGATGTGATCTGACGCC	185	D_chr01_Startpos_in_parent=2499057 Startpos_here=193 Length=15
Dchr01-1918_fwd	GAGATTTGGCCCACTTCTTG	Dchr01-1918_rev	AAATTTAATCAAGCGGCAAGT	164	D_chr01_Startpos_in_parent=2499829 Startpos_here=193 Length=15
Dchr01-1919_fwd	TCAAGGTCTAGAGTTGAGAATCCA	Dchr01-1919_rev	GGATAAGGGCAGCTAATCAACA	237	D_chr01_Startpos_in_parent=2502289 Startpos_here=187 Length=27
Dchr01-1920_fwd	CTGGGAGATGGAATAATCGC	Dchr01-1920_rev	TGTGAGAAGGGTTCTGAAAGAG	164	D_chr01_Startpos_in_parent=25040670 Startpos_here=183 Length=36
Dchr01-1921_fwd	GGTGCTCTTATATAGCCAACAAA	Dchr01-1921_rev	CGTGAGCACGAGAGATAGAGAG	250	D_chr01_Startpos_in_parent=25049597 Startpos_here=187 Length=27
Dchr01-1922_fwd	CCGTCGTCGAATTAGGGTTA	Dchr01-1922_rev	TTTGAAGCATGGTTCGTATTT	243	D_chr01_Startpos_in_parent=25052377 Startpos_here=189 Length=23
Dchr01-1923_fwd	TTTGAATATTATCTCGGTTCGGA	Dchr01-1923_rev	AAACCACTACCGCATGAGAAA	161	D_chr01_Startpos_in_parent=25066977 Startpos_here=193 Length=15
Dchr01-1924_fwd	CAAGGCACTTTATGAGCCAA	Dchr01-1924_rev	TTGTGCATGATTAGACCCGA	150	D_chr01_Startpos_in_parent=2507432 Startpos_here=192 Length=18
Dchr01-1925_fwd	CTCCAGACATTGAGGCGTTT	Dchr01-1925_rev	AGTTGTTGAACATATGCCTGTTT	224	D_chr01_Startpos_in_parent=25093963 Startpos_here=181 Length=40
Dchr01-1926_fwd	TTGGGAGAGCGTAGATTTGG	Dchr01-1926_rev	TTTCAGGCCCATAGTTCAGG	170	D_chr01_Startpos_in_parent=2511392 Startpos_here=193 Length=15
Dchr01-1927_fwd	CCTAGTCACCAAGCCCAAAG	Dchr01-1927_rev	GCATGACCGGTTAATGAATG	173	D_chr01_Startpos_in_parent=25114062 Startpos_here=193 Length=15
Dchr01-1928_fwd	TGGATGGCCTTAATGGGTAA	Dchr01-1928_rev	GGCGAACTAGCCAAATGAAG	181	D_chr01_Startpos_in_parent=25115386 Startpos_here=191 Length=19
Dchr01-1929_fwd	CGTATTCCGATGGTTGGGTA	Dchr01-1929_rev	AAATTTGTGCAGCATATGTTCAAT	211	D_chr01_Startpos_in_parent=25131092 Startpos_here=186 Length=29
Dchr01-1930_fwd	TGATGAGCTTGCATGTGATG	Dchr01-1930_rev	AACAGAGACATACTTCCGCACA	165	D_chr01_Startpos_in_parent=25143554 Startpos_here=189 Length=23
Dchr01-1931_fwd	AAAGGCCGGATGTAGGAGAG	Dchr01-1931_rev	CGCGCGTAAATAAACCATTT	200	D_chr01_Startpos_in_parent=25159502 Startpos_here=193 Length=15
Dchr01-1932_fwd	TTTGGTCTCAATGTGCCCTT	Dchr01-1932_rev	TGGCAAGAACCTGCCTAATC	153	D_chr01_Startpos_in_parent=25167147 Startpos_here=191 Length=20
Dchr01-1933_fwd	AGTCCACAAGCCATTTCACC	Dchr01-1933_rev	CGGGTAAATGCTCATCACAA	250	D_chr01_Startpos_in_parent=25194901 Startpos_here=189 Length=24
Dchr01-1934_fwd	TGACGGTCTATCACGTGTCC	Dchr01-1934_rev	CGGGTAAATGCTCATCACAA	197	D_chr01_Startpos_in_parent=25194935 Startpos_here=188 Length=25
Dchr01-1935_fwd	TCACTCGATCCAATTCGAGA	Dchr01-1935_rev	GGGTGTTTGGTCAAGTCATACTA	245	D_chr01_Startpos_in_parent=25200298 Startpos_here=192 Length=17
Dchr01-1936_fwd	AAGATAAGACTTGGGACCATGC	Dchr01-1936_rev	TTAGTGTCGAGTTGATTTGTAACATT	239	D_chr01_Startpos_in_parent=2521333 Startpos_here=193 Length=15
Dchr01-1937_fwd	TCCCTCAATTTAATCATAGATAACAAA	Dchr01-1937_rev	TGGAATGGGATAGTAAATTTCG	234	D_chr01_Startpos_in_parent=25214777 Startpos_here=193 Length=15
Dchr01-1938_fwd	AAACATAAACTCATTCTTCCAATCA	Dchr01-1938_rev	TGTCCCTCTACTAGCTTGTTGAAAT	248	D_chr01_Startpos_in_parent=25223373 Startpos_here=186 Length=29
Dchr01-1939_fwd	TTTACGATCCAAGCCCATTT	Dchr01-1939_rev	GAATGCATGGCTTCAGGATA	207	D_chr01_Startpos_in_parent=25243945 Startpos_here=192 Length=18
Dchr01-1940_fwd	CTAGGCATCGGATGGATGAT	Dchr01-1940_rev	AGCAAAGGCATTGAGCTTGT	216	D_chr01_Startpos_in_parent=25247319 Startpos_here=192 Length=18
Dchr01-1941_fwd	AACATGACCAACAACTTCATGTG	Dchr01-1941_rev	TTCACATATGGGTGAACGAAA	125	D_chr01_Startpos_in_parent=25254569 Startpos_here=192 Length=18
Dchr01-1942_fwd	TTAGGCTGTCTCGAGGGAAA	Dchr01-1942_rev	TTCAATCCAATTCTCAACTTTCAA	215	D_chr01_Startpos_in_parent=25262034 Startpos_here=193 Length=15
Dchr01-1943_fwd	TATGACCTTGTACCCGCCTC	Dchr01-1943_rev	CCTGCACCTGCATATGAGAA	237	D_chr01_Startpos_in_parent=25266405 Startpos_here=189 Length=24
Dchr01-1944_fwd	CTCCACAATTTCTCACCCAA	Dchr01-1944_rev	ATGTCACTCCCGTTGCTTCT	173	D_chr01_Startpos_in_parent=25266455 Startpos_here=191 Length=19
Dchr01-1945_fwd	AAACATCGTGCCATCATCAA	Dchr01-1945_rev	TGCAAATTAGTGACGCTTCG	246	D_chr01_Startpos_in_parent=25273028 Startpos_here=193 Length=15
Dchr01-1946_fwd	CAAACATGTCATCATGCATCC	Dchr01-1946_rev	ACAGTCCCTGTGGAGACGAT	231	D_chr01_Startpos_in_parent=25273226 Startpos_here=193 Length=15
Dchr01-1947_fwd	AACTAATCTCATCGCCACCG	Dchr01-1947_rev	TAAGGCTTAGGGTGGGTTTG	226	D_chr01_Startpos_in_parent=25308603 Startpos_here=193 Length=16
Dchr01-1948_fwd	TTTCACCATGCCTAAGGAGC	Dchr01-1948_rev	ATTGTAACCCGTCGACATCC	249	D_chr01_Startpos_in_parent=25310635 Startpos_here=190 Length=21
Dchr01-1949_fwd	CCAATTTGAATTTGAATGCTCA	Dchr01-1949_rev	TGATGTGGTGTTTGGATGCT	140	D_chr01_Startpos_in_parent=25314651 Startpos_here=190 Length=21
Dchr01-1950_fwd	CTCCAGTCACACGCACTGTT	Dchr01-1950_rev	TTTGGGTTCATTTGGGTAAA	207	D_chr01_Startpos_in_parent=25318804 Startpos_here=186 Length=29
Dchr01-1951_fwd	CAATGATTGTGACGCCAAAG	Dchr01-1951_rev	ACTTGCCATGTTGGATGAGG	185	D_chr01_Startpos_in_parent=25349516 Startpos_here=193 Length=16
Dchr01-1952_fwd	CGTCATTCCCAAAGGGTCTA	Dchr01-1952_rev	ACCAAGGAAATGATGTGGGA	166	D_chr01_Startpos_in_parent=25355090 Startpos_here=193 Length=15
Dchr01-1953_fwd	GTGTAACGGGAAGGAAGCAA	Dchr01-1953_rev	TGAAGTTGCAATGGAGCAAG	204	D_chr01_Startpos_in_parent=25356510 Startpos_here=193 Length=15
Dchr01-1954_fwd	GGAGGATGCAGTTTCAACTTTC	Dchr01-1954_rev	CAACTGCCTGGACTGACTGA	192	D_chr01_Startpos_in_parent=2535931 Startpos_here=189 Length=24
Dchr01-1955_fwd	CCTGATTCGCTCCTCTGACT	Dchr01-1955_rev	GGCGTTTATAGAGAGACAACTTCG	250	D_chr01_Startpos_in_parent=25373917 Startpos_here=180 Length=41
Dchr01-1956_fwd	AAGAATCATCAGTCACGCCC	Dchr01-1956_rev	TCGTGACAATTTCGAACAAA	171	D_chr01_Startpos_in_parent=25380420 Startpos_here=193 Length=15
Dchr01-1957_fwd	AAGAATCATCAGTCACGCCC	Dchr01-1957_rev	TCGTGACAATTTCGAACAAA	171	D_chr01_Startpos_in_parent=25380435 Startpos_here=192 Length=18
Dchr01-1958_fwd	TCCCTTCATAATTAAACATTACACCA	Dchr01-1958_rev	TCGTGATTAAGTTTCTGTTGCATT	130	D_chr01_Startpos_in_parent=25390354 Startpos_here=185 Length=31
Dchr01-1959_fwd	GAGGCTCCCTTAAACGCTTC	Dchr01-1959_rev	GGCACGATTATATTCACAACGA	211	D_chr01_Startpos_in_parent=25392804 Startpos_here=191 Length=20
Dchr01-1960_fwd	GTTTGGGTCCATGGAAATTG	Dchr01-1960_rev	TGCACTCAACTTCAGGTCGT	180	D_chr01_Startpos_in_parent=2539318 Startpos_here=193 Length=15
Dchr01-1961_fwd	GAAATCGACCTAAACAACCAAATC	Dchr01-1961_rev	TTTAAGGGATGAGAAGTTTGGTAA	179	D_chr01_Startpos_in_parent=2539928 Startpos_here=188 Length=25
Dchr01-1962_fwd	GCCCTAAGCAATTGATGGAA	Dchr01-1962_rev	ACCCACCATCATAACGGAAG	208	D_chr01_Startpos_in_parent=2542045 Startpos_here=190 Length=21
Dchr01-1963_fwd	ATATTGCCAGGGTGAGCAAG	Dchr01-1963_rev	AAAGAAGGAATGCATTTGGA	238	D_chr01_Startpos_in_parent=2542653 Startpos_here=189 Length=23
Dchr01-1964_fwd	GCTTGTGCAGCATAGTTCCA	Dchr01-1964_rev	TCACAACAATGGCTGCTTTC	167	D_chr01_Startpos_in_parent=25428326 Startpos_here=185 Length=31
Dchr01-1965_fwd	GCTGGGCCCAATCTGTAATA	Dchr01-1965_rev	AAATACCAACCCTCGGCTGT	212	D_chr01_Startpos_in_parent=25429185 Startpos_here=190 Length=21
Dchr01-1966_fwd	TGCAAGGGTCATCTAGTTTGG	Dchr01-1966_rev	ATCTCCTTGATTCGTGGGAA	140	D_chr01_Startpos_in_parent=25440492 Startpos_here=190 Length=22
Dchr01-1967_fwd	AAAGAAATACCTTGGTGCCACT	Dchr01-1967_rev	CCTGCAAGTGCCACATTAGA	155	D_chr01_Startpos_in_parent=25456630 Startpos_here=193 Length=15
Dchr01-1968_fwd	AGGGCTTAATTTGATGCCTG	Dchr01-1968_rev	TTCAAAGTTGAAGAGCGCAA	144	D_chr01_Startpos_in_parent=25470398 Startpos_here=181 Length=39
Dchr01-1969_fwd	CTGGTGGAATATGCCGAAGT	Dchr01-1969_rev	GATCCTGCCTTAGACTGCCA	182	D_chr01_Startpos_in_parent=25474365 Startpos_here=193 Length=15
Dchr01-1970_fwd	CGATTCACAAACCCGATTCT	Dchr01-1970_rev	GATGGCTCACAGGGATGATT	249	D_chr01_Startpos_in_parent=25485268 Startpos_here=191 Length=19
Dchr01-1971_fwd	TTGTCAAGAGATTCCACCGA	Dchr01-1971_rev	GATGAAGTGCAGTAAGGTTGAAA	229	D_chr01_Startpos_in_parent=25489560 Startpos_here=190 Length=22
Dchr01-1972_fwd	AACTAACGAAGAGCCACCCA	Dchr01-1972_rev	CAATTGACTTAGGTTCAAATATCAAA	233	D_chr01_Startpos_in_parent=25505559 Startpos_here=192 Length=17
Dchr01-1973_fwd	AGGTTATTGGGCCATTAGGG	Dchr01-1973_rev	TTTGAAACTCCAATCTTGACG	228	D_chr01_Startpos_in_parent=2552119 Startpos_here=193 Length=15
Dchr01-1974_fwd	CTACCGTCTGCCTCTGCATC	Dchr01-1974_rev	TGTATCCCACCAAGGAGACC	236	D_chr01_Startpos_in_parent=25524029 Startpos_here=193 Length=16
Dchr01-1975_fwd	ATGTACGATGATGCCGACAG	Dchr01-1975_rev	GCAGGCAGAAGTAGGTCCTG	226	D_chr01_Startpos_in_parent=25524332 Startpos_here=193 Length=15
Dchr01-1976_fwd	TCAACTCAGACATAACAGAAAGAATAA	Dchr01-1976_rev	TTTGAAGTTACTATCATTTGTATCCAC	175	D_chr01_Startpos_in_parent=2552805 Startpos_here=192 Length=18
Dchr01-1977_fwd	TTGAATCAAATGAACAGATATGGG	Dchr01-1977_rev	TCAACGGTTCACTAGGACGA	239	D_chr01_Startpos_in_parent=25531021 Startpos_here=189 Length=24
Dchr01-1978_fwd	TTGAATCAAATGAACAGATATGGG	Dchr01-1978_rev	TCAACGGTTCACTAGGACGA	239	D_chr01_Startpos_in_parent=25531084 Startpos_here=188 Length=25
Dchr01-1979_fwd	TGAATTGCATGTGGAATCAAA	Dchr01-1979_rev	TCAACAGATTCACCATGACCA	209	D_chr01_Startpos_in_parent=25550319 Startpos_here=189 Length=23
Dchr01-1980_fwd	TGCAAGGAGATTAAAGCTTGG	Dchr01-1980_rev	ATGGATGGTTGTTGAGGGAA	186	D_chr01_Startpos_in_parent=25561033 Startpos_here=193 Length=15
Dchr01-1981_fwd	AAATGTAGAGCACGATCCCG	Dchr01-1981_rev	AGTGACTCATGACACCGACG	224	D_chr01_Startpos_in_parent=25588360 Startpos_here=183 Length=35
Dchr01-1982_fwd	CGTTCCCATTGTGCTTCATA	Dchr01-1982_rev	AGGAAGAAGCAGACCAAGCA	231	D_chr01_Startpos_in_parent=25605159 Startpos_here=193 Length=15
Dchr01-1983_fwd	ACGTTATCGTGTTTGGTTCAC	Dchr01-1983_rev	TTCGAGAATGAACAAATGATTGA	250	D_chr01_Startpos_in_parent=25608279 Startpos_here=193 Length=15
Dchr01-1984_fwd	TTTGCTCGTAAAGATTCATAAATAGTA	Dchr01-1984_rev	GTTCTTGCCTCCTCCTCCTT	224	D_chr01_Startpos_in_parent=25608655 Startpos_here=189 Length=24
Dchr01-1985_fwd	TGATCAGGCTGTGTCAGGTT	Dchr01-1985_rev	GTTTGGTAAATGGAGCCTTAAA	248	D_chr01_Startpos_in_parent=2561575 Startpos_here=193 Length=15
Dchr01-1986_fwd	TCCATCTCATGTACTGGGCA	Dchr01-1986_rev	GTAGTTTATTGAACGACGCAATTA	232	D_chr01_Startpos_in_parent=25630001 Startpos_here=190 Length=22
Dchr01-1987_fwd	GAAGCCAAATTCATTACGCA	Dchr01-1987_rev	CCCATTGCAAGTTGACTTATTT	203	D_chr01_Startpos_in_parent=25631926 Startpos_here=181 Length=39
Dchr01-1988_fwd	ATAACTTACCGGTGGTTGCG	Dchr01-1988_rev	CCCTAGCTTCCTCAGCTCCT	175	D_chr01_Startpos_in_parent=25661636 Startpos_here=183 Length=36
Dchr01-1989_fwd	TCATCTCCAACAAACACGTTG	Dchr01-1989_rev	TTGTGCTATTGGGAGGGAAC	169	D_chr01_Startpos_in_parent=25664569 Startpos_here=192 Length=17
Dchr01-1990_fwd	ACATGAGCCAACTCCTTGCT	Dchr01-1990_rev	TGATTTCGTGAGGCTTGTGT	201	D_chr01_Startpos_in_parent=25675144 Startpos_here=191 Length=19
Dchr01-1991_fwd	AAATCTTGAATAGGGTTGGGTT	Dchr01-1991_rev	GCATGGCATTGCTATTTGTG	190	D_chr01_Startpos_in_parent=25682048 Startpos_here=193 Length=16
Dchr01-1992_fwd	AATGGATGATAAACAAAGTGAATTAAA	Dchr01-1992_rev	CCGTCGGTCAACCACTGT	205	D_chr01_Startpos_in_parent=25691483 Startpos_here=188 Length=26
Dchr01-1993_fwd	TTCATTCCTAACAGCATCAACC	Dchr01-1993_rev	AAAGGCACACCCTCCTTCTC	182	D_chr01_Startpos_in_parent=25695115 Startpos_here=190 Length=21
Dchr01-1994_fwd	AGGGCGCAAATAACTCCTTT	Dchr01-1994_rev	GCCTTGGCCGGAATCTA	245	D_chr01_Startpos_in_parent=25701910 Startpos_here=193 Length=15
Dchr01-1995_fwd	ATGTGCAGCCAAGTGCTAGA	Dchr01-1995_rev	GGTAAGGGCTAACCAAACCC	248	D_chr01_Startpos_in_parent=25777346 Startpos_here=190 Length=21
Dchr01-1996_fwd	TTCGCAGAAATCAGAGGAGG	Dchr01-1996_rev	TGGGATTCTAAGGTGGTTGTG	247	D_chr01_Startpos_in_parent=25778118 Startpos_here=191 Length=19
Dchr01-1997_fwd	TGACCCATCTGAGTTTATGGG	Dchr01-1997_rev	TGGATGATCAGAGTTGGTGTG	246	D_chr01_Startpos_in_parent=25783998 Startpos_here=188 Length=26
Dchr01-1998_fwd	GGCATTCCGGTGCTAGTAGA	Dchr01-1998_rev	CCTGCGAGGCTGACTACAAT	213	D_chr01_Startpos_in_parent=25799147 Startpos_here=192 Length=17
[truncated: 3,679 more rows]

## Sheet: Dchr02
Table S10-2. The primers for all chromosome-specific SSRs on chr02 of Gossypium raimondii.
Forward_primer	Primer_sequence	Reverse_primer	Primer_sequence	PCR_product_size	Full_fasta_ID
Dchr02-1_fwd	CAAAGTTTGCGTATGTAGGTATAGAAA	Dchr02-1_rev	GTTGCGTAGCGTTTAGGAGG	236	D_chr02_Startpos_in_parent=10000709 Startpos_here=192 Length=17
Dchr02-2_fwd	GCCAACATCAACGAGAACCT	Dchr02-2_rev	GTCCACCATCCCATCTCCTA	203	D_chr02_Startpos_in_parent=1000557 Startpos_here=193 Length=15
Dchr02-3_fwd	TTTGGTTTAATTGATAGACTACACCTT	Dchr02-3_rev	GAGAGGGACGAGGATGGG	194	D_chr02_Startpos_in_parent=1003896 Startpos_here=191 Length=20
Dchr02-4_fwd	TGAGAGCCCTTTGCACACTT	Dchr02-4_rev	TTTCAAGGAATATATTTGGACATTCA	128	D_chr02_Startpos_in_parent=10053059 Startpos_here=189 Length=23
Dchr02-5_fwd	AAATTGTTGTGCATACTTTCAGTTT	Dchr02-5_rev	CCAATAGTTTACCAGGTCATTTCA	207	D_chr02_Startpos_in_parent=10053437 Startpos_here=192 Length=18
Dchr02-6_fwd	TGGCAATCACTGTCATTCGT	Dchr02-6_rev	ATCGTCGCTCCGTCAACTAT	200	D_chr02_Startpos_in_parent=10064098 Startpos_here=193 Length=15
Dchr02-7_fwd	ACCACGTTCCGGTTACTCAG	Dchr02-7_rev	TGGGAATTGTAAGTTTGCTTGA	145	D_chr02_Startpos_in_parent=10109563 Startpos_here=193 Length=15
Dchr02-8_fwd	TATGGGTTCAGACCCAATCC	Dchr02-8_rev	GATAATGGTGATGTCCATGCC	243	D_chr02_Startpos_in_parent=10122520 Startpos_here=187 Length=27
Dchr02-9_fwd	TCATGCATGGACTTGAAAGC	Dchr02-9_rev	TTGATCCATCATTATCTTGCTGA	192	D_chr02_Startpos_in_parent=10140622 Startpos_here=189 Length=24
Dchr02-10_fwd	TTTCAAGAATTTGGTCATTTAATTT	Dchr02-10_rev	CCATTTATTTAGCTACATGGCTACC	150	D_chr02_Startpos_in_parent=10142467 Startpos_here=192 Length=17
Dchr02-11_fwd	TCATCAATCTGCAAATCTGGAC	Dchr02-11_rev	CAACTCTTCGTGTATCGACTTTC	244	D_chr02_Startpos_in_parent=10143891 Startpos_here=192 Length=17
Dchr02-12_fwd	ATTGTCAAAGGCATTCTGGG	Dchr02-12_rev	GGGATTCAAAGGGTATTTACATT	180	D_chr02_Startpos_in_parent=10144360 Startpos_here=193 Length=16
Dchr02-13_fwd	TCTCCAACCTTTGACAACCC	Dchr02-13_rev	CTGGCTTTAGATTCCACCCA	236	D_chr02_Startpos_in_parent=101539 Startpos_here=193 Length=15
Dchr02-14_fwd	GACTTAATCCATATAGTTGGCTCG	Dchr02-14_rev	AAATATTTAAAGCATCTGGCCC	248	D_chr02_Startpos_in_parent=10172187 Startpos_here=178 Length=46
Dchr02-15_fwd	AAAGAAATGGAAACCTTTAATCG	Dchr02-15_rev	CGATCACCAACTTCTATTTGGA	238	D_chr02_Startpos_in_parent=1019564 Startpos_here=192 Length=17
Dchr02-16_fwd	TCAAATTTATGTGCTCTAACATGACA	Dchr02-16_rev	TCCTAAATTTACTTCCGGCG	250	D_chr02_Startpos_in_parent=10196499 Startpos_here=192 Length=17
Dchr02-17_fwd	TGAGAATTGGCACAAGGAGA	Dchr02-17_rev	GCCACTATGTGCCATCGTAA	202	D_chr02_Startpos_in_parent=10217924 Startpos_here=190 Length=21
Dchr02-18_fwd	CAGCAAGAATTGACCCGATT	Dchr02-18_rev	CATTCACATCGACAGACGAGA	232	D_chr02_Startpos_in_parent=10220977 Startpos_here=186 Length=29
Dchr02-19_fwd	TGGCTAATACAACGTCGCAA	Dchr02-19_rev	TCAACACTTCTATCAAATTTCAAACC	139	D_chr02_Startpos_in_parent=10226078 Startpos_here=193 Length=15
Dchr02-20_fwd	CTGATGGCTCTGATTTGCAG	Dchr02-20_rev	ATGAAATTGCTGTCAATGCG	217	D_chr02_Startpos_in_parent=10243697 Startpos_here=191 Length=20
Dchr02-21_fwd	AGAAATTCAACAATACCCACAAA	Dchr02-21_rev	TTGAAAGTGCGTCGACCATA	218	D_chr02_Startpos_in_parent=10246098 Startpos_here=185 Length=31
Dchr02-22_fwd	GGGCTGGAATTGAATGATTT	Dchr02-22_rev	TAATGCTATTACCAATACCAAACAA	222	D_chr02_Startpos_in_parent=10254643 Startpos_here=193 Length=15
Dchr02-23_fwd	TACACATCGATGCCACATCA	Dchr02-23_rev	CGTGTATGCCCGTTAGCAAT	131	D_chr02_Startpos_in_parent=10255973 Startpos_here=191 Length=19
Dchr02-24_fwd	GGTGCGACTAGAGTGGTTGG	Dchr02-24_rev	TTCCATTGCAAGACAATCCA	140	D_chr02_Startpos_in_parent=10258958 Startpos_here=193 Length=16
Dchr02-25_fwd	CATCACACGGCAATGAAACT	Dchr02-25_rev	TTTGGAGGGATAGTGAGATTGA	218	D_chr02_Startpos_in_parent=1026543 Startpos_here=193 Length=15
Dchr02-26_fwd	GGCCTAGTGGAACCATTTGA	Dchr02-26_rev	TTAAATTAGGTTAGGGTTAGGGTTT	172	D_chr02_Startpos_in_parent=10273810 Startpos_here=193 Length=15
Dchr02-27_fwd	GAGCAAAGTTCTGACATGGCTA	Dchr02-27_rev	GCATCCAAACAATTTGGCTTA	216	D_chr02_Startpos_in_parent=10284788 Startpos_here=192 Length=17
Dchr02-28_fwd	AACACCATCCAAAGTTCATCA	Dchr02-28_rev	TTAAATGGCCGGTTCAGACT	226	D_chr02_Startpos_in_parent=10293242 Startpos_here=193 Length=16
Dchr02-29_fwd	GTGGAATCAATGGCGAAGTT	Dchr02-29_rev	AAAGAAACATGGCTCCGAGA	210	D_chr02_Startpos_in_parent=1030749 Startpos_here=173 Length=55
Dchr02-30_fwd	CGTGACACCGAGAAAGAAGG	Dchr02-30_rev	AGTGAGATCTGGTGTGCCAT	235	D_chr02_Startpos_in_parent=1034452 Startpos_here=193 Length=15
Dchr02-31_fwd	CAACTGCATGGTCTGAAAGG	Dchr02-31_rev	ACAGCTCCAGTTTGCAACAA	234	D_chr02_Startpos_in_parent=10357164 Startpos_here=193 Length=16
Dchr02-32_fwd	CCGACCATCTACAGGAAGAAA	Dchr02-32_rev	TAGTGCCCTTGATTTGCCAT	168	D_chr02_Startpos_in_parent=10363798 Startpos_here=188 Length=25
Dchr02-33_fwd	TTCGAAGCACATCAGATAACAAA	Dchr02-33_rev	AAGCTTTCCCTTGTCTTCCA	240	D_chr02_Startpos_in_parent=10364103 Startpos_here=193 Length=16
Dchr02-34_fwd	ACCCAATACGTTAGGGCACA	Dchr02-34_rev	TTGGAAGTTTGGGATTCTCG	161	D_chr02_Startpos_in_parent=10368401 Startpos_here=192 Length=17
Dchr02-35_fwd	TGAGGGTTCAAACACAAGACC	Dchr02-35_rev	GGTGAGTCATGTGGATTTCG	127	D_chr02_Startpos_in_parent=10371725 Startpos_here=193 Length=15
Dchr02-36_fwd	GACTCTATCAGGCCAAGCGA	Dchr02-36_rev	TTTCCCAAATCAAACCTCCA	154	D_chr02_Startpos_in_parent=10372717 Startpos_here=193 Length=15
Dchr02-37_fwd	ACTGAAGAGATGAAGTTGCCA	Dchr02-37_rev	CGTTAACGACAATTAACGCTC	242	D_chr02_Startpos_in_parent=10379732 Startpos_here=190 Length=21
Dchr02-38_fwd	ATAATAAGCCCGCTCGGC	Dchr02-38_rev	GCCCTGCCCGAATATACTTT	148	D_chr02_Startpos_in_parent=10381549 Startpos_here=191 Length=19
Dchr02-39_fwd	ATAATAAGCCCGCTCGGC	Dchr02-39_rev	GCCCTGCCCGAATATACTTT	148	D_chr02_Startpos_in_parent=10381590 Startpos_here=189 Length=24
Dchr02-40_fwd	TCCCACGCTTTCTTGATTCT	Dchr02-40_rev	GGTGTAGTGGCATCTCCTCG	167	D_chr02_Startpos_in_parent=10382559 Startpos_here=193 Length=15
Dchr02-41_fwd	ATGGGCGCAACTTGTTTAGT	Dchr02-41_rev	TGGTGGTTGTGACTTGTAGGA	215	D_chr02_Startpos_in_parent=10394633 Startpos_here=193 Length=15
Dchr02-42_fwd	GCCACGGTGAAGAAGAAGTC	Dchr02-42_rev	TGGCTATGGGAACCTCTTTG	210	D_chr02_Startpos_in_parent=10428802 Startpos_here=190 Length=21
Dchr02-43_fwd	GGAGGATTTGGTACCTTACCTTG	Dchr02-43_rev	TTACTCCCATTTAGTGGCGG	169	D_chr02_Startpos_in_parent=10434348 Startpos_here=192 Length=17
Dchr02-44_fwd	CCAAACACCTTTGCATGTTG	Dchr02-44_rev	GGACCAGTTCTGGTTTACGC	190	D_chr02_Startpos_in_parent=10448213 Startpos_here=193 Length=16
Dchr02-45_fwd	CCAAACACCTTTGCATGTTG	Dchr02-45_rev	GGACCAGTTCTGGTTTACGC	190	D_chr02_Startpos_in_parent=10448238 Startpos_here=187 Length=27
Dchr02-46_fwd	CGGGTTTCTTGGTAGGTTGA	Dchr02-46_rev	CTTTACCCTCCGGTGACAAA	138	D_chr02_Startpos_in_parent=10457650 Startpos_here=185 Length=31
Dchr02-47_fwd	CGTGTACATATATATTAGAGGTGCTCA	Dchr02-47_rev	AAATCTTAGGCCCATATTTCG	125	D_chr02_Startpos_in_parent=10460781 Startpos_here=192 Length=18
Dchr02-48_fwd	TTTCTTTCTTTCTGGGCTGC	Dchr02-48_rev	GGGCTACTGTTGAACGGAGA	238	D_chr02_Startpos_in_parent=10477134 Startpos_here=183 Length=36
Dchr02-49_fwd	GATAGTGGGTGGCAATGGTC	Dchr02-49_rev	ATTCGGCCAAGAAAGATGAA	154	D_chr02_Startpos_in_parent=10493185 Startpos_here=192 Length=17
Dchr02-50_fwd	TGGTTGAAATAAAGGTAAGAAATGT	Dchr02-50_rev	CCTTTATCTAATTTCAAGACTTGTTCA	184	D_chr02_Startpos_in_parent=10494216 Startpos_here=193 Length=16
Dchr02-51_fwd	TGAACAAGTCTTGAAATTAGATAAAGG	Dchr02-51_rev	TCAAGAATTTATACCTTTGCAACAT	146	D_chr02_Startpos_in_parent=10494278 Startpos_here=186 Length=30
Dchr02-52_fwd	TGGAGACGCGTTACGAGC	Dchr02-52_rev	GGGTTATGAGGCATTACCGA	241	D_chr02_Startpos_in_parent=10495701 Startpos_here=192 Length=18
Dchr02-53_fwd	TTTCTAGGAATTTAGTCCCTTTACTTT	Dchr02-53_rev	TCCAGTTTCATTACAACGTCAAC	168	D_chr02_Startpos_in_parent=10511327 Startpos_here=193 Length=15
Dchr02-54_fwd	TAGCTTCTCATCCTCGGCTC	Dchr02-54_rev	CCTTCCCTCGCGTTCTAAAT	167	D_chr02_Startpos_in_parent=1053254 Startpos_here=192 Length=17
Dchr02-55_fwd	AGCCATCCAGAGCAGTCATT	Dchr02-55_rev	TCAGGGAATTGTATTGGAGGA	173	D_chr02_Startpos_in_parent=10533325 Startpos_here=179 Length=44
Dchr02-56_fwd	TTTGTTTCATTGGCTGAGGA	Dchr02-56_rev	CCTTGCATTTCAATCCCTGT	241	D_chr02_Startpos_in_parent=10534098 Startpos_here=192 Length=17
Dchr02-57_fwd	TGGGAATTGTGAAGGGAAGA	Dchr02-57_rev	TGTCGAAAGGACTTTCCATTG	224	D_chr02_Startpos_in_parent=10534484 Startpos_here=187 Length=28
Dchr02-58_fwd	GTTTGCTGCAAGCATTTCAA	Dchr02-58_rev	AAATTAGGGTCGACAACAATCAA	249	D_chr02_Startpos_in_parent=10534753 Startpos_here=192 Length=17
Dchr02-59_fwd	TTTCCATGTTGCTTTGGTTT	Dchr02-59_rev	TTGGTCCAACATCCATTCTTC	193	D_chr02_Startpos_in_parent=10535887 Startpos_here=191 Length=19
Dchr02-60_fwd	TCCACTCCAAACTCTCCCAC	Dchr02-60_rev	ATGTCACTGGTCAACATGCC	225	D_chr02_Startpos_in_parent=10538334 Startpos_here=192 Length=17
Dchr02-61_fwd	TCCACTCCAAACTCTCCCAC	Dchr02-61_rev	ATGTCACTGGTCAACATGCC	225	D_chr02_Startpos_in_parent=10538351 Startpos_here=192 Length=18
Dchr02-62_fwd	CGTAGCTAACGTCGACCCAG	Dchr02-62_rev	TTAGTCCATGCCACCATCAA	217	D_chr02_Startpos_in_parent=10540203 Startpos_here=193 Length=16
Dchr02-63_fwd	GGCATGTGCCTAGGAGAGTC	Dchr02-63_rev	CACCCATTTCACTACCCACA	195	D_chr02_Startpos_in_parent=10543010 Startpos_here=175 Length=51
Dchr02-64_fwd	TGTAACCAAGCCTGTGATGAA	Dchr02-64_rev	GAACTATTGGTGTAAGTGGATTCCT	239	D_chr02_Startpos_in_parent=1054685 Startpos_here=190 Length=21
Dchr02-65_fwd	TCATTCGCTCTCCTCCTGTT	Dchr02-65_rev	TCGAATTATCAAAGCCTGACTC	149	D_chr02_Startpos_in_parent=10583911 Startpos_here=193 Length=16
Dchr02-66_fwd	GGATTCAGGTTCAGATTTCAATG	Dchr02-66_rev	GGAAAGCATTGCTAGCCAGA	153	D_chr02_Startpos_in_parent=10620130 Startpos_here=191 Length=20
Dchr02-67_fwd	GGAAGTCCATGTTTGGCTTG	Dchr02-67_rev	AACTTTCACATCCACGTATCAAA	247	D_chr02_Startpos_in_parent=10621789 Startpos_here=191 Length=20
Dchr02-68_fwd	AACCAACTAGATGTGCTCATGG	Dchr02-68_rev	GGGCAGGGTCTGGACAA	132	D_chr02_Startpos_in_parent=10638700 Startpos_here=193 Length=15
Dchr02-69_fwd	TTGTCCAGACCCTGCCC	Dchr02-69_rev	GGGCTAAATTGGGCATCTAC	190	D_chr02_Startpos_in_parent=10638771 Startpos_here=193 Length=15
Dchr02-70_fwd	TCGGCTTTATAAGCCTGGAA	Dchr02-70_rev	GTTCCCTTCCTCTTCCCTTT	249	D_chr02_Startpos_in_parent=10639366 Startpos_here=193 Length=15
Dchr02-71_fwd	TCCGATCCCACCTCATTAAA	Dchr02-71_rev	TTCCTCTATGCGATTTGCTTT	154	D_chr02_Startpos_in_parent=10641780 Startpos_here=192 Length=18
Dchr02-72_fwd	AGTACCTTGGCAGCAAGGAG	Dchr02-72_rev	GCTGATTGGGAATCGTCTCA	250	D_chr02_Startpos_in_parent=1064436 Startpos_here=193 Length=15
Dchr02-73_fwd	AACTGAATTGAAACCTGAGTGAC	Dchr02-73_rev	CCTGGCAGCTAGTTTAACCAAT	180	D_chr02_Startpos_in_parent=10654245 Startpos_here=193 Length=16
Dchr02-74_fwd	AGGAATGTTGGTGGGATTGA	Dchr02-74_rev	CAAAGCGACTTTAGGGAGAGA	178	D_chr02_Startpos_in_parent=10662408 Startpos_here=193 Length=15
Dchr02-75_fwd	GCTTTGGGCTTGATTATTGG	Dchr02-75_rev	AGAGAAAGGTCCGGTGGAGT	250	D_chr02_Startpos_in_parent=10670439 Startpos_here=189 Length=23
Dchr02-76_fwd	GCTTTGGGCTTGATTATTGG	Dchr02-76_rev	AGAGAAAGGTCCGGTGGAGT	250	D_chr02_Startpos_in_parent=10670482 Startpos_here=193 Length=16
Dchr02-77_fwd	GCTTTGGGCTTGATTATTGG	Dchr02-77_rev	AGAGAAAGGTCCGGTGGAGT	250	D_chr02_Startpos_in_parent=10670498 Startpos_here=188 Length=26
Dchr02-78_fwd	GCTTTGGGCTTGATTATTGG	Dchr02-78_rev	AGAGAAAGGTCCGGTGGAGT	246	D_chr02_Startpos_in_parent=10681586 Startpos_here=193 Length=16
Dchr02-79_fwd	GCTTTGGGCTTGATTATTGG	Dchr02-79_rev	AGAGAAAGGTCCGGTGGAGT	246	D_chr02_Startpos_in_parent=10681602 Startpos_here=186 Length=29
Dchr02-80_fwd	CACACCGTCGCTTCTTTCAC	Dchr02-80_rev	CCTAGCCACCTGCTCCCT	226	D_chr02_Startpos_in_parent=10681700 Startpos_here=190 Length=22
Dchr02-81_fwd	TTCCGACAGTGATGAAAGTGA	Dchr02-81_rev	GGGTGAAGGTCGTAAAGCCT	201	D_chr02_Startpos_in_parent=10686067 Startpos_here=185 Length=31
Dchr02-82_fwd	GGGAGAGAGGGTTGAGAGAAA	Dchr02-82_rev	GCAAATTGCAACACGCC	221	D_chr02_Startpos_in_parent=10694631 Startpos_here=192 Length=17
Dchr02-83_fwd	TGGAGCGAACACATAATTTGA	Dchr02-83_rev	GTCCGTTTGGGCTGAATAAA	190	D_chr02_Startpos_in_parent=10707745 Startpos_here=192 Length=18
Dchr02-84_fwd	TTTGGATGTGTTCAACAATGG	Dchr02-84_rev	GGAGCTTCTTCATCCCACAA	198	D_chr02_Startpos_in_parent=10713061 Startpos_here=192 Length=17
Dchr02-85_fwd	TTGAAGTTTATTTGGTGGTGACA	Dchr02-85_rev	TTGAAATGTTGAGGGTATTTGC	131	D_chr02_Startpos_in_parent=10713510 Startpos_here=190 Length=22
Dchr02-86_fwd	TTGAAGTTTATTTGGTGGTGACA	Dchr02-86_rev	TTGAAATGTTGAGGGTATTTGC	131	D_chr02_Startpos_in_parent=10735268 Startpos_here=190 Length=22
Dchr02-87_fwd	TGATTGATGCTGGTTCAGGA	Dchr02-87_rev	GCCATTGTTGAACACTTCCA	188	D_chr02_Startpos_in_parent=10739493 Startpos_here=189 Length=23
Dchr02-88_fwd	TCGACACTCTTGTCCCATGT	Dchr02-88_rev	TCCATGCATTAGCTCTGAGTG	213	D_chr02_Startpos_in_parent=10746070 Startpos_here=189 Length=23
Dchr02-89_fwd	TGCATGGGTTCCAAGTAAGG	Dchr02-89_rev	TGTATGGAGCAGGAACTTTGAA	213	D_chr02_Startpos_in_parent=1074763 Startpos_here=191 Length=19
Dchr02-90_fwd	AAAGAGGCACTATCAACTCGTTA	Dchr02-90_rev	AGCACATTATGGTGCATTCAA	183	D_chr02_Startpos_in_parent=10754091 Startpos_here=193 Length=15
Dchr02-91_fwd	ATGCACGCTGCAAATATGTC	Dchr02-91_rev	TCATGTTTGAGCCGGTAATG	232	D_chr02_Startpos_in_parent=10758674 Startpos_here=192 Length=17
Dchr02-92_fwd	GGTTTGGATGGGCGATTAG	Dchr02-92_rev	AAACGGACTCGTGGATTGAG	173	D_chr02_Startpos_in_parent=1075926 Startpos_here=193 Length=16
Dchr02-93_fwd	TGGTTACACACCGGATCAAA	Dchr02-93_rev	CCGATGGTGGAGTAGGTGAT	219	D_chr02_Startpos_in_parent=1076841 Startpos_here=190 Length=21
Dchr02-94_fwd	TCTTATCGCTACTCATTCTCAGTG	Dchr02-94_rev	GCGGCAAGTTTCTTTCAGTT	247	D_chr02_Startpos_in_parent=1079041 Startpos_here=191 Length=19
Dchr02-95_fwd	CATGGATTTCTCCTTCCTTCC	Dchr02-95_rev	GGCATTAAATGAGGCGGATA	224	D_chr02_Startpos_in_parent=10819214 Startpos_here=189 Length=23
Dchr02-96_fwd	CATGGATTTCTCCTTCCTTCC	Dchr02-96_rev	GGCATTAAATGAGGCGGATA	224	D_chr02_Startpos_in_parent=10819251 Startpos_here=189 Length=23
Dchr02-97_fwd	CATGGATTTCTCCTTCCTTCC	Dchr02-97_rev	GGCATTAAATGAGGCGGATA	224	D_chr02_Startpos_in_parent=10819291 Startpos_here=186 Length=29
Dchr02-98_fwd	CAACGAGTTGTTGCTTTCCA	Dchr02-98_rev	CCTTGGAATGAATATGAACCCT	233	D_chr02_Startpos_in_parent=10830797 Startpos_here=193 Length=16
Dchr02-99_fwd	GGCATGTACCGGTATTGGTCT	Dchr02-99_rev	TCCGAATTGCGTTATGACAG	200	D_chr02_Startpos_in_parent=10831026 Startpos_here=193 Length=16
Dchr02-100_fwd	AAATGATAGGAGAAATGATTGTGAA	Dchr02-100_rev	GTGTCATCCCTCCATGCTTC	187	D_chr02_Startpos_in_parent=10831837 Startpos_here=175 Length=52
Dchr02-101_fwd	GGTCCTGGCCCGAATATAA	Dchr02-101_rev	TTATGGCCCATGTTCTAGGC	237	D_chr02_Startpos_in_parent=1083966 Startpos_here=193 Length=15
Dchr02-102_fwd	GGGATGAAGTTAAATGAATGAATG	Dchr02-102_rev	AGCACGTGTGCTGAAGTTTG	167	D_chr02_Startpos_in_parent=10842729 Startpos_here=191 Length=19
Dchr02-103_fwd	GCACACGTGCTGTTTCTAGG	Dchr02-103_rev	TAATTGTTGCCCAGGTCCTC	143	D_chr02_Startpos_in_parent=10842861 Startpos_here=190 Length=21
Dchr02-104_fwd	GACCAAAGCTTGGTGGTTGT	Dchr02-104_rev	CTTGCCATGGACTGTTGAGA	225	D_chr02_Startpos_in_parent=10851018 Startpos_here=193 Length=15
Dchr02-105_fwd	TGGGTCAATTACGGTAAGCA	Dchr02-105_rev	CCGAACAACACTCACTCTTCC	231	D_chr02_Startpos_in_parent=10853573 Startpos_here=192 Length=18
Dchr02-106_fwd	TTATGAAGGTCAATATATGCTCAAA	Dchr02-106_rev	CATTTCTTGTCCACCTTGTTAGTTT	250	D_chr02_Startpos_in_parent=10854367 Startpos_here=187 Length=27
Dchr02-107_fwd	TCCTTATGCATTTGAATCTTCC	Dchr02-107_rev	AAGCGTTAACTCAATTGGCA	231	D_chr02_Startpos_in_parent=10856743 Startpos_here=193 Length=15
Dchr02-108_fwd	TTTCTAACCAATCTGATATCTCTAGCA	Dchr02-108_rev	GGGAAGAAATTCATTTATGTTGG	235	D_chr02_Startpos_in_parent=10858121 Startpos_here=189 Length=23
Dchr02-109_fwd	AATTTACATGGCCAGCCCTT	Dchr02-109_rev	TGAGGAAATCACGAGCCTCT	218	D_chr02_Startpos_in_parent=1086029 Startpos_here=193 Length=16
Dchr02-110_fwd	GATCCCGGTGAGTGTTCTTG	Dchr02-110_rev	CGGCTTTATAAGCCCGAAAT	220	D_chr02_Startpos_in_parent=10866921 Startpos_here=189 Length=24
Dchr02-111_fwd	CGGGTGATATGTCATTGATTC	Dchr02-111_rev	CCATAGTTTCTGTTTGGTGCAA	236	D_chr02_Startpos_in_parent=10870807 Startpos_here=193 Length=15
Dchr02-112_fwd	CAAAGACATTTCTTCACAAACCA	Dchr02-112_rev	GTTGACGTCGAAAGCACTTG	198	D_chr02_Startpos_in_parent=10876474 Startpos_here=192 Length=18
Dchr02-113_fwd	TCCACTCATCGTCTTGGAGA	Dchr02-113_rev	AAACAGCCTCCGGTATTGTA	187	D_chr02_Startpos_in_parent=10881951 Startpos_here=193 Length=15
Dchr02-114_fwd	TCATGGGTGAGGATTGAACC	Dchr02-114_rev	CCTACGGCTCACGTCAAATG	242	D_chr02_Startpos_in_parent=10904365 Startpos_here=175 Length=51
Dchr02-115_fwd	CAGTTTACCCGCGGAACTAA	Dchr02-115_rev	TCTCGGTATCCTCCATCACC	221	D_chr02_Startpos_in_parent=109248 Startpos_here=185 Length=32
Dchr02-116_fwd	TGTCAAACACACATCAAACATGA	Dchr02-116_rev	ATTTGGTTGGAAGCTGGTTG	248	D_chr02_Startpos_in_parent=10945302 Startpos_here=173 Length=56
Dchr02-117_fwd	TGAGACTTATGCACCAACGG	Dchr02-117_rev	GGAGAGACTCTTACCATCTCACCT	237	D_chr02_Startpos_in_parent=1098655 Startpos_here=193 Length=15
Dchr02-118_fwd	AGTTTGTTATCGGGCTCCCT	Dchr02-118_rev	GGATGCCCAATAAATGGCTA	177	D_chr02_Startpos_in_parent=1098911 Startpos_here=191 Length=20
Dchr02-119_fwd	GCAATGGAAGTTCGTCTCGT	Dchr02-119_rev	TCACTCGGAGAGTTCCCATC	213	D_chr02_Startpos_in_parent=110109 Startpos_here=191 Length=20
Dchr02-120_fwd	AATATCGGGCCTATTTCGAT	Dchr02-120_rev	TCACATAATTTCAAGTGTTTCCTTT	250	D_chr02_Startpos_in_parent=11042014 Startpos_here=192 Length=18
Dchr02-121_fwd	CACCTTTGGTCACAAAGCAA	Dchr02-121_rev	GATTCTGATCGAAAGGGTTCA	225	D_chr02_Startpos_in_parent=11051359 Startpos_here=189 Length=23
Dchr02-122_fwd	CCGAGCTGAAGGTTTGATTT	Dchr02-122_rev	CACAAGATGGAGGTGGGATT	197	D_chr02_Startpos_in_parent=1105625 Startpos_here=192 Length=18
Dchr02-123_fwd	CGCTGGAGGCTAGCTAGAAA	Dchr02-123_rev	TGGCCCACATACATTTCAGA	219	D_chr02_Startpos_in_parent=11057456 Startpos_here=193 Length=15
Dchr02-124_fwd	TGAGCTTTATGCCCAGTGTG	Dchr02-124_rev	CATATTCGCGTGATTGGATG	204	D_chr02_Startpos_in_parent=11063961 Startpos_here=193 Length=15
Dchr02-125_fwd	TGAGCTTTATGCCCAGTGTG	Dchr02-125_rev	CATATTCGCGTGATTGGATG	204	D_chr02_Startpos_in_parent=11063982 Startpos_here=191 Length=19
Dchr02-126_fwd	TTACTGCCTGACACATTGGC	Dchr02-126_rev	TCATCTAGTGTTGGAACAACAAAC	197	D_chr02_Startpos_in_parent=11067209 Startpos_here=192 Length=18
Dchr02-127_fwd	TATGCCACCAATGTGTCAGG	Dchr02-127_rev	TTTCCTAAATGCAAAGACAAGAAA	233	D_chr02_Startpos_in_parent=11067660 Startpos_here=192 Length=18
Dchr02-128_fwd	CCATTCATATTATTTGTATTGTGCTT	Dchr02-128_rev	GAATTTGCATGATATTTCTCCC	249	D_chr02_Startpos_in_parent=1107455 Startpos_here=190 Length=21
Dchr02-129_fwd	GTCAGCCAAGCTCACCTTCT	Dchr02-129_rev	TGAGTTGCTCATTTCGAATCTC	222	D_chr02_Startpos_in_parent=1107888 Startpos_here=193 Length=15
Dchr02-130_fwd	GCTGATTCTTCCATTGGTCC	Dchr02-130_rev	AACCCACTTCGAATTTCTGC	183	D_chr02_Startpos_in_parent=11084826 Startpos_here=179 Length=44
Dchr02-131_fwd	CAATGACAGTATTTATACAAGAAACCA	Dchr02-131_rev	GCCATGATCGAGAACATGAAG	195	D_chr02_Startpos_in_parent=11096113 Startpos_here=191 Length=19
Dchr02-132_fwd	TTTCTTCTTCTTCATGTTCTCGAT	Dchr02-132_rev	GAACCGACAAAGGCTGGTAA	222	D_chr02_Startpos_in_parent=11096228 Startpos_here=190 Length=21
Dchr02-133_fwd	CAAGCTTTCGGAGTGTTCTTG	Dchr02-133_rev	ATGGCTGTAGAACCAGGAAA	209	D_chr02_Startpos_in_parent=11096788 Startpos_here=189 Length=23
Dchr02-134_fwd	AGATGGTGGACGGCAAGAT	Dchr02-134_rev	TCAAGCTTAGAAATGGCCAAA	219	D_chr02_Startpos_in_parent=11124237 Startpos_here=191 Length=20
Dchr02-135_fwd	TGGAAATAAGGTAAGTTGGTTATTTGA	Dchr02-135_rev	TGGCCGAACATAATCAATCA	168	D_chr02_Startpos_in_parent=11125441 Startpos_here=192 Length=17
Dchr02-136_fwd	CAGTCGACGATATCCGAGGT	Dchr02-136_rev	ATTCCTAGGGTTCGTACGGG	234	D_chr02_Startpos_in_parent=11146798 Startpos_here=174 Length=53
Dchr02-137_fwd	GAAAGACCATATTCGGCTTTGT	Dchr02-137_rev	TTTAACACATACATCGCGCA	176	D_chr02_Startpos_in_parent=11147479 Startpos_here=191 Length=19
Dchr02-138_fwd	TGGACAATATCAATAATGGCTTCA	Dchr02-138_rev	ATGTAGGTTTGAGCGCGTTG	214	D_chr02_Startpos_in_parent=11171045 Startpos_here=193 Length=15
Dchr02-139_fwd	TAAAGCCACGTGGTATTCCC	Dchr02-139_rev	GGAACCCTATGTCCACAAGC	193	D_chr02_Startpos_in_parent=11181362 Startpos_here=184 Length=34
Dchr02-140_fwd	TCTCACAAACTGATTTGCGG	Dchr02-140_rev	TTTCCACCTCCTGTTCCTTG	240	D_chr02_Startpos_in_parent=11183099 Startpos_here=192 Length=18
Dchr02-141_fwd	CCCTTTCACCATCCTTCCTA	Dchr02-141_rev	ATTGCCGACTTTGCCTCTAA	206	D_chr02_Startpos_in_parent=11188902 Startpos_here=183 Length=36
Dchr02-142_fwd	CCCTTTCACCATCCTTCCTA	Dchr02-142_rev	ATTGCCGACTTTGCCTCTAA	206	D_chr02_Startpos_in_parent=11188938 Startpos_here=176 Length=50
Dchr02-143_fwd	ACTGGCCAAGAATAATGACAA	Dchr02-143_rev	AACCATATAATTCTTCAAACATTCAAA	248	D_chr02_Startpos_in_parent=1119244 Startpos_here=193 Length=15
Dchr02-144_fwd	ATTGTCATGGGAAACGTGTG	Dchr02-144_rev	CAAAGGGACAAGGGAACAAG	139	D_chr02_Startpos_in_parent=11192766 Startpos_here=191 Length=19
Dchr02-145_fwd	TTATGGAGGAGGAAGGGAAA	Dchr02-145_rev	GGGCCAGATACACGACAGAT	202	D_chr02_Startpos_in_parent=11193856 Startpos_here=192 Length=18
Dchr02-146_fwd	CCCAACCTCGTCTACCCATA	Dchr02-146_rev	TGGGCTTTACTTATTTGGGC	241	D_chr02_Startpos_in_parent=11235868 Startpos_here=193 Length=15
Dchr02-147_fwd	TGCGCTAAAGCACACTATCC	Dchr02-147_rev	AGATTATGCGGCATTTCGTC	190	D_chr02_Startpos_in_parent=1124440 Startpos_here=188 Length=25
Dchr02-148_fwd	TTATTATTGTATGTATGTATGTGTGCG	Dchr02-148_rev	CATGTGAATCATGAAACATGAAA	192	D_chr02_Startpos_in_parent=11251085 Startpos_here=189 Length=23
Dchr02-149_fwd	TTATTATTGTATGTATGTATGTGTGCG	Dchr02-149_rev	CATGTGAATCATGAAACATGAAA	192	D_chr02_Startpos_in_parent=11251140 Startpos_here=190 Length=21
Dchr02-150_fwd	TTAATAAAGGATCGGTGGCG	Dchr02-150_rev	TGAACTCAACCCGATCTGAA	191	D_chr02_Startpos_in_parent=11252309 Startpos_here=192 Length=18
Dchr02-151_fwd	TTCGATTTGGCTATCGGAAC	Dchr02-151_rev	GCGGATGCTGACCTTTACTT	236	D_chr02_Startpos_in_parent=11258708 Startpos_here=192 Length=18
Dchr02-152_fwd	CCCACTACTGCCGTCCACTA	Dchr02-152_rev	CAGATTTCCAGCACGAAGGT	180	D_chr02_Startpos_in_parent=11280798 Startpos_here=193 Length=15
Dchr02-153_fwd	TTAAAGGTGTTCAATGGTCGG	Dchr02-153_rev	ACCCAGCCTGTCCCAAATA	240	D_chr02_Startpos_in_parent=11286432 Startpos_here=192 Length=18
Dchr02-154_fwd	CGTAGGGAACTCAAGGAAGG	Dchr02-154_rev	AAATCCCATTTGCCCTTGAT	200	D_chr02_Startpos_in_parent=11293650 Startpos_here=192 Length=17
Dchr02-155_fwd	GCACGCCCTATGTATTCGTT	Dchr02-155_rev	TGGTAAATGTATAATGGAAGGTAATGC	177	D_chr02_Startpos_in_parent=11296473 Startpos_here=193 Length=15
Dchr02-156_fwd	GGGAATCGTTGATACGAAGC	Dchr02-156_rev	CGGTGGGTTAGCTGTCATTT	217	D_chr02_Startpos_in_parent=11300058 Startpos_here=175 Length=52
Dchr02-157_fwd	TAAGGGTGAGTTTGGATGGG	Dchr02-157_rev	GTTTGGATGGAAAGTGCGTT	147	D_chr02_Startpos_in_parent=11301718 Startpos_here=193 Length=16
Dchr02-158_fwd	TCGATTCGAATTCCATCTCA	Dchr02-158_rev	CCATTTGCATCTTATTCTTCCTG	226	D_chr02_Startpos_in_parent=11309132 Startpos_here=192 Length=18
Dchr02-159_fwd	CCTGATTTATAGCGGCGTTT	Dchr02-159_rev	CAACGTGATAACGTAAATGACTAAA	248	D_chr02_Startpos_in_parent=11323090 Startpos_here=186 Length=29
Dchr02-160_fwd	TCAATATGCCAACAATCTAATCAAA	Dchr02-160_rev	TTCGCGATTTCAACCTATGA	238	D_chr02_Startpos_in_parent=11326120 Startpos_here=192 Length=17
Dchr02-161_fwd	TGTCCCATGTGTCCTAACCA	Dchr02-161_rev	CAAATCACATGCCCTAAGAATG	242	D_chr02_Startpos_in_parent=11337675 Startpos_here=193 Length=15
Dchr02-162_fwd	CCGGAAGCTACATCATAAGCA	Dchr02-162_rev	GGAACACGTCTAGCTGTTTAATTT	223	D_chr02_Startpos_in_parent=11368794 Startpos_here=193 Length=16
Dchr02-163_fwd	AAACAGCTAGACGTGTTCCTAAA	Dchr02-163_rev	TGTTCGTAATCTGGGTAACTTTCA	152	D_chr02_Startpos_in_parent=11368848 Startpos_here=187 Length=27
Dchr02-164_fwd	TATACCACCTTCTCCGCCAC	Dchr02-164_rev	AACACCACCAAAGGTCCAAA	187	D_chr02_Startpos_in_parent=11369551 Startpos_here=190 Length=21
Dchr02-165_fwd	TTTCTGCCAACCAACATTGA	Dchr02-165_rev	GAAGAACACAAACATCGCCA	245	D_chr02_Startpos_in_parent=11379153 Startpos_here=189 Length=23
Dchr02-166_fwd	TTTCACGTGTTACAAGTTAGTCCTT	Dchr02-166_rev	AAATGAAGGAATAACAAAGAAATGAA	250	D_chr02_Startpos_in_parent=11385777 Startpos_here=190 Length=22
Dchr02-167_fwd	TTTCACGTGTTACAAGTTAGTCCTT	Dchr02-167_rev	AAATGAAGGAATAACAAAGAAATGAA	250	D_chr02_Startpos_in_parent=11385827 Startpos_here=182 Length=38
Dchr02-168_fwd	TTTATTTGCATATTTATTGTTCTCGT	Dchr02-168_rev	CCAATTTGTAATGACGATGGC	138	D_chr02_Startpos_in_parent=11386117 Startpos_here=183 Length=35
Dchr02-169_fwd	TGAACATTGAACGAATGACACA	Dchr02-169_rev	CAGTCCAAATCAGTCCATCTG	237	D_chr02_Startpos_in_parent=11392683 Startpos_here=188 Length=25
Dchr02-170_fwd	CGTCTCCAACTTTATCATGCG	Dchr02-170_rev	TTTCCAACATGCAATGAACA	166	D_chr02_Startpos_in_parent=11393012 Startpos_here=193 Length=15
Dchr02-171_fwd	AGTTCGAGTATGGGACGGTG	Dchr02-171_rev	GTTCAGGTGTGGATCCCATT	139	D_chr02_Startpos_in_parent=11394183 Startpos_here=193 Length=15
Dchr02-172_fwd	GAATGCAGCTGATTTGCTTG	Dchr02-172_rev	GCAATAAACCCATATCTTCAACC	231	D_chr02_Startpos_in_parent=11395004 Startpos_here=193 Length=15
Dchr02-173_fwd	GGTTGAAGATATGGGTTTATTGC	Dchr02-173_rev	TCCAACCAAGGATAAAGCTGA	190	D_chr02_Startpos_in_parent=11395113 Startpos_here=192 Length=18
Dchr02-174_fwd	TGGTGCTAAAGACACAACGC	Dchr02-174_rev	CCTTGTCAAAGCTTCCCAAA	233	D_chr02_Startpos_in_parent=11400321 Startpos_here=193 Length=16
Dchr02-175_fwd	CGGCTTTCTTCTTCACCAAA	Dchr02-175_rev	GGACACAAATGAAGGAGGCT	182	D_chr02_Startpos_in_parent=11410193 Startpos_here=193 Length=16
Dchr02-176_fwd	CGGAGTTTGGGATGAAAGAG	Dchr02-176_rev	GCAATTAGCCCTTCCAACAA	235	D_chr02_Startpos_in_parent=11430401 Startpos_here=192 Length=17
Dchr02-177_fwd	TGGGCAAATTTGATTATGGTG	Dchr02-177_rev	GTTGAGCGTTTGACCGAATC	225	D_chr02_Startpos_in_parent=11438296 Startpos_here=192 Length=17
Dchr02-178_fwd	GAGCATGAAACCCAAAGGAA	Dchr02-178_rev	TTTACTGGCAATCAAACGGA	224	D_chr02_Startpos_in_parent=11450048 Startpos_here=188 Length=26
Dchr02-179_fwd	TCCACGTTGGAAACATACCC	Dchr02-179_rev	TTTGATATTCGTACATGAGTCTGC	249	D_chr02_Startpos_in_parent=11455006 Startpos_here=193 Length=16
Dchr02-180_fwd	CATCTGACACAAATGCACCA	Dchr02-180_rev	CATCAAGGATTGTCACAAGGG	190	D_chr02_Startpos_in_parent=11460362 Startpos_here=193 Length=15
Dchr02-181_fwd	AAGTGAGGCCCAAGAACAAA	Dchr02-181_rev	TCGACCTTAAATGCTTGGGA	126	D_chr02_Startpos_in_parent=1147030 Startpos_here=187 Length=27
Dchr02-182_fwd	TTTGTTGGAGGCATTGCATA	Dchr02-182_rev	GCTTCAGGAGCGTTAGCAGT	184	D_chr02_Startpos_in_parent=11477576 Startpos_here=193 Length=15
Dchr02-183_fwd	TTGCTGCCCTTGTTGTACTG	Dchr02-183_rev	CATTTCAAGAGTGTTGTTGCTCA	250	D_chr02_Startpos_in_parent=1147768 Startpos_here=192 Length=17
Dchr02-184_fwd	GCAATGCTGGCATAAGAATG	Dchr02-184_rev	TGGGTCAAATGTTCCTTAGTCA	247	D_chr02_Startpos_in_parent=11478084 Startpos_here=193 Length=15
Dchr02-185_fwd	TCACTTTAAACCTCTCGATATGACC	Dchr02-185_rev	TTTCCTTAGGCAGTGGGCTA	137	D_chr02_Startpos_in_parent=11493674 Startpos_here=193 Length=15
Dchr02-186_fwd	CAGGTTAGCTATGAAGCTAGATTTGA	Dchr02-186_rev	GCAAAGGAAATAGAAGGTGTGAA	199	D_chr02_Startpos_in_parent=11523972 Startpos_here=193 Length=16
Dchr02-187_fwd	CTCGTGATCAAACAGATCTCC	Dchr02-187_rev	AACGAGAAATTAGATGAAAGAGAAA	248	D_chr02_Startpos_in_parent=11524860 Startpos_here=190 Length=21
Dchr02-188_fwd	TTCGGTTCATGTTGGACAAA	Dchr02-188_rev	CCTTCTGAACAATTCACTAACCAA	134	D_chr02_Startpos_in_parent=1152578 Startpos_here=193 Length=16
Dchr02-189_fwd	GTGCCTGGGCTTTACAGCTA	Dchr02-189_rev	GGGAAGTAAGGTGGAGATGGA	196	D_chr02_Startpos_in_parent=11537571 Startpos_here=191 Length=20
Dchr02-190_fwd	TCCATCTCCACCTTACTTCCC	Dchr02-190_rev	GCCTGATTATTTGGGAAATGG	168	D_chr02_Startpos_in_parent=11537780 Startpos_here=192 Length=18
Dchr02-191_fwd	AGCATGTGTCTACCATCCTACTTA	Dchr02-191_rev	AATGTTGATATTATTAGAAGTTCTGGG	250	D_chr02_Startpos_in_parent=115400 Startpos_here=193 Length=16
Dchr02-192_fwd	CAAGTGACAAGCTTCCACGG	Dchr02-192_rev	TATTGAGCAAGAGCCTTCCC	142	D_chr02_Startpos_in_parent=11563570 Startpos_here=193 Length=15
Dchr02-193_fwd	GCAAAGTAGCCATGACAGCA	Dchr02-193_rev	ACTAATGAGTGGGTGGCTGC	223	D_chr02_Startpos_in_parent=11567672 Startpos_here=193 Length=15
Dchr02-194_fwd	TAAGGGTGAGTTTGGATGGG	Dchr02-194_rev	GTGTCCGCTTCACCAAGAAC	248	D_chr02_Startpos_in_parent=11570758 Startpos_here=193 Length=16
Dchr02-195_fwd	TGACCACGCAGTCGAAGTTA	Dchr02-195_rev	ATGTCAGCATCAATTCCACG	250	D_chr02_Startpos_in_parent=11585624 Startpos_here=193 Length=16
Dchr02-196_fwd	GGAGAAGAAAGTGATGAAATAGCTT	Dchr02-196_rev	TCTCCTTTCCTTTGCTACTTGC	218	D_chr02_Startpos_in_parent=11589350 Startpos_here=188 Length=25
Dchr02-197_fwd	TGGTAGGGCAAGTGTTATTGC	Dchr02-197_rev	TTGTGAATTATGTGGGCTGC	247	D_chr02_Startpos_in_parent=11595841 Startpos_here=193 Length=15
Dchr02-198_fwd	TTCCATGGCTAGGGTTTCTC	Dchr02-198_rev	TGAATAGTCATCATTGGAAATTGAA	146	D_chr02_Startpos_in_parent=11596347 Startpos_here=193 Length=16
Dchr02-199_fwd	AATGCTCCAACTTTGCTTGG	Dchr02-199_rev	GCTTGAAGCATGTGCTAGAGGT	166	D_chr02_Startpos_in_parent=11599248 Startpos_here=193 Length=16
Dchr02-200_fwd	GGGTGAGTTTGGATGGACAG	Dchr02-200_rev	AAGAGTGAGTTTGGATGGGC	146	D_chr02_Startpos_in_parent=11604170 Startpos_here=190 Length=21
Dchr02-201_fwd	ACATTATGGAACGCACGTCA	Dchr02-201_rev	TCTAGCCCTTTCGATGAGGA	248	D_chr02_Startpos_in_parent=1160634 Startpos_here=193 Length=16
Dchr02-202_fwd	CAGAATATCGATTTCAGAGGTGA	Dchr02-202_rev	CAAAGGTCGAACCTCCTCAA	226	D_chr02_Startpos_in_parent=11611104 Startpos_here=192 Length=18
Dchr02-203_fwd	ACTTACACGAGTCCAGCGGT	Dchr02-203_rev	CCCATCCAAACTCACCCTTA	166	D_chr02_Startpos_in_parent=11613601 Startpos_here=192 Length=17
Dchr02-204_fwd	TAAGGGTGAGTTTGGATGGG	Dchr02-204_rev	TTAGGGTGAGTTTGGATGGG	161	D_chr02_Startpos_in_parent=11613778 Startpos_here=191 Length=20
Dchr02-205_fwd	AGACACGCGTAGGAAAGGGT	Dchr02-205_rev	AATCCAGCTAGCGAGTTTGC	132	D_chr02_Startpos_in_parent=11616632 Startpos_here=190 Length=22
Dchr02-206_fwd	AAAGTTATTGTAGCACCAAACATAAA	Dchr02-206_rev	GGACCAATTTACTCAATGTTGAAA	193	D_chr02_Startpos_in_parent=11626964 Startpos_here=193 Length=15
Dchr02-207_fwd	GTCCGTTTATAGCGGTGAGC	Dchr02-207_rev	TCGCTTGATGAGGACTGAAA	213	D_chr02_Startpos_in_parent=11630577 Startpos_here=179 Length=43
Dchr02-208_fwd	TGCAACTCAGCCCATACAAA	Dchr02-208_rev	ATGGTGTGAAGCGAATAGGG	199	D_chr02_Startpos_in_parent=11631453 Startpos_here=192 Length=17
Dchr02-209_fwd	TGTTGAAAGTTCAAACCGCA	Dchr02-209_rev	CGCCCTTGGTGATAGGTGTA	190	D_chr02_Startpos_in_parent=11638055 Startpos_here=181 Length=39
Dchr02-210_fwd	ATTGGTTGGCCTGACTATGC	Dchr02-210_rev	TTGTTTAATGTACCTCCCACGA	221	D_chr02_Startpos_in_parent=11645271 Startpos_here=190 Length=21
Dchr02-211_fwd	CAAAGGGCTGAAATACGAACA	Dchr02-211_rev	AAGCCCATTTCAACTGCATA	230	D_chr02_Startpos_in_parent=11658032 Startpos_here=193 Length=16
Dchr02-212_fwd	TTTACTCAAATGAAGAGCAAACAA	Dchr02-212_rev	CCCTTGATATTGTCAACCAATTTA	233	D_chr02_Startpos_in_parent=11669901 Startpos_here=190 Length=21
Dchr02-213_fwd	TCGAATCGAGTCAAGTGAGATG	Dchr02-213_rev	GCAAGCAAAGAAGCTAACCAA	160	D_chr02_Startpos_in_parent=11685769 Startpos_here=188 Length=26
Dchr02-214_fwd	GAATTAATCACTGAACTCGTTTCAA	Dchr02-214_rev	GCTCTTCCAAAGTTAGAATATTGAG	246	D_chr02_Startpos_in_parent=11695432 Startpos_here=192 Length=18
Dchr02-215_fwd	TTGGGCCTTAAGACATCCAA	Dchr02-215_rev	CCAACGATGGTGCATCAAAT	211	D_chr02_Startpos_in_parent=11697050 Startpos_here=192 Length=17
Dchr02-216_fwd	AAAGAAGATTGACGTAGCGCA	Dchr02-216_rev	GCCAACATTTATGGATGTCAAA	234	D_chr02_Startpos_in_parent=11700907 Startpos_here=193 Length=15
Dchr02-217_fwd	TCACATATCACACACCGAAGC	Dchr02-217_rev	GAATGCTTTCTCAACCGAGC	250	D_chr02_Startpos_in_parent=11705769 Startpos_here=191 Length=20
Dchr02-218_fwd	AAATACAATTGAAACTATTCGAGTTGA	Dchr02-218_rev	TGGCTCAAACACACAATTCC	215	D_chr02_Startpos_in_parent=11720897 Startpos_here=193 Length=16
Dchr02-219_fwd	TACAACTCCCACCATCCCAT	Dchr02-219_rev	AAATTCAATATAATTGGGTGACCA	225	D_chr02_Startpos_in_parent=11733728 Startpos_here=193 Length=16
Dchr02-220_fwd	AGTGGAGGCTGTACTGAAATTG	Dchr02-220_rev	CCGACTCAATCAAGGGACAT	135	D_chr02_Startpos_in_parent=11734731 Startpos_here=193 Length=15
Dchr02-221_fwd	TGGGTGTTTGACGTTTAAATACTACT	Dchr02-221_rev	CCACCTCACTCCCGGAAA	242	D_chr02_Startpos_in_parent=11738352 Startpos_here=189 Length=24
Dchr02-222_fwd	CCCAACCCAAACTAAACCAA	Dchr02-222_rev	GTCGCTAACAAGGCGAAAGT	182	D_chr02_Startpos_in_parent=11747739 Startpos_here=191 Length=19
Dchr02-223_fwd	TTACTTACTAGCATGGCATCTTTATTT	Dchr02-223_rev	CACGATATGCGGTATGGATG	153	D_chr02_Startpos_in_parent=11749429 Startpos_here=183 Length=35
Dchr02-224_fwd	TGCTGTCGCTTACCTACATTG	Dchr02-224_rev	TGGAATGAGTTGATGCGATT	195	D_chr02_Startpos_in_parent=11750568 Startpos_here=193 Length=15
Dchr02-225_fwd	TCCTTACCAACTGACCCACC	Dchr02-225_rev	CGGTTGGGAAGTGACAAGTT	146	D_chr02_Startpos_in_parent=11761198 Startpos_here=174 Length=53
Dchr02-226_fwd	GTGGGCTTCACAATCACTCA	Dchr02-226_rev	TAATGGCCCAATCCCATCTA	143	D_chr02_Startpos_in_parent=11779397 Startpos_here=173 Length=56
Dchr02-227_fwd	TGTAAGTCATCCAACATGAAAGAAA	Dchr02-227_rev	ACTTCTTCATCAGGGTTGCG	163	D_chr02_Startpos_in_parent=11798220 Startpos_here=181 Length=39
Dchr02-228_fwd	ATGCATCTTTGCAGCTGTTG	Dchr02-228_rev	CCAACTTCACCAGGCTTTCT	224	D_chr02_Startpos_in_parent=11814241 Startpos_here=187 Length=27
Dchr02-229_fwd	TGGAGTAAGGAGGCATTCCA	Dchr02-229_rev	GGGTGATTTAACAAACAACACAA	209	D_chr02_Startpos_in_parent=11817809 Startpos_here=193 Length=15
Dchr02-230_fwd	TCATCTAAAGGCCAAACCAA	Dchr02-230_rev	GGTTGGAGGTGGGTACCTTT	144	D_chr02_Startpos_in_parent=11819491 Startpos_here=193 Length=16
Dchr02-231_fwd	AAGGCCCTTAGATGGAATCAA	Dchr02-231_rev	TGATCCTAGCAATGCCATGT	207	D_chr02_Startpos_in_parent=11824054 Startpos_here=190 Length=21
Dchr02-232_fwd	GATACACGGGAATCCACCAC	Dchr02-232_rev	GCTGTATCATGCCCTTCGAT	188	D_chr02_Startpos_in_parent=1183824 Startpos_here=193 Length=15
Dchr02-233_fwd	GGAGGAGAAATTCACTAATGTTGA	Dchr02-233_rev	AAATCGAAATGGCAGGTGTC	242	D_chr02_Startpos_in_parent=1184883 Startpos_here=192 Length=18
Dchr02-234_fwd	AACTGTTCTGGCCCAACATC	Dchr02-234_rev	TTTGGATGGATTGTGTGTTTATTT	243	D_chr02_Startpos_in_parent=11854655 Startpos_here=193 Length=16
Dchr02-235_fwd	CATTTGAATTGTGGGTCCAA	Dchr02-235_rev	TTTCTTTCAATTTGGACGGT	210	D_chr02_Startpos_in_parent=11854880 Startpos_here=179 Length=43
Dchr02-236_fwd	TCCCTATGAATCCCTGGCTA	Dchr02-236_rev	GGGCCTAGTAAACTGGCTGA	165	D_chr02_Startpos_in_parent=1185913 Startpos_here=190 Length=22
Dchr02-237_fwd	TACCGTACCTTCAACGAGCC	Dchr02-237_rev	TGGTTCTCTCACTGACGGGT	219	D_chr02_Startpos_in_parent=11868310 Startpos_here=191 Length=19
Dchr02-238_fwd	AAATGCGTTGACTGCAAAGTT	Dchr02-238_rev	GGAGGACGTGTGTTCGAGTT	229	D_chr02_Startpos_in_parent=11877963 Startpos_here=193 Length=15
Dchr02-239_fwd	AACTCGAACACACGTCCTCC	Dchr02-239_rev	AAACTCTGCCCTAAAGATTAAAGGT	171	D_chr02_Startpos_in_parent=11878156 Startpos_here=182 Length=37
Dchr02-240_fwd	CCTTTAATCTTTAGGGCAGAGTTT	Dchr02-240_rev	CAATTCATAGTGGGAGCAGC	162	D_chr02_Startpos_in_parent=11878312 Startpos_here=189 Length=23
Dchr02-241_fwd	GGTGAATGATTAGGTGGTTTCTG	Dchr02-241_rev	TGAACCTTCATTTCTGCCAT	174	D_chr02_Startpos_in_parent=11878706 Startpos_here=192 Length=18
Dchr02-242_fwd	TTAGGTGCCAGCGTCTAGGT	Dchr02-242_rev	AAATTTGTTTCCTCCTCAACAA	248	D_chr02_Startpos_in_parent=11879248 Startpos_here=191 Length=19
Dchr02-243_fwd	CCAACACAAGGTTGGGATCT	Dchr02-243_rev	AAAGGCCTTGTGAATTGTAACT	194	D_chr02_Startpos_in_parent=11887420 Startpos_here=190 Length=21
Dchr02-244_fwd	TGAAGAACTGGCCCTAAGGA	Dchr02-244_rev	GAAATTGATTTAGTGGAGGGTCC	216	D_chr02_Startpos_in_parent=1190348 Startpos_here=193 Length=16
Dchr02-245_fwd	TGAATGCAACAATCTATACAACCA	Dchr02-245_rev	CGATGATCAAACTCTAAACCACA	230	D_chr02_Startpos_in_parent=1190565 Startpos_here=191 Length=19
Dchr02-246_fwd	GCATTATGCCATTGTTCAACTT	Dchr02-246_rev	AGGAATTGTTGGGAACTTGG	221	D_chr02_Startpos_in_parent=11913732 Startpos_here=193 Length=15
Dchr02-247_fwd	CTTGTCCACATGCTTCCTCA	Dchr02-247_rev	TCCTCGGGATCGATTTCTAA	158	D_chr02_Startpos_in_parent=1194880 Startpos_here=193 Length=15
Dchr02-248_fwd	GCCTTAATCGCCTATGTCCA	Dchr02-248_rev	CAATTCCAAATGTTTCCATTTCT	194	D_chr02_Startpos_in_parent=11950386 Startpos_here=189 Length=24
Dchr02-249_fwd	GAACCAACCAACAAATCGGT	Dchr02-249_rev	CTTTCGGACCTAGGCGAGTA	233	D_chr02_Startpos_in_parent=11958750 Startpos_here=188 Length=25
Dchr02-250_fwd	TAACCCTTCGAACCAAGTCG	Dchr02-250_rev	TGGGTAGCCAATTAACCTGC	212	D_chr02_Startpos_in_parent=1195919 Startpos_here=193 Length=15
Dchr02-251_fwd	GAGACACGGAAGGATTACCG	Dchr02-251_rev	GGTCTCGGAACAGTGGAAAG	227	D_chr02_Startpos_in_parent=1198487 Startpos_here=192 Length=18
Dchr02-252_fwd	CGACTGAGAAATGATAACCCAA	Dchr02-252_rev	AAATTTGATCCTTTGGTCCTTT	246	D_chr02_Startpos_in_parent=11985815 Startpos_here=192 Length=17
Dchr02-253_fwd	GGACGAGTCTCATCGAAAGG	Dchr02-253_rev	AAGCAATAAGCGTAGCGACAA	232	D_chr02_Startpos_in_parent=1198822 Startpos_here=192 Length=18
Dchr02-254_fwd	CCATCAGCCTAGCCATTAGC	Dchr02-254_rev	TGCATGCATACCTATTGTATTGG	233	D_chr02_Startpos_in_parent=11991730 Startpos_here=193 Length=15
Dchr02-255_fwd	AGTCATCAGGCCAACACACA	Dchr02-255_rev	CACAATTTGCTTCCCTAGGTTT	193	D_chr02_Startpos_in_parent=11994572 Startpos_here=193 Length=16
Dchr02-256_fwd	AGTCATCAGGCCAACACACA	Dchr02-256_rev	CACAATTTGCTTCCCTAGGTTT	193	D_chr02_Startpos_in_parent=11994591 Startpos_here=193 Length=16
Dchr02-257_fwd	GCCACAAACACTGAGATTGG	Dchr02-257_rev	TGGCAATTTCCAGCTTCTTT	235	D_chr02_Startpos_in_parent=12005940 Startpos_here=193 Length=15
Dchr02-258_fwd	AACGCTCTTTGCCATGTCTT	Dchr02-258_rev	TGGGATGATGTCATTGGTTG	182	D_chr02_Startpos_in_parent=12010615 Startpos_here=193 Length=16
Dchr02-259_fwd	TTTGATTAATTTAACCCGATCCA	Dchr02-259_rev	TTTAGTTGCAATAATTACCTTGTAACG	154	D_chr02_Startpos_in_parent=1201190 Startpos_here=193 Length=16
Dchr02-260_fwd	CATATGCGTGTACATATGCAGGT	Dchr02-260_rev	CCTCCACTGTTAATTGCGTG	230	D_chr02_Startpos_in_parent=12023119 Startpos_here=182 Length=37
Dchr02-261_fwd	CTTGGGCTGTTGGGTTACAT	Dchr02-261_rev	GTCTGATCTCCTCAGACCGC	213	D_chr02_Startpos_in_parent=12023576 Startpos_here=193 Length=15
Dchr02-262_fwd	GGAGATCAGACCCACGGTAA	Dchr02-262_rev	TGTATTGACAGATTGAAGAAACACAA	169	D_chr02_Startpos_in_parent=12023766 Startpos_here=192 Length=18
Dchr02-263_fwd	ATCGGGAAAGAAGGAAAGGA	Dchr02-263_rev	TTTCTGGGCTGCTCTCTAGG	196	D_chr02_Startpos_in_parent=12031170 Startpos_here=190 Length=21
Dchr02-264_fwd	TGAGTATTGGGTTTAATTTCATTTCA	Dchr02-264_rev	TGGACGTGGAGGAAACCTTA	240	D_chr02_Startpos_in_parent=12033562 Startpos_here=193 Length=15
Dchr02-265_fwd	AGCGAAACATGGTGTCGTTA	Dchr02-265_rev	AAGCATGACAGAATTTGGGTTT	234	D_chr02_Startpos_in_parent=12034277 Startpos_here=190 Length=21
Dchr02-266_fwd	CAGGAGCTTCGCCCATAATA	Dchr02-266_rev	AATGTGCAGCAGTTTGAACC	207	D_chr02_Startpos_in_parent=12042133 Startpos_here=192 Length=17
Dchr02-267_fwd	TTGATGGATTTATGGAGTATTGAGA	Dchr02-267_rev	TCCGACATGTTTCGGTAGTTT	245	D_chr02_Startpos_in_parent=12042901 Startpos_here=190 Length=22
Dchr02-268_fwd	CCGATTAGTATTTAATCCCATGA	Dchr02-268_rev	AAATCCCTCCTACATTTAATTATGC	250	D_chr02_Startpos_in_parent=12057910 Startpos_here=193 Length=15
Dchr02-269_fwd	GTAGCGATAGCCACAGCCTT	Dchr02-269_rev	TTTGTGTTAATGATTATTTGCTATGC	161	D_chr02_Startpos_in_parent=12058433 Startpos_here=183 Length=36
Dchr02-270_fwd	GAATTCACGTCCTCCTGCAT	Dchr02-270_rev	TGTGGCAGGTACATATTGGC	194	D_chr02_Startpos_in_parent=1206302 Startpos_here=191 Length=20
Dchr02-271_fwd	TAAGGGTGAGTTTGGATGGG	Dchr02-271_rev	GGGTAGGTTTGGATGGATGA	158	D_chr02_Startpos_in_parent=12064977 Startpos_here=190 Length=21
Dchr02-272_fwd	ATGCCATTAGGGTCCATCAA	Dchr02-272_rev	AGAGGCTCGAAGACGAAACA	228	D_chr02_Startpos_in_parent=1206578 Startpos_here=187 Length=28
Dchr02-273_fwd	TGCTAATGGGCTAATAAAGGG	Dchr02-273_rev	TCTCCTAGGGATAGAAATGGAGC	223	D_chr02_Startpos_in_parent=12065835 Startpos_here=193 Length=15
Dchr02-274_fwd	GTACCAATCGAAAGCTCCCA	Dchr02-274_rev	CGAGCTCCAAGCTACGATTC	224	D_chr02_Startpos_in_parent=12066075 Startpos_here=193 Length=15
Dchr02-275_fwd	CGCAAAGTCCTTCCTACCAC	Dchr02-275_rev	TGCTCTAAACCTTTAACGAGATTG	233	D_chr02_Startpos_in_parent=1207073 Startpos_here=173 Length=55
Dchr02-276_fwd	AAACTTGCGACCGTAACACC	Dchr02-276_rev	TTGAATGCCCGATTAAGTCC	211	D_chr02_Startpos_in_parent=12071264 Startpos_here=193 Length=15
Dchr02-277_fwd	TTTGGGACACATTTGTGCAT	Dchr02-277_rev	CACGTGGTGAATCCATTGAG	248	D_chr02_Startpos_in_parent=1208299 Startpos_here=193 Length=15
Dchr02-278_fwd	TGTCCTCATGTGGATGTGAA	Dchr02-278_rev	AAAGACTCGGATAGAAATGAAGC	181	D_chr02_Startpos_in_parent=12087160 Startpos_here=191 Length=19
Dchr02-279_fwd	GGTCAATGCCAGAAACCATT	Dchr02-279_rev	GCGTTGTGCAAACAATCCTA	226	D_chr02_Startpos_in_parent=12103666 Startpos_here=191 Length=20
Dchr02-280_fwd	TTCCGTAATTATTGCATTATCAAA	Dchr02-280_rev	CAGAGATTGTGCATGTGTGTG	235	D_chr02_Startpos_in_parent=12105748 Startpos_here=192 Length=18
Dchr02-281_fwd	ATGCTGATTCTTCATTGCCA	Dchr02-281_rev	CACATATCGCTTCATGTTGCTT	241	D_chr02_Startpos_in_parent=12110486 Startpos_here=193 Length=15
Dchr02-282_fwd	AAATTGGCCAACGTAGTCGT	Dchr02-282_rev	CCATTCACCATGATTGGTTC	184	D_chr02_Startpos_in_parent=12114257 Startpos_here=188 Length=26
Dchr02-283_fwd	AGTTTGGGCCTTTCTCCACT	Dchr02-283_rev	AAGTGTGGAGGCTGTCTGCT	166	D_chr02_Startpos_in_parent=12115262 Startpos_here=191 Length=20
Dchr02-284_fwd	CATGCAGACGATTGAGGAAA	Dchr02-284_rev	GGAAGCTGGTTCTTGTCCTG	243	D_chr02_Startpos_in_parent=12117400 Startpos_here=191 Length=20
Dchr02-285_fwd	CGACAATCGAAACATGAGGA	Dchr02-285_rev	TGGGTCATTTCCAAGATGGT	145	D_chr02_Startpos_in_parent=12120131 Startpos_here=186 Length=29
Dchr02-286_fwd	ACCATCTTGGAAATGACCCA	Dchr02-286_rev	GAGGAGTGGAATAACCAAGAAAGA	238	D_chr02_Startpos_in_parent=12120301 Startpos_here=174 Length=53
Dchr02-287_fwd	TCTTTCTTTCGTTCTCTGTTTCG	Dchr02-287_rev	AATCCTTATTTCAACAAGTGTATGG	213	D_chr02_Startpos_in_parent=12141547 Startpos_here=193 Length=16
Dchr02-288_fwd	TGCATGACCATGTAAATGAGG	Dchr02-288_rev	CGGCCTAGACGTTAAACTCG	225	D_chr02_Startpos_in_parent=12142532 Startpos_here=193 Length=15
Dchr02-289_fwd	TGCATGACCATGTAAATGAGG	Dchr02-289_rev	CGGCCTAGACGTTAAACTCG	225	D_chr02_Startpos_in_parent=12142547 Startpos_here=186 Length=30
Dchr02-290_fwd	TTTAATACGGTGGCAATGTCC	Dchr02-290_rev	AATCCTCACACCCAAACTCAA	235	D_chr02_Startpos_in_parent=12147191 Startpos_here=193 Length=16
Dchr02-291_fwd	AATCCAACATCGACCCAGTC	Dchr02-291_rev	TGATGCGTTTCCATTTACCA	157	D_chr02_Startpos_in_parent=12147613 Startpos_here=192 Length=18
Dchr02-292_fwd	ACAACGAAGGTGACGATGAA	Dchr02-292_rev	TGATTGGCAACATGATTGAG	211	D_chr02_Startpos_in_parent=12161973 Startpos_here=169 Length=63
Dchr02-293_fwd	GAGCCGAAAGCTCTAAGAGTGA	Dchr02-293_rev	ACCTTTCTCCATCGTTTCCC	190	D_chr02_Startpos_in_parent=1216358 Startpos_here=190 Length=22
Dchr02-294_fwd	CCCTACTTCACCACTTCACCA	Dchr02-294_rev	TGAGACTCATATCAATAAGACGCAA	227	D_chr02_Startpos_in_parent=1217627 Startpos_here=192 Length=18
Dchr02-295_fwd	ACCACCCTCGCCATATAACA	Dchr02-295_rev	GGGTTGCTAAGCCCTGTATG	207	D_chr02_Startpos_in_parent=12189357 Startpos_here=193 Length=15
Dchr02-296_fwd	CGGAATTAGAATTGGGTTGAA	Dchr02-296_rev	ACTGAAAGAGGAGCGAGTGG	238	D_chr02_Startpos_in_parent=12191655 Startpos_here=190 Length=21
Dchr02-297_fwd	CCCTGTTATATACGTGGCACAA	Dchr02-297_rev	AGAAACCCATTTCCCAAACG	203	D_chr02_Startpos_in_parent=12196228 Startpos_here=188 Length=25
Dchr02-298_fwd	CAGTTTCAACCCATTTGTGAAG	Dchr02-298_rev	AAGGTATGTTAAGTTGATTGCCA	202	D_chr02_Startpos_in_parent=12197550 Startpos_here=193 Length=16
Dchr02-299_fwd	GAAAGGAGTGCAACCTGATG	Dchr02-299_rev	GGATCTGTTCTGTTCCACCA	250	D_chr02_Startpos_in_parent=12198373 Startpos_here=192 Length=17
Dchr02-300_fwd	TGCGCCAAACTTGTATGTGT	Dchr02-300_rev	TCATGCTTGATCCGTCTTTG	182	D_chr02_Startpos_in_parent=12198575 Startpos_here=192 Length=18
Dchr02-301_fwd	CTTTCAACCTTAAGCCCTGG	Dchr02-301_rev	AGGAGATCAAAGCAGAGACACA	216	D_chr02_Startpos_in_parent=12207848 Startpos_here=192 Length=17
Dchr02-302_fwd	ATGGTCGGCAGATCTTTCAT	Dchr02-302_rev	TGCTTCTTAAATGCCTGCAA	245	D_chr02_Startpos_in_parent=12214798 Startpos_here=188 Length=26
Dchr02-303_fwd	CTCAAAGATGTGCATGTCCG	Dchr02-303_rev	CGTTAGTGCAGCAACTGGAG	126	D_chr02_Startpos_in_parent=12240383 Startpos_here=192 Length=17
Dchr02-304_fwd	GACACATTGGAAACCGAACC	Dchr02-304_rev	TCACATTAGTAGCTTATGAATGTTTGC	224	D_chr02_Startpos_in_parent=12242384 Startpos_here=193 Length=15
Dchr02-305_fwd	TAATCTCATTGTCACCGCGA	Dchr02-305_rev	GGCATAATATGTTGTACTCGCTTT	174	D_chr02_Startpos_in_parent=12247097 Startpos_here=190 Length=21
Dchr02-306_fwd	AGGCCAAATAAGACCAGCAA	Dchr02-306_rev	TCCTTTGAATTAAGGGTTAGAGAGA	245	D_chr02_Startpos_in_parent=1225010 Startpos_here=183 Length=35
Dchr02-307_fwd	AAGTAAACGCACCACCCATC	Dchr02-307_rev	GGCATAATATGTTGTACTCGCTTT	138	D_chr02_Startpos_in_parent=12250388 Startpos_here=190 Length=21
Dchr02-308_fwd	ACGCTTCCTCTTTCCATCAA	Dchr02-308_rev	GACAAGACAAAGCGACATGC	199	D_chr02_Startpos_in_parent=12252070 Startpos_here=179 Length=43
Dchr02-309_fwd	GGGTTGGCTACTCCTTTGTG	Dchr02-309_rev	ACCCAAATGACAACTCACCA	157	D_chr02_Startpos_in_parent=12257721 Startpos_here=193 Length=15
Dchr02-310_fwd	CCAGGACGAGTTTGAGGTGT	Dchr02-310_rev	CACCCTTAAGCCTATAATAAACCA	222	D_chr02_Startpos_in_parent=12259226 Startpos_here=190 Length=22
Dchr02-311_fwd	TCTATAGTTGCATGTAAAGGTGTTCA	Dchr02-311_rev	TTAATACGAACGGGTCAGGC	167	D_chr02_Startpos_in_parent=12264663 Startpos_here=191 Length=19
Dchr02-312_fwd	AATTTCAGGCCCATATTTCG	Dchr02-312_rev	TCCTTCCTTTGGGATGTCTG	156	D_chr02_Startpos_in_parent=1227164 Startpos_here=193 Length=15
Dchr02-313_fwd	AAAGATTATATACTTCCTCTGTTCCAA	Dchr02-313_rev	TTTGCCGTGGAATCTTATTTG	234	D_chr02_Startpos_in_parent=1228107 Startpos_here=188 Length=26
Dchr02-314_fwd	AAAGATTATATACTTCCTCTGTTCCAA	Dchr02-314_rev	TTTGCCGTGGAATCTTATTTG	234	D_chr02_Startpos_in_parent=1228136 Startpos_here=190 Length=21
Dchr02-315_fwd	GACGACGACTAAGGGACCTG	Dchr02-315_rev	CAAACGGCCCTATAAAGGCT	233	D_chr02_Startpos_in_parent=12289788 Startpos_here=193 Length=15
Dchr02-316_fwd	ACTAAGGGACCTCCGTCGAT	Dchr02-316_rev	CAAACGACCCTATAAAGGCTGA	225	D_chr02_Startpos_in_parent=12298862 Startpos_here=193 Length=15
Dchr02-317_fwd	GGCTGTACAAATATGAGATCCATTAG	Dchr02-317_rev	CGCATGTTTGTGATGGTGAT	247	D_chr02_Startpos_in_parent=12299504 Startpos_here=192 Length=17
Dchr02-318_fwd	TGAAATGTGGCAGTGCTCTC	Dchr02-318_rev	TCCACAACTTATGCATAGCACAT	170	D_chr02_Startpos_in_parent=1231539 Startpos_here=190 Length=22
Dchr02-319_fwd	CGAACTTATCTCAACAATGTTCGT	Dchr02-319_rev	CCGAGCCTAGGGATGAAATC	195	D_chr02_Startpos_in_parent=12316023 Startpos_here=193 Length=15
Dchr02-320_fwd	TATTGCATCGACAAGGTCCA	Dchr02-320_rev	ATTTCAAGGCGAAAGAGCCT	137	D_chr02_Startpos_in_parent=12320950 Startpos_here=192 Length=17
Dchr02-321_fwd	AACGATGCTCACACGACTTG	Dchr02-321_rev	AGTCCTGCCCATGACCTATG	226	D_chr02_Startpos_in_parent=12328111 Startpos_here=193 Length=16
Dchr02-322_fwd	TGGAATGGAGATTGTTGTGG	Dchr02-322_rev	TCCAACTGGAACACACCAGA	229	D_chr02_Startpos_in_parent=12335975 Startpos_here=192 Length=18
Dchr02-323_fwd	GACGGTGTATGTTGCGACTG	Dchr02-323_rev	CAAGGGAAGCAAAGGCTGTA	141	D_chr02_Startpos_in_parent=12339385 Startpos_here=191 Length=19
Dchr02-324_fwd	GGGTTGGGTTAGGGTTTAAG	Dchr02-324_rev	GAGAGTGTCAGTCAGTTCAATCC	241	D_chr02_Startpos_in_parent=12343132 Startpos_here=193 Length=15
Dchr02-325_fwd	GAAACCCTAACCCTAAGGCG	Dchr02-325_rev	GCCACGATTACACTGTTGGTC	250	D_chr02_Startpos_in_parent=12360294 Startpos_here=189 Length=24
Dchr02-326_fwd	CCAACAGTGTAATCGTGGCT	Dchr02-326_rev	GTCCCTAGTTTCGGAGACCC	240	D_chr02_Startpos_in_parent=12360512 Startpos_here=191 Length=19
Dchr02-327_fwd	ATCAAGGCCATCAAATCCAT	Dchr02-327_rev	AGCCTCGTTCATTTCTTCCA	131	D_chr02_Startpos_in_parent=12380231 Startpos_here=193 Length=16
Dchr02-328_fwd	AAATTGAATTATGGTAACAAGTTATGC	Dchr02-328_rev	TTGGGACTTTATTTATCATACCCA	140	D_chr02_Startpos_in_parent=1239029 Startpos_here=193 Length=15
Dchr02-329_fwd	CACATTCTAAATTGGAGTTGTTGC	Dchr02-329_rev	GAGGCGGCTAAACGTAAATG	211	D_chr02_Startpos_in_parent=12410050 Startpos_here=193 Length=16
Dchr02-330_fwd	CATCGACTATTGCATGGGTG	Dchr02-330_rev	AGCATCGCACTACACACCAC	197	D_chr02_Startpos_in_parent=12433149 Startpos_here=191 Length=19
Dchr02-331_fwd	AAATGAGTGCCGAACCTAGC	Dchr02-331_rev	TGGACAAAGATGGACAACCA	201	D_chr02_Startpos_in_parent=12442814 Startpos_here=188 Length=25
Dchr02-332_fwd	GGAGATTCGACTCTGACCTGA	Dchr02-332_rev	CGAGTTTGCGGTAAATCCAT	208	D_chr02_Startpos_in_parent=1244592 Startpos_here=184 Length=34
Dchr02-333_fwd	ATTATCCTGCGAGGTGCAAT	Dchr02-333_rev	AATTGGGTCATTCTAGGTCCA	249	D_chr02_Startpos_in_parent=12459195 Startpos_here=193 Length=15
Dchr02-334_fwd	ATCGTGTCCGCTAATATCCG	Dchr02-334_rev	TCCATCTATGCACCATTCTTAAC	196	D_chr02_Startpos_in_parent=12485158 Startpos_here=189 Length=24
Dchr02-335_fwd	CCAAAGCAAACATGGGTGTA	Dchr02-335_rev	GGACTGAATTTGATATTATGCCTTT	157	D_chr02_Startpos_in_parent=1252173 Startpos_here=191 Length=20
Dchr02-336_fwd	TTTGGCCTTTGCTGTACATT	Dchr02-336_rev	CAGAGCCAACCCTAATTCCA	203	D_chr02_Startpos_in_parent=12524879 Startpos_here=187 Length=27
Dchr02-337_fwd	CCTGATCTACCTCTGGTGCC	Dchr02-337_rev	TCGAATTGATGACGCTCAAG	236	D_chr02_Startpos_in_parent=12525527 Startpos_here=190 Length=22
Dchr02-338_fwd	TTCCACTAAATAGGATGGGTCA	Dchr02-338_rev	CCAAGAATCCTTAACTTCCAGC	195	D_chr02_Startpos_in_parent=12532172 Startpos_here=171 Length=60
Dchr02-339_fwd	CGAATCCAAATGAGTCAGCA	Dchr02-339_rev	TTCAACCAACCACATGGAAA	247	D_chr02_Startpos_in_parent=12546345 Startpos_here=188 Length=25
Dchr02-340_fwd	TAATCACCCACCGTTTGGAT	Dchr02-340_rev	CAATTATTAAGATTTGATGTTTGATTG	173	D_chr02_Startpos_in_parent=12549669 Startpos_here=193 Length=16
Dchr02-341_fwd	GCCATCTTCCGCCTCTATTT	Dchr02-341_rev	GCTGATTGTAAGGAGCCTGC	213	D_chr02_Startpos_in_parent=12566259 Startpos_here=190 Length=21
Dchr02-342_fwd	TGACTTGGTTTCACTTTGCTTC	Dchr02-342_rev	TGCATGCATATCTGCCAAA	190	D_chr02_Startpos_in_parent=12571539 Startpos_here=193 Length=15
Dchr02-343_fwd	TGTGTGCGTGCGTGTGTAT	Dchr02-343_rev	AATAGTCCAAGAGTGGCGGA	211	D_chr02_Startpos_in_parent=1257716 Startpos_here=193 Length=15
Dchr02-344_fwd	GGGATGCAAATCAGGAAGAA	Dchr02-344_rev	CCTGGATCTCAGGAAGATGG	223	D_chr02_Startpos_in_parent=12586910 Startpos_here=191 Length=19
Dchr02-345_fwd	GCTCACTGTGATGCAAATGG	Dchr02-345_rev	CTCTGCTGCAATGACAGGTG	135	D_chr02_Startpos_in_parent=12587348 Startpos_here=191 Length=19
Dchr02-346_fwd	GCGTGAGAAGGCAGTAAAGC	Dchr02-346_rev	AAATTCGCAGGGAAACAGG	211	D_chr02_Startpos_in_parent=1258791 Startpos_here=166 Length=70
Dchr02-347_fwd	CCAAACTTTACAGTTCGCAGG	Dchr02-347_rev	CAGATAAGGCCGGTGAAGTC	215	D_chr02_Startpos_in_parent=12615472 Startpos_here=182 Length=38
Dchr02-348_fwd	CGTCGTTGTCGGGACTAGAA	Dchr02-348_rev	TGACCTTGCCTTGCTTCTCT	245	D_chr02_Startpos_in_parent=12640745 Startpos_here=191 Length=20
Dchr02-349_fwd	GGCACACATCGCAGAGTCTA	Dchr02-349_rev	GCGTCAAATGATGAGAATCG	224	D_chr02_Startpos_in_parent=12644192 Startpos_here=191 Length=19
Dchr02-350_fwd	AAACCTAATTTGCATTCTATATCCA	Dchr02-350_rev	GAAAGTCAGTCATCAAGTTCCAAA	192	D_chr02_Startpos_in_parent=12658418 Startpos_here=191 Length=19
Dchr02-351_fwd	AGGTCAAGCGTTCTTTCGG	Dchr02-351_rev	TGCAGTGATAAAGAGGAACTTGA	224	D_chr02_Startpos_in_parent=12658783 Startpos_here=189 Length=24
Dchr02-352_fwd	TTTGGTCCTCAGCATCTTCC	Dchr02-352_rev	TTTGGATGGTGAGCAAAGGT	217	D_chr02_Startpos_in_parent=12658927 Startpos_here=193 Length=15
Dchr02-353_fwd	AAATATAGGCCTGAAATATGGGC	Dchr02-353_rev	ATTCTAAGCCCAAGCCCG	246	D_chr02_Startpos_in_parent=12668633 Startpos_here=190 Length=22
Dchr02-354_fwd	CCCGGCCCGAATATAATAAA	Dchr02-354_rev	CCCGAAATATGGGCTTGAAT	197	D_chr02_Startpos_in_parent=12668669 Startpos_here=192 Length=18
Dchr02-355_fwd	TGATACCCAACCCTATTGTATTGA	Dchr02-355_rev	TCGATTCGAATTCCATCTCA	212	D_chr02_Startpos_in_parent=12675689 Startpos_here=191 Length=20
Dchr02-356_fwd	AGAAAGTGGTGGTTGCAAGG	Dchr02-356_rev	TATACCTCCGTGCGAGGAAC	195	D_chr02_Startpos_in_parent=12685009 Startpos_here=191 Length=20
Dchr02-357_fwd	CTTTCGTTCCCTTCATCCAA	Dchr02-357_rev	AATGTTATGGGCGTTTGAGG	165	D_chr02_Startpos_in_parent=12686420 Startpos_here=186 Length=30
Dchr02-358_fwd	GCTGATCAAACCCACGATTT	Dchr02-358_rev	AAAGAAGAAGAAACCGTGTCAA	243	D_chr02_Startpos_in_parent=12689536 Startpos_here=193 Length=16
Dchr02-359_fwd	TTCGATTTGCTGAAGAGCCT	Dchr02-359_rev	ATGTGGCGCTCAATCTAACC	240	D_chr02_Startpos_in_parent=1269750 Startpos_here=185 Length=31
Dchr02-360_fwd	GATTTAACGGACGCGTGACT	Dchr02-360_rev	AAAGTAGGTGAATGAATGAATCG	228	D_chr02_Startpos_in_parent=12737842 Startpos_here=193 Length=15
Dchr02-361_fwd	TGAATGGTCTTTCGAAGGGAT	Dchr02-361_rev	CGTTTCAAATAAATCCATCATGC	238	D_chr02_Startpos_in_parent=12738389 Startpos_here=192 Length=17
Dchr02-362_fwd	TGTAGTGTTTAGTGGGTGCCA	Dchr02-362_rev	TGAGTCAGCTGGTGACCTAAA	206	D_chr02_Startpos_in_parent=12740812 Startpos_here=193 Length=15
Dchr02-363_fwd	GCTATTAAATTGCGTTAGTGTTACCAT	Dchr02-363_rev	AGGTGACCCGATCACATCTC	181	D_chr02_Startpos_in_parent=12744188 Startpos_here=189 Length=24
Dchr02-364_fwd	TGAAGACGATGATGAACCGA	Dchr02-364_rev	GATCTAACCGTTGCTGGGAA	193	D_chr02_Startpos_in_parent=12754391 Startpos_here=193 Length=15
Dchr02-365_fwd	CCATTGGTGTAACATCTCGG	Dchr02-365_rev	CATTGGGTCCAATTCCAAAC	200	D_chr02_Startpos_in_parent=12755242 Startpos_here=182 Length=38
Dchr02-366_fwd	TTTCCACTTGTATATCTTGAAACAAA	Dchr02-366_rev	AGCCATGTGACTGAATTCCC	211	D_chr02_Startpos_in_parent=12755773 Startpos_here=192 Length=17
Dchr02-367_fwd	CACAAGCTGGGAAGAACCAT	Dchr02-367_rev	TTTGGTCTCAAGGTGCCC	239	D_chr02_Startpos_in_parent=12768851 Startpos_here=175 Length=51
Dchr02-368_fwd	TTTGTGATTGTTATCTTCTTCCCA	Dchr02-368_rev	TTTCGATAATTGAAGGTGAGAAA	197	D_chr02_Startpos_in_parent=12775958 Startpos_here=193 Length=15
Dchr02-369_fwd	CATTGTTTGCCTTGGCTCTT	Dchr02-369_rev	CCACTCCTGCAACAGAAACA	151	D_chr02_Startpos_in_parent=12795443 Startpos_here=192 Length=18
Dchr02-370_fwd	TCACATTGGGCTATTTGACA	Dchr02-370_rev	GCTTGAGTCTTGAGCCCATT	243	D_chr02_Startpos_in_parent=12798391 Startpos_here=190 Length=21
Dchr02-371_fwd	TGAGTACAATTTACAAAGAAGTAGGCA	Dchr02-371_rev	TGGAGAAGAATTGTATGAACTGGA	192	D_chr02_Startpos_in_parent=12799909 Startpos_here=192 Length=18
Dchr02-372_fwd	CATTGCAGTTTGCATGATCC	Dchr02-372_rev	CATCATTTGGTTTCTTGGCA	210	D_chr02_Startpos_in_parent=12815586 Startpos_here=187 Length=27
Dchr02-373_fwd	TTTATTTGCGATTCAAGCCC	Dchr02-373_rev	TGCAATAATAATGGCAAGAATTAAA	237	D_chr02_Startpos_in_parent=12835877 Startpos_here=193 Length=15
Dchr02-374_fwd	GGTTTCGACAGGGTCGATTA	Dchr02-374_rev	TCAGACCGGAAGGAGAAAGA	197	D_chr02_Startpos_in_parent=12837001 Startpos_here=187 Length=27
Dchr02-375_fwd	CTTGCCTTTGCCTTTCTCTG	Dchr02-375_rev	AGCGCGTATCGAAGTAGGAA	172	D_chr02_Startpos_in_parent=12837661 Startpos_here=193 Length=16
Dchr02-376_fwd	CATGGAACGTGTGATCATTTCT	Dchr02-376_rev	CTCGTTGCGTTTCTTTCTCC	239	D_chr02_Startpos_in_parent=12840902 Startpos_here=185 Length=32
Dchr02-377_fwd	CATGGAACGTGTGATCATTTCT	Dchr02-377_rev	CTCGTTGCGTTTCTTTCTCC	239	D_chr02_Startpos_in_parent=12840934 Startpos_here=179 Length=43
Dchr02-378_fwd	GTAACCCTCCAACGGTCAAA	Dchr02-378_rev	GCCATTGCTAACACGATCAA	189	D_chr02_Startpos_in_parent=12847834 Startpos_here=190 Length=21
Dchr02-379_fwd	TAACCGTCCAAACTAACGCC	Dchr02-379_rev	GAGAGAGAGAGAGAGAGAGAGAGAAGA	248	D_chr02_Startpos_in_parent=12855321 Startpos_here=168 Length=65
Dchr02-380_fwd	TCATTCTCTCGCTTTCTCTCTC	Dchr02-380_rev	ACCGACATGAATTCACGAAA	198	D_chr02_Startpos_in_parent=12855386 Startpos_here=181 Length=39
Dchr02-381_fwd	CCTAATTTGGCAGGGTCTGA	Dchr02-381_rev	ATTGCATCCCAATCTGGAAA	142	D_chr02_Startpos_in_parent=12862017 Startpos_here=190 Length=22
Dchr02-382_fwd	GGCCAACTTTAGGGATGTCA	Dchr02-382_rev	CCGTTAGTGGTTTAACGGGA	244	D_chr02_Startpos_in_parent=12862887 Startpos_here=191 Length=19
Dchr02-383_fwd	AAAGCACTTTGATCAATAACAAGTAAA	Dchr02-383_rev	TGTGGAGGTCCATAACTCCTT	235	D_chr02_Startpos_in_parent=12864968 Startpos_here=191 Length=19
Dchr02-384_fwd	AAAGCACTTTGATCAATAACAAGTAAA	Dchr02-384_rev	TGTGGAGGTCCATAACTCCTT	235	D_chr02_Startpos_in_parent=12864987 Startpos_here=189 Length=24
Dchr02-385_fwd	TCCCATTTGGTCCTTCTCTG	Dchr02-385_rev	AAGAATCAAATGACAAGAATAAGGG	243	D_chr02_Startpos_in_parent=12877246 Startpos_here=193 Length=15
Dchr02-386_fwd	ACCCTTATTCTTGTCATTTGATTC	Dchr02-386_rev	CACATAATACACTATGAACAATCGAAG	144	D_chr02_Startpos_in_parent=12877342 Startpos_here=193 Length=15
Dchr02-387_fwd	ACCCTTATTCTTGTCATTTGATTC	Dchr02-387_rev	CACATAATACACTATGAACAATCGAAG	144	D_chr02_Startpos_in_parent=12877394 Startpos_here=189 Length=23
Dchr02-388_fwd	AAGTTTCAAATAAACAACATTAGGAAA	Dchr02-388_rev	AAGCTCTTTATCTTCATTAATTTCAGG	219	D_chr02_Startpos_in_parent=12893251 Startpos_here=192 Length=17
Dchr02-389_fwd	TTTCTTTGTATGGGTTCAAACACT	Dchr02-389_rev	AGGTCTTGGCCCTTTCCTAA	240	D_chr02_Startpos_in_parent=12910910 Startpos_here=189 Length=24
Dchr02-390_fwd	TTTCTTTGTATGGGTTCAAACACT	Dchr02-390_rev	AGGTCTTGGCCCTTTCCTAA	242	D_chr02_Startpos_in_parent=12923416 Startpos_here=191 Length=19
Dchr02-391_fwd	CGCCCGGTAACTTGTAAGAG	Dchr02-391_rev	TTGGTCATAATACAAACATCAAACA	142	D_chr02_Startpos_in_parent=12939290 Startpos_here=189 Length=23
Dchr02-392_fwd	TGCGCTTTATGTTCAGGTTT	Dchr02-392_rev	TTCAATATGATTCGACCTGGC	209	D_chr02_Startpos_in_parent=12942035 Startpos_here=193 Length=15
Dchr02-393_fwd	CAACCACAATTAAATCAAGAACATC	Dchr02-393_rev	TGAATGTGAATGTTTAGGCTGA	204	D_chr02_Startpos_in_parent=12947770 Startpos_here=193 Length=15
Dchr02-394_fwd	CAACCACAATTAAATCAAGAACATC	Dchr02-394_rev	TGAATGTGAATGTTTAGGCTGA	204	D_chr02_Startpos_in_parent=12947785 Startpos_here=189 Length=24
Dchr02-395_fwd	TCAACCGAAATTCAAATTATGC	Dchr02-395_rev	TTTCGATTGGTTCAACAGGT	212	D_chr02_Startpos_in_parent=12949039 Startpos_here=183 Length=35
Dchr02-396_fwd	CGCACTCAAACTCACGTCTT	Dchr02-396_rev	GGGCGGCTACATTTCCTTTA	250	D_chr02_Startpos_in_parent=12952097 Startpos_here=193 Length=15
Dchr02-397_fwd	AGCTCCCTCAGATCCAACAA	Dchr02-397_rev	AATCTCAGGCCCATATTTCG	175	D_chr02_Startpos_in_parent=12970597 Startpos_here=193 Length=15
Dchr02-398_fwd	AGGAGGTGCAAAGCTCATGT	Dchr02-398_rev	CATTCGGTTACTTGCTGCTTC	244	D_chr02_Startpos_in_parent=1299232 Startpos_here=193 Length=15
Dchr02-399_fwd	TGACCAAAGTGGGCATACCT	Dchr02-399_rev	TGGACTTTGCTTTCATTTGTCA	220	D_chr02_Startpos_in_parent=13004475 Startpos_here=185 Length=32
Dchr02-400_fwd	AGGAAGTGTTAGAATTGATTGACTC	Dchr02-400_rev	CGAATTCGAATGATTACAAGAGG	250	D_chr02_Startpos_in_parent=13015213 Startpos_here=190 Length=22
Dchr02-401_fwd	AGGAAGTGTTAGAATTGATTGACTC	Dchr02-401_rev	CGAATTCGAATGATTACAAGAGG	250	D_chr02_Startpos_in_parent=13015254 Startpos_here=193 Length=15
Dchr02-402_fwd	TCTACTACGGCGACACACAAA	Dchr02-402_rev	GGGTTGACAAGTATCAATATAAAGG	202	D_chr02_Startpos_in_parent=13023622 Startpos_here=193 Length=15
Dchr02-403_fwd	AAACGCCAAAGTCCAATCAA	Dchr02-403_rev	AGCACGTGGGATTGGAATAG	223	D_chr02_Startpos_in_parent=13024874 Startpos_here=193 Length=15
Dchr02-404_fwd	AATCACGGATGCACGGTTAC	Dchr02-404_rev	TGGATCACCTGAAGGAATACAG	249	D_chr02_Startpos_in_parent=13033550 Startpos_here=192 Length=17
Dchr02-405_fwd	TGAATTTAACCGTTTGGCAAT	Dchr02-405_rev	TTCATTGACAAGAATCCTGGG	241	D_chr02_Startpos_in_parent=13045123 Startpos_here=192 Length=17
Dchr02-406_fwd	CCTCACGACCATCAACACTG	Dchr02-406_rev	CATCTTCTTCCTATTGGTTTCCC	217	D_chr02_Startpos_in_parent=13069992 Startpos_here=193 Length=15
Dchr02-407_fwd	GGGAAACCAATAGGAAGAAGATG	Dchr02-407_rev	TCGTTGTTGTTTCCATGTTAATG	242	D_chr02_Startpos_in_parent=13070269 Startpos_here=189 Length=23
Dchr02-408_fwd	CACACACACACACACACATTGA	Dchr02-408_rev	GGAAAGACAGTGATGCAGGC	183	D_chr02_Startpos_in_parent=13070343 Startpos_here=193 Length=16
Dchr02-409_fwd	TTACAAGCTCAAATGCCCAA	Dchr02-409_rev	TGCAGGTGTCAGACGAGTGT	193	D_chr02_Startpos_in_parent=13073573 Startpos_here=190 Length=22
Dchr02-410_fwd	TCGACTCATGTTCCATTCCA	Dchr02-410_rev	TGACCAAAGTACCCTTAGCAGA	208	D_chr02_Startpos_in_parent=13077656 Startpos_here=191 Length=20
Dchr02-411_fwd	GCCAACAAGGTGGTCAAAGT	Dchr02-411_rev	GGTGCCTTGTTTCATCTTCC	173	D_chr02_Startpos_in_parent=13104920 Startpos_here=193 Length=15
Dchr02-412_fwd	CAACCGTATTTCCATGCCTT	Dchr02-412_rev	CGGGTCATCAAGAAGCTCTG	245	D_chr02_Startpos_in_parent=13109130 Startpos_here=191 Length=19
Dchr02-413_fwd	TAATTCTCGCCAATGGGTTG	Dchr02-413_rev	CCTGCTACCTACGGAACACC	243	D_chr02_Startpos_in_parent=13109354 Startpos_here=189 Length=24
Dchr02-414_fwd	AAGGCTGAACACTTTCTGGG	Dchr02-414_rev	CAACCTTCCGGGACTAACAA	247	D_chr02_Startpos_in_parent=13109508 Startpos_here=191 Length=19
Dchr02-415_fwd	CTTCAGCACATTCGAATCCA	Dchr02-415_rev	AAATGTGGAGTTCTTGAAAGGAT	224	D_chr02_Startpos_in_parent=13125723 Startpos_here=190 Length=22
Dchr02-416_fwd	TCAGTGGGCCAAATTTGATT	Dchr02-416_rev	TGGAAGTAAGGGAATCAAGCA	213	D_chr02_Startpos_in_parent=13132585 Startpos_here=189 Length=24
Dchr02-417_fwd	AGCAGGTAGAAGCCGAAACA	Dchr02-417_rev	CTTCAATACCCAAACCCAGG	226	D_chr02_Startpos_in_parent=13137137 Startpos_here=191 Length=19
Dchr02-418_fwd	CCCAGTCCGACCTGAATATG	Dchr02-418_rev	GGTGCAACTTAATAAGCAAATGTC	209	D_chr02_Startpos_in_parent=13139103 Startpos_here=193 Length=15
Dchr02-419_fwd	TGCCAATCTCTATTGGCTGA	Dchr02-419_rev	TCACTTATTCAACCGTGCCA	244	D_chr02_Startpos_in_parent=13140158 Startpos_here=191 Length=20
Dchr02-420_fwd	GGGTGTGCACAGAGAATTGA	Dchr02-420_rev	CCGCCTTTGTTGGAGATAAA	188	D_chr02_Startpos_in_parent=13142489 Startpos_here=191 Length=19
Dchr02-421_fwd	AACCGAGTTTAGCGCAACAT	Dchr02-421_rev	CCAGTTGACCTTGTGCTTCA	186	D_chr02_Startpos_in_parent=13178916 Startpos_here=193 Length=15
Dchr02-422_fwd	TTTCTCTGATGTCCGGCCT	Dchr02-422_rev	TTTCTTTCTTTCGAAACTGTTTGT	187	D_chr02_Startpos_in_parent=13190826 Startpos_here=190 Length=21
Dchr02-423_fwd	CCAAGGTCTTGTCAAATCGG	Dchr02-423_rev	TGCTAATGTATCAAGTGGCACC	222	D_chr02_Startpos_in_parent=13197338 Startpos_here=190 Length=21
Dchr02-424_fwd	TGCTTACATCAATCGAACTTGAC	Dchr02-424_rev	TGCATTATTGTTGTTGTTAGCCA	236	D_chr02_Startpos_in_parent=13198292 Startpos_here=192 Length=17
Dchr02-425_fwd	GGCACCAATGCCATAATAGG	Dchr02-425_rev	TTTCCTTCCTTCCTTCCCTC	231	D_chr02_Startpos_in_parent=13207779 Startpos_here=190 Length=21
Dchr02-426_fwd	GTAATTCGGAAGCTCGTTGG	Dchr02-426_rev	CGACCAAACACATACATGCC	158	D_chr02_Startpos_in_parent=13219072 Startpos_here=192 Length=17
Dchr02-427_fwd	TACTTTGTTCCTCTTCCGCC	Dchr02-427_rev	TTCCTCCTGAAACGAAATCAA	192	D_chr02_Startpos_in_parent=13230194 Startpos_here=189 Length=24
Dchr02-428_fwd	TCGATCTATGGACGACCCTC	Dchr02-428_rev	TGGCAAGGGTTGGTGTTAAT	170	D_chr02_Startpos_in_parent=13234500 Startpos_here=188 Length=26
Dchr02-429_fwd	GCGAGCACAATGTTTGAATG	Dchr02-429_rev	TGATGCATGTGGTGTTGTTG	202	D_chr02_Startpos_in_parent=13244872 Startpos_here=186 Length=30
Dchr02-430_fwd	TGAAGTCCACAGAGCACCAA	Dchr02-430_rev	TTCGGCTGTGTAAAGGAAGC	207	D_chr02_Startpos_in_parent=13255215 Startpos_here=193 Length=15
Dchr02-431_fwd	CGATGCACATGGCTTGATT	Dchr02-431_rev	TGAATTACTCAACGGATTCCA	209	D_chr02_Startpos_in_parent=13258478 Startpos_here=193 Length=15
Dchr02-432_fwd	AGGAAGGAAATCAGCATGGA	Dchr02-432_rev	TACCTCAATGGCATCAACCA	173	D_chr02_Startpos_in_parent=13280082 Startpos_here=190 Length=21
Dchr02-433_fwd	CCCTCCACAAATTTGCTTAAA	Dchr02-433_rev	TGGATTTGACGATGACTACGA	239	D_chr02_Startpos_in_parent=13281575 Startpos_here=192 Length=17
Dchr02-434_fwd	GTCTCACCACCGACACAATG	Dchr02-434_rev	TGGGTTTCCACAATAGCACA	220	D_chr02_Startpos_in_parent=13282160 Startpos_here=188 Length=26
Dchr02-435_fwd	GCTTTCGTAACCGAACATGC	Dchr02-435_rev	GCTCAGCAATGAAGTGTCCTT	238	D_chr02_Startpos_in_parent=13297306 Startpos_here=193 Length=15
Dchr02-436_fwd	AAGCATAGCATTAGCAAAGCC	Dchr02-436_rev	GGGTAGGTGGAGTGGGTCTT	215	D_chr02_Startpos_in_parent=13308927 Startpos_here=193 Length=15
Dchr02-437_fwd	CAGCTTATTGCTTGGAAGGG	Dchr02-437_rev	TGCCCATGATTTGTGCATAG	236	D_chr02_Startpos_in_parent=13318622 Startpos_here=193 Length=16
Dchr02-438_fwd	GGAACACAACGCATAAGGCT	Dchr02-438_rev	CAACCTAGAAACAATATGAATGGG	240	D_chr02_Startpos_in_parent=13328379 Startpos_here=193 Length=15
Dchr02-439_fwd	GGAACACAACGCATAAGGCT	Dchr02-439_rev	CAACCTAGAAACAATATGAATGGG	240	D_chr02_Startpos_in_parent=13328406 Startpos_here=189 Length=23
Dchr02-440_fwd	ATCTCCCTCTCCCTCCTTCC	Dchr02-440_rev	GGGTTGATTGCAATGTAAGTTT	183	D_chr02_Startpos_in_parent=1335855 Startpos_here=186 Length=30
Dchr02-441_fwd	GCGGGAGAGTGTCCTTACAA	Dchr02-441_rev	CCACATCCTCCCTATGCAGT	206	D_chr02_Startpos_in_parent=13366723 Startpos_here=193 Length=15
Dchr02-442_fwd	CCAATGGGTCAAGTCCTTTG	Dchr02-442_rev	TGTTGAGGATCCAAATTGAAA	213	D_chr02_Startpos_in_parent=1338744 Startpos_here=187 Length=27
Dchr02-443_fwd	CAACGACCGCATCAGAGTT	Dchr02-443_rev	AAATGTGATAAATTTGAGTAATGATGC	211	D_chr02_Startpos_in_parent=13400953 Startpos_here=192 Length=18
Dchr02-444_fwd	ACTTGGTGTTGCCAATTTGA	Dchr02-444_rev	ATTGAGTCGGGATTTGGATG	160	D_chr02_Startpos_in_parent=13401381 Startpos_here=192 Length=18
Dchr02-445_fwd	GACATGGAGGTCGAATGCTT	Dchr02-445_rev	TTAAGGCTCAGCCGGTTCTA	203	D_chr02_Startpos_in_parent=1340894 Startpos_here=168 Length=66
Dchr02-446_fwd	TCAAATCTTCCCAAGCACAA	Dchr02-446_rev	CATTGCGAAGGGTTAAGGAA	238	D_chr02_Startpos_in_parent=13413255 Startpos_here=193 Length=16
Dchr02-447_fwd	CCTTGAGGATGACTGGGATG	Dchr02-447_rev	CAATAAACTGCTTGGCTCCC	233	D_chr02_Startpos_in_parent=13415561 Startpos_here=193 Length=16
Dchr02-448_fwd	TTGGGTAATGAAGAAGATGATAACC	Dchr02-448_rev	AAGGGTGGAAGAAGGTGGAT	180	D_chr02_Startpos_in_parent=13423986 Startpos_here=191 Length=20
Dchr02-449_fwd	CCCTTTCGTGAAATCGAAGA	Dchr02-449_rev	TACCGATAATCCCTTCACCG	172	D_chr02_Startpos_in_parent=1344523 Startpos_here=186 Length=30
Dchr02-450_fwd	TGTGTGTAATAATGACCCAATGC	Dchr02-450_rev	TGTTAAGGATGAGATAGAAGCCAA	203	D_chr02_Startpos_in_parent=13453059 Startpos_here=193 Length=16
Dchr02-451_fwd	TGGTTTGTTTAGGCCGGATA	Dchr02-451_rev	ATAAATTAGGTTGATTTAATTGGAATG	248	D_chr02_Startpos_in_parent=13491371 Startpos_here=191 Length=20
Dchr02-452_fwd	TCTTCTGGTCTCTCTTTGGTCC	Dchr02-452_rev	TGATTTGATTCAATGTTTAATAAGGA	193	D_chr02_Startpos_in_parent=13491658 Startpos_here=192 Length=17
Dchr02-453_fwd	TTAAACTGCCAACTGCCTCA	Dchr02-453_rev	CGCTTACATTGCTTTGAGCTT	207	D_chr02_Startpos_in_parent=13497260 Startpos_here=193 Length=16
Dchr02-454_fwd	ATTCTAGTGGGTGCAGGCAA	Dchr02-454_rev	AATTCACGCATTTGGTCCC	130	D_chr02_Startpos_in_parent=13508625 Startpos_here=193 Length=15
Dchr02-455_fwd	GATCTGAGGCCTCCCTTGAT	Dchr02-455_rev	TTTCTTGGGAGTTCTTCATCTTT	171	D_chr02_Startpos_in_parent=13508944 Startpos_here=185 Length=31
Dchr02-456_fwd	TTTGGGCCGATTACAGAGTT	Dchr02-456_rev	GAAATTTGAACCCATGCCAC	216	D_chr02_Startpos_in_parent=13509590 Startpos_here=191 Length=19
Dchr02-457_fwd	AATTTATTTGGCCCTTCAATTT	Dchr02-457_rev	GCCATGTGTATGCCACGTTA	167	D_chr02_Startpos_in_parent=13514827 Startpos_here=193 Length=15
Dchr02-458_fwd	AATCTGCGTGTGCCAATACA	Dchr02-458_rev	TGTTACCAACATGGAAGCAAA	247	D_chr02_Startpos_in_parent=13520412 Startpos_here=139 Length=124
Dchr02-459_fwd	GGCCTAGGGCTACCCTTTCT	Dchr02-459_rev	TCAAGATTGAAATGGATGATAATTAAA	198	D_chr02_Startpos_in_parent=13525271 Startpos_here=187 Length=28
Dchr02-460_fwd	GCGAAAGTGGTCCTCATGTT	Dchr02-460_rev	AACTGGATTGATAAGGATTAAATTAGA	250	D_chr02_Startpos_in_parent=13527995 Startpos_here=193 Length=16
Dchr02-461_fwd	CAAACCCAAGGCTTAAGAACA	Dchr02-461_rev	TTTGACCTTATTTCCGCAGTT	219	D_chr02_Startpos_in_parent=13532467 Startpos_here=193 Length=15
Dchr02-462_fwd	GGACCCAAACACCCATACTG	Dchr02-462_rev	TCAAGCCCTCCCATATTTCA	165	D_chr02_Startpos_in_parent=1354567 Startpos_here=191 Length=19
Dchr02-463_fwd	TCGACCCAGTCACTAGACCC	Dchr02-463_rev	TGAACTGTTTGGGTGGACAA	182	D_chr02_Startpos_in_parent=13555581 Startpos_here=192 Length=17
Dchr02-464_fwd	TCGTTGGAATTGTGGTCTCA	Dchr02-464_rev	TGATTGGTATTGATTGCGGA	136	D_chr02_Startpos_in_parent=13559292 Startpos_here=192 Length=17
Dchr02-465_fwd	TTCATCAATTTCCCAACAATGA	Dchr02-465_rev	TCATTCTTGGTCATTCCACCT	214	D_chr02_Startpos_in_parent=13560020 Startpos_here=192 Length=18
Dchr02-466_fwd	TATCCCACAGAACTCCTCCG	Dchr02-466_rev	TGATTGATACCAGCACAATGG	210	D_chr02_Startpos_in_parent=13570569 Startpos_here=191 Length=20
Dchr02-467_fwd	TTCTTAAATGTCAAATCCAAGTTACAA	Dchr02-467_rev	AATGGGATTGCCAAAGTTGA	216	D_chr02_Startpos_in_parent=1357600 Startpos_here=192 Length=17
Dchr02-468_fwd	ACCATCACCAACGCTCTACC	Dchr02-468_rev	AAGAACAAGAGAAGAAATGAACTAGAA	211	D_chr02_Startpos_in_parent=13576499 Startpos_here=187 Length=28
Dchr02-469_fwd	CATACCATGCGACCCTCC	Dchr02-469_rev	AAACGAAACCAATTGATATAAGAAA	235	D_chr02_Startpos_in_parent=13577219 Startpos_here=189 Length=23
Dchr02-470_fwd	TCATATCTCCTCCTCGGTGC	Dchr02-470_rev	TGCATGATTCCAAGCAAACT	243	D_chr02_Startpos_in_parent=13578493 Startpos_here=190 Length=21
Dchr02-471_fwd	CAAATTAGTAAATTTCGGAGCCA	Dchr02-471_rev	AACAATCCATAATTCAATAAATTCAGA	232	D_chr02_Startpos_in_parent=13598172 Startpos_here=190 Length=21
Dchr02-472_fwd	TCCGAGAATCATACCCAAGG	Dchr02-472_rev	CTGAAGCGAGCTAATCACCC	213	D_chr02_Startpos_in_parent=13601684 Startpos_here=192 Length=17
Dchr02-473_fwd	CAGCACAAGTTGGGATGAAA	Dchr02-473_rev	GGACCAAAGTTGGAAATTAACC	210	D_chr02_Startpos_in_parent=1360359 Startpos_here=188 Length=26
Dchr02-474_fwd	TTCGAGCTTATCCTGAACAAA	Dchr02-474_rev	CAAACCTCGTGTTAACAAAGTGA	207	D_chr02_Startpos_in_parent=13624780 Startpos_here=193 Length=15
Dchr02-475_fwd	GGAATGATTATACTTTGTGCAACC	Dchr02-475_rev	TTTGACTCCATCCTTATTATGATTAAA	165	D_chr02_Startpos_in_parent=13625813 Startpos_here=192 Length=17
Dchr02-476_fwd	CAGATGCATGGTCATCATTTAGA	Dchr02-476_rev	TTGGACATCCTTCCTTTGTTG	232	D_chr02_Startpos_in_parent=13645288 Startpos_here=187 Length=28
Dchr02-477_fwd	ATCGTTGCTTGGAGCTCATT	Dchr02-477_rev	GGTCACTGAGCAATTCGAAAG	130	D_chr02_Startpos_in_parent=1365805 Startpos_here=192 Length=17
Dchr02-478_fwd	TGTGTGTGATAAATGCGGCT	Dchr02-478_rev	CTCAAGCATTCATGAGGCAA	215	D_chr02_Startpos_in_parent=13661568 Startpos_here=192 Length=18
Dchr02-479_fwd	GGTGACCGGTTATGGTTAAGTG	Dchr02-479_rev	GCGCGTTCTCCTTGCTT	174	D_chr02_Startpos_in_parent=13675781 Startpos_here=189 Length=23
Dchr02-480_fwd	GGGTGCCAAACTGGTATGTT	Dchr02-480_rev	TGCAATGGCATGATTCATCT	227	D_chr02_Startpos_in_parent=13677062 Startpos_here=192 Length=17
Dchr02-481_fwd	GGAATTCCTTTGTGAAATAGGC	Dchr02-481_rev	GCGTCACTCATGTCGTTGAT	250	D_chr02_Startpos_in_parent=13681551 Startpos_here=191 Length=20
Dchr02-482_fwd	TGGGTTTGAACTAGAGTCAATTTAT	Dchr02-482_rev	GATAAGCTAATGCTGCGCTTG	245	D_chr02_Startpos_in_parent=13698262 Startpos_here=193 Length=15
Dchr02-483_fwd	TTCAACCCAAAGAAATTAAGCC	Dchr02-483_rev	TTTGATAGCCGAGTATAGAATTGA	172	D_chr02_Startpos_in_parent=13739452 Startpos_here=193 Length=15
Dchr02-484_fwd	CGTAACGATCTTTGAATTATCCG	Dchr02-484_rev	TTGCGTTCTCCTCAACCTCT	195	D_chr02_Startpos_in_parent=13749309 Startpos_here=188 Length=25
Dchr02-485_fwd	ATGGGTATGCATGTCCCTTG	Dchr02-485_rev	TACACCGGTGAAACCAAGAA	211	D_chr02_Startpos_in_parent=13762402 Startpos_here=192 Length=17
Dchr02-486_fwd	AACAAGTGACGGGATTGAGG	Dchr02-486_rev	GAAACGACAATTCGCAACAC	241	D_chr02_Startpos_in_parent=1378115 Startpos_here=185 Length=31
Dchr02-487_fwd	CGTCCGAGCTTTCTTTCTTC	Dchr02-487_rev	ATAAATGTTGTGTGGCCGGT	206	D_chr02_Startpos_in_parent=13823792 Startpos_here=192 Length=17
Dchr02-488_fwd	TTGATTTGTTTGGCCTGGAT	Dchr02-488_rev	GACCATGATCCGGTGGTTAC	166	D_chr02_Startpos_in_parent=13827690 Startpos_here=193 Length=15
Dchr02-489_fwd	GGCAAGGTGAGGACCATTTA	Dchr02-489_rev	TGTAGGATGTAGGTGTATGAAAGATAA	204	D_chr02_Startpos_in_parent=1382835 Startpos_here=175 Length=51
Dchr02-490_fwd	TGTTTCCTTATGTATTCGGCCT	Dchr02-490_rev	AGCTCGTAACCGACTTCCAA	228	D_chr02_Startpos_in_parent=13843312 Startpos_here=188 Length=26
Dchr02-491_fwd	TGTAAATATGAGCCATGCGAA	Dchr02-491_rev	TTACCGAATCACAAGCCAAA	191	D_chr02_Startpos_in_parent=13843712 Startpos_here=190 Length=22
Dchr02-492_fwd	AAATGATAATGAGTTGGTTGAATTT	Dchr02-492_rev	CAATCATTCACTCGCTCGAT	143	D_chr02_Startpos_in_parent=13844966 Startpos_here=189 Length=23
Dchr02-493_fwd	ATCGAGCGAGTGAATGATTG	Dchr02-493_rev	ACGAGGCATTACCGATCAAA	172	D_chr02_Startpos_in_parent=13845048 Startpos_here=186 Length=29
Dchr02-494_fwd	TTGTATCGTCATGTAGCTTCCA	Dchr02-494_rev	TTGGGTGTTACAAGGAAGGG	141	D_chr02_Startpos_in_parent=13848631 Startpos_here=193 Length=15
Dchr02-495_fwd	TCGAGTTATTCGAATTGTCAAA	Dchr02-495_rev	AAATACTTATTTCGACTTATCATGCC	139	D_chr02_Startpos_in_parent=1385412 Startpos_here=185 Length=32
Dchr02-496_fwd	CAATAGATTTAAAGCCATGTGGT	Dchr02-496_rev	CATCCTCATCATGGTTTCCA	127	D_chr02_Startpos_in_parent=13854717 Startpos_here=192 Length=17
Dchr02-497_fwd	CATAACAACATGTATGGTAATTCACG	Dchr02-497_rev	GGCAAACCACATATGCTTCA	164	D_chr02_Startpos_in_parent=13870597 Startpos_here=191 Length=19
Dchr02-498_fwd	AAATCCAAACTTCACCAATCAGA	Dchr02-498_rev	CGACCTTTGAGGCTTTGATG	180	D_chr02_Startpos_in_parent=1387695 Startpos_here=193 Length=15
Dchr02-499_fwd	ACCAACCTTCAGCAGGATCA	Dchr02-499_rev	TTCATTCAACAATCAAACAGAGAAA	236	D_chr02_Startpos_in_parent=13889660 Startpos_here=190 Length=21
Dchr02-500_fwd	TCAATCCAAAGCAAAGGTGA	Dchr02-500_rev	CAAGTCAAGATGTTGGGTTCC	173	D_chr02_Startpos_in_parent=13890506 Startpos_here=193 Length=16
Dchr02-501_fwd	TTGATTCTTTGCTGATTTGGG	Dchr02-501_rev	CCAAATCACATATTGGGCGT	230	D_chr02_Startpos_in_parent=13896843 Startpos_here=192 Length=17
Dchr02-502_fwd	AAGGGAGTGGGAGTTTGGAC	Dchr02-502_rev	TGTTGTGCGTGAGTGCAATA	175	D_chr02_Startpos_in_parent=13898313 Startpos_here=193 Length=15
Dchr02-503_fwd	ACACGTGGCCCAATTGTAAG	Dchr02-503_rev	TGTGTAAGAATTAATGGTTCTTGATTT	143	D_chr02_Startpos_in_parent=13901320 Startpos_here=181 Length=39
Dchr02-504_fwd	CCGCCATTGCCATTTATATT	Dchr02-504_rev	TTACCCGAGAACCCAAATGA	231	D_chr02_Startpos_in_parent=1390255 Startpos_here=193 Length=15
Dchr02-505_fwd	CAATTCAACCCATTTCTCACC	Dchr02-505_rev	TGCATGAAATAAGATGGTACAAGG	225	D_chr02_Startpos_in_parent=13904037 Startpos_here=193 Length=16
Dchr02-506_fwd	GTCATTTGGGTTCTCGGGTA	Dchr02-506_rev	TACAGCATGGGCAAAGACAA	201	D_chr02_Startpos_in_parent=1390480 Startpos_here=193 Length=15
Dchr02-507_fwd	TGCTCAGAAATATGCCAAATCA	Dchr02-507_rev	CGCTCTCAACCTGCTTTCTT	225	D_chr02_Startpos_in_parent=13927097 Startpos_here=193 Length=15
Dchr02-508_fwd	TCGATAGTGTCGATCGATTTG	Dchr02-508_rev	TTTGCTTGTTCTTCGTTTGAGA	238	D_chr02_Startpos_in_parent=1392892 Startpos_here=190 Length=21
Dchr02-509_fwd	GGGCGTTCCAGGTATTTCTT	Dchr02-509_rev	TGGTTGTATTCGGTTATAAAGGC	233	D_chr02_Startpos_in_parent=13961561 Startpos_here=191 Length=20
Dchr02-510_fwd	GGCCCATCCTTCCATTTAGA	Dchr02-510_rev	AGTGGGTTGTATTCGGTTCG	213	D_chr02_Startpos_in_parent=13965770 Startpos_here=190 Length=22
Dchr02-511_fwd	CGATGAACATCAATCAACCG	Dchr02-511_rev	CCCTGCATGTATTGCATTCTT	249	D_chr02_Startpos_in_parent=1396639 Startpos_here=193 Length=15
Dchr02-512_fwd	GCAGAATTAAATATTGCCATCCA	Dchr02-512_rev	AAAGTTGTTCCTTGTTGTCCA	159	D_chr02_Startpos_in_parent=1397297 Startpos_here=187 Length=27
Dchr02-513_fwd	CCCAATTCCAGCCTCTATTG	Dchr02-513_rev	CATGTGGATTCGCTTCCTTT	250	D_chr02_Startpos_in_parent=13992991 Startpos_here=190 Length=22
Dchr02-514_fwd	CACAAGCTTCAATTGTGACCA	Dchr02-514_rev	GACTCTGGCAGGAGTGGATT	239	D_chr02_Startpos_in_parent=13993909 Startpos_here=191 Length=19
Dchr02-515_fwd	GGCCGAACTCCTTTCCTTAT	Dchr02-515_rev	TTGACAACTTCGCCTTTGAA	240	D_chr02_Startpos_in_parent=13994093 Startpos_here=192 Length=18
Dchr02-516_fwd	AGCATGGGACATGTACGGTT	Dchr02-516_rev	TGGTCCAAGCAACCACATAA	132	D_chr02_Startpos_in_parent=13995390 Startpos_here=191 Length=19
Dchr02-517_fwd	TGGCAAATTGTTAGTGGTGC	Dchr02-517_rev	ATGCACGTAATTGTGCATGG	199	D_chr02_Startpos_in_parent=13999540 Startpos_here=188 Length=25
Dchr02-518_fwd	CAGAACCAATTCGATTGAAGAA	Dchr02-518_rev	ATGGATTCAAATCCCACCAC	135	D_chr02_Startpos_in_parent=14002005 Startpos_here=193 Length=15
Dchr02-519_fwd	CGATTTGAACTTGACTGCGA	Dchr02-519_rev	TCTTCTCCTCCTCCTCCTCC	178	D_chr02_Startpos_in_parent=14003291 Startpos_here=190 Length=22
Dchr02-520_fwd	CGATTTGAACTTGACTGCGA	Dchr02-520_rev	TTGGCATCTCCATTTCTTCTC	197	D_chr02_Startpos_in_parent=14003313 Startpos_here=191 Length=19
Dchr02-521_fwd	CATTGAGATCAAAGTTGAGCGA	Dchr02-521_rev	CATGGCATTGCTTCAATGAG	202	D_chr02_Startpos_in_parent=14004030 Startpos_here=193 Length=15
Dchr02-522_fwd	TCGTTCTTTCTCCGACGACT	Dchr02-522_rev	CCTCCATTTGTGTCCAGTCC	173	D_chr02_Startpos_in_parent=14005194 Startpos_here=192 Length=17
Dchr02-523_fwd	TGCATACCAATGCACCTCTG	Dchr02-523_rev	TAAGCCGGTGAAGGCTTAGT	229	D_chr02_Startpos_in_parent=14010557 Startpos_here=191 Length=19
Dchr02-524_fwd	GGTCCCTTCTTTGTTTCCCT	Dchr02-524_rev	TTTGTTAATGTTGGTTGGATAATGA	209	D_chr02_Startpos_in_parent=14011083 Startpos_here=191 Length=19
Dchr02-525_fwd	TTAGGCCCATATTTGGGTTG	Dchr02-525_rev	GAGAGGAACGGTGAGAGCAC	224	D_chr02_Startpos_in_parent=14029544 Startpos_here=193 Length=15
Dchr02-526_fwd	GGTTGTCATCTCATCTCGCA	Dchr02-526_rev	AACAACCCAAGCACCATACC	168	D_chr02_Startpos_in_parent=14032119 Startpos_here=191 Length=19
Dchr02-527_fwd	GGAAATGGGCCTTTATTGGT	Dchr02-527_rev	CATGTTTAGGGATTGAACTCATGT	243	D_chr02_Startpos_in_parent=14042847 Startpos_here=181 Length=40
Dchr02-528_fwd	CGCCTACTCGGCTAACAAAC	Dchr02-528_rev	TGCTTATGACATATTCGGCCT	150	D_chr02_Startpos_in_parent=14048400 Startpos_here=193 Length=16
Dchr02-529_fwd	CTACAAGCGGGACTTGAACC	Dchr02-529_rev	AATCATGGCACCGAGTAAGC	204	D_chr02_Startpos_in_parent=14051490 Startpos_here=193 Length=16
Dchr02-530_fwd	TGAAGAAGGTGACATGAATTTGA	Dchr02-530_rev	TCCTAACCTCAATTAACACTCGTT	196	D_chr02_Startpos_in_parent=1405790 Startpos_here=189 Length=24
Dchr02-531_fwd	GCTCAATCTTCTCGAAGACCC	Dchr02-531_rev	TTTGCATGATATTGATTTGTCC	220	D_chr02_Startpos_in_parent=14081595 Startpos_here=193 Length=15
Dchr02-532_fwd	AAATGATGGATGGTCCCAAA	Dchr02-532_rev	GAGAGCCTTCATCAACTGCC	157	D_chr02_Startpos_in_parent=1408881 Startpos_here=184 Length=34
Dchr02-533_fwd	CCCAAATACCGAATATTGCC	Dchr02-533_rev	TTTGCATGATATTGATTTGTCC	201	D_chr02_Startpos_in_parent=14096267 Startpos_here=193 Length=15
Dchr02-534_fwd	CTTTCAGCCTTGGTCCTTGA	Dchr02-534_rev	ACGCGCTAATAGTCGGAGTG	161	D_chr02_Startpos_in_parent=14099618 Startpos_here=191 Length=20
Dchr02-535_fwd	AAGAATTGGGTATGGCTAAATACA	Dchr02-535_rev	TGTCATACTACAATCGAAGACAATGA	210	D_chr02_Startpos_in_parent=14111698 Startpos_here=189 Length=24
Dchr02-536_fwd	GGACTGTGGTATGGGTGGTT	Dchr02-536_rev	TTTCACCATCTTGTAGCGGA	163	D_chr02_Startpos_in_parent=14113858 Startpos_here=193 Length=15
Dchr02-537_fwd	CCTAGTTCCGAGTGTCGCAT	Dchr02-537_rev	CAAGTTATCCGCGCATCATA	154	D_chr02_Startpos_in_parent=14148658 Startpos_here=192 Length=17
Dchr02-538_fwd	GAACTTGGGTTCGTTGGAAA	Dchr02-538_rev	TGTATATATGGCGCGTAATTTGA	146	D_chr02_Startpos_in_parent=1415980 Startpos_here=193 Length=15
Dchr02-539_fwd	TTCAAATGGTTGGACAAACG	Dchr02-539_rev	CGCCTACGTGACAGTTATGA	155	D_chr02_Startpos_in_parent=14160542 Startpos_here=190 Length=21
Dchr02-540_fwd	TTATTGGAATTTGCAGAGATAATAAA	Dchr02-540_rev	CGTGTTATCTCACCTTGTCATCA	228	D_chr02_Startpos_in_parent=1417092 Startpos_here=189 Length=24
Dchr02-541_fwd	TCAAATTGCACATCTTGTCCAT	Dchr02-541_rev	TCTGTTCCAAGTCCCTGTATTG	227	D_chr02_Startpos_in_parent=1417375 Startpos_here=190 Length=22
Dchr02-542_fwd	CAGCCTATGACGGTCCAAAT	Dchr02-542_rev	GTGCTCAGATGGATCGGTTT	171	D_chr02_Startpos_in_parent=14179554 Startpos_here=183 Length=35
Dchr02-543_fwd	ACGGCTTGGCAGACACTACT	Dchr02-543_rev	CCAATGCTCAGTTGGATCG	246	D_chr02_Startpos_in_parent=14188904 Startpos_here=184 Length=34
Dchr02-544_fwd	AAATTCCTAAGCTCGGCCC	Dchr02-544_rev	ATAGGCCCGAAATATGGGTT	231	D_chr02_Startpos_in_parent=14193441 Startpos_here=193 Length=15
Dchr02-545_fwd	ATTATATTCGGGTCGGGTCG	Dchr02-545_rev	GTAGAGGTGTTCATGGGCCG	179	D_chr02_Startpos_in_parent=14193573 Startpos_here=193 Length=16
Dchr02-546_fwd	TTTGCCCAAACCCATATTTC	Dchr02-546_rev	TGTGTCATACCCAACCTTATCTT	238	D_chr02_Startpos_in_parent=14193677 Startpos_here=193 Length=15
Dchr02-547_fwd	CGAGAGAGAGGAAGAGTCACG	Dchr02-547_rev	TTGAACATAACCGTGCCAAA	217	D_chr02_Startpos_in_parent=14194535 Startpos_here=186 Length=29
Dchr02-548_fwd	TGTGTTTGGTAAATGAAATATGAGGT	Dchr02-548_rev	TTCCCGCTTTCAAGTAACAA	247	D_chr02_Startpos_in_parent=14207719 Startpos_here=173 Length=56
Dchr02-549_fwd	AGCATGTAAACGAGGGCTCA	Dchr02-549_rev	CAAATGGTCTGAAGTCCGTC	190	D_chr02_Startpos_in_parent=14210261 Startpos_here=191 Length=19
Dchr02-550_fwd	AAAGTCTTTCATGGTTAGTGAGTGTC	Dchr02-550_rev	TCCATGCAATCTCCATAAGTCT	163	D_chr02_Startpos_in_parent=14216286 Startpos_here=192 Length=17
Dchr02-551_fwd	AAGTCCAACTTGAATCGAAAGC	Dchr02-551_rev	AAACGCCTTCATCCTCCTTT	162	D_chr02_Startpos_in_parent=142767 Startpos_here=189 Length=23
Dchr02-552_fwd	TTGTATAATCCTTCTCTCTGTCTCCA	Dchr02-552_rev	CACAACACGGAGCTCTTCCT	190	D_chr02_Startpos_in_parent=14282268 Startpos_here=192 Length=18
Dchr02-553_fwd	GATGGCAAATCTGCAATGAA	Dchr02-553_rev	TGAATTAATTTAAGTGGTTCGCA	195	D_chr02_Startpos_in_parent=14283056 Startpos_here=193 Length=16
Dchr02-554_fwd	AGTTGAATTAATCGAATTCACTGTT	Dchr02-554_rev	GGAGGAGAAAGTCTTACAAGGAGA	218	D_chr02_Startpos_in_parent=14290249 Startpos_here=192 Length=18
Dchr02-555_fwd	CCCAAACCCTCCCATATTTC	Dchr02-555_rev	CCGACTGGTTCAATCTGGTT	233	D_chr02_Startpos_in_parent=1430215 Startpos_here=192 Length=17
Dchr02-556_fwd	ATTTCGACGCCTCTTGTTTG	Dchr02-556_rev	ACTTGACATGTTGGCCCATT	125	D_chr02_Startpos_in_parent=14321209 Startpos_here=191 Length=19
Dchr02-557_fwd	TTAATCAAGCCGGCAGTCC	Dchr02-557_rev	CCCTTACAGGTTGAAAGTGGC	188	D_chr02_Startpos_in_parent=14322686 Startpos_here=188 Length=26
Dchr02-558_fwd	GGATATTTGGCTTTCACCCA	Dchr02-558_rev	TGCATGACAAGTACATGTGGC	236	D_chr02_Startpos_in_parent=14325870 Startpos_here=193 Length=15
Dchr02-559_fwd	TTTGACCAATGGTTGAATCG	Dchr02-559_rev	TGCCCAAACTCGAACTAAGC	231	D_chr02_Startpos_in_parent=1433256 Startpos_here=193 Length=15
Dchr02-560_fwd	TGATAAGCAATTGCAACATGG	Dchr02-560_rev	AACAGGACGTCACGATGATT	189	D_chr02_Startpos_in_parent=14336932 Startpos_here=191 Length=19
Dchr02-561_fwd	TTCAAGGCATCGTGTCCTAA	Dchr02-561_rev	TGTGATCGGGTTACCTCAGA	249	D_chr02_Startpos_in_parent=14337347 Startpos_here=193 Length=15
Dchr02-562_fwd	GGCTGAAATGGATGGAAGAA	Dchr02-562_rev	TGGTCTTAAGGTGCCCTTTG	185	D_chr02_Startpos_in_parent=14358720 Startpos_here=192 Length=17
Dchr02-563_fwd	TTCAAGGCATCGTGTCCTAA	Dchr02-563_rev	TGTCCTGTCACATCCCTCAA	250	D_chr02_Startpos_in_parent=14366616 Startpos_here=193 Length=15
Dchr02-564_fwd	CATAACATTGATCGAAGAAACCA	Dchr02-564_rev	TTGGTGCGTAACGTTGAAAT	149	D_chr02_Startpos_in_parent=1436864 Startpos_here=193 Length=15
Dchr02-565_fwd	AATGCGTATAGCTGCACAAA	Dchr02-565_rev	GCAAGGGATCTTGTTCTTGC	202	D_chr02_Startpos_in_parent=1437514 Startpos_here=191 Length=19
Dchr02-566_fwd	TTTCCCTCTTTCCCGTTT	Dchr02-566_rev	ACAGTGCGGAACAAATGGA	154	D_chr02_Startpos_in_parent=14395574 Startpos_here=192 Length=18
Dchr02-567_fwd	TTCTTGGAGGTCCAATCCAC	Dchr02-567_rev	GGACAAGCACTGCAAAGTGT	243	D_chr02_Startpos_in_parent=143971 Startpos_here=192 Length=17
Dchr02-568_fwd	TGGAGAGGAGAATGGGTGAG	Dchr02-568_rev	CTCCTGCAGCTCCTTGAGAT	206	D_chr02_Startpos_in_parent=14404843 Startpos_here=193 Length=15
Dchr02-569_fwd	CGAATGTGCATAGCCTCAAA	Dchr02-569_rev	GGCCTGGGCTTATGAATTT	203	D_chr02_Startpos_in_parent=14459868 Startpos_here=192 Length=18
Dchr02-570_fwd	TGTGTTGAGAAAGGTTCGCAT	Dchr02-570_rev	GCCGAATCTTGGAGGTTACA	162	D_chr02_Startpos_in_parent=14465717 Startpos_here=189 Length=23
Dchr02-571_fwd	CAGTCGAGGATGGATCGTTT	Dchr02-571_rev	TGTGTCAATTGGTAGCAGAACA	244	D_chr02_Startpos_in_parent=14469967 Startpos_here=192 Length=17
Dchr02-572_fwd	TGCTAAACCAAAGGGATTGC	Dchr02-572_rev	GGTTCTTCACTGGTTTGAAAGG	231	D_chr02_Startpos_in_parent=14470467 Startpos_here=184 Length=33
Dchr02-573_fwd	AGGCATAGTAGAGGGACCAAA	Dchr02-573_rev	TTTCTTACTCGGCATGTGTTC	185	D_chr02_Startpos_in_parent=14475743 Startpos_here=190 Length=22
Dchr02-574_fwd	AGGTTGAATTACGGGCACTT	Dchr02-574_rev	TGTCTTGCAATCACAAACAAGA	162	D_chr02_Startpos_in_parent=14486917 Startpos_here=191 Length=19
Dchr02-575_fwd	TGTTTGTGATTGCAAGACACTTT	Dchr02-575_rev	CGTATGAATAAGAAATCACCATATGAA	236	D_chr02_Startpos_in_parent=14487011 Startpos_here=193 Length=15
Dchr02-576_fwd	TTCATGTATTTGCGTCACATTCT	Dchr02-576_rev	GTAATCGACGTGGGTAAGGC	140	D_chr02_Startpos_in_parent=14487641 Startpos_here=190 Length=22
Dchr02-577_fwd	TAACTGCCATCTCAGGAACG	Dchr02-577_rev	AACTGGTCTCCTGTGGGTGT	250	D_chr02_Startpos_in_parent=14488876 Startpos_here=190 Length=21
Dchr02-578_fwd	CCAGCACTCGAAACATGAAA	Dchr02-578_rev	TCGGTCTAACTTCTACGCCC	237	D_chr02_Startpos_in_parent=14496638 Startpos_here=193 Length=15
Dchr02-579_fwd	AACGGGCTAGGCCTCAAGTA	Dchr02-579_rev	CCCGAAATATGGCCTGAAAT	240	D_chr02_Startpos_in_parent=14502362 Startpos_here=192 Length=18
Dchr02-580_fwd	AAGCTCACACTTAACCCATTAACA	Dchr02-580_rev	CGAAGCAATTGAAAGGGAAG	239	D_chr02_Startpos_in_parent=1450499 Startpos_here=193 Length=15
Dchr02-581_fwd	TGGGCATGCATTATATGGTTT	Dchr02-581_rev	CTTTGGTACATTCGGCCAAC	143	D_chr02_Startpos_in_parent=14520749 Startpos_here=187 Length=27
Dchr02-582_fwd	GAGAGAGAGAGAGAGAGAGAGAGGA	Dchr02-582_rev	TTCACAGTTCTGTTGAATCTCCA	203	D_chr02_Startpos_in_parent=14528291 Startpos_here=191 Length=20
Dchr02-583_fwd	GGCTACTATTTCGTGGGTAAGC	Dchr02-583_rev	GTTACAGCAATCCCGAGACG	174	D_chr02_Startpos_in_parent=14543714 Startpos_here=193 Length=15
Dchr02-584_fwd	GTGCCGCATTCGGTACTACT	Dchr02-584_rev	GCTTAAGAGTCGGGTCGAAA	220	D_chr02_Startpos_in_parent=14549282 Startpos_here=193 Length=15
Dchr02-585_fwd	GCGAAACGATCATACCCAAT	Dchr02-585_rev	TTGTCATCTCATTTCGCGTC	208	D_chr02_Startpos_in_parent=14575468 Startpos_here=191 Length=19
Dchr02-586_fwd	ACATGAACTATGGTATAATGTGCAA	Dchr02-586_rev	TGTAAAGCTCAAGTCGTGGTT	239	D_chr02_Startpos_in_parent=1458648 Startpos_here=190 Length=21
Dchr02-587_fwd	ACATGAACTATGGTATAATGTGCAA	Dchr02-587_rev	TGTAAAGCTCAAGTCGTGGTT	239	D_chr02_Startpos_in_parent=1458681 Startpos_here=193 Length=15
Dchr02-588_fwd	CCATTGTTGGTGGTTGAAGA	Dchr02-588_rev	TTTATAGGCCCAAATTGAGAGTTT	250	D_chr02_Startpos_in_parent=146121 Startpos_here=193 Length=15
Dchr02-589_fwd	TTTGGGTTTGGGTTGTGG	Dchr02-589_rev	CGGCGACACAACTAAGGTTC	183	D_chr02_Startpos_in_parent=14623295 Startpos_here=193 Length=16
Dchr02-590_fwd	TTTGGGTTTGGGTTGTGG	Dchr02-590_rev	GAAAGGAGAAGGGAGGTTGG	250	D_chr02_Startpos_in_parent=14623401 Startpos_here=185 Length=32
Dchr02-591_fwd	GAATGCAGATGCATGACCTT	Dchr02-591_rev	TTCGACTAGCACCCGTAACC	201	D_chr02_Startpos_in_parent=14633086 Startpos_here=193 Length=15
Dchr02-592_fwd	GCTTTGGGCCTGCTCTTT	Dchr02-592_rev	CAACCCACGACCTGATCC	159	D_chr02_Startpos_in_parent=14635079 Startpos_here=193 Length=16
Dchr02-593_fwd	GGATCAGGTCGTGGGTTG	Dchr02-593_rev	CGGCGACACAACTAAGGTTC	200	D_chr02_Startpos_in_parent=14635115 Startpos_here=181 Length=39
Dchr02-594_fwd	GATCAGGTCGTGGGTTGG	Dchr02-594_rev	CGGCGACACAACTAAGGTTC	199	D_chr02_Startpos_in_parent=14635194 Startpos_here=160 Length=81
Dchr02-595_fwd	AAGCGTAGGGTTTCATTTAAGA	Dchr02-595_rev	AAAGAGAGAGAGAGATAAGGACCAA	220	D_chr02_Startpos_in_parent=14637901 Startpos_here=193 Length=16
Dchr02-596_fwd	CTAATTCGCAACGCACTGAA	Dchr02-596_rev	TACGACGTGTTGCTGTTTGG	156	D_chr02_Startpos_in_parent=14640568 Startpos_here=191 Length=19
Dchr02-597_fwd	AGAGACCCTTCACCACCCTT	Dchr02-597_rev	AACTTCAAGGTGATTTCTTCGTTT	198	D_chr02_Startpos_in_parent=14641132 Startpos_here=185 Length=31
Dchr02-598_fwd	ACACGGGTAGTGGCGTAGTT	Dchr02-598_rev	AGGGAACTCAACCCTCCCTA	246	D_chr02_Startpos_in_parent=14641818 Startpos_here=193 Length=16
Dchr02-599_fwd	TCACCTCTGTGAACATAGCCA	Dchr02-599_rev	CAAATCTCGAAGAATTGGATCA	250	D_chr02_Startpos_in_parent=14645631 Startpos_here=193 Length=15
Dchr02-600_fwd	TAGCCCTAGTCCACCAGCAC	Dchr02-600_rev	GATTCAACCAGCCATCAGGT	250	D_chr02_Startpos_in_parent=1464738 Startpos_here=192 Length=18
Dchr02-601_fwd	CTCCTTTGGCGGAATGATAG	Dchr02-601_rev	GGTCTCGTGTTTGAATCCCT	247	D_chr02_Startpos_in_parent=14653541 Startpos_here=188 Length=25
Dchr02-602_fwd	GGCCATTGAACCGTTTAGAA	Dchr02-602_rev	TAGCTCGTGTGACCAGCATC	180	D_chr02_Startpos_in_parent=14669492 Startpos_here=193 Length=15
Dchr02-603_fwd	ATTGCTCACACGAACTGTGC	Dchr02-603_rev	AACTCGTGTGTGAAGCATCG	140	D_chr02_Startpos_in_parent=14677036 Startpos_here=193 Length=15
Dchr02-604_fwd	TGGTCAGAAGCTGGGAGTTT	Dchr02-604_rev	CTGTGATGAACCTGGTGTGG	219	D_chr02_Startpos_in_parent=14683760 Startpos_here=189 Length=23
Dchr02-605_fwd	TGATTCCAACCTCCCATAGC	Dchr02-605_rev	TGATACGATACAAATTAATGAATGGAA	162	D_chr02_Startpos_in_parent=14700878 Startpos_here=193 Length=15
Dchr02-606_fwd	GGCACCATCACATATCTCACA	Dchr02-606_rev	CACAATCCTGGTCTCAGCAA	239	D_chr02_Startpos_in_parent=14703080 Startpos_here=187 Length=28
Dchr02-607_fwd	AGCATGCAAGGATCGAAAGT	Dchr02-607_rev	TGGTGGATGGTTGGTATGAA	186	D_chr02_Startpos_in_parent=14706950 Startpos_here=193 Length=15
Dchr02-608_fwd	GGCAATCGCATCGAATACTT	Dchr02-608_rev	TCAATTCAAGCCATTTGCAT	190	D_chr02_Startpos_in_parent=14724896 Startpos_here=189 Length=23
Dchr02-609_fwd	TGCCCGTTACTAATTGAAGTCAT	Dchr02-609_rev	CAACCAAATCTTAAATAAGTTGAGAAA	248	D_chr02_Startpos_in_parent=14725145 Startpos_here=184 Length=34
Dchr02-610_fwd	TGCCCGTTACTAATTGAAGTCAT	Dchr02-610_rev	CAACCAAATCTTAAATAAGTTGAGAAA	248	D_chr02_Startpos_in_parent=14725214 Startpos_here=190 Length=21
Dchr02-611_fwd	AAGCTTCCATCAATGTCCTTT	Dchr02-611_rev	TTTCATTCAAATTCAAGTGTAAGG	186	D_chr02_Startpos_in_parent=14732824 Startpos_here=179 Length=44
Dchr02-612_fwd	CATTTCCTCCTTTCCCTTGA	Dchr02-612_rev	ACATTTCTGCCATAGCCCTC	229	D_chr02_Startpos_in_parent=14734020 Startpos_here=193 Length=15
Dchr02-613_fwd	TTTCCTTGAATTTGTCTTGCTTT	Dchr02-613_rev	TGGCCTCGAACCACTATTTC	221	D_chr02_Startpos_in_parent=14734733 Startpos_here=192 Length=17
Dchr02-614_fwd	TGCAATTTAGCCAAGTAAGTTCG	Dchr02-614_rev	TCCAATACCAGCAAACACCA	231	D_chr02_Startpos_in_parent=14736121 Startpos_here=185 Length=31
Dchr02-615_fwd	TTTGGTGAGCTGAAATTGAAA	Dchr02-615_rev	CCTTTAACCAAGTCCAAAGGTT	224	D_chr02_Startpos_in_parent=14738612 Startpos_here=186 Length=30
Dchr02-616_fwd	AAACCTAACCCAGTGCCAAA	Dchr02-616_rev	CGAGCTTGGGTGAGATTCTT	186	D_chr02_Startpos_in_parent=1473958 Startpos_here=193 Length=15
Dchr02-617_fwd	TATGGCATAAGGCAAGGGAG	Dchr02-617_rev	GCGATTTGGAGAACAAACAAA	243	D_chr02_Startpos_in_parent=1474562 Startpos_here=187 Length=28
Dchr02-618_fwd	CCAAGAGCTAGTGGATAATGATGA	Dchr02-618_rev	TGGAAGGGCCTTTAATGATG	230	D_chr02_Startpos_in_parent=14753385 Startpos_here=182 Length=38
Dchr02-619_fwd	TTTGAACGCATAGGTAAAGATCA	Dchr02-619_rev	CATGCATGACATAGCTTTGGA	200	D_chr02_Startpos_in_parent=14756975 Startpos_here=187 Length=28
Dchr02-620_fwd	CATGCCTGGCTTACAAATGA	Dchr02-620_rev	GCATCATGGGCACACCTAA	238	D_chr02_Startpos_in_parent=14759076 Startpos_here=193 Length=15
Dchr02-621_fwd	GGCTTGATGAATTAGGTCGTG	Dchr02-621_rev	CTGTATCGGATGGACCAAGAA	200	D_chr02_Startpos_in_parent=1476432 Startpos_here=193 Length=15
Dchr02-622_fwd	GCATGTGAGGACTGATTTGG	Dchr02-622_rev	TTTCCTCAATGATCTATTTGTTCTT	239	D_chr02_Startpos_in_parent=14767906 Startpos_here=193 Length=16
Dchr02-623_fwd	TGCCACATGGCACATTCTAT	Dchr02-623_rev	TTCTTTCTAGCTACAGATTGCCC	210	D_chr02_Startpos_in_parent=14783388 Startpos_here=192 Length=17
Dchr02-624_fwd	TCGTTTACATTCCTTGTTAGGG	Dchr02-624_rev	GTAGTGGATCTGTTGCCCGT	189	D_chr02_Startpos_in_parent=14808239 Startpos_here=193 Length=15
Dchr02-625_fwd	TCCATCATCGATCTTTGCAG	Dchr02-625_rev	ACGTGACATGTTAGTGGCGA	245	D_chr02_Startpos_in_parent=14824421 Startpos_here=192 Length=18
Dchr02-626_fwd	TCGAGCGCTAACTTATTGGG	Dchr02-626_rev	TCAAAGAAATAAATCGTCACACTCA	166	D_chr02_Startpos_in_parent=14828628 Startpos_here=191 Length=19
Dchr02-627_fwd	TCACATGGACATCATTCAAACA	Dchr02-627_rev	GAATGAACTTAATCGAGCCAAA	149	D_chr02_Startpos_in_parent=1483812 Startpos_here=193 Length=16
Dchr02-628_fwd	AAATAGCAACAATAATGGCCAAA	Dchr02-628_rev	GTCCATGGTGGCCCTTT	236	D_chr02_Startpos_in_parent=14838842 Startpos_here=191 Length=20
Dchr02-629_fwd	TGTTGGAAGTTTCTTTGACTTCG	Dchr02-629_rev	GGCCCATAAGCAGCTCTAGTT	194	D_chr02_Startpos_in_parent=1484173 Startpos_here=189 Length=24
Dchr02-630_fwd	TAGGTCAAGAACCCGATTGC	Dchr02-630_rev	CATGGTATGACAATGAGTGGG	215	D_chr02_Startpos_in_parent=14842941 Startpos_here=189 Length=23
Dchr02-631_fwd	GCAATAATCTGTCGCACACG	Dchr02-631_rev	TTCTTGGTAACCGACTGAGTCTTA	226	D_chr02_Startpos_in_parent=14846922 Startpos_here=176 Length=49
Dchr02-632_fwd	AATTTCGATCATCAACTTTCAAAC	Dchr02-632_rev	TGTCACACGGGTTGTCACTT	137	D_chr02_Startpos_in_parent=1484857 Startpos_here=191 Length=20
Dchr02-633_fwd	CTGTCACATCGACCCACCTA	Dchr02-633_rev	CCCATGTCCGTTTCTGTTCT	149	D_chr02_Startpos_in_parent=14856920 Startpos_here=193 Length=15
Dchr02-634_fwd	TGTCGTGAGATGGAATTGAAA	Dchr02-634_rev	TGAGCAATGGAGGAATCACA	250	D_chr02_Startpos_in_parent=14860026 Startpos_here=192 Length=17
Dchr02-635_fwd	ATATTCCCTTCCCTTGGCAC	Dchr02-635_rev	TCCTTTGGTGCCAAGTATCC	234	D_chr02_Startpos_in_parent=14869513 Startpos_here=192 Length=18
Dchr02-636_fwd	TGTGTGTTGATGATGAATTGGA	Dchr02-636_rev	CCCTATATTCAGTTACGTTTGCATT	208	D_chr02_Startpos_in_parent=14872214 Startpos_here=186 Length=30
Dchr02-637_fwd	TGTGTGTTGATGATGAATTGGA	Dchr02-637_rev	CCCTATATTCAGTTACGTTTGCATT	208	D_chr02_Startpos_in_parent=14872268 Startpos_here=193 Length=16
Dchr02-638_fwd	ATCGGTCCAATCCTAAGCAA	Dchr02-638_rev	CGTACAGAGACTAGAAGGACCGA	208	D_chr02_Startpos_in_parent=1488000 Startpos_here=193 Length=15
Dchr02-639_fwd	CGTGTCGGATGTCGTACATTT	Dchr02-639_rev	GCCCTTTAATTGGTAATTGGC	235	D_chr02_Startpos_in_parent=1489472 Startpos_here=193 Length=16
Dchr02-640_fwd	TCTCACCAACCCTTCTTGCT	Dchr02-640_rev	TGGGTTCGAGTGTGTTGAAA	202	D_chr02_Startpos_in_parent=1489895 Startpos_here=180 Length=42
Dchr02-641_fwd	ACATGCATTAGCACAAGCCA	Dchr02-641_rev	ATGAGGCCTCGAACTGCTAA	143	D_chr02_Startpos_in_parent=14899961 Startpos_here=189 Length=24
Dchr02-642_fwd	AGTCGTGTAGCCCATTCGAT	Dchr02-642_rev	TCCACACAACATAGCAGCAA	244	D_chr02_Startpos_in_parent=14932678 Startpos_here=192 Length=17
Dchr02-643_fwd	GGGTGCTAATACCTTCGTCG	Dchr02-643_rev	GCGCTAGTTGAGGCGATTAT	250	D_chr02_Startpos_in_parent=14933320 Startpos_here=190 Length=22
Dchr02-644_fwd	ATGGAATGAAAGCTGAAGGG	Dchr02-644_rev	GAGGCCTCGAATTGCTGATA	204	D_chr02_Startpos_in_parent=14941107 Startpos_here=192 Length=18
Dchr02-645_fwd	TTTAAATTGAGGGTAGACCAGGA	Dchr02-645_rev	TTCAAGGTGAATCGAAACGA	200	D_chr02_Startpos_in_parent=14946217 Startpos_here=173 Length=55
Dchr02-646_fwd	TGGTACTCAACCCTAACGCC	Dchr02-646_rev	AAAGACAATGTAGCGGCCAG	166	D_chr02_Startpos_in_parent=14952221 Startpos_here=189 Length=24
Dchr02-647_fwd	GCAAGGACCCTACCTTGAAA	Dchr02-647_rev	GCCACATTGCCTTCTTCATC	249	D_chr02_Startpos_in_parent=14953638 Startpos_here=193 Length=16
Dchr02-648_fwd	GCCTTGATTAGGGTTAAATGGTC	Dchr02-648_rev	AACGCACGTGACAGTGAAAG	240	D_chr02_Startpos_in_parent=1495417 Startpos_here=185 Length=32
Dchr02-649_fwd	CATCAATTAATTCAACATGAACAACA	Dchr02-649_rev	AAACAAGGGAGAAAGGAAAGAAA	212	D_chr02_Startpos_in_parent=14967323 Startpos_here=193 Length=15
Dchr02-650_fwd	CGTGAAAGAGGAGAGAACGTG	Dchr02-650_rev	TAGTGTACCTTTGGGTCCCG	193	D_chr02_Startpos_in_parent=14970017 Startpos_here=191 Length=19
Dchr02-651_fwd	CCAATTCAACCACATCATTCC	Dchr02-651_rev	TCCACAACTAACGTCGACTCAT	199	D_chr02_Startpos_in_parent=14978025 Startpos_here=193 Length=16
Dchr02-652_fwd	CCTTAAACCCTAATTTAACCATTCA	Dchr02-652_rev	TTTGGCAATGTTTCTAGGGC	201	D_chr02_Startpos_in_parent=14984986 Startpos_here=177 Length=48
Dchr02-653_fwd	ATCCGACACCCAAATTTCAC	Dchr02-653_rev	AAGGGTGGGTTTGGATAAGC	249	D_chr02_Startpos_in_parent=14993977 Startpos_here=193 Length=16
Dchr02-654_fwd	CTGGATCTGGCTCCACTGTT	Dchr02-654_rev	GAACCGTTTCTGGAAGAGCA	250	D_chr02_Startpos_in_parent=14999319 Startpos_here=193 Length=15
Dchr02-655_fwd	TCTTCGAGGGATTAAACATCAA	Dchr02-655_rev	GCAGTGCCCAATCAAGAGTT	200	D_chr02_Startpos_in_parent=15008565 Startpos_here=193 Length=15
Dchr02-656_fwd	TGTAATCCCAATATCACTCATTCC	Dchr02-656_rev	TCACTAAACCTAGAAATTATTGGCA	248	D_chr02_Startpos_in_parent=1501971 Startpos_here=192 Length=17
Dchr02-657_fwd	TGTAATCCCAATATCACTCATTCC	Dchr02-657_rev	TCACTAAACCTAGAAATTATTGGCA	248	D_chr02_Startpos_in_parent=1501988 Startpos_here=193 Length=16
Dchr02-658_fwd	ATGCGAGACTCTTGATTGCC	Dchr02-658_rev	AAAGCAACAAATAACACAATGACAA	229	D_chr02_Startpos_in_parent=15020831 Startpos_here=193 Length=15
Dchr02-659_fwd	ATGCGAGACTCTTGATTGCC	Dchr02-659_rev	AAAGCAACAAATAACACAATGACAA	229	D_chr02_Startpos_in_parent=15020961 Startpos_here=189 Length=23
Dchr02-660_fwd	TCAAGGAGAAGGAATGATGGA	Dchr02-660_rev	TAGTTGCGCCCTCAAAGCTA	148	D_chr02_Startpos_in_parent=15022008 Startpos_here=192 Length=17
Dchr02-661_fwd	TGGCTATGCCATGACACTTT	Dchr02-661_rev	TTGGTACAATCTTATGGATTGTTGA	166	D_chr02_Startpos_in_parent=15027792 Startpos_here=191 Length=19
Dchr02-662_fwd	AGCTTGGTCCTTCCTCGATT	Dchr02-662_rev	GAGGAAATCGTTTGACAATGG	250	D_chr02_Startpos_in_parent=15028513 Startpos_here=193 Length=16
Dchr02-663_fwd	TGTCACTTGACTACTGGCATAAA	Dchr02-663_rev	CACTGATTTGGCTTGGGTTC	179	D_chr02_Startpos_in_parent=15053485 Startpos_here=184 Length=33
Dchr02-664_fwd	TTGCAATCAAGGAATCACCA	Dchr02-664_rev	CTTTGCTGGCCACTTGTGTA	218	D_chr02_Startpos_in_parent=15053863 Startpos_here=186 Length=29
Dchr02-665_fwd	GGTGATTCCACATTGCTTCC	Dchr02-665_rev	TGAGTGTCAGCGTTTGAAGG	219	D_chr02_Startpos_in_parent=15061106 Startpos_here=193 Length=15
Dchr02-666_fwd	CGATCGCACCATACATTGAC	Dchr02-666_rev	GGTTTAGGAACCTGCCATTG	155	D_chr02_Startpos_in_parent=15061864 Startpos_here=192 Length=18
Dchr02-667_fwd	AAAGGGCTCTCTCTTCTTCACT	Dchr02-667_rev	GGAGGTTGGAAAGGTGCAT	225	D_chr02_Startpos_in_parent=15085288 Startpos_here=191 Length=19
Dchr02-668_fwd	TTCTTCAAGGGCGTGAAACT	Dchr02-668_rev	CTTGTCACCCACTAGAATCCAA	141	D_chr02_Startpos_in_parent=15091558 Startpos_here=189 Length=24
Dchr02-669_fwd	CGACAACCTCAGAGCTGAAT	Dchr02-669_rev	TTCTGAAACGTATGCCACTTG	244	D_chr02_Startpos_in_parent=15094032 Startpos_here=192 Length=17
Dchr02-670_fwd	CACAATTTCGTTATGCGTGC	Dchr02-670_rev	TGGGAAATGTGTCCATGTTG	147	D_chr02_Startpos_in_parent=15096784 Startpos_here=192 Length=17
Dchr02-671_fwd	GAGGGCTTAGGTTGATGGTG	Dchr02-671_rev	TTAATCTCCCGTCGGCTAAA	250	D_chr02_Startpos_in_parent=15112413 Startpos_here=192 Length=17
Dchr02-672_fwd	CCCTCATTTCAATGTTCTTCC	Dchr02-672_rev	AAGGAAATGCGGTTGACATC	247	D_chr02_Startpos_in_parent=15120704 Startpos_here=192 Length=18
Dchr02-673_fwd	GACAATAAGAACATGTCGAACCA	Dchr02-673_rev	TTTGACATTTGACTATTGGGTAAA	242	D_chr02_Startpos_in_parent=15125461 Startpos_here=186 Length=29
Dchr02-674_fwd	TGATGTGGCGTGTACAGTGA	Dchr02-674_rev	GCACTTATAGCATACACCTAACACAAA	236	D_chr02_Startpos_in_parent=15134835 Startpos_here=176 Length=50
Dchr02-675_fwd	TTTGTGTTAGGTGTATGCTATAAGTGC	Dchr02-675_rev	TCTTAGATGTGGTGTTATGTTATGC	184	D_chr02_Startpos_in_parent=15135021 Startpos_here=192 Length=18
Dchr02-676_fwd	TGGTTCCCTTAGGCATGTTT	Dchr02-676_rev	TACGACGATCAAGCAACCTG	214	D_chr02_Startpos_in_parent=15149297 Startpos_here=193 Length=15
Dchr02-677_fwd	GGGAGCTGTTGAGTTGAGGA	Dchr02-677_rev	AGATGCTCTCCGATTTGGG	202	D_chr02_Startpos_in_parent=1515042 Startpos_here=192 Length=17
Dchr02-678_fwd	AAATCATGGATCAACGGGAA	Dchr02-678_rev	GACCATGGAAGCAGTTTGGT	125	D_chr02_Startpos_in_parent=15171373 Startpos_here=189 Length=23
Dchr02-679_fwd	GGCCCGAGCTTATGAATTT	Dchr02-679_rev	GGCATAAATAGGTGGCCAAA	190	D_chr02_Startpos_in_parent=15197434 Startpos_here=193 Length=15
Dchr02-680_fwd	CGAAATATGGGCTTGGGTAA	Dchr02-680_rev	CCGAAATATGGGCCTGAAAT	249	D_chr02_Startpos_in_parent=1519756 Startpos_here=193 Length=16
Dchr02-681_fwd	TGCCAAATCAGTCTTCCTTCT	Dchr02-681_rev	CAACTTGGGCTCATGTGTGT	237	D_chr02_Startpos_in_parent=15209958 Startpos_here=191 Length=19
Dchr02-682_fwd	GTCGTCCATGTGGCAATTC	Dchr02-682_rev	TTGACTATGGTAGGCATACTCACTT	172	D_chr02_Startpos_in_parent=1521511 Startpos_here=193 Length=16
Dchr02-683_fwd	TCAATTGAACCCAAGTGAAGT	Dchr02-683_rev	AAAGTTGCGACAAATATGCTATGA	246	D_chr02_Startpos_in_parent=15220858 Startpos_here=193 Length=15
Dchr02-684_fwd	GCCAGGTTGTTACTCAATCCA	Dchr02-684_rev	TTCCTTCTGCAAATGTGTGG	241	D_chr02_Startpos_in_parent=15223775 Startpos_here=184 Length=33
Dchr02-685_fwd	ATGACAGCTGCCAAGTTGTT	Dchr02-685_rev	TGGGTAATCGAGGTTTCCTCT	242	D_chr02_Startpos_in_parent=15228745 Startpos_here=190 Length=21
Dchr02-686_fwd	TGTTTCCATATGTGAGCCCG	Dchr02-686_rev	CTAAAGTCCCTAACCGTGCG	226	D_chr02_Startpos_in_parent=15248026 Startpos_here=192 Length=18
Dchr02-687_fwd	CGGTTTAGGGACTAAATTGAAGAA	Dchr02-687_rev	CACAAATCGTGATTTCCAAGC	194	D_chr02_Startpos_in_parent=15248578 Startpos_here=191 Length=20
Dchr02-688_fwd	AGCTGCACGAAGGAGAAGAA	Dchr02-688_rev	CCGCACAAGGAGAAGAAAGA	216	D_chr02_Startpos_in_parent=15248980 Startpos_here=186 Length=29
Dchr02-689_fwd	CGGACAATGGAAGACCAAGT	Dchr02-689_rev	CGGATTAGGTCACGAGCATT	191	D_chr02_Startpos_in_parent=15252458 Startpos_here=193 Length=16
Dchr02-690_fwd	ATCCTGATTTGCAATCCTCG	Dchr02-690_rev	TCTTTCGAACAAGGCAAAGG	184	D_chr02_Startpos_in_parent=15261168 Startpos_here=193 Length=15
Dchr02-691_fwd	AGGGAGAGAATCAAGGGAGG	Dchr02-691_rev	TAAGGGTTTCGCAAGGTGAC	235	D_chr02_Startpos_in_parent=15277447 Startpos_here=193 Length=16
Dchr02-692_fwd	TGTGTCTCACTTGGTGGAGG	Dchr02-692_rev	CCTGGGCAGCAACAGTTATT	152	D_chr02_Startpos_in_parent=1528687 Startpos_here=192 Length=17
Dchr02-693_fwd	TGTGTCTCACTTGGTGGAGG	Dchr02-693_rev	CCTGGGCAGCAACAGTTATT	152	D_chr02_Startpos_in_parent=1528706 Startpos_here=190 Length=22
Dchr02-694_fwd	TGTGTCTCACTTGGTGGAGG	Dchr02-694_rev	CCTGGGCAGCAACAGTTATT	152	D_chr02_Startpos_in_parent=1528730 Startpos_here=189 Length=23
Dchr02-695_fwd	AGTGGCGCATTTCTTTGACT	Dchr02-695_rev	GATTGGAGCAGCTATGAGGG	222	D_chr02_Startpos_in_parent=15289278 Startpos_here=188 Length=25
Dchr02-696_fwd	ACTTCTTCAATTGCTTTCTACATTT	Dchr02-696_rev	TGTCCTATCACTGAATCAGATTAACA	195	D_chr02_Startpos_in_parent=15293936 Startpos_here=193 Length=15
Dchr02-697_fwd	TGGGCTTGAATTGGGTTTAG	Dchr02-697_rev	TTTGAAACCCGCTTTGAATC	193	D_chr02_Startpos_in_parent=15296851 Startpos_here=193 Length=15
Dchr02-698_fwd	TTCGGCACCACCTCATCT	Dchr02-698_rev	AGCCTACAGCGATGTGACAA	164	D_chr02_Startpos_in_parent=15305810 Startpos_here=193 Length=16
Dchr02-699_fwd	CCATTAAAGACCATGGCTGC	Dchr02-699_rev	GTTATCCGGGTGGACAACAG	249	D_chr02_Startpos_in_parent=1530677 Startpos_here=193 Length=16
Dchr02-700_fwd	CCATTAAAGACCATGGCTGC	Dchr02-700_rev	GTTATCCGGGTGGACAACAG	249	D_chr02_Startpos_in_parent=1530693 Startpos_here=192 Length=17
Dchr02-701_fwd	TACGGAGGTGTAGGGACACA	Dchr02-701_rev	CCTAAGAAGAGCAGAACAAGAAGC	126	D_chr02_Startpos_in_parent=15331078 Startpos_here=188 Length=26
Dchr02-702_fwd	AAAGTGATTGCAGCTATTTGATAA	Dchr02-702_rev	TGCGGTTGATTTAGTGTGGA	135	D_chr02_Startpos_in_parent=15331666 Startpos_here=187 Length=27
Dchr02-703_fwd	CCGCTTAATGTTGAAACAATACCT	Dchr02-703_rev	CCGGTTGTTTGTCTGTCGTA	211	D_chr02_Startpos_in_parent=15355323 Startpos_here=191 Length=20
Dchr02-704_fwd	GGGAAGAAGGCAGGGATTAC	Dchr02-704_rev	TGCTGTCATTTACATTGCAGGT	236	D_chr02_Startpos_in_parent=15359849 Startpos_here=189 Length=23
Dchr02-705_fwd	CAATGTTATCTTACCACATACCTAACA	Dchr02-705_rev	CAAATTAGGATAAATTTGGGCA	250	D_chr02_Startpos_in_parent=15366049 Startpos_here=190 Length=22
Dchr02-706_fwd	TTGACTCTGACTCTGCCACTG	Dchr02-706_rev	GCACACGTACGCATGAAATC	189	D_chr02_Startpos_in_parent=15388681 Startpos_here=190 Length=21
Dchr02-707_fwd	AAGAAGCAGAAGGTTGTGTTACG	Dchr02-707_rev	CCATTCCTTACATGACACGC	184	D_chr02_Startpos_in_parent=15390204 Startpos_here=187 Length=28
Dchr02-708_fwd	CCAAGCTCGTCATTCATTCA	Dchr02-708_rev	TGGAGACCGGAGAGGTAAGA	179	D_chr02_Startpos_in_parent=15428737 Startpos_here=192 Length=18
Dchr02-709_fwd	CAGGTAGTTCATGTTTGGATCG	Dchr02-709_rev	CCTCCAAGGTTCCTCCAAAT	246	D_chr02_Startpos_in_parent=154384 Startpos_here=181 Length=40
Dchr02-710_fwd	CATGCACAAAGAGAGCCAGA	Dchr02-710_rev	TGTAGGGCAACCCTTGAAAC	174	D_chr02_Startpos_in_parent=15442922 Startpos_here=189 Length=24
Dchr02-711_fwd	GGTGATGTTGCGTTTAGGAA	Dchr02-711_rev	CCATACACCCACATTCAACTT	250	D_chr02_Startpos_in_parent=15470761 Startpos_here=182 Length=38
Dchr02-712_fwd	AGCTCGAATCTTTGTGTTTGG	Dchr02-712_rev	CACATGTGCCGAATGCAC	147	D_chr02_Startpos_in_parent=15497324 Startpos_here=186 Length=29
Dchr02-713_fwd	CTATTGGCGTGGGTTCAAAT	Dchr02-713_rev	AGTCAACCAGCACCAACTCA	154	D_chr02_Startpos_in_parent=15500422 Startpos_here=192 Length=17
Dchr02-714_fwd	CGGTGTGAAGGTTTGGATTT	Dchr02-714_rev	CACCCTACCCATTTGCATTT	226	D_chr02_Startpos_in_parent=15504451 Startpos_here=174 Length=54
Dchr02-715_fwd	TCAATGACTAATTCACCATTTAGC	Dchr02-715_rev	CGTACCCAAAGAAGGATGGA	245	D_chr02_Startpos_in_parent=15511747 Startpos_here=193 Length=15
Dchr02-716_fwd	GGATATTGTAGGACGGTGGG	Dchr02-716_rev	GTTGCTGGCTCTTTCGATTC	179	D_chr02_Startpos_in_parent=1551681 Startpos_here=193 Length=15
Dchr02-717_fwd	AAGATGCATCAAACTTAAGGAAGG	Dchr02-717_rev	TTTATGATTGCCAAGCTGGA	241	D_chr02_Startpos_in_parent=15524911 Startpos_here=184 Length=33
Dchr02-718_fwd	TTCGAAATTTCTTATTCGAGTTGA	Dchr02-718_rev	ATTCTCCGATGATCGAGTGC	190	D_chr02_Startpos_in_parent=15533732 Startpos_here=193 Length=16
Dchr02-719_fwd	TGGGTGGCTAATTAACCCATAA	Dchr02-719_rev	CGAGCTTGTTAGTTGCCACA	200	D_chr02_Startpos_in_parent=155417 Startpos_here=193 Length=15
Dchr02-720_fwd	ATTTCGAGTTGCCATCGTTT	Dchr02-720_rev	TCCATCAGTCTGTCATCAGCTT	236	D_chr02_Startpos_in_parent=15546416 Startpos_here=193 Length=15
Dchr02-721_fwd	GTGAACAGGATGGATTGGCT	Dchr02-721_rev	GCGAACCCTCTCACTCAAAC	195	D_chr02_Startpos_in_parent=15551758 Startpos_here=193 Length=16
Dchr02-722_fwd	TTAGGCCGATTGAATCTTGG	Dchr02-722_rev	AAGATTAGGGATCAAGGTGAGAAA	233	D_chr02_Startpos_in_parent=1555427 Startpos_here=189 Length=24
Dchr02-723_fwd	ATCTTAAAGACCGACACGGG	Dchr02-723_rev	GCTTGTTGTGGCATGAATTG	210	D_chr02_Startpos_in_parent=15559361 Startpos_here=192 Length=17
Dchr02-724_fwd	GGTTAAGTTTATGCATGGCGA	Dchr02-724_rev	AACTGAACTTTGGGTTGTTCG	156	D_chr02_Startpos_in_parent=15575085 Startpos_here=193 Length=15
Dchr02-725_fwd	ACCAACACACATGGGCTTCT	Dchr02-725_rev	CTTCAGTGGCCTTATGACGA	140	D_chr02_Startpos_in_parent=15575683 Startpos_here=193 Length=15
Dchr02-726_fwd	TCAGTATCGACCCATGTTGTTT	Dchr02-726_rev	AATACATTTGCAGCCCAAGC	215	D_chr02_Startpos_in_parent=15576157 Startpos_here=190 Length=21
Dchr02-727_fwd	TTCTCCTTCTGCAGTTCCTCA	Dchr02-727_rev	CTTTGCGGCAGGTATATGGT	229	D_chr02_Startpos_in_parent=15577106 Startpos_here=192 Length=17
Dchr02-728_fwd	CATTTGGAAATGAATGTGGG	Dchr02-728_rev	TGTTCGCTAGGACTGATTGG	180	D_chr02_Startpos_in_parent=15582189 Startpos_here=186 Length=30
Dchr02-729_fwd	TTTCCATGAAACAAGTGTATCCTAA	Dchr02-729_rev	TCACATGGCATAGAAATAACACAA	195	D_chr02_Startpos_in_parent=15590252 Startpos_here=179 Length=43
Dchr02-730_fwd	TGGTGGAAGTTATTATTTGGAACC	Dchr02-730_rev	AAGATTGGTGGCAACTCTCAA	227	D_chr02_Startpos_in_parent=15595354 Startpos_here=190 Length=21
Dchr02-731_fwd	CCTTGATAAGATTGTAGCCAAAGG	Dchr02-731_rev	ATGTGTCACGAGTCGCAGAA	234	D_chr02_Startpos_in_parent=1561560 Startpos_here=191 Length=19
Dchr02-732_fwd	AAATTGTCTGCAGGGCTGTT	Dchr02-732_rev	GAGTTTGATGGCTGTTGCTG	248	D_chr02_Startpos_in_parent=15616165 Startpos_here=193 Length=16
Dchr02-733_fwd	ACTCCATTTCCATGCTTTGG	Dchr02-733_rev	GTGCATGAAGGTGGCTAGGT	140	D_chr02_Startpos_in_parent=15620850 Startpos_here=192 Length=17
Dchr02-734_fwd	GGTTTCATTGTTTAGTGCGG	Dchr02-734_rev	ATGCGATGGTACATGCGTAA	163	D_chr02_Startpos_in_parent=15630315 Startpos_here=184 Length=33
Dchr02-735_fwd	TTTCGTTGTTTAGTGCGGTG	Dchr02-735_rev	CAAGCGTAAATAGCGCGAAC	142	D_chr02_Startpos_in_parent=15637836 Startpos_here=193 Length=16
Dchr02-736_fwd	TCATTTCAGGAGGAGGTTGG	Dchr02-736_rev	GCTTGATGGTCAAGGGTGTT	184	D_chr02_Startpos_in_parent=1564226 Startpos_here=191 Length=20
Dchr02-737_fwd	GAGGGACCAATTTGATACGG	Dchr02-737_rev	ACCAAACCCAGGCTGATTTA	194	D_chr02_Startpos_in_parent=1564821 Startpos_here=190 Length=22
Dchr02-738_fwd	TCTCGGCTCATGAATGTCTCT	Dchr02-738_rev	TGGTGAAGGGTCCCTGTAAA	220	D_chr02_Startpos_in_parent=1565150 Startpos_here=193 Length=16
Dchr02-739_fwd	TTCAGTATGGAGATCCTGGG	Dchr02-739_rev	TCCCGTCCTACATCCTCTCTT	237	D_chr02_Startpos_in_parent=15656676 Startpos_here=193 Length=15
Dchr02-740_fwd	GTGCTTCAACACATTCGAGC	Dchr02-740_rev	TTTCAAAGATAATGGGTAGTGGG	176	D_chr02_Startpos_in_parent=1566185 Startpos_here=191 Length=20
Dchr02-741_fwd	TTTCAATTTCTCAATTTGGGTTT	Dchr02-741_rev	CCATCAAAGAGATGCCACAA	199	D_chr02_Startpos_in_parent=1567002 Startpos_here=193 Length=15
Dchr02-742_fwd	CGGGACAAGATTACTTACCTGA	Dchr02-742_rev	CCCTTATATGGCAATTGGACC	227	D_chr02_Startpos_in_parent=15687888 Startpos_here=193 Length=16
Dchr02-743_fwd	AAACCGATCTTGCTCACCAG	Dchr02-743_rev	CCTATTGCAATCAACGAAAGAA	165	D_chr02_Startpos_in_parent=15694698 Startpos_here=189 Length=23
Dchr02-744_fwd	CCCTAAACCGGCCTTAAATA	Dchr02-744_rev	TAAGGTTTCAGGGATCGGGT	162	D_chr02_Startpos_in_parent=15702454 Startpos_here=192 Length=17
Dchr02-745_fwd	ATTGCTTATTGTTAGCGGCG	Dchr02-745_rev	TCTGATTGAATGGAGAATTATGGA	215	D_chr02_Startpos_in_parent=15703466 Startpos_here=192 Length=17
Dchr02-746_fwd	CATGCACCTACTGGCTTTGA	Dchr02-746_rev	ACAGAAACGACTGGTTGGGT	212	D_chr02_Startpos_in_parent=15709398 Startpos_here=192 Length=17
Dchr02-747_fwd	ACCCAACCAGTCGTTTCTGT	Dchr02-747_rev	ATTCGTAATGGTCCAGGTCG	225	D_chr02_Startpos_in_parent=15709665 Startpos_here=189 Length=23
Dchr02-748_fwd	AAATATGGGAGGGTTTGGGT	Dchr02-748_rev	ATATCATAAGCCTGAGCCCG	241	D_chr02_Startpos_in_parent=1571106 Startpos_here=191 Length=20
Dchr02-749_fwd	TTGAATCAAGAAATGTGCAGAAA	Dchr02-749_rev	TTCTTGGTTGAAAGTTCGGG	203	D_chr02_Startpos_in_parent=15711106 Startpos_here=180 Length=42
Dchr02-750_fwd	GGACCATGTTGTTATATGAGACGA	Dchr02-750_rev	CCTGATACAACATGAACATCGG	237	D_chr02_Startpos_in_parent=15716900 Startpos_here=186 Length=29
Dchr02-751_fwd	TGAATTGAGGTGCCGTGATA	Dchr02-751_rev	ACTTACCCGCGTGTGCTAAA	214	D_chr02_Startpos_in_parent=15717848 Startpos_here=193 Length=15
Dchr02-752_fwd	TCAATCCTCCACATTTCAACA	Dchr02-752_rev	TGAGTTTATTGATGTTGAGTGGC	237	D_chr02_Startpos_in_parent=15724899 Startpos_here=193 Length=16
Dchr02-753_fwd	GAATCCGTGCCAGATTAGGT	Dchr02-753_rev	TTTGAAGGACATGCGTTTGA	232	D_chr02_Startpos_in_parent=15731927 Startpos_here=187 Length=28
Dchr02-754_fwd	CTACCTTATTGCCGAAACGC	Dchr02-754_rev	TTCCTTGCTTGTGTTCGGTT	146	D_chr02_Startpos_in_parent=15733170 Startpos_here=192 Length=17
Dchr02-755_fwd	TCGAATCTCGATGTGAGCAA	Dchr02-755_rev	ACCACTGTTCCAATTTGGCT	168	D_chr02_Startpos_in_parent=15740655 Startpos_here=193 Length=16
Dchr02-756_fwd	CAACCTTGGTGGATCCTTGT	Dchr02-756_rev	CAAACTAATCCAAACCATCCAA	239	D_chr02_Startpos_in_parent=1575395 Startpos_here=188 Length=26
Dchr02-757_fwd	TACCATTACCATTACACACACAAA	Dchr02-757_rev	AATAGTTGGCATAGCCAGGG	234	D_chr02_Startpos_in_parent=1575691 Startpos_here=190 Length=22
Dchr02-758_fwd	AACTATCGCTTTCCGGAGGT	Dchr02-758_rev	TTTGGTCCATTAGCGGTAGG	230	D_chr02_Startpos_in_parent=15777875 Startpos_here=189 Length=24
Dchr02-759_fwd	CAACTGGGAACTTGGGTTTG	Dchr02-759_rev	GGCAAAGGTAAAGGCAGTCA	184	D_chr02_Startpos_in_parent=15788046 Startpos_here=189 Length=24
Dchr02-760_fwd	AGCACGGGTAGAGGAGAAGA	Dchr02-760_rev	CGTTATGTTGATTGGTATGGG	250	D_chr02_Startpos_in_parent=1583698 Startpos_here=193 Length=15
Dchr02-761_fwd	AGCACGGGTAGAGGAGAAGA	Dchr02-761_rev	CGTTATGTTGATTGGTATGGG	250	D_chr02_Startpos_in_parent=1583732 Startpos_here=187 Length=27
Dchr02-762_fwd	TGATCTTAATACAAATGACGAGCAT	Dchr02-762_rev	AAATTCTGTTTCTCACGGCTG	195	D_chr02_Startpos_in_parent=15838566 Startpos_here=191 Length=19
Dchr02-763_fwd	GTAGGAGGACTTGGATGCGA	Dchr02-763_rev	AAGTGTATGACGGGTCGGAG	227	D_chr02_Startpos_in_parent=15840656 Startpos_here=190 Length=21
Dchr02-764_fwd	GGATCCTCATGTCGTCAGGT	Dchr02-764_rev	CGAAAGGAGCGGATGTATTT	212	D_chr02_Startpos_in_parent=15841177 Startpos_here=193 Length=16
Dchr02-765_fwd	TGACGTCGTGATTTCATGGT	Dchr02-765_rev	AAGCATATGATGAACTTGAATGACA	187	D_chr02_Startpos_in_parent=15845501 Startpos_here=193 Length=15
Dchr02-766_fwd	TGAAACCCGAGTTTGAATCC	Dchr02-766_rev	GGGACGACAAGTGTAAAGGG	172	D_chr02_Startpos_in_parent=15847018 Startpos_here=192 Length=18
Dchr02-767_fwd	TAGGAATGATAACTCGGGCG	Dchr02-767_rev	TTGCCTAAGCCCATATTTCG	132	D_chr02_Startpos_in_parent=1584931 Startpos_here=193 Length=16
Dchr02-768_fwd	GCCTATACAACATCATCAAATTCA	Dchr02-768_rev	GATGGTTCAACGGGTAAGAAA	224	D_chr02_Startpos_in_parent=15849631 Startpos_here=178 Length=45
Dchr02-769_fwd	GGACATTCAAGACCAGCACC	Dchr02-769_rev	GCTTGCAGCTCTAATTCTACGA	245	D_chr02_Startpos_in_parent=15851426 Startpos_here=193 Length=16
Dchr02-770_fwd	TCTGGGTCTGAAATTGTGGA	Dchr02-770_rev	ATTGACCCAAAGTTCCTTCG	240	D_chr02_Startpos_in_parent=158628 Startpos_here=190 Length=21
Dchr02-771_fwd	TTTCTTCTTCCACCATCACTTT	Dchr02-771_rev	TCTGCTGTCCACATCAACAGT	250	D_chr02_Startpos_in_parent=15868249 Startpos_here=188 Length=25
Dchr02-772_fwd	CTGGCTAGGCGTTAATTTGG	Dchr02-772_rev	GTCATTGCCATGTTGATTGG	193	D_chr02_Startpos_in_parent=15869528 Startpos_here=183 Length=35
Dchr02-773_fwd	ATGCCTTAATGTTCGGGTTG	Dchr02-773_rev	GTCATTCACATCGCACTGCT	241	D_chr02_Startpos_in_parent=15876381 Startpos_here=179 Length=44
Dchr02-774_fwd	TGTTATGGCCTCTGTGTCCC	Dchr02-774_rev	TGCTATGAGCACACCAGGAA	239	D_chr02_Startpos_in_parent=15876829 Startpos_here=191 Length=20
Dchr02-775_fwd	TGTTATGGCCTCTGTGTCCC	Dchr02-775_rev	TGCTATGAGCACACCAGGAA	239	D_chr02_Startpos_in_parent=15876919 Startpos_here=192 Length=18
[truncated: 5,157 more rows]

## Sheet: Dchr03
Table S10-3. The primers for all chromosome-specific SSRs on chr03 of Gossypium raimondii.
[truncated: 4,313 more rows]

## Sheet: Dchr04
Table S10-4. The primers for all chromosome-specific SSRs on chr04 of Gossypium raimondii.
[truncated: 6,111 more rows]

[truncated: 9 more sheets: Dchr05, Dchr06, Dchr07, Dchr08, Dchr09, Dchr10, Dchr11, Dchr12, Dchr13]
