# Supplementary material for: Development of chromosome-specific markers with high polymorphism for allotetraploid cotton based on genome-wide characterization of simple sequence repeats in diploid cottons (Gossypium arboreum L. and Gossypium raimondii Ulbrich)
Source: BMC Genomics. 2015 Feb 6;16(1):55. doi: 10.1186/s12864-015-1265-2 (PMC4325953; doi:10.1186/s12864-015-1265-2)
Supplement: Additional file 11: — Microsoft Excel file of Tables S11a and S11b. Table S11a. Sequences of previously-published SSR markers on chr07 in tetraploid cotton. Table S11b. Sequences of previously-published SSR markers on chr16 in tetraploid cotton. [file 12864_2015_1265_MOESM11_ESM.xlsx]

## Sheet: Table S11a
Table S11a. Sequences of SSR markers previously published on chr07 in tetraploid cotton
Marker name	Sequence
A1316	ATCTTTTGCATCAGTTAGCTTTTTTTTATATTTTCTTTTTCTTCTTTTCAACAGAATCAACTGAATATAAAACTTAAAACTTTGCTTTGCTTTTCTTTCTTTGATCAAAATAAATATAAAACTTGCATCCAATTTTCAACCAGGTAATACACGAGCCAGATATGACTAAAGCTGCATGTAAGAAACAAGTGTAAAAAAAGAAGCCTATAGGACATGTGGAGAAACTGCATATCCATCAGCATACTGAGCAAATTAAGACCAATCTGGAGGAGTTTTTAAATGTTAAATTAAATATACAAAACCTCTCTAAAGCACTGAGGTAATCATTAAACTTGATCTGTATACTTACTTTACGCAAATTAAAAAGAAATGAATTTTAATATTCAATATAACTCGGCC…
A1597	AAGCCTCACGTCAGTTGCTTTCTTCCCTTCCAAGCACCTTGTAAGATACCCACCATTTTCATTAGATGAGATTGTCTCGATGGCATAAGAAACCGAATCAATATTCTCCTTGACGACATTTGATGACCTGTATTCACCCTTGCGAATGCTGCTCAGAAGCCTAAGCCACCTCTTTGAGACGCAAGCACACAAGCTCCTTTCTCTGCCACTAGGAAGTCGCTTGAAGATCTCAAAAATACATTCACCGGGAAGGTCATTGATTGATGGTTGCTTGTTCTGCTCAAAATCAGTTTCCCGAAAGAGAAATGGGGCACTAATACGAACTCTTTTATGAGGAGGCCAATACACATCCGCTTGGGAACTGATTGAACACAATCTGCCCAACTCTATGGAGTTTTT…
BNL0343	gatcacctctgtaatgttagctttaacaccagctcggtcaacccatattggtgggacttcatcaattcctggtccaccagtgaaaactgggctcaattttcggctgttgaagcagcttgcacgaaaagttcggttgcgtggattataaacaccatctaaatatggatgtacatattctagcttgaaggcaaggtcatcctagataaaagaatatcatgaatacatagaatgaaaattttacactaatcactggaggaaaaagccattgcaagaactatgagagagagagagagagagagagagagagagagagagagagagagagagagagggagggagggagggatgcatatttaggaaaaattacctgaggattcaaatagttactggtggtcnntg…
BNL0580	CCCTATGTTTGGCCTTGGCATTTCGTAGTTCACCATTTCCCTTCCTGTGTGTATATATATTTTATAATTATATTTTTAACCATCAAAGTTAGTCCATTTTCTATCATATAATGCTCTCTCTCTCTCTGTCTCTCTCTCTCTCTCTCTCTCTCTCTCTATGAAGAATGAAGAGGATACTTACCAAATGTGGCATCTGTTGTGCCGGGGATATCTGTCACTATCCTGTGAGATTGTCAATTCAAGTACAAATATTCAGTAGATTGCTTAAATTTGTGCTCTTCTTGTTTTGATGAAATCTTATTTCCTTTTTTTTTAGCTTTATCAAGCCAAGGAAATTATGAGCCCTAACAGTCATTATATATATATAGATAGATAGATAG
BNL0836	GATCATGCGAAGAGTTACTAGGACATCTTGTTGATTTTCTGACTACAGGATTGTGTGTGTGTGTGTGTGTGTGTTTACTATAGAGTATCTACAATTATCATCCCTTTAAATTATATAAGTGATGGCTAGAGTTGTAACTGACCCGAGCTTAGTTCAAATAGAGAAAAGCTCAAGTTCGATTCAGAAGACACAATTTTTCCTTTTTTGGAAGTCAAGGAAGGGGAATGTCTGGCATTTTCAGAGAACCTTTAGTCCTACTTTGAAATAGTTCTTCCCTTTCCTGTGAACATATTTATTTCACAGGCAATATGCATTACTGAATTGTTGCTTCTTTGTTTTTCGACAATTGCTATTAGCGGGTTCACATGTCCTCACATGCTTTCTTTCTGCTTTTGATC
BNL1022	tcctatcttacttaaataagggcatgcatccaatatgggaatcaaaagcctcgtatccatgtatatgtgcctaacacacacacacacacacacacacacataaacgaagatttcgcataatatagctcaagtctgtaaaccaattattggaattggattttgatcgatctatttttgctctttatgtacaggaggattagcatgc
BNL1026	acatactctatgagatgttgggatgtttccaaacgtttgtttgttctttctttttgncgtttcttcagagttttttcttctctctctcacacacacacacacacacacacacatatatatagggttgtcggtcaaattgcttcaaaaagagcttaaatggagtgatacttttatcctcacattcttaccactcttatcttggcgtttccttttcgaaattatatttttcgatcaaccgaaatggaaatcaatattttcatcccaaaagaaagaacgg
BNL1122	TCGATAACGGCTATAGTAATCTCTCTCTCTCTCTCTCTCTCTCTCTCTCTCTATATATATATATATATATATCTGATCTGTCTTTTTACTGCTTCATTGACACGGCGCGCAGTTGTTTCTGTTCCTGTTCTCGTTGTTGTTGATGATCGGTATTTCTTGGCTGCTTATTTGTTGTTTATTACGTATTTTTTTATTTGACTTTTCTTTTAAGTGATTTACCTGATTGATAGGAAAAGTGAAAGAGATAGAATCAGTTGGATTCTTGCTATTTCAAGAATAGAGTTGGTTAAACATTGTACAATAAATGATGTATGCATCTATTTATGTGCTATTTAATTTTGGGAAGTTATGGTTTAATTTAACTTGTAAATTAAACTTTCCGAAACTGAGTAGGAGTTA…
BNL1395	TCGACCGAACATTCAATCATTTAGTTTTGACTCCTACTCAGTTTCGGAAAGTTTGATTTACAAGTTAAATTAAACCATAACTTCCCAAAATTAAATAGCACATTAATAGATGCATACATCATTTATTGTACAATGTTAACCAACTCTATTCTTGAAATAGCAAGAATCCAACCGATTCTATCTCTCTCACTTTTCCTATCAATCAAGTAAATCACTTAAAAGAAAAGTCAAATAAAAAATACGTAATAAACAACAAATAAGCAGCCAAGAAATACCGATCATCAACAACAACGAGAACAGGAACAGTAACAACTTCGCGCCGTGTCAATGAAGCAGTAAAAAGACAGATCAGATATATATATATATATATATATAGAGAGAGAGAGAGAGAGAGATTAC…
BNL1418	tcgaaaaacgaatagaaaattaacagaaggggaaaaagaagagagtgattgatcaaaaccagttgcgctggagacggctcttcctttctgctagccattttctgaagaggaaaattaaaaataaattaacataaaatatacgttaaatcacaatgtatttcttccctgtttctnaacaccaaaatcttctaaaaacgaatagaaaattaacagattgagagagagagagagagagagagagagagagagagagagagattgctcga
BNL1531	GAAGCACTACTATCTGCATCAAACCACAAACATCAATGTATGTCTAGTCGTGTACTGCAACAAGAGCCTGTGTCGGAAACTACATGCATGAAGAGAGAGAGAGAGAGAGAGAGAGAGAGAAAACTTGTTCATATTCCAAGTCAAATTTCAAAAACTCATCATCGCAGTTCTCTACCATCTCAGCCAATCTCCATAAATTCGCCACCGGCTTACCATTAAGGGCAAGGACCTATATAGGATTAGGTGTTCGTCAATGATAAATGAAAGAACTGAACTACTGAAATCTAACGTAGTTGCCAATGACTGGTGATTCTAACCTGAGTGTTAACAATGTCCTCATATCCAATATTGATATTAGATAC
BNL1597	TAGGGCTTTCCGATACTGAACATAATATGGATCAGGAACAGCATTGAAAGCTGGGGAGGGACATTGATGATTGGAAGATAAGTTTTTTTTTTTTTTCCCTCGTGAAGTTTTGTATGTTTTGGCTGCCAACTGATGAGAGAGAGAGAGAGAGAGAGAGAGAGTTGCTGATAGCCATAGAAAGGTTTGAAATCACATTGAACGCCTTATTGCAGGATGTTGACCCGTGACTTTTTATAATGAAACCAATAAGCAGCCGGGCAGTTAATCTTACTGCAAAATGGACAAAGGAAAAGAAAAAATTACTTTAAAAGTTTGGGCCCCGAGAAAACAATTTCTATTTGTATTTTCTGAAAATTGAAAATGAAAATCTATTTCTCAAAATAAATATATGTACTATTA…
BNL1604	GATGAATTAGAGGGAGTAAAGATTTGGGGTTAACGAGAGAGAGAGAGAGAGAGAGAGAGAGAGAGAGAGAGAATCGAAAGGGGAGGAGGAAGAGGCCAAGAGAAAAGAGCCAAGGCAAAAAGAACTGGAACCGATGCTGTGCCCTTTTTCTTTAATGACTTTTGTAACTTGCATATATTGTTTTCAACTTTGGCGTTGGGTTTGGTTTGGGTAACAATTCCCATAAAAGAAAAAAAAATCAGAACTTTTCAAGCAGAGTAAAAAAAAAAAAACCAAACCAAATTTATTTGTTTGAAGGTATCTACATGCTCGAG
BNL1666	TGGATGGATTTTTTTTTTCTTTAGTGGTACTGAAGAGGGAGAGTTCCTTTACTCTCTTTTTATTTGTTAAAAGGAAGTAGAGTTCTGAAGGGAATCGATCAATTTAACCTTTTTTTTTATTTGTTTTGTAATTCAATTTCTTGTCAGAAAAGTTTTTCCAAGGTTTTCTTGTCAAACAGGCTCTTTTTTATTTTTTTTTTCTGATATATATATATATAGAGAGAGAGAGAGAGAGAGAGAGAGAGGTAGAAAAGGTTTTCTTTTTCTTTTAAATATGATCTCATGC
BNL1694	CATGTTAGCCGTTAGAACTAATTTGAAACAGCAGACAAAACTAAACACGTTTGTTTTCGTGTAACAGGAGATAATGAGAGAGAGAGAGAGAGAGAGAGAGAGAGAGAGAGAGAAATATTGGGAAACGAAACACGGATTTTATTACATTACTCACACTGTCACAAACATACATACATACATACATATTATGCATATATAGAAGTCCATATACATGCAGTATATTTATCTTGCCAACTTTGTTAGTGATATAACTCCAAATCAAGTACTAATAATTTTTCTTTGGATGTGAATCCACCAATAATATTTAATTTAGTCATG
BNL1746	tcgaactgaaaaaatttttagcgatgaaaatttttaacactgaagcgtggaagaaaacatatatatatatatatatatatagagagagagagagagagagagagagagtgtgtgtgtgtgtgtgtgtgtgtgtgtgtgaaatattgtaaagtgaagggatggaggccgaaagagatgatgttttagggatgatggagtatggaaggagagccccattttataggcacgggaaaagggtgagatttcaaaggaaaaaatctttgtggtcga
BNL2441	tcgaagatgttggataaggagttgatcttagagaagcttatgcttctattctgtcattacttaccctacagctgtaaattcttctcattgactgagtttgcaagtatcaccatctatgagaactgctattaaattccaagtttagtgcatctgatattgttacatcaatttgtattgtcacactaactagagagagagagagagagagagagtaggacttgcaagcttttggagtcttgtgatatgacttctatatataggtttatatggaggactggattcttgttgcccgctcctcataattaggacaattaattgttaaatgattatcttttgggggtccatgatgttttagactttatggtcattaataactaggagtttgtcatatttgcattg…
BNL2634	TCGAGTCTTACCTCTCAAGAAGATGGATGAAGGTTAAGAGTATAGTTGACTCTGTTATTGAGGTAGCCTATTAGCTGTTAGTCTGTCAATCAAGTAGTTAAGCTGTTAGCAATAATAGTTACTCTTGTATTCTATAAATACTATCACTATAATATACAATTCAACATATACTAGTCCAGATACAAAGATTTCTTTCAAATACTCAACATATTTCTAGTCTATCTTTTCAATACGTAGTAGTGCTTTCATTCATTCAATTATCAATATATTAGTTATTCACCATAAATGTTAACAATATGAATTAGGAACAACATTGAAAGTCGGGGAGGGACATTAATGATTGGAAGAGAGAGAGAGAGAGAGAGAGCCATAGNNNGGTTTGAAATCACATTGAACGCC…
BNL2646	TCGAAGGCATATGGCCTACACCCATCCAATTACTTTTTTAGATTATATTTATCTTTAATTAAAATGATTTTATTTATAATTTTCTTTTGATGTTTTTATATATATATATATATATTTTTTTTTTTTTAAAGTGAAACTCCCGATATATAAATCCCCTTTGATAGATACACATTTTTAGGTCTTTCCCACTCTCTCTCTTGATTTTTTTTGGGCTTTCTTTTCTCTCTCCTCTCTCTCTCTCTCTCTCTCTCTCTCTCTCTCTTTCTCTTTCTCTTTCTCTTTCGTAGTTTATTTTTTGCCTTCGAAAGTGAAACTCCCNATATATAAATCCCCTTTGATAGATACACATTTTTAGGTCTTTCCCACTCTCTCTCTTGATTTTTTTTGGGCTTTCTTTTC…
BNL2700	TCGAGAGATTTTAGAGAGAATTTTGGGAGAGAAAAGGTTTAGATCTATTCTTTGATATTTGGTTTATGAAAACAAGCAAAAAGAGAGAGAGAGAGAGAGAGAGAGAGAGAGAGAGAGAGAGAGCTCTCAATTTGGGTGAAAAATGAGTGAAAGGCGAGGTACTTGCAGAGTTTTTAAAACTCAAAACCTTCACCTAATTTTCAAAATTTGGGGAATTTGTCATCAGGCCACTCCCCCTTTTCCTTTATTTTACAAGTAGCTCCTTTCCCTCCAAAATTTCAAAAATATGGTTTATTTTCTATAAAACCTCTTACACATTTCCCTTGTTTTTCAAATTAATCCCATTTAATTAATATTTTAAATCACCCAATTTAACCCCTATTTTAAATTATTTTTAAA…
BNL2733	tcgagggtttagggttcctgggaggcggtggacccatcgtggcagtcatggttgcagagagagagagaganagggagggagggagggagggaggtgttgcacaattttgaagcttgacgcggcacaacaagcaacgttaagcggatctaaaaatgggttacgggtcnnaggattaaggacgataactgaccgggtcggtttcggtggacctggatattgtttttttgtnacaagacccctctagtccttttggtcccctacaaaaattggcgcattttaattatagttgaaaagtgagaaattaaaaataattaattataatattaatatattttattaattatacataattttaattaatataaaaataaatttaaattttaatatttatatattttt…
BNL2766	tcgatttcttcatttggaccgttgaggtacntctctctctctctctctctctctctctctctctctctctctctctctctctctctctcttttgtccttcattttcttaatttttatttttatttggatctttgtagatgtaaagttcagttttttttttttaaatttttgtgagatagataaagacagagtattgttacttaaatgaggggattgtgataattatattgtaggttcatttggaagtttcgataccgtcga
BNL3250	tcgacttgaggaagtatctctgaactcttccaatcctatggcatgccaactatatccgacctagcccgatactgttaatagggtttccaattcactttccagtttccaatcattatacacttcaacaatcacatttattcctaattcaataaaactcaattcacttttcaataacaaatattcaatttcacaatagtcacttattcatattaatttcatcacatactaaatcaattcatttcaattatatataataaaaaaaaacacaatacaaataattcacatcttaattatttatcataacattcacccaaaattcaattattataattgcacaatatgacattcacacacacacacacacacacacacacatatatatatataattcaattcaaa…
BNL3308	tcgattatcacatctatgtattcatattcccctgcttgtcaaaaacaagctatttatcattccagtaactaaaaaggaaattaaaaatcaactcataacagaggaaatggatagcataacttttccagaattatagagatatttctagaaaaagatgagagagagagagagagagaatttaccggcaggataagagggagatttttcccaacgagacttgcagatagaagcatcgtatccaaaggcaagtaatccatcaataacaatcttcctgcagatatcatctttacgtttagagatcttgttcttctccatgattctcgctgtatgcgccagtaaatacctttcattcaaactcttacaaggaaccaagctctagaccatgaaagaacaaattaa…
BNL3319	Tcgatcgccgaagttcggacaagttcgtgttgctgagtccgatttgtccttctctcaacaggttactctctctctctctctctctctctctctctctcttttccccaattaattttttctagtacggttagaaagttttagatggaatatgttcatagcatagctttgggattcgtagattttatgttttcgggtgttttgagaaggtgttaaacttacaagctctggtgaatggaatctagggaatgaaaaatgaatcctttaggtgctagtaaatgtattattagttgctgtaatctcaatttaagaggagatctacttggtagattaaaccttaaaccttttaccagatgaaagttttttcccatttcaggatgcgaaatctgtagaaaatgtccc…
BNL3415	CATGCTTACTCTAGATACACTTACCGATCTGCATTTCACATACAAAGCCCAAGTAAACTTACTAGAATAATTAGAACATACGGAATAAAAGTGAACACCGCCGAAATGGATAACTGATCATCGTCAAAGCAGATAACTGAACACTACCGAAGCAGATAAATGATAAGCATACAAGGTATTCCTTAATGCCATGTCACTAATATCCTAATAGTTCATATTCTTCTATTTGGGCTTAATGACAATTATAGAACTTCCAATTTTTACCAATTAATCCATAGACTCATAAATTTTCACATATAACTTCATTTAACTTCACATTTTTTTCTCACACACACACACACACACACACACATAGAAATATTAATATTTATAACTCACTTTACTAATTAATTCACATTC…
BNL3602	tcgaattacattatattattaacaattgttttactaaaataatattatatttgatttagcaatttagtcatcttaattcttcctcaattttaaaaagtggaaccaataagggatggtttggaaagaaatcaaaagtattgggtgtccaaaataaagaaataggataagggggtccttaagtctaaaaagacaaaagaaagataggcccacggatttcccgcttgtcccgaccgcccgcctctgcttctgaaaatcatccacccctccattagttgacgattctttccttttcaattttcaattataagtttcctttcaaaacattaatacacaaaatttgtaactccaaagttgatatatatattcaacttaaatctttcttttttggttctgtaactc…
BNL3652	CATGATCTTGTGGACTAGTTATATTTTTCATTTTGTTTATGGAAGTGGATGATCTAAATATTCTCTTTCTCTCTCTCTCTCTCTCTCTCTCTCTCTCTCTCCATATATATATATATGTTGTTTCATTGATATCATAATTAAACGGCTTTGAGAATCATGAGCTGGTTTTTTTCCCCTCTGCTTTTGTTTGCTTTAATAAACAAGCTATTATTTGAACTCTGCATCTAGATGGAAATTATCTTACAACAAAGTACCAGAATCTGAAATGATGAGACTTATTCTTGAATATTGATTAATCAACAGGTACCAGTGTCCAGATCATGTAAATCCTGCTGAATTTTTGGCTGATCTTATATCCATTGACTACAGTTCTTCTCACAGTGTCTACTCTTCTAAGAA…
BNL3793	CATGGTTCTATAGAACTACCAAATGGGATGAAGATGATAAAGCACCAGCTCAACAAGTTCAACTTTCCGAGATTTGATGATGACGCCATCAAATTTTATTTCTCTTTATCCTCCTTTCAAGTGGATTTGTCGTTCTTGTTTGTCTATCATTCCCAGGTTTTTAGATTTTCGTAGACAAAAAATCTGTACAACAAATATTTTCTTGCCAGTATTTCGATTCCACTTTAATTGCAGAAAATGTTTGGTTCCCGTTCCTACAATATTGAGTTCAATCTTGTTCTTGTTTCTTATTAGTTTACTATAATTCCTCGGCTTCAAACAGGTCTTATATGTGTGTGTGTGTGTGTGTGTGTGTGTGTGGCCTAAGACTACAATCCACCATTTGCAGACATGTTCTTC…
BNL3871	CATGAGTAATTTTTCAAAATCAGGATTTTACTTAGAGGACCTCATCTTAAAATTTTAAAACTACCAAAGGGATTTTGTATTTTCATGAAAGTAAAGTCTCCATATATGCAAATAGGTCCCCTTATTAAGTTTATAATTATTAGCCCGCAAGATTCCAGGTGACTTTCTTCACACAAAATTCTCTGCTTTTTCTTATTCAAACTTTGGAACCCATTGCTGTTAAGATATCTGAAAAGATCCACAGGAAAAAGAACAGGAAAAGGAAAATGAACATCTTCAGCAAAAAACCCAATCCCAAAGGTAATTTAATTCCTATTTATTTTTGGTGCCCTAATCATTCGACCTTGCAATTCCCATTTTCTTTATCCTATAAATTTCTGAGTTTTGGTGAAACACTTT…
BNL4080	CATGTTTATAGGAGAGATTGTTCTCAAGCAAGATTTCAGGAAAGGAATAATTAGAGACAAGCTTAAGTCAACTCAATGTATAAACTTTAGCAACTATAAGAATCTTACTTCATTTTCATCCATTAGAAGATTAGCAGCCTTCAAATCCCTATGGATTATATTATTTTGGTGCAAGTAGTTCATTCCTTTAGAAACATCTATTGCAACTTTAAGCAACGATGGAAGCCTGAAAACACCCTTCTGTTTGTGAAGGTAGTCGTATACACTTCCGCCAGACATAAATTCTGTAAAGAGAAAAGAAAGGAAAAGACAGAAAGAAAACTCGCATTAGCATTTTCTTTCAATTACGAAAGAATAACAGAGAGAGAGAGAGAGAGAGAGAGAGAGAGAGATGTTCAT…
BNL4082	CATGTTCTTTGTAAAATGAAATAAAATAAAAGGAGAGAGAGAGAGAGAGAGAGAGAGAGAGAGAGAGAGAGAGAGAGAGAAAGCTTTATTCAAATGTCAAAGCAAAAAGAGAAAAATAAATACTCAAGATATTGAGAAGTCTTGTTGGGAATAAAGTTTCAAATTATGTTTGGCGGTGTTGAAACCCATTAGTAGGAAGGATGTACCTTAAAAGGATCCGAGGCAAAGTTAAGGTTAAGATTACTAAACCTAAAAATTCACTTCTCTTTATCCTTACCTTGACCATAGCGCCATTACAACCTTGTAAAATACCTATTGATTTTGATAATTATGTCGACCTCATTAGTGGAAATGAATTGCTAAGTTCAACATATGAGGACCATTAATTAAACATTGTGA…
CIR028	TCTTCATAAAACCCTGCAGCAATTCCCCTTTGTAGTGGCAATTACCAATTAGATGGTTAGCACGAATCTCCAATCATAGAAGAAGAAGTGAAGACATTTACATACCAAATGTACTGAGAAACCAAATGCCGGACATTAAACTAAACAAACCTCACTACAAGCATGATGAGCACAATTTCTCCATCTAGATTTGAAGGACGACAGTCATCATAAGCATGAATAAGCTCATGCATGACTGTTTTATTGATGCTATCTTGATTCCTCACATCGTTGCCACACACACACACACACAACTATATAAAGAGAAGGCATCTATTATTAATCATATTGCA
CIR141	CTGTAGACATAAGTATATACATATTAAACATGCCAGGTGATGCAAAGCATAATATTCCGCACAAGGAATAGAAGCTGTGGCGGTTCATTTGAGATGCAAATAAAATAAGACACTGCAATGTGTGTGTGTGTGTGTGTGTGTGTGTGTGTGTGTGTGTGTGTGTGTGTGTGTGTGTGTGGAGGTACCATGCAAAGCCCAAGAACTTACACAATCTGCAAGACAGACAAAATTTTAGTCCTTATGTTGGGTATAGTAAATTGGAGCCAATAAGTCCAAGTCTAAGCCTTGTCCTAAGTTAATCAATGTACCCTGGGCAAACCTATGCTGTATAATCAACTAAAATAAAGTCATCTTAACAGAGGCAAACCTGATC
CIR169	TCATACCTGACTGTTTCAGTTTTGACTTCCCCATAACATGTGTTCCACAGCAGTAATAAACCTCAGAGTTTGAACAGCTGAAGCACAATAAGGCAAATAATAAGTACAATACAAACACACACACACACACATACTAATACGGAATCAGGTCAAACAATGCTTACAAGGAACATGTATTCCAAATAGAAGGTGTAGTTTTAAAAGTTTCATCGCTTGTTTGACATGTTGCCCATGCAAATCAATTTGTTATCACATTTTCAAAGGCTTTGTTCCT
CIR250	TCAATTGAATGTGAGATACGAATATTTCGGAGGTTAGGGCTATTAGACATAAAAATGAATAAAGTGCATTCATGTTTAGTTATCATATTTCTAAGTCTAAAATATATATCTAATGGATTTTTTGTATCCGAAGTTATCGTGCGTCACTAAAGACAATGTTGGGATGTCGAAAAGCAAAGCCATTGGACAAGTAGCTAATCTGGTTTTGNTCTTATAACTCGAGTTTATTTAATAATTAAATATATATATGTTTGTAGTGTGTGTGTGTGTTTGAATCAATATGTGTTCACGAATGGTTAACCATGGTAAGAATGTATTTGACAAGTACGTATATACCTGATTGGG
CIR262	TCACATAATTCATTTACATATCTTGTAATCAATCAACTTTCACATTTGTACCCTGTACTATCACACACACACACACGATTTGAAACACAAAATCACACACATCATAAAATAAGCTATTAAGTTCCATATGAACTTACCTATTAGAAACATGAAAACAAGTTGATTCTTTAGGGACTAATCAAAGATTTTAGTTTTTCTTCGAT
CIR320	TCCCTCCATAAACCCTCTTTTATTTCCTTTTTTTCTTTAACTCTGTATGCTCCCCCAAGATATTCTTTCAAAAAAAAATGGTGATTGCTGAGTGCTCAACAACAAGAGAATGTGAAGTTTTTTTTTGTTGTGTGTGTGTGTGTGTNAATTGNTGGANAATCATTCAATAACCTGAAGAAAGCCAAAATTTCAGGGTTTTTTATTGGAGAACAATTCCTGATAAGTGGTTGTCTTCGTATGTGAAAGTTTCAATATCTACAATAAAGGTTGATTTAGGTTCTAATGTTCNAAGTTTACGAATTTTGACAAATTTTGCTGTCCCACNC
CIR335	TCGAAATCTACCAAAACAAAGAGTAACCAAAGCGCGCGCGCGCACACACACACACACACACACACACACAAAAAAAAGGAAGTGACCTGTGGGATTGGATATATGGGAAATGGAGAGGGGAGCNAGAGAAAAAGGAAGAGTCAAAGCTTGGAAACCGACCATCGGTTTGGATTTTGCTTGGTGCTTGTAAAAGCAAGGNAATCCATTTGTCTTCCTCCAGA
CIR393	GGGGATTTTCTGATACAAAACTGGTCAATTCCCACTAATTTATGACCACACAGACAGACAAACTACAATAAAAGGATGTTATTGATTTTGTGTGTGTGTGTGTTTTTTTTTCCCTTCTTCCTAGAAACCTTGTCATAAATCAACAAATCAGTGTTTAAAGACTATGACTAATTTAGTACAACAACGTAGTAATGATTTCACCTCTAGGGACAAAACTAGTGCTAACCTGTTAGTTTGGTTGTGGATTGGAACTATTTCCTACATTTGGGGACAAATCTTTGAACCCTAACTTGTTTGCCATTAATGAAGAGCTTCACCAGTTTCTGACCCCCAAGAATCCTGGAAAAGTCAAAGTTTGACCTTAAGACGACACAAGCAAACAACCGCTTNGGNTTT
CIR412	TCAGGATTACTCCAATAAAAAACCACAATATATAACTTATATATTTTTATATTTTCATGTAGAAAATATTCAAAGTTTACGTAACATATAATCAATTATTTGAGTAAAATTCATATTATTACTCAAAAATGTCCAGTCAATTTTCAGACTCAGTTTATATCCCCTAAATGTAATAAAAAGGTTGAAGTGTTATAAAATGTAAATCAATTACTATGCTTAAATCGATTTCAAGGGCCTAAAGAATATCTTAGCGCAAGTATTCGGGTTAGAATGGTGCCCAAGTGTGCTTTGTGTGTGTGTGTGTGTTGAATTAGTGACTATAAGTGGATC
CM60	ACTCTTCTCGTACGGAAGATCCATCTGCAGACCCAGGGTAATGCTGCTGCTGCTGCCTCTCTCTCTCTCTCTCTCTCTCTCTCTCTCTCTCTCCCTGCCTCCTAAATTGAGTTCATGTTTATGGTTTTGTTGGAGTAAAGGGGGTTTTTTCTTTTCATTTTGTGCCGCATTTCANAGTTGTTCTTGGTACAGTTTCCTAAAGATCACTTCTTTATGATAACAAATGTGCAAGTTCTTACACCCCCTGANAAAAAAAACTTATGGTTTCTNAACTCTGGTTTGAGTTG
CM66	ACACCCAATACAGAGGATACGTAGGCCTCCACATATTCAAACCCCCTCCTCTCTCTCTCTCTCTCTCTCTCTCTCTCCCCAAGACTTGGCCTTGCTTTGATTTGTTTTGTTTTATTGTTGTTGATTGATTTTCAGCATTCAACAGCAGGCAGCTTCACCACCCTTTCATAGAAAAACAAAATGAGCTTTCACCTCACAAACTGAAATAAATAAATAAAATT
DOW078	CTTTAATCTTAATTTAAAATACCATTTCTTGATAAATTTATTATTGGTAAAATTTGAATACAAAATTTCACAAATAACAATGATAACATATTTATAATAATACACGCCACACCAAAATGCAAAAACCTTAAATGAATTGAATTTAAAAAGCAAAAGCTAGAAAGCAATTTACCCAAAAAGCCTCCAGGGGCTGAAGAGCAATGTGCCCCTTTACTCCTTTTTCTCTTTTTCACGTGAAGGCCACAAGTGTGTCTT
DPL0009	AtttggttgtcacaattttgctatgtatgcaaaatataaaaaatagaaatacaaaagacaaaatagtgaaatgtgaaactaactttatttaatcattattcaaataaatagaaaacagttacatgtttactacactataggcacatttcctagtagattgtagcgaccacttccttactataaagaaatcactgataaagctcaggatttctactctagtatacgaaatactttctcttcattcttctaatttgaagatagtaagatttttgaaaagagagaggGAGAGAGAGAGAGAGAGAGAGAGAGAAAGAGAAAGAGAGAGAGAGAGAGAGAGAGAGAGttgttctggttctccttagtcttaagttgaaaatacttattggagaaggaagaaaa…
DPL0112	GttttgaaaatctccatgcttaatcatgatgtagagatattaatgttgataatggaggtttttaaagttttaggaggcttctgtgtttattcatgcttccattttattctgatgcataaatttcactggtttctgaaattgcagaattttgtgtgggtttttcttgcaagtgttctttatactattctgacaggaaacttgatgtgaaacagagctataagagagggcaaatcggtgaccgggaattacaagatgcagtttggaaaaatgtgtttcagggaaaattgacttacttacactggagtaaaggagaggcaatggccccaactattggagaacaagggggtactcttctcgtacggaagattccatctgcagacccagggtaaTGCTGCTGCT…
DPL0119	Ttaaaaatggtcaaaaatcatgttttcacacggccaagtcacatgggcgtctgcctaggttgtgtgaataagtcaaaatctgcccatggcctggccccacggctatgtcccaagccatacgggcatgtcctaggccacacgggcgtgtgcccctatcttcaaggaaaattttctaaagttgtcagtttagttccgaatcacttctaaaacatatattgggccccgtaggcccatattagagactttaagatgaaattttaaaggttttgatttgtaatgaaaacttatgactcgattttgtataaattctagtgtataagtccagtaatgtctcgtaaccctatttcggtgacggtttgtggttagagggtgttacaaaagggtttagacactaacaaa…
DPL0136	ttgccacatgtcaatgctcggcttgacagacttgctcgataaagttcgcggggcgtgctcgtatcataagaaccctagctgggctgagcggtAGAAGAAGAAGAAGAAGATGAAGATGAAGATGAAGAAGAAGAAGAAGAAGAAaAAGAAGAAGAAGAAGAAGAGAAGAaatggagataccttaactacgattgttttgttcctctaaggcaactccattgaatctttgtccttctttttttttctcTCTTCTTCTTCTCTTCTCTCTCCCTCCCTCTCTCTCTCTCTCTCTCTCTCTCTCTCTCTCTCTCTCTCTCTCTtttcataactctagtcattgcggttcatggccttct
DPL0186	tagatctttggttgcttgatccgtgagcactccCTCTCTCTCTCTCTCTCTCTCTCTatacacacacatcacacacgcacgcaattctatatttttctttagattgtctaaaacactgtgtgtgttaggtttaacgttatgggatgaatttagtttgggtcaaaagaacatctttgatcagatctacaagtttttctttctaatgaaaagtgggcctctaactcattttgtcattgactgcatatttgtaccagttttggataattaaaacttgcactaatcccatgatcatcatacttatattcagcaaaaatttatcacttgtaatatatatttctttttctacgacgcattaatacgctcttctagactattttcccgactgtagatctcgaaagc…
DPL0234	ataactactcctctcccccttctctctctctctttcttcttcttttttttttcctttcttttagtcatggagaagcagcacagtcgagaactaacgttcttacactccggtgactccctccggcagaattctggtgtggccgatcgtacccttgacgattctagggatcatgttgagccacacatcaaggagatggatttcttttcttctcaatatcaatcacatgATCATCATCATCATCATCAagagggcaacactaataataatggatcatcttcttttattgattcgagtgtaaacgtaaggttttggatcatcatcccaacTTATTTTATTTATTTAatttccctttcttctttgtttatgtttttcatttaacctatccggtgatatacatac…
DPL0292	tctagagtcgacctgcaggcatgcaagcttccaattacctccgtgttaggttctggggaagagctccatgctccttccgagctttcttcttccatccctgcaacattttcaccattcttatcttctgttgaaagtggtgattgcatcaatgagtccttttcttcttctgttgaaaatgatgattcctttgttgaatactctcCATCATCATCATCATCATCATCATCATCttcttcttcatcatcatcaattcggttatcttccacagaaaatgacgatcttagtggtgaatattcttcttcatcttcgttttcttctgctggatgtaatgattccatcaatggatattcttcgttttcttctgctggatataatgattccatcaaaggatattcttca…
DPL0403	acaaaaactcacatttgtttatctgttctattcaggtaatccacaggcttaggcgggttggtgcgacggaggctcagcgatgaccacttgaccaatatctgtaacgccccaatttttgggcttggaagtattgggccttgagtttgggttcggatagaagatggcccgaataatttggatgttttaATTATTATTATTATTATTATTATTATTtagtatgtttagtctagaaattgaataaattatgatggatttattgtgtaggaaaaggcttgggttcgatttaagactctagaaaaattttaattttatgctaccttagggaatatgggcagtaggcgttattaatagtttgggctgcgttttagcataaaggagcagtttgtgcagtggctaagc…
DPL0448	tactattctcatgattatttttgttattgactgaattatattatttctattggagtcttgctgctagtttttagttgacttttcttgttaatatgtttctttctagtcttattgctcattattagtactccttaggttttagcatactgtttcttagtctgcttattgtcctcattcaATTATTATTATTATTATTATTATTATTATTATTATTATTATTATTATTATctatttattctgttggtttatttatttatcattttttgttcgctccttgtcaggtacattatgacgaacacttgaggtaaatccaaaatcgctatcccccctttaaaaaagggaagagtcccggcgcgacctccacgagtgcctctgttgaggttcggcatccttattcca…
DPL0652	aaaaaaaaggggcttttattggcaatttgccccaattattcgtatatacaaaaaatatatgttaaattgactaaacaaatggaaataaaacagaaagcaggaaaaggggaatttgaaaattcaaacgtaaaaaaagaatgactcttgcctgcacggtctactgagtattttgtccagctcttatccctttcctcatatgcatttctctccgtttctctgattttctgctgcaatggagaatccaagtaaagtagcaacttttttccttcaaaacctcttattttacttgcttccctgtcTCTTCTTCTTCTTCTTCTTCATTCAataccttgtggttcctattacagcagatttcaatgttaccccttactaccccatagataacatcactatagactg…
DPL0751	ttagatgtgaaaaacgactagattgtaaagcagtaaattttcaattttgtctaaaaggaccaaagtgtaaaaattaagtatttaatgtgaaatttctgtaatttttgatagtagaaggtcctaaaaagatgtaattgagatcgatttcaaaattgaagttgaaaactgaaagattgttatttcatttttaggcactaaattaaataaaatgtaaaacttatgggaatccgaaaaatgtaattaaaccgggtcattcatgttatgggatgatataaaagtgtttgatgttgataaattaaattaaataattgaatagattagggattgaaccaaaccggggataattatggaaaagataaaattattgattaatccttaaagattcagttatttgtcgtt…
G1210	TAGAAAGTGAAAATAGATGAGCTCCTAACAGATTCCCACAGTAATAACACAAGGTAAATCAAATTAATAAATGAAGGTGACAAAGTTGCTTAAGCTTATGTTACTTGAACTTGAGTGTGATTATTGGATACAGGTACATGTCTAACACGGGTATGTTCAAATATTTTTTAAGTTGTTCATGCATTTGGAGGAACATATCCCGATACCCCTGTTAGAAATGTGCTAAACACAGATGACTCAAGAAAATTGAAGGGTCAGAGCAACATAGGCTTAAGTAATAAATGAAGTTCATTGTGCCGATAAATTTCCATCACAATCAAAATCAACATACCAAAATAGGCTTACCTACTACAGGTTGGATCCTCACCAGAACCATCACAGACCTTCTCAACTCTATAA…
HAU033	CAAGATAGGGAAGCGAAATCAGTAGAGGCTGCCATGCTAATTATCAGGTCACATGAAGGCCCAGATGCAAGAGAAAAAAGGCCTGGTCTCGGGGGAATGGATGAAGGATACACAATAGATCATGATGTGGAGTCGGGGAAACTGATAACTGTATTTAGTGCTCCAGACTACCCACAATTTCAGGCAACAGAAGAGAGATACAATAACAAGGGAGCATATGTTGTACTAAAGCCCCCTGGTTTTGATAATCCTGAATTCCATAGTTTTGAAGCAATTACCCCAAGACCCAAGGTGAATCCATACTATGACTTTGAGGAGGTGATTGATTCTGATGAAGACTTGGATTTAGCTTCAATGGTGACTACTGACTTGTAATGGCCAGGCTCTATTTGCTTTTCA…
HAU0597	ATGTAAAAGAGAAAAGAAATTGAAATAAATCATTTAGAAGCGTAAGAAGCGCAAGAAGCGCGTATGCATTCTCAGCCAGCCTGTGGGTTCAGAGGAAAGCCGAAATCCAATTTATATTATTAGTATTATTATTTATTATTATGAGACAGAAGAAATAACAGAACTCCCAATTTTCTTTTCCCCTTTTTCTTAATTCTAGAATCTCCGCCATGAACAACGGTAACAATAGCAACAGTTCCGATCCCGATCGCCCTGTCCGTGTTTACGCCGATGGGATCTACGATCTCTTCCACTTTGGCCACGCTCGCTCTCTCGAACAAGCCAAGAAATCGTTTCCCAATACGTATTTGCTGGTTGGGTGTTGCAATGACGAAACAACACACAAGTACAAGGGCAAAA…
JESPR180	TAATAAAGTATGTAAATAGAACCAAGAAATTTTAACTCCTTAGAAAAGCTATACATGCATGAATGTTTAGTTCTCTAGAATTGACTTAGCAATTTCTTGAGGCAAAATCATAGGAGGCATGAAATTTTGATAATGATATAGGCAGACTTTGTTTGGACCATTTGAGCCTTTCAAGCCAACCTTAATGAATATTTACCCCTTGAAAGCCTAACTTTGAGACTATATGGCTTGATTTTCTTTGAACCTTACAATCATAAGCCATCTTTTCTCACATATTTATCTTTAAATTGTCCCAAACACTAGACTCAGTCTATCCAAAATATTCTTTGAAAATAAGTTTGGGTAGTTGAGAAGAAGTATCAAATGCTCAAAAAAATGCGTAGTACATATAGATGCCCT…
JESPR205	ACTAACCTCTAAATTCCCAACTCTTTCCAAACTTGAGTATGTATGCTCTATTCTTCTTCTTCTTCTTCTTCTTCTTCTTCTCTCTCTCTCTCTCTCTTTAACACGAGGGCATCTATATGTACTACGCATTTTTTTGAGCATTTGATACTTCTTCTCAACTACCCAAACTTATTTTCAAAGAATATTTTGGATAGACTGAGTCTAGTGTTTGGGACAATTTAAAGATAAATATGTGAGAAAAGATGGCTTATGATTGTAAGGTTCAAAGAAAATCAAGCCATATAGTCTCAAAGTTAGGCTTTCAAGGGGTAAATATTCATTAAGGTTGGCTTGAAAGGCTCAAATGGTCCAAACAAAGTCTGCCTATATCATTATCAAAATTTCATGCCTCCTATGATT…
JESPR228	TGCAGTGAACGAGACGAGAAGATTAACAGAACAACACCATCAACACTCTCAGCCAAAACTAGGGTTCCCATTTATCCTCCTATCTTTGAAAAACGCCCAACCATCTGATTTTAAGCCCTTTCCCTCACTTTTTTTTTTCAGACGTAAACCCGGATACCAAAAAACAGGTTTTTTTTTTACCGAGAAAGAAAGAAAGAGAGAGAGAGAGAGAGAGAGAGAGAGAGAGAGAGAGAGAGAAGGGAATANACATANAAGAGTTTTGCTTTGCTTGCCTTCTTTCTCTTTCTCTCCATTAAAAATCACTTCTTTGTAAAGAAGGAGTTCGAGACTTTANGATTTTCTTTATCCTTTTGTCTCCTCCATCCTCTCTTCTTTTTGTAATAATTTTGTTGGTCTTGT…
JESPR237	ACATTACTGTGAGGCCGGTTTCGCCTTCTAACTGTTTATCAGGCATCTCCATGTAGAAATAGCNTNGAGAGAGAGAGAGAGAGAGAGAGAGAGAGAGAGAATGTCGGGGAAAGCAGCCATTGTTGTGAAAATGGTGATGGGGGACTGACAAGTTTAATTTTGATTTTTATATAATTACATTATGTTTTATATTTTCGGAAATCCAATGTAACATTTCACTTTGCAATATTAATTTACTTCTTGTAGATTTCTGGTATCGATGATTGGAAAACTANATTTTTCTTCCTGGTTNCGCTTTCTAGCAAAAGTNAAAACCCAAGGTGCTGCAAGTTGAAAACCGGAAGAGAAATANT
JESPR297	ACGTGATTTGGGAATGAATGAACTTGCTGTAAAATTCCAGTTAATACTCTCGAACCATCCCAACATTGAGGNATGGTTCGTATGTGCTTGAATTTAGTTGAGCCCTTACAAATAAGTATTCGCTCAGTTGATAAACGAGCTACCGGCCTTTGGCTGAGTTGATTTTTTGTGTATGTACATTTAATACTAGTGCGTACTGACTATTCCCTTGAGAAATTGGCTGAATTGTATGTTTCCGAGATTGTGAGACTCCATGGAGTACTCTTCATTCTTTTGCCATTATAGTAAAATTATTTTTGCCCGTGGCTTTTTATCCTCTTTGGAGGGGTTTTTCCACGTTAAATTTGTGTGTTCATCTTCTCAATTTCTTCCGCTATTTTTACTTGNTTGTTGCTTAAT…
JESPR38	ATCTGGACTAACCCTAGCTTCCTTTGGAGCATAAGTAATGTAGAGAGCAATGTAAAGGGTCTCAATGACACAACCGAAGGAGTTAATGGTAATAAGGAGGAAAGCTCCGGTCTTGACATAGGCATAGTATATCCAAAGCATAGCACTGAAGAGTGAAACTACGTATGGGATTGATTGGAAGCCTTCTGTTGATTTCTTCTTACAAACTCGGATAAATGTTGGTCTGAAAAGATTAATCAATTTAACTACATCTTTTGTCTTTAACTATGTATATAAAAAAGAGAAATTAAACCATGAAAGAATCTTACAGTGGAGCAAGGAAAACCACCAAGGAAGAAATGTTACCTATAACATTGATAAAAAGAAGAAGAAGAAGAAGAAGAAGAAGAAGAAGAAGAA…
JESPR65	GACTACCAATTAACTAGCCACNGTTGCTGTCCACAGTGGAAACCCACCCAATTTAAGAAGAAATTGAAAAAAAAACCTAATAACAGAGAAGAAGAAGAAGAAGAAGAAGAAGAAGAAGAAGAAGGAGAAGAAGAAGAAGAAGAAGAAGAAGAAGAAGAAGAAGAGACTATAAAACCCCTCTCAAAGTCTCCAACGACCCTAATACAACTAACCCCGCAAACAAACCAGCAACACCGACAAATACTCCGGCCACCA
MGHES-10	CTACTTTCCATCAGATCCCCTTTTCTTTCATTTCATTCAAATCGAATTCTCTCTCTCTCTCTCTCTCTCGCTTTGTTTCTTCAATTAGAAGCGTTTCTTGTTATTCTTTGGGTGGTTTTGAGAGTGGAATCAGA
MGHES-58	TCTCCATGTATCCACCCACAAATAAAGCAAGCAGCTTTATAATATCTCTTTAATTCAATTTTTCTCTATCTCTCTTTGAAGCCTTCAATTGATTGCCCGATTTTTCTTCTTCTTCTTCTTCTTCTTCTTCTTTCTCTTCAATTCACGATCTGCATTCCTATTTTATCATGCTTTTCTTAAAACTTTTCCTTCTCTTTTCTTTGTTTTCCTTCACTTCTCTCACGATGC
MGHES-59	GCAAACCCAACCAGAGTCATCAAAACTGGAGGAAGAACTCTTTGTTTTATTTGCAGCTTGGGAGTTAAAAACAGCAAAATTGCACTTGCAGCACCATCACTACTGCTGCAGGTAGCAGCAGCAGCAGCAGTAGCCACGCAACAGCAACAA
MGHES-75	GCATATGTCGAAGATGCTACCCCCACGCCAACAACAACAACAACAACAACAACCAGGAGCTTGCAAACTTCGTTGTCCTTAATCTCCTTAGATCCTCACACATCGTCTAATGCCCAGAGCCCAGATTTAACTCGGATAACATTCATGAGTCTCCAACTGAGAGTGCTAGCTCACAGAGACTTGGCCTACTGCTGATGCT
MUCS0006	TCGAGTTTTTTTTTTTTTTTTTTGATGAACAATATCAAACAGAAAAATTTTAATCATACAACACAAAACTGATATACAGATACAACATTTGTTTTCTTTGCATTAATACTAAAATAACAACCAAAACTTGGATTAATTAGCCCCCACATGCTTCCTTTCTTTCTGTCATCTTTCACAAAAGTTGACCCTAAAACAACAGATCTTATATATATATATATGTGTGTGTGTGTGTGTGTGTTTGGTCGAACTGTTTTGCTTGTAAATTTTCCCAGTCGGTTGAATATCTCTCGAGAACCCAAGCTGAAAAAGATCTTTAATTTTCTCTCCCTGACAGACAAAATATTAGATCTTGTGTTATGTCTTAATCTTTCTCTTATATGTCTTTGNTGATGATGGCGA…
MUCS0253	aattcggcacgaggtgaactccGATAATCTCATCCCAATTTCCTCCCCAGCATCACTCTGTTTTGTTTCTTGGTCAGTTTCCGTTATTAAACAATGGAAAAGATTCAGCACAGCCATGTCCAAGTGCGAGGATTAAAGCTTCACGTAGCCCAAAGTGGAACAGGTCCTAAGGTGGTGCTTTTCCTGCATGGCTTCCCGGAGATTTGGTATTCATGGAGGCACCAGATGATTGCTGTGGCTAATGCTGGTTTCCGAGCAATTGCTTTTGATTTCAGGGGCTACGGACTCTCCGACCACCCACCGGAGCCCGAAAAAGCTAGTTTCAAGGACCTTGTCGACGATGTTGTTGCCCTTCTTGATTTGTTGGGAATCAATAAGGTTTTTCTTGTTGGGAAGGAT…
MUCS0258	AATTCGGCACGAGAAAAAGAGTAGGAAGGAAATGGCGTGGTGGTTGAGGTTGGCAGTGTTGATGATGGTTGGAAGCCATTGGGCATGGGGGCAGTGCGAGACGAGCATCCCAAAGCTCATATCCCAATGCGGGCAATACGTAGAAGGATCAGGGCCGGAAACGACTCCATCCAAGGCTTGCTGTGATGTGATAACAAGTCTGGATATTCCATGCATGTGCAAGTACGTGACACCAGATGTTGAGAAGCTTGTGAACATGGAAAAAGTTGTGTTTGTTGCTAAATCCTGTGGATTGACACTTCAACCTGGAATGAAATGCGGAAGCTTCGTTGTTCCGCCATCTGTTTGAGGAGAAGAGCTGCTGAGATGATGATGATGATTTCACAATCTGAGAATCTG…
MUCS0308	TCGAGTTTTTTTTTTTTTTTTTTTTTTTTACGAAAAAACTGTTGCTAGTAATAGGAATCGTTTACAGCTACTCTAACCTCTTAGTCTGAGGCCGTGTTGCTTTCTTCTCCTTTAGAGTGATTAACACTTGTAATTCTTACAATTTCTTCTTCTTTTACAAGAAAAAAGAAAAGAAATTCCTTCCTACACCCATCTTATCATTAAACATTGTAATATACCCCCCAACTGACCAATTACTGATGATGATCAGAGCCATTTATTTCCAACTATGAACTATCGTGAGCACAAAATGACAGAAACATCAAGATGAGATAGATGCCAACATTTGCTTTTACCCAACTGAACAGGACTTCCACTTAGTGTAACTTATCATTCTAAAATATATACCGTTCGATGTTA…
MUCS0382	TCGAGTTTTTTTTTTTTTTTTTTTAAATCAAAATATAAAAATAATAATAAATAATAATAATAATCCAATGGCCATTTCTTACATAGCCTAGCAACCAAAATAACGGGCTCAAATTATTAAACTTAACCCAACTAGCCTAAATAACCCAAAATACCCAAGCCCAAAATACCTATGGAATTTTCGGCAGAAACCCTAAAAGCTTCAGCCACCGTAGCCTCTAGCCGATTCTTCCACTCGTGCCATGCTCCACGAATGACTCCTCCACGCCATACACACCTGCAACAGAAAATAACCACAAGCAATAGACAGCAAATGACAGTGATGAAATTTGTATTTTTTATTTTATTTATTTATTTTTGTTTTCCGGCTATAAAATCGAAGGAAAATGATGTAAATGGG…
MUCS0443	AATTCGGCACGAGCACCATTCCATTTGGTGGTCGACAATGCACAAGCAGCGACCAGATTCCACCGACGAAGGCTCCGCTCAAGGAAATCTGGAACGGCTGTACGGAGGAGCGAGGAAACGGCTCATGGGAACCACCCCCTGGCACTATTCTGGCGTATTCCATAAGTTTCTGGTGTTCTCGGTTGTTGATTTTCTTTGGGTCCAATTGGGTCTCGGGTTTAGGGTTTGGGTTTATTCAATTAGGTTTAAAAAATGTATTTGGGCTGCTTTTAATTTAATTTATTATTTGGGCTGCTTTTAATTTAATTGATTATTTGGGCTTGATGGTGTGTAAAAAACTTAGACTTTATTTATTTATTTTTAATTGATTTTTGGTTTAAAAAAAAAAAAAAAAAAAAA…
MUSB0139	TGCAGCCTGTGCAATATAGGTGAAGGAGAATTCCTCGTGAATTTCTGGTCTATCCTTATTGAGAATCTTGGTCCTAATGGTAACCATCTCACCAGGATAACTGCGGCTCTTAATCGCCTTCCATCCTCATAACTTGGAAGGCCAAATGCAGGGAAGCTGATCCTTTGCATGTGCCTTTTTAACAAGGNATGACNANCAGATTTGGNAACCATAAATTAAGGTTAACCTTTATGGNGCGGGAAACAGCCCCCAGATTGGCCAGAGAACCATGGTTGGAAATACCTTGGTTGAAAAACAATATAAAGGTTGATGGACCTCTCTCCTCTCTTTTCATTGTTTTAGTTACAGAACCACCAATATTGTTGCAAGTTGGCAACGATGCAGCAGCATACATGCAGC…
MUSB0463	AANANNAGANCNNNNNGANAGANCANGANGAAAAAAGAANAAGGGANGAAAAATTTCCAAGAAAAGNAAAGAGGAANNGGACAAAAAGGACAAACAAGGAGGAAACCACGAAANCCACAANAGGAAGGGACGAAACGCGAAACAAAGGAAANGAANGGGCCGCCAGGGGCCCAAGAGAAAAACGGCAAGGCAGGGGNNNAAAGAAGGTTGACGAANGNNGNGCANCNGCGAAANAGGGACCAAACCGNAAGAAANGNGAAAGCNCAGGGCAAAAGNGAATTTTTTTCTTAATACGCGNCNAAGGATAAAACTGAATGAGTAGTTGACTAAATGGGTTAATTTTGAATACATATAGATCAAGAAAGAAAGAATTCGGATATAGATCGGGGGAAATCGAAA…
MUSB0625	ACTCAAGCTTCGACGAAAGTCAAAAAACCTTACTGTCGACGCCCTCGGGCATGTGTCTGGCCGTTTGGTTGGTTGTGTACAAAACACGGCCGTGTGTTTGACGAGGGCATGGCGGTGCACAAGACACGGCCGTATGGTGGTGTGAGTGTGGCCGTGTGGGCCACACGGGCTAGGCCAAGTTGGGCGTATAAGTTTTGGGCCAGGCCGTGTGGGCCACACGGGTGAGGCCAATCTGGGTGTGTGGGCCCACACGGGCATGTGGGCCCATAATTCTAAAATTTTCCCTAGGGTCACACAGGTTGCTCCGATCGGCTGTGGGCCTATCGTAGGGCCGGTAAGGGCTAACCAAACCCTAGATAATGTGATCTGTTATTCTGATAGTATGCTCTAAGTAGGATA…
MUSB0859	AGTAAGTTGCATGCAAACCTTTTAATACAACTTTACCATTCATCATCATGCGGAAGCATTAAGTAGGCATAAGCACAACTTACTCATCACTAACCAATACAATTCACATAGCATATATATATTGGGCTCACGTCTCATACATTTCAAATAGGTACCTGTACTACTCAAAACATGGTTATACTTTTCTCGTTTAACTTAAACTGAACTCTGACCTTTAAAGCATTTGGAAAGGTATCGGATATTCACTACACCTCAAACATAGGGATGACATGTCCCAGACATGGTCTTACACTGACTCAACCATCAAGTCGATCCCATGTTTCAGACATGGTCTTACACTGACTATCGAAATCTAGGCCGATGCCATGTCCCAGACATGGTCTTACACTAGCTCTCACA…
MUSB1081	AGAAGCTAAGAAATTCGACCATCCTTTCCAAGATAATTCTAGAAGAAAAATCATGAATATCAATCTATGTGCAGCCCTTTAATGTTCCATCATCCCCCTTGGCCGAATGAAGCTTTAATGCACCTTGAATACTTGAATGGGTAGCTTGAAAATGCATGGATCATGCATGAAACGTCCCAATGTATGTTCCTCCATAAATTCGGTCCATGAACCTTCAAAACATGAACATTAAATAGCCCCTACTTGCATGAATGTCTCCAGTACATGTACTCCCTTAAATGCCGTCCATTGAACCTCAATTCTACATACACCTCTTCATACATTGCACCAAGCCCTACATGAACTTGCATTAATTTCCTTCCATGCATGCATGTGTACTGTCCAAAGGGATTGGATCTT…
MUSS006	TTGCATTGCAGACCATTTTGTCTTCAAATATACATGACTTGAATAATGGAAACAAAGTACTAGGTCCACCAAACTCTTCATTATGATACCTCATTAGTTGGATGAGGATAAATTATCTGATTTGCTGATTGGAAAGCTATTTCATTGTTCTCGAAGTTTCTACACCCAACACCCATATCCGACACATTTTCGGACATGTGCATGGAGATACGACCTCCAAGGATCCTCCAAATATATGAAAATACATAATAATAATAATAATAAAAAAAGGTTGAACATACCCATACACTCACTCCCAAGTCCGAATAAGATAATTGGAAAGTGTAAGCAACCAAGTCCGAATAAGATAATTGGTAAGTGTCTGCTTCCTTTAGATGTATAACATTTTTCTATAGTGGT…
MUSS243	AATTCGGCACGAGAAAAAGAGTAGGAAGGAAATGGCGTGGTGGTTGAGGTTGGCAGTGTTGATGATGGTTGGAAGCCATTGGGCATGGGGGCAGTGCGAGACGAGCATCCCAAAGCTCATATCCCAATGCGGGCAATACGTAGAAGGATCAGGGCCGGAAACGACTCCATCCAAGGCTTGCTGTGATGTGATAACAAGTCTGGATATTCCATGCATGTGCAAGTACGTGACACCAGATGTTGAGAAGCTTGTGAACATGGAAAAAGTTGTGTTTGTTGCTAAATCCTGTGGATTGACACTTCAACCTGGAATGAAATGCGGAAGCTTCGTTGTTCCGCCATCTGTTTGAGGAGAAGAGCTGCTGAGATGATGATGATGATTTCACAATCTGAGAATCTG…
NAU1043	GTTACTGTTTTTAAAGGTTTTTCTCTTCTCTCTCCTAACTCCAAAGGAACGCACTTTTTTTAATCTCCATGTATCCGCCCACAAATAAAGCAAGCAGCTTTATTAATATCTCTTTAATTCAATTTTCCTTATCTCTCTTTGAGTCTTCAATTGATTGCCCAGATTTTTCTTCTTCTTCTTCTTCTTCTTCTTCTTCTTCTTCTTCTTCTTTCTCTTCAATTCACGATCTGCATTAGCTATTTTATCATGCTTTTCTTAAAACTTTTCCTTCTCTTTTCTTTGTTTTCCTTCACTTTCTCTCACGATGCCGCCTTTGACCCTCATCTTCTCCCCAGACCATTAATCATACAACCAGAAGATATCGAGACCCTGTTTGAAAAATTCGATGATGAACTCAAC…
NAU1048	GCACTCTATGTTTTGTGCTTGAAGCAGACACTTCAAATTGTTGGGAACTTACCGACTTATTACGTCATGGCTTATAATTATATTGCACATGGAAAGCTGAAGGAAGAAGTAAGAGCTCGTGTGTGGCAACCAGTGGTAGACATAAAGAACTTGGACTACAAGGAGCTATCTAGAAGAAAGATGAAAGATTTCCAAGAGTGGATGATGGAGAAGTATGTGGACATTGTGGAATCGGTATGGCCATATTATTGCAGAACCATCAGATTTCTGAAGAGGGCTAACATCATTTAGGGTTTGGATTCTGATACGAGATAAGTCTTAGGTGAGATGAAAAGAGTGGCATTCAAATTCAACCTCGAAAATGTTTGAAATTTTGGAACAGAGCTAGCAATTATGATG…
NAU1222	GCTATTTTTACCTCATAGGCCCATGTTGGAATTAAGAAAACGTCATGCTGAAGAATTTTTATCTTCAGATAAGACAAAGCTTGTGAAATCTTACTCTGGTGCCCCTTCACCTGGCCAGTCTTTGATGGGTGCCTATCCAAATGCACAAAACCAGTGGCCAGCTGGTTATGGGGCACAGCCTCAAACTTGGCCCCCTACTACACAGGCACAGGCACAGGCACAGGCACAACCATGGACTTCTGGCTACAGCCAACAGGCTGCATATGGTGCATATAGCAGTTATGGTAGCAATTATGCAGCTCCACAAGTGCCCACATCAGTTCCACAAATTGCCAGTTATGGTGCTTACCCGGCTACAACATATCCAATGCAGAGCTTTCCTCAGCAAAGTTATGCTCA…
NAU1305	GTTTACTTTCTGTTAAAACCCAGTTTTCTTTTCCTTATGCTTCACTGATCCCATGAAAATTTGTCCTCTTTTTGTGTCATATATATCTGCAAGAGAGTGACATCATTTATATCCTTAACTAGTTCATATAATCATTTGTTCGAATAAACTTAGCTTAATCTTGATATAAAAGAATGGGTCTCTCAAGTCTCCCAGCCCCATCAGAAGGAGTGCTATGTGTACTCTTGGTAAACACAGCTTTATCCATATCTATGGTTAAAGGCATAATTCGATCAATCCTTCACATTATCGGTATCCATCTCTCCTCGTCCTCGTCCTCGTCCTCCTCCTCCTCCTCGTCATCATCATCATCATCATCATCGCCATCCTCGGATCTTATTGAAATCCCTGCGGTATCAT…
NAU1362	GTTGCATTGCAGACCATTTTGTCTTCAAATATACATGACTTGAATAATGGAAACAAAGTACTAGGTCCACCAAACTCTTCATTATGATACCTCATTAGTTGGATGAGGATAAATTATCTGATTTGCTGATTGGAAAGCTATTTCATTGTTCTCGAAGTTTCTACACCCAACACCCATATCCGACACATTTTCGGACATGTGCATGGAGATACGACCTCCAAGGATCCTCCAAATATATGAAAATACATAATAATAATAATAATAAAAAAAGGTTGAACATACCCATACACTCACTCCCAAGTCCGAATAAGATAATTGGAAAGTGTAAGCAACCAAGTCCGAATAAGATAATTGGTAAGTGTCTGCTTCCTTTAGATGTATAACATTTTTCTATAGTGG…
NAU2002	GGGCCCTTTTTGGTAGATGAACTTATAAAGAAGAGAAAAGAGAGAGAGAGAGAGAGAGAGAGCAAACGAAGAANAAGATAATGGAGGTTGGGTTNAGGATTGGGAATAATGGGCAAAGCCATGTCAATGAATTTGCTGATGAATGGATTTAAAGTCACTGTTTGGAACAGAACCCTTTCTAAGTGTAATGAACTANTGGCTCATGGTGCTTCAATTGGAAAAACCCCAGCTGAAGTGATTAACAAGTGTAAGATCACCATTGCTATGCTATCTGATCCTGCTGCTGCTCTTTCGGTTGTTCTCGACAAAGATGGTGTTCTCGAACAAATTTGTGGCGGTAAAGGTTACATCGACATGTCGACCGTCGATCCCGAAACTTCTTGCAGGATCAATGAGNGC…
NAU2108	GGTTACATAATAATGAAAACAATCATATAACCCTTTGATTCAAAAATAAAAATAAAATTCCATTTCCTCGAACGACACTTTGACCCTGGTCTACCTCGTCTCCGTNCTTTGCCGATCGGACCTTTCGANCTGTCTGTGTTAAAGAGTGATCGAGATTTTATTTGATGGGGACTTCATCTGGTTCTAATATTAACCACCAGCATATGTCGAAGATGCTACCCCCACGCCAACAACAACAACAACAGGGAGCTTACAAACTTCGTTGTCCTTAATCTCCTTAGATCCTCACACGTCGCTAATGCCCAAGAGCCCAGATTTAACTTGGATAACATTCATGAGTCTCCTACTGAGAGTTGCTAGCTCACGAGAGACTTGGCCTACTGCTGATGCTATCACAGC…
NAU2186	CGAGTTTTTTTTTTTTTTTAATAAAAAGACAATTGTTCATCAAAATAAGAGTTAAAGTCACGAATGAGACGTTATGATGATATGAGACTGCTACTCAAAACACTANTAAACAAAACCAGAACCAAAACGCTTTCGAATACAAAAGAACACTACCACTTAAAAGCAAAATAAATAAAAATAGAAAGAGATAGGGAAAGGGAAGGGGAAGGGGAAGGGGAAGGGGAAGGGGGGCTTTAAGTTTTAAGGCACTCCCTAGATTCACAAGGACTCTGCGGTGTAATCAGCCGCAACTCATCTCCCTACATGATAAAAATTAAGGCATTCCACGGGTTCATATATTCTAGAGAAGGAACAGCAGCAACAGCCATCATGATCACAACATTTCTTGCGACCGTCGGA…
NAU2308	ATTTTTTTTTTTAACAGAAAATTTATAATTTTCTCTATTATATTGAAATGTATAAGAAAAACATAAATGGTTCACGTCAGACGAAAGAGGCATATATATATATGATATTATTTTCCAAACATGAAAGTGTGAAGGCACCCTGGTCCCTTTTTTCCTTTCCTTTTTCCTTTCTTCATTTCCTTTTTCTTTTCAAATATCAAAAGCATCAAACACAAGAGCTTACATACTTGAGAATAAATGATAATGCAAATTTAGAAAGCTGCCCATCCTGGATGCAGTGGTCTTCGTAGATCCTGATCCGGTTGCTGGAAGGTGATTCCTCTCTAGTTGAGAAAAATATGTTGATGGGTTGGTTTGTTTCATGTTTTCTTTGGGTGCTCTTTGACCAACACCTTGACT…
NAU2432	GTATGACAAACTACAAAAGGATGAACATGGTTATGATTTTATTCCATGGAAAAGAGAAGAAGAAGAAGAAGAAGAAGACAAGGTTGAAAATAAAACATTAAAACAAGCAAAAGCTCAAAAACCTAACACTGGAAAACAAGAAGCTTCCTAGCCTGCAATAACCCTACTACATTCCCATTCCCATTCACACCCCAAACCCAACAACTCAATTCATTTAATCAAAACCCATAATCATTTGATCCCCAAAGTTCCTTATCACCTTTGGGCCTCCATCCTCAGATTTCTCTTCCCTCTCCTTCAAATCCTCGTCAGGCGGTGCTGCTGATGCTGATGGCAGGATAACTGCTTCCTTTGTGCATTGATGAAACGCCTCATCCTCTCCTCCGTCACACCAAATGC…
NAU2597	GGACTCTTTCCTTCATGGTTTCTTCGACTCTTTTGCCAATAGCCTTGGCACTGATGATCCATCCAAGCTTATTGAATTTTCAAGCTCCGGTGTTACCTGCGTCAAATATGCAATTTAACAAAGCAAATCCAAACCAGGTCAACCAGTTGTCTCACGCACCTATGACCTGGCCCCAGCAACAGCAACTCCAGCAGTTGTTGCAGACTCCTCTGAATCAAAATCCACTACAGCAACAATCCCAACAGCAGTTACAGCAAAGACAGTCACAGCTGCAGCCACAGTCACATCTTCAACAGCAGCCTCAGCCACCTCTACAGCAGCAGCAGCAGCAGCAGCAACAACAAAGACAACAGGCACAGCCACAACCACAGCAGCAGCAGCCACCTCTACAGCAACTGC…
NAU2657	CAAAAAGCAAAAGCAAAGTCTCTCCGCGATAGAACCCAGAGAGTAGCCAAGAAAGCGAAGTTCCTCGATAAAAAGCTTTTATTTCTATCAGAACCATCAAAGTCTTTGTACTTTGAAGTAAAAACCCAGACTCAGTAATCTAATGGGGGAGGAAGAGAAAAAACCAGTTGAAGAGAAAAAAATGGAAGAGAAAAAGGTTGAAGATGATGGAAAGAAAAGTGAAGAAAAGAAAGAAACTAAAGAAGAAACCACTCCACTACCACCACCACCTCCACAAGAGATTGTATTGAAAGTTTACATGCATTGTGAAGGCTGTGCTCGTAAAGTTCGTCGTTGTCTCAAAGGGTTTCAAGGAGTGGAAGATGTAATGACGGATTGTAAGAGTAATAAGGTGGTGGT…
NAU2685	TATCATCCCACTAAAATGGAAAAAAACTGCACTGAATCCTTTCATTTCACCCTCTTCTTCCTTTTCTTCTTATTGTTTGCATTTAATATTGTGGGTGCTTTTGGTACTAGGAAAACACTATCCATGGAAGGCTCTAATGCACCAAACGGTGGTTCCAATGGTGCTACTGGTTCAGCCCATGGTCCTAACTGGGACTACAGTTGGGGATGGGGTTCAAGCCCTGGTAGTGGATGGGGTTATGGTTCTGGTTCAGGGAGGTCACCTAATGGGTTCGGGAGGGGTTACGGGTTCGGGTTTGGGTCTGGTACTGGTTCAGGTTCTGGTTCTGGTTATGGTTATGGGAGTGGTGGTGCTCATGGTGGTGGATATGGTGCTGGAAGTGGAACCGGTGGTGGTGGT…
NAU2686	TATCATCCCACTAAAATGGAAAAAAACTGCACTGAATCCTTTCATTTCACCCTCTTCTTCCTTTTCTTCTTATTGTTTGCATTTAATATTGTGGGTGCTTTTGGTACTAGGAAAACACTATCCATGGAAGGCTCTAATGCACCAAACGGTGGTTCCAATGGTGCTACTGGTTCAGCCCATGGTCCTAACTGGGACTACAGTTGGGGATGGGGTTCAAGCCCTGGTAGTGGATGGGGTTATGGTTCTGGTTCAGGGAGGTCACCTAATGGGTTCGGGAGGGGTTACGGGTTCGGGTTTGGGTCTGGTACTGGTTCAGGTTCTGGTTCTGGTTATGGTTATGGGAGTGGTGGTGCTCATGGTGGTGGATATGGTGCTGGAAGTGGAACCGGTGGTGGTGGT…
NAU2820	GATACCGCCATTGTACGCCACCAATAAAGCAACTCTTAAACTACACTACCTTCCTTCATCTTCATCTTCACCATCACCATCACCATCACCATCTTCAAGGCCGCCCTCTTTCCTTTAACAGTCTTAATCTCCCTAACCTCAATCTCCTTCTCACGGGTAATTGTCTCTTCTTCAGGATGCAGCGCTTTTGGATCGGAAATGGGATCAACAAGAACAAACAAATGGTGGAGCATTTGCAGCGTTACGGAGTGATTTCGTCAATGAAAGTAGCTGAAGTAATGGAGACTATCGATAGGGCATTATTTGTACCGGATGGGGCTTCGGCTTATGCTGATAGTCCAATGGCAATAGGTTACAATGCCACCATTTCAGCACCGCATATGCATGCTACCTGCCTTC…
NAU2862	TTCAATGCAATAAAAAGGAAAAGGAAAACGATAAGGAAAAAACGAACCTCATAACTCACTCCATCTTCTTCTTCCCCCCTCGTCTAATCCTTCAATCTGTTTGTTTTCATTATTAACATTTCTCTTTCTCTGTTGCAGAACAAACCAACCCAACCCAACCCAACCAAACCAAAACAATAGCCATGCCATTTCTTACAGAAACCTCAGCTTCTGTTTCTGCTTCTTCTTCTTCTTCTTCTTCTTGTTCCACAATAGCAGAACATCTAAAACTAAGAAGACCAGCCAGGAACCAAATCAACACGACAGAAACAGATCCAGACCCAGTGTCAGAAATCCCATCTTTAATCCAATCCACTCGTTCTAAATCCACCATTTCCTCTCTTTTCCTCTCCTCCAACA…
NAU2863	TTCAATGCAATAAAAAGGAAAAGGAAAACGATAAGGAAAAAACGAACCTCATAACTCACTCCATCTTCTTCTTCCCCCCTCGTCTAATCCTTCAATCTGTTTGTTTTCATTATTAACATTTCTCTTTCTCTGTTGCAGAACAAACCAACCCAACCCAACCCAACCAAACCAAAACAATAGCCATGCCATTTCTTACAGAAACCTCAGCTTCTGTTTCTGCTTCTTCTTCTTCTTCTTCTTCTTGTTCCACAATAGCAGAACATCTAAAACTAAGAAGACCAGCCAGGAACCAAATCAACACGACAGAAACAGATCCAGACCCAGTGTCAGAAATCCCATCTTTAATCCAATCCACTCGTTCTAAATCCACCATTTCCTCTCTTTTCCTCTCCTCCAACA…
NAU2887	GATTATTAAATTACTATGGAAAAGTGATTTCTTATATACACATTTTTCCCTTTTTGGTAGATGAACTTATAAAGAAGAAAAGAGAGAGAGAGAGAGAGAGAGAGAGAGCAAGCGAAGAAGGAGAAGAAGAAGAAGAAGATAATGGAGGTTGGGTTTTTAGGATTGGGAATAATGGGCAAAGCCATGTCAATGAATTTGCTGAAGAATGGATTTAAAGTCACTGTTTGGAATAGAACCCTTTCTAAGTGTAATGAATTAGTGGCTCATGGTGCATCAATTGGAAAAACCCCAGCTGAAGTGATTAACAAGTGTACGATCACCATTGCTATGCTATCTGATCCTGCTGCTGCTCTTTCGGTTGTTCTCGACAAAGACGGTGTTCTTGAACAAATTTGCGGC…
NAU2995	ATCAAACAACAGCCGATACTTTTCCTTTCGTTTTGAAATCTCAGATGTTTTTTGTCCATTGAAACCACAAAGATTTAGATGAGAAAATGCACCAACAGAAGAAACATAAACATAAATTTCTAGCACAAGCTACAATTCCACCATGATCAGACAGACAGACAGACAGACAGACAGACAGACGGTACCAAACCATAACTTAACTAAATCAAAAGCAAGACTCATCTAAAACTCTCCCTAGTCTACCATATCCTGCTAACATTTCAGGACTCTGAAATTTGAGATGTCAATAGAAAAGAAGCATTCAAGGATTACATGCATAAAAGCGCCCGCTAAGAAGTCTTCCACCAACACCGTCTTATATTTTAGAATATATATACCCACCCATGAGCAAGGACGGAC…
NAU3028	GTGGAATTCAAGGGGAAACAGTGGAGCTACTATGCAAGCTGATATGGGGTTTCAGATAGGAACTAACTCGGGCATGAGCAGTGCTGGTATTTTATCATCGTCATCAGGAGGAGGAGGAGGAACTCACCAGCATCAACAGTTCCCTTTCTTTGATCCAAGTAATGGTTTATATGCATTTCAAAGTGAGGGTATGGAAGGATCATCATCCATGGGGGGAGAAAGCCAGCTTCTTCGTTCCATGAGTCCATGCTCTAGGGCTTCTCATCTAGCTCCAGTGAAAATGGAAACCAACCATCAAGGGCTAAATCTATCAAGACCACAGTTAGGTGTTTCGGAGAATAATCAGTACTGGGGAGGAAATAGTTGGACGAATATATCAGGTCTCAACTCTTCTGGTAG…
NAU3053	TTTTTTCTTTTTATTTTTTCAAGGGAATTTAAGATGTTTTAGTAAGACCTTTAAAGGGGTCCTTCATCTAAAAGGTATAATACAACATAAAGATTCTTTTAACACAAGATCCATGACCCAGAAAACATTCTGTACATGCTATTTTGTCATAATGTGGGGGGGCATATAATATATATATATATATATATATATATGTCAATTCATTCCTTCTCTAACCCATCTACAAATGCATACCACAATATTTGAGGAACCAAAGGGTCGTCAAATCTTCAATCAGAGGATCTGACACCTCCAAGGCTCCCCTAACAGTTGCAGCAACTACTTTTCTGCATTTCCCTCTAGCTTTGGTTCAGTTTCAGTGGATTCGGAATTCGAGGATTGCTCCTCTGCGGATGAGGT…
NAU3180	TCCAAACTTTTTCCCCAAATCCCCTCCTTGTTCCCCAACGTTTGCTGCATCGCCGTCGACAGTCCTCTGCTGCATCGCCGTCAACAGTCCTCCGCTGATCACCGTGTAAATTGGATGCTCTTTTCCAGATTTTGAAACGTCAAACCTAGCTTTTAATCATTTGGGGTTGCTTAAAAGCCTAGGTCTGCTCAAGATTAAGCTCATTACTTGATACTATATTGAGTTAAGAAGATGACAATCACCAATCATATTTTTTCATCACATTCAAATCATTTTAATTCTAATTAATTTGTTGTTCTACCATGATTTCCTCTCAAAATGTTTGACCAATTAAATATTTCTTATTCAACCATTTAAAATGCTTCAAAATTTAATAATAATTACAAATTTCTTATAAAT…
NAU3380	GAAGAAAAGAGAGAGAGAGAGAGAGAGACAGTGAGCAAACGAAGAAGGAGAAGAAGAAGAAGAAGATAACGGAGGTTGGGTTTTTAGGATTGGGAATAATGGGCAAAGCCATGTCAATGAATTTGCTGAAGAATGGATTTAAAGTCACTGTTTGGAATAGAACCCTTTCTAAGTGTAATGAATTAGTGGCTCATGGTGCATCAATTGGAAAAACCCCAGCTGAAGTGATTAACAAGTGTACGATCACCATTGCTATGCTATCTGATCCTGCTGCTGCTCTTTCGGTTGTTCTCGACAAAGACGGTGTTCTTGAACAAATTTGCGGCGGTAAAGGTTACATCGACATGTCGACCGTCGATCCCGAAACTTCTTGCAAGATCAATGAGGCGATTACATCGA…
NAU3582	GAAAAATTAATATATGCCTTATTTATATAAATGATATAAAATTTCCACAATGCCCAATGTTGTATGAAAAAATATATATAAACCCTATACTAAGAAAGACACAATCTTCTAAACATCCATTGAATCGTCAAAAAAAAACACCACACCAACATCGCAAATCAACAAATTAATGGGAATTTTCCCTCTCTTTCTTTCATAAGGGATTCAATACATATTTCATAAAAAAATCATACTATTATCAATCTCAAATCTCATGTCGTCGGAGTTGGAAGCCCCCCCATGAATAAAATGACCATGATGATGATGATGATCATCTCCCAAGCTGTTTTCTTCCATGTTCATGTCCCACAAGAACTCGTAGTCATCATCGACTTTGGAGCTAACTTCATTATTGCTGCA…
NAU3654	AGCAACCTTATCTTCTGAAAATGCCAATACCTTTAATTTTCCCACTAAATTTACCAGAAAAAAAAAATTAAAAAAAGAAAATGGCAACTGCATTTCTCTCAACTGCTAATTCCTTCTTCCCATCATCTATTTCCCCTTCAACATCTTCTTCCTGTTCGTCATCATCATCATCATTAGGGACTGCATTAGTTTACCTCAACAATCAAAATGTCCAAAGAAGAACCCTTTGCAAAGCATTCAATGAATCACCACCACCAACTCCAGCTTTAACTAAAAGAGGCTTCTCCCTTTGCTTCATCACCAGCTTAGTGTTGGCTGCTGGTAATGGTTGCTCCAATGCCATTGCAGCAATTCTAGAGGCCGATGATGATGAAGAGCTCTTGGAGAAAGTCAAGAAGG…
NAU3735	TTTTTTTCCTTTTAGGGTTTTTAAAACAAAATCTTGATTTGATTTTGTTCGTTTGAATATTAGAGTTTTGTAAAAACAAACCCACAAAAACAGATACAGACAACTTAGGGACTTTACCCAAAATTTAGCTGAAAGTTCAAACCGTATTCTATTTCTATACACAAACACCCAGAAAAGGAAAACTTTAGAGGCAATCGGCCAGCACACACCTTCGGGTATAATACCCGGTTTCAGTTTCATAGCATACTTCTTTTATCCTACATCAAAGAATATATATATATATAAATATCCGCAAAGCATATGAATCTTCAACCCCTTAACGCAACACAAGATCACCTCCTCCACTCCACTTGGGTTGCTTTTGCATTTCCATCTCGGGATGATAAAGCGGATCTGTCT…
NAU3918	GGGATCACAGTCACTTTAACCTTGTACACTACTATTACACTTCCGGAAAAAAATCATGGCCACCGTCACGACGCAAGCCTCTGCCGCTGTTTTCCGGCCATGTGCATCGAAAACACGGTTCCTTACTGGTTCTTCCGGTAAGTTAAACCGAGACGTTTCATTTAAACCAGTGGCTTCTACATCGACTAGCTCATTCAAAGTTGAAGCAAAGAAAGGGGAGTGGTTACCTGGTCTTCCTTCACCAGCTTACCTCAATGGCAGGTATTGGTATTTCAAACCTGAACCGAATCCGGAAATTTTTGAATTGTAACATATGATTTTATGAACTAAAGGTGTAAAGAATTTTTGCAGTCTTCCAGGTGATAATGGCTTTGATCCTCTTGGATTGGCTGAGGACCC…
NAU4030	GAATCTTACATTTGGAAGATAGAAGACCTACTTCGGGGAGAAATTTCAACTGAATTCATCTGCAAATAAGCAGATCAATTGCTGACATATTCAAACATTAGAACCTTCATCACAATCACAAGAGAGTTTCGGAGGAATAGGCTGCAAATGTCATTATTTTGTTGAAAATTTGAAGTAGATTTGTGTTTATAGACTAGAAGAAGCAAAGTTGTAACGGCTAAGCCTGAGTAATTCAGGTGTGGTGGAGAAAACGATGGAGAAGGACGCATTAAGGATCAATAACAGTGGTATTGGTAATAGCATCAACTACAGCAGAGATAGAAACGGAGGCGCAGGAGACGGCGGATTGTTAAGATCCAGCTCGGATCCGGCCAAGCAAACGGCGTCGTCTTCTGATTT…
NAU4082	TTCCTATTCCTATTCTTATCATCACCCTTTCAATCCTTTGCTTATTACAACAAAACCTTTTTCTTCTTTATTTTTCACCTTTCAGTTCAAATCATCAAACCCAGAAAGCGTGGCTACAACAAACTGCAAAAAAAAGGAAACAATTAGAGAAAGAAGCTATGGAAGTTGGCTTAAAGATGACGATGAAAGGAGGCGGAGGAGATCATGTTGGAGGTTGCGACAAAGAGAAGATGGGGTTTGAAGAGACTGAGCTGAGGCTAGGGTTGCCTGGTGGTGGTGGTGGTGGTGGTGACGGTGAAGTTGTGAGGAAAAGAGGCTTCTCTGAAACTGTTGATTTGAAGCTTAACCTTTCCTCCAAGCAAGACACCTCTGGGATCGATCCCAATGATGAGAAAGTGA…
NAU5152	TTGATGCCTGCTGCCTGCAATCTCCTACACCTTCACCTCCCTTTCCTTTTCTTTTCCATCTCTCTTTACTCAACTCACTTCTCTTCTTCTTCCTTTCCTTTCTACCCATGCCTACTCTTCTTCTTCTTCTTCTTCTTCTTCTTCACTGTGTTGTTTTCATGCAATTATAGTGCCATTCCATGAAACATATTCCTTTCAATTATTATTCTCTAAAGTAACTAAATTGACACTTTACTAGTCGTTCCTCAATGGATGACAACAATTGCGGCTGTTGGGCTGTCTTGAAGCGCGGCGTTTGCAAGTCCTCTGCTTCTCGTGACTCTGCTAACACCATTCCTCGTACTAGTCTCGTTTATGACACTGCTACTGAGACAAGATATCTAAATGCAAGTAACAGAG…
NAU5303	TCTCACTTCTTTTATTAAATTCCATACTTCAACTTTAAGAATTCTCATAGTTTTTTTCTCTTTAAACTCGTTTTACATCCAAATTATCTTCTGGGTACTTTTTACTATTCGCTGAGCATTGAGCATTCATTATCTCCATTCTCAAGTTTTTCGTTTTGGATTCTTTTTTATACTGGTAAGTTTTTGTTGTTTAGTATTTTTATTACACATACCGATCTCATTTTTTTTTCTTTTTTTAATCGGATTGTTATATTCATTGAATTCAATCTGGTTTTATTATTTTTGTCAAGAAAAATAAGTTTTCGATTTTGATACAATTTTTGGATTTCTTTAATAATTTGATTGTTATCCATTTGAGATTTTGTTGTCTTGCATCTTTGTTAGGTTTATTTGATAGCA…
NAU5406	CGGCACAGGCCAACATGGTGGCCCCCTTCACCGGCCTCAAGTCTGCCTCTGCTTTCCCAGTCACTAGGAAGGCCAACAACGACATCACTTCTCTTGCAAGCAATGGTGGGAGAGTGCAATGCATGCAGGTGTGGCCTCCTCTTGGGAAGAAGAAGTTCGAGACACTCTCATACCTCCCCGATCTTACACCCGTACAGTTGGCTAAGGAAGTAGATTACCTTCTTCGCTCTAAATGGATTCCTTGNCTTGGAATTCGAATTAGAGGAGGGATTCGTGCACCGTAAGTACTCGAGCTTACCCACGTACTACGATGGACGCTACTGGACCATGTGGAAACTGCCCATGTTTGGGTGCACTGACTCGGCTCAGGTGTTGGAGGAGCTTGAGAATTGCAAGAAG…
NAU5439	GAAGAAAAGAAAAGTGATTCGAGGAAGAGGAAGAGGTGTTGAACGAAAATGAAGAAAGGGTAATGGCTGCCAGTGGTAGCCATGGATTCAACGCTATCAGCATGGAGAATGTATTGTTGAAAGAGCAGGTTAAAGAATATGTTGGTGTGGGTCAAGAAATGTTTCTTCCGAGAGGGCTTGGGATTGGGACAACCACGGATGGCGGTATCAGTGGCGGCAGTGGTGGCGGTTGGGGTGGTGGCGGTGGCGGTGGCGGTGGCGGTGGTGAGTTTAACTCGGGAGGCAAAAACGGAGATGGTGGCGATAACCATGAAGTTGAGGAGTATTACAAGAGGATGGTGGAGGAAAATCCTGGGAACCCTTTGTTTTTGGGGAACTATGCTCAGTTTTTGTATCAGT…
NAU5491	AGAAGATGGGGTTTGAAGAGACTGAGCTGAGGCTAGGGTTGCCTGGTGGTGGTGGTGGTGGTGGTGACGGTGAAGTTGTGAGGAAAAGAGGCTTCTCTGAAACTGTTGATTTGAAGCTTAACCTTTCCTCCAAGCAAGACACCTCTGGGATCGATCCCAATGATGAGAAAGTGAAAGGCTTGCACCAGGAGAAGAATCTTCTCCTTTCTGCCATTGATGCTGCTAAGCCTCCTGCCAAAGCGCAAGTTGTGGGATGGCCACCGGTCCGATCATTCCGAAAGAACATGTTAGCCACCACCACACAGAAGAGCAGCAGCGAGGAGAGCGGCGAGAAGGCGGCGCTGGTGAAGGTGAGCATGGACGGTGCACCTTACCTCCGTAAGGTGGACTTGAGGATGT…
STV085	TTGTATAATATAAATTACATTAATATGATTATATAATTTCTTAAGACATAATATTTATTATCTATTATGTAACAAGAATTACAAATTACAATATATATTCCCACCTATATATTAATATATCTTATAATACCAAAAATTCTCCTAAGGTTTTAGGCTTATTACAAAAATCATAAATCATTACAGCTGTGTAACACAAATCCTAATATCTTTAATGTATTACGAATTACAAAATATCTTAAAACTCTTTTCATATTTAAAATAAAATAAAATAAAACCAACTTAAGGTAAGATACAGGAGATTAGTGTAAGATAGTAAGATTACATTTTTACTTGCAAACTACTCTAGTTTTGTTCAAAAAAGTAATATATGTCAGTCATTGTCTCAAGCAAGACAAATTT…
TMB0046	TNCTATAGGGCGAATTGGCCAGTCGGCCGAGCTCGAATTCGTCGACCTCGAGGGATCAATTGAATTGTGAGATACGAATATTTCGGAGGTTAGGGCTATTAGACATAAAAATGAATAAAGTGCATTCATGTTTAGTTATCATATTTCTAAGTCTAAAATATATATCTAATGGATTTTTTGTATCCGAAGTTATCGTGCGTCACTAAAGACAATGTTGGGATGTCGAAAAGCAAAGCCATTGACAAGTAGCTAATCTGGTTTTGCTCTTATAACTCGAGTTTATTTAATAATTAAATATATATATGTTTGTGTGTGTGTGTGTGTTTGAATCAATATGTGTTCACGAATGGTTAACCATTGGTAAGAATGTATTTGACAAGTACGTATATACCTGATTGG…
TMB1618	CCGGATCTAAATTAACAATGTTTTGCCAAAAGTGGGAATTGAACCCAAGACCTCACACACACACACACACACACACACCCCTAGAACACTTAACCACTAAAGCAAATACCCAGTTGTGTCAGAATTTATAGAAACATAAATAAATTAAGTGGGGCATTACAAACCCTCTCCCCCTTTTTGACAAAATGTTGAACCTCCCCTTTCACCATGTTGTGTACTCCAAGTCTTAATCTAGCTCAATGATACGAGTTTTTCAAGAATTGAGTTGTTGTATCTCCAAGCTAATGTTGTCAATTTCAATTTTGAGAACAACTATTACTCTTGCCTTTTGAGACGTGACAACACTTTGAGTTTCACTAACGTCTCATGTTACAATAGAAGGTGGAATGAGCTCTCTTG…
TMB2844	GCAGTCTTAACTACGACTTATCAGTACTGCAATTTACCGCATTGTACTTTGCATATGTCAGCTCAGCTGCATAGTATCTTTTGAGTGGCTTGGTCTACATACATGGTGTGTTGGGCTGGATGGGCCTTTCGAGGTCCTATGTGGTGTGCAGGGTTGGTTGTGCTTGATTTGCTCAATGTGGTGTGCAGGGTGGTCGGACAGGTGTTTGGCTGGATGGGTGGGTTTTTATTACTTGTTGCATTCATACGCATCTGATTAAATGCCTGAATATGTGTGTGTGTGTGTGTGTGTGTGTGTGTGTGTGTGTGTGTGTGTGTGTGTGTGTGTGTGTTTGACTATGCGAGTACTGAGGTATCGATGATATGGCAATATTGAAATAACTGTTGTCGTGTTACTCTA…
TMB2944	CTCCATCACCAGAGTTTAAAACCAACACCAACTCTTGACGTCCCAACATAGCAAAATAATCAACCTTTGCATGCCAAGGAATTCGAACCAAAGTTCTCTCACATGCCAACTCACGTCACCACCACTAGGCCATCAACTCATTTGTGTCATAAACCCAACACATTAAACTTTAAAGCGCACCTACTTGCTTCCAGATTTATTGAAAAGAAAAACCAAAATATATTGCAAAAGCCAAGACTTGAACCTTGGACCCCTTGCTTCCTCTATGGCGTCACTTCCTTGTCCCCTAAGTGGCGCCACCTTGCCACTACACCACACTCCTTTTTGTGTCATCTTTTACCCCTTTACTCTTAAAAGCCCAAACGCCAATTGCATCACCTGTTCATAAAATTAAAATTT…
UCcg10770_168	GGCACGAGAGAAGATGACGGTCAAAGGCTGCATCAAAATAAATTGTGACTTTTGATCTTCAACAAATCTAGTGAATGATTCCATTAGCCTGAAAGATTGACCAGAGACCACAACAGAAATGTCAGATCTATTCGTTAGTACATTGACGGAAGACTCAAGTAAGCCAGTCCCACATATTTTCAAAATTGTGGACTAATACACAAGATAGGTTTAACTGATTCCAAACCATAATCGTTGTAGGACATTGTTGAAAGACATGGCTACTATCCTCTTCACGCTGAAGATAACGGGGGCACTGATCATTCACCACAACTCTCTTGTGTCTGAGATTAACAAAGGATCAAATAAAGTTCCAAGAGATTCTCCATACTGTTATTTTAATTTTTAAGGGGATGTATA…
UCcg10770_48	GGCACGAGAGAAGATGACGGTCAAAGGCTGCATCAAAATAAATTGTGACTTTTGATCTTCAACAAATCTAGTGAATGATTCCATTAGCCTGAAAGATTGACCAGAGACCACAACAGAAATGTCAGATCTATTCGTTAGTACATTGACGGAAGACTCAAGTAAGCCAGTCCCACATATTTTCAAAATTGTGGACTAATACACAAGATAGGTTTAACTGATTCCAAACCATAATCGTTGTAGGACATTGTTGAAAGACATGGCTACTATCCTCTTCACGCTGAAGATAACGGGGGCACTGATCATTCACCACAACTCTCTTGTGTCTGAGATTAACAAAGGATCAAATAAAGTTCCAAGAGATTCTCCATACTGTTATTTTAATTTTTAAGGGGATGTATA…
UCcg11001_185	GGCACGAGAAGGGAAAAGAAAAAAGAAAAAAAACAGTAAGATCTTCTTGTTTCTCGACGTTTAATTTATTCACGTTTATTTGTTTGTTTGTCAAAAAATATTTTTTGTAATTTGGTGATTTATGTCTCGAGAGCCGAATTATGAGTTTCAAGAATGGTGGAACAAACAAAGGGAGAAGAACCACGACTTTTTCACCAATTATAGTAACAATGCTAACGAAGGATTCCTGACCGTCGAGATCAGGAGTCTCAATCCTGATCTGACGACCGAAAAAGATCGTTCTAGAAGCGCACGACAGCTATCCTGGATTTGTCTCTTGAGATTCCAGCAACTCGCTAACTCCCTCGCGTGGATCACAAACTCCTTCCTTCTCCTCCTCCGTACTGCCAACCGCCGAAT…

## Sheet: Table S11b
Table S11b. Sequences of SSR markers previously published on chr16 in tetraploid cotton
Marker name	Sequence
BNL0391	GGCCGAAGCTCAGATCCGAAAACAAATCGCACTAAGGTTTCTGTTTTATTTTTTCGTTCTTTCTATTTTTTATTTTCATCATTTTTTTTCTTTCTTTAAAATCAGTATGTACATATATACACATATACAATATTAAATATAAAAAAGGAAAAATCTTACCTTTTCGAATTTTTGGCCACCCCGTACGGTGGCCGACGACGGTGGTGCACGGCGGAGGTATGGTCCCGGAGTCTCACCGGAAATCCCCAGGCTGAGAGAGGGCTGAGAGAGAGAGAGAGAGAGAGAGAGAGAGAGAGAGAGAGCTTTTTTTTTTGAAGAGAAAGAAAGAAAAAATGAAATTTTTTGCAAAATTTTTTACTTTTATAACAATATAAANCGACGTCGTTTTGCATTAAGGAT…
BNL0580	CCCTATGTTTGGCCTTGGCATTTCGTAGTTCACCATTTCCCTTCCTGTGTGTATATATATTTTATAATTATATTTTTAACCATCAAAGTTAGTCCATTTTCTATCATATAATGCTCTCTCTCTCTCTGTCTCTCTCTCTCTCTCTCTCTCTCTCTCTATGAAGAATGAAGAGGATACTTACCAAATGTGGCATCTGTTGTGCCGGGGATATCTGTCACTATCCTGTGAGATTGTCAATTCAAGTACAAATATTCAGTAGATTGCTTAAATTTGTGCTCTTCTTGTTTTGATGAAATCTTATTTCCTTTTTTTTTAGCTTTATCAAGCCAAGGAAATTATGAGCCCTAACAGTCATTATATATATATAGATAGATAGATAG
BNL1017	CACTGATTAAATAAAAAACCTTAGCTTCCAACTTAATGAGGAAGAGATAACATTTAAATTTAAGAAAAAGAGTTAGAGAGTAATTTTGAAAGAAGAAAAAAACTTCCTCATGAACCCTTCACACACACACACACACACACACACACATNTCTNATTTCCTCTTAGTGGAACTTAACAATTGTCACTTGAATATAGGCTTTGTCCTTCTTATTGGCCTACAAATTCTGAGAGAAACATAAATGAGAATCATGC
BNL1022	tcctatcttacttaaataagggcatgcatccaatatgggaatcaaaagcctcgtatccatgtatatgtgcctaacacacacacacacacacacacacacataaacgaagatttcgcataatatagctcaagtctgtaaaccaattattggaattggattttgatcgatctatttttgctctttatgtacaggaggattagcatgc
BNL1026	acatactctatgagatgttgggatgtttccaaacgtttgtttgttctttctttttgncgtttcttcagagttttttcttctctctctcacacacacacacacacacacacacatatatatagggttgtcggtcaaattgcttcaaaaagagcttaaatggagtgatacttttatcctcacattcttaccactcttatcttggcgtttccttttcgaaattatatttttcgatcaaccgaaatggaaatcaatattttcatcccaaaagaaagaacgg
BNL1044	actaaatagaaaagtagaaaaaagaaaatcttactgtcagaccataaaaaattttgacttaatctagttgacacttttgctcttttttgggggactatttatcccttgttttcagttcctttatactattattttattttattttttttcattatctatcacacacacacacacacacacaaaaaaagcaacaactaaaagcacctatagtacaaagcctttgtctttctaatttaatactcaactttattgcagcaatcctcaaccaaccaaagccaatattcaacagaacatg
BNL1122	TCGATAACGGCTATAGTAATCTCTCTCTCTCTCTCTCTCTCTCTCTCTCTCTATATATATATATATATATATCTGATCTGTCTTTTTACTGCTTCATTGACACGGCGCGCAGTTGTTTCTGTTCCTGTTCTCGTTGTTGTTGATGATCGGTATTTCTTGGCTGCTTATTTGTTGTTTATTACGTATTTTTTTATTTGACTTTTCTTTTAAGTGATTTACCTGATTGATAGGAAAAGTGAAAGAGATAGAATCAGTTGGATTCTTGCTATTTCAAGAATAGAGTTGGTTAAACATTGTACAATAAATGATGTATGCATCTATTTATGTGCTATTTAATTTTGGGAAGTTATGGTTTAATTTAACTTGTAAATTAAACTTTCCGAAACTGAGTAGGAGTTA…
BNL1395	TCGACCGAACATTCAATCATTTAGTTTTGACTCCTACTCAGTTTCGGAAAGTTTGATTTACAAGTTAAATTAAACCATAACTTCCCAAAATTAAATAGCACATTAATAGATGCATACATCATTTATTGTACAATGTTAACCAACTCTATTCTTGAAATAGCAAGAATCCAACCGATTCTATCTCTCTCACTTTTCCTATCAATCAAGTAAATCACTTAAAAGAAAAGTCAAATAAAAAATACGTAATAAACAACAAATAAGCAGCCAAGAAATACCGATCATCAACAACAACGAGAACAGGAACAGTAACAACTTCGCGCCGTGTCAATGAAGCAGTAAAAAGACAGATCAGATATATATATATATATATATATAGAGAGAGAGAGAGAGAGAGATTAC…
BNL1531	GAAGCACTACTATCTGCATCAAACCACAAACATCAATGTATGTCTAGTCGTGTACTGCAACAAGAGCCTGTGTCGGAAACTACATGCATGAAGAGAGAGAGAGAGAGAGAGAGAGAGAGAAAACTTGTTCATATTCCAAGTCAAATTTCAAAAACTCATCATCGCAGTTCTCTACCATCTCAGCCAATCTCCATAAATTCGCCACCGGCTTACCATTAAGGGCAAGGACCTATATAGGATTAGGTGTTCGTCAATGATAAATGAAAGAACTGAACTACTGAAATCTAACGTAGTTGCCAATGACTGGTGATTCTAACCTGAGTGTTAACAATGTCCTCATATCCAATATTGATATTAGATAC
BNL1551	TCGACGATTGATTGCGGGTACCGATCCGCAAGCCACCTGTAAAACGTCGGTACTCCCATGGCTGTGCTGTGAAGAATTGGAGGTTCCTCCGGTAAGGTTTTGGAGGGTGAGGTTTTTTTTTTCCGATATAGGGAAAATATCGGAAAAAGAAAGAAAAAGAGAGAGAGAGAGAGAGAGAGAGAGAGAGAGAGAGAGAGAGAGAAAATTCGA
BNL1597	TAGGGCTTTCCGATACTGAACATAATATGGATCAGGAACAGCATTGAAAGCTGGGGAGGGACATTGATGATTGGAAGATAAGTTTTTTTTTTTTTTCCCTCGTGAAGTTTTGTATGTTTTGGCTGCCAACTGATGAGAGAGAGAGAGAGAGAGAGAGAGAGTTGCTGATAGCCATAGAAAGGTTTGAAATCACATTGAACGCCTTATTGCAGGATGTTGACCCGTGACTTTTTATAATGAAACCAATAAGCAGCCGGGCAGTTAATCTTACTGCAAAATGGACAAAGGAAAAGAAAAAATTACTTTAAAAGTTTGGGCCCCGAGAAAACAATTTCTATTTGTATTTTCTGAAAATTGAAAATGAAAATCTATTTCTCAAAATAAATATATGTACTATTA…
BNL1604	GATGAATTAGAGGGAGTAAAGATTTGGGGTTAACGAGAGAGAGAGAGAGAGAGAGAGAGAGAGAGAGAGAGAATCGAAAGGGGAGGAGGAAGAGGCCAAGAGAAAAGAGCCAAGGCAAAAAGAACTGGAACCGATGCTGTGCCCTTTTTCTTTAATGACTTTTGTAACTTGCATATATTGTTTTCAACTTTGGCGTTGGGTTTGGTTTGGGTAACAATTCCCATAAAAGAAAAAAAAATCAGAACTTTTCAAGCAGAGTAAAAAAAAAAAAACCAAACCAAATTTATTTGTTTGAAGGTATCTACATGCTCGAG
BNL1694	CATGTTAGCCGTTAGAACTAATTTGAAACAGCAGACAAAACTAAACACGTTTGTTTTCGTGTAACAGGAGATAATGAGAGAGAGAGAGAGAGAGAGAGAGAGAGAGAGAGAGAAATATTGGGAAACGAAACACGGATTTTATTACATTACTCACACTGTCACAAACATACATACATACATACATATTATGCATATATAGAAGTCCATATACATGCAGTATATTTATCTTGCCAACTTTGTTAGTGATATAACTCCAAATCAAGTACTAATAATTTTTCTTTGGATGTGAATCCACCAATAATATTTAATTTAGTCATG
BNL1706	catgtcgggacaagctaacttgtatatgttttattacaccgtgagttacaatataacgacttcttctctctctctctctctctctctctctctctctctctctctttcttatgtttgacatttgatttgatttccacctgtgtttgaatggaagttgttgctcgcaaccttattgcttctaaatgggttttataatcatatttcatg
BNL1746	tcgaactgaaaaaatttttagcgatgaaaatttttaacactgaagcgtggaagaaaacatatatatatatatatatatatagagagagagagagagagagagagagagtgtgtgtgtgtgtgtgtgtgtgtgtgtgtgaaatattgtaaagtgaagggatggaggccgaaagagatgatgttttagggatgatggagtatggaaggagagccccattttataggcacgggaaaagggtgagatttcaaaggaaaaaatctttgtggtcga
BNL1964	tcgagggagggggaggttctcgggctcaaaggggaggaaacggcgaagagagagagagagagagagagagagagagagagagagagagagagagagagagagagagaagcaacatggtggaggactaccggggcccggccggcaggcgcaccattagcattggctgatacgacttaagccgacttaagtggcctttcctgacccggtgaccctctggntcccacgcgcacccggacatctctctctcgcttctcttcctgtttcga
BNL2441	tcgaagatgttggataaggagttgatcttagagaagcttatgcttctattctgtcattacttaccctacagctgtaaattcttctcattgactgagtttgcaagtatcaccatctatgagaactgctattaaattccaagtttagtgcatctgatattgttacatcaatttgtattgtcacactaactagagagagagagagagagagagagtaggacttgcaagcttttggagtcttgtgatatgacttctatatataggtttatatggaggactggattcttgttgcccgctcctcataattaggacaattaattgttaaatgattatcttttgggggtccatgatgttttagactttatggtcattaataactaggagtttgtcatatttgcattg…
BNL2569	TCGAATTTCCTGCTTCTTGTTTCTTTGGTTTGATTTTTGTTTCTTTCTTTCTCTTGAGTGAATGTTACTTCATTTTTCCTAAAGCCAAACGATCTTCTAATTTTGGTAAGTTTCTTTGTCAATTATCCTCTTCTTAGTTGGTAAAAAGAGAACGGTGAGGGGTACTAGTGTTTAGGGTAGTGATGATGGATTGTTGATGTAGGGGTCCAACATACGACGATAATTGACGATTCACCTAGCTTAAGGCGAGGCAGAGAGCCATTGTGAACGATGGTTAGAAAAAGGTTAGTGATAAAGGTGATTGTAAAATTGTGAGAGAGAGAGAGAGAGAGAGAGAGATTCGGTCTCCTAATATGGAAGTTGATATTAATTTATATATAGCAAGTTGTAATCCTGAGG…
BNL2634	TCGAGTCTTACCTCTCAAGAAGATGGATGAAGGTTAAGAGTATAGTTGACTCTGTTATTGAGGTAGCCTATTAGCTGTTAGTCTGTCAATCAAGTAGTTAAGCTGTTAGCAATAATAGTTACTCTTGTATTCTATAAATACTATCACTATAATATACAATTCAACATATACTAGTCCAGATACAAAGATTTCTTTCAAATACTCAACATATTTCTAGTCTATCTTTTCAATACGTAGTAGTGCTTTCATTCATTCAATTATCAATATATTAGTTATTCACCATAAATGTTAACAATATGAATTAGGAACAACATTGAAAGTCGGGGAGGGACATTAATGATTGGAAGAGAGAGAGAGAGAGAGAGAGCCATAGNNNGGTTTGAAATCACATTGAACGCC…
BNL2733	tcgagggtttagggttcctgggaggcggtggacccatcgtggcagtcatggttgcagagagagagagaganagggagggagggagggagggaggtgttgcacaattttgaagcttgacgcggcacaacaagcaacgttaagcggatctaaaaatgggttacgggtcnnaggattaaggacgataactgaccgggtcggtttcggtggacctggatattgtttttttgtnacaagacccctctagtccttttggtcccctacaaaaattggcgcattttaattatagttgaaaagtgagaaattaaaaataattaattataatattaatatattttattaattatacataattttaattaatataaaaataaatttaaattttaatatttatatattttt…
BNL2734	TCGAAAACAGAATTAATCGCCAGCGTCTAGTCTTTGGGAGGGTAAATTTTGAGCATTTTTTTTACATTGCTAGATATTATAAAAGAAGAACCAAGAAAAAAAGGGAAAAATAGAAAAAGAGAGAGAGAGAGAGAGAGAGAGAGAGAGAGAGAGAGAGAGAGAGAGAGAGAGAGAGAGAGAAATAAAAAAGAAAACACCAATAAAATATTTTTAAATGTTTACATGATGTGGCGGTCTATGATTGATTATTTTTTTCAATGGATATAACATTTTGGTGTAAAATAAGTAGGAATAATGGTTGAGGTACTTGTGACCAAAAATAAAGTTTAATACCAACTTGGGGAAAATGGTTTAGGTACTAATTTGTGGGTGGTTTGATTAATGGAG
BNL2766	tcgatttcttcatttggaccgttgaggtacntctctctctctctctctctctctctctctctctctctctctctctctctctctctctcttttgtccttcattttcttaatttttatttttatttggatctttgtagatgtaaagttcagttttttttttttaaatttttgtgagatagataaagacagagtattgttacttaaatgaggggattgtgataattatattgtaggttcatttggaagtttcgataccgtcga
BNL2986	TCGAATTTGGTATCCCATTGCNACAACTCCACCTACAGTTAAGCCATCACTTGTTGCAAATGACCCACATCTTTTTAGAGCCAAGTGGTGATCCCATCACTGACCATGGAGGATTGATTGAGCTTTGATACCTTTGCTGGGGTTAGATTTAGAGAGAGAGAGAGAGAGAGAATTGAGAATANAAAAACTTAGTTCATTGAATAAAAAATATGTGCATAATCATTCCCCCCTTTAAGCTACTGAAAGTGGAGACTAAGTAATGACTAAGTTGGTTACAATAGCTGTAACAGACAATTGGTATAAGAACAAAGCGCACCGTTTAAGCTAACTAGTCCTTCCCTCCCCAACAGCTAACCTTTGTAATGGTAATTAATAGAAATACAAATATTTTTAATAG
BNL3008	TCGAAATGTTAACAATATTAATTATTTGAACTAAATAATAACATTATATAAATATAGAGACCAAATTATAAAAGAAATTAAAGTATAAAGATTAAATCTCAGATTTAAACATATAATAGAGGGACTAAAACTAAAATTTAACATTTTCCTATAATGGAGAGAGAGAGAGAGAGAGAGAGAGAATCACATACATGTTAACAGAAGGAATGCCTGATGGCCTTCATTTTATATATACTAGTACGGTTCCACCCACAGTTCGCATTGAGTTAATTTTTTGAGGCTAAATTATAAATGGTGACACCATTTTTTTGTGAAAACAGGATCGA
BNL3065	TCGATAAATAGAAGCAATTTTCTACCGAAAATGAAGGAATGAATGAAGGAGGCGATAGAGAGGAGGGCACGGAAAATGTCTTACGGAAATTAAAAGGGTAAGACATTTTCCCTAAAATGTAACCCATTTTCCCTTATTTTAAAGTTCATTTTCCAAATAAAAAATATTTTTCGTCAATTAAACGCTGAAAAAATTAAAAATAATTTTATGAAAAATCAATTCTTTCAAACATACTCTTAAATGCAAATGGATAACCAAGAAAGCAAGCAAAGCAGAGTCTTGCTTCCCACTCATCAGACAACGCACGAATCACAACGGTGATTAGTTGGCCGGAATTTATTAATATTACAAAATTTTAAAAGAATCGCCGCCGTTTTCTGACCACTGACTATAGAAACA…
BNL3090	TCGAGTTAAAATGTGGTTAGACTCTTTATATCTTAATTCCCAAAGGTTTTAATTTTCCAAGAAATCATTGGAAGAACATATACTACAAAATTTATTTAAATAAATAGAAAATTCCCAAATTATTTGCCAGAAAAGAGAGAGAGCGAGAGAGAGAGAGAGAGAGAGAGAGAGAGAGAGAGAGAGAGAGAGAGAGAGTGCATGGAGAAAGTAATGAACCTGTAACATCTTGTTAACATTGCTAGCACCAAACACCTTATGGACACTAGCAAACTTTTGAGGCTCATCAGCTGGAAAATACGGAGCAAAAACACAGTCCGGCGCACATCTCCTTCTAAGTAACTTGCACGCCGCGCATGGCGATAAGGCGCCGTGCTTTCTACCATTTTCCTTCATTCCTCT…
BNL3232	tcgattagttcaaatgacaaagatttcacctttgcttaaaagatgacacccattattagagaagctcattttataaacttctcttccattgttaagggggacaattgttatacctcctacacttagacacttatgcactactaagagaatattgccataacatcatcaagaatagttgtcacatcagataagctcaccaaccccatattgggatacatctaagtcatacccttgggtctatattgaactctactaaaaagataatcaagatacaaaggattcactctaaatcatctttatcctgtagacactcatttttttcaagattaaagggacatgacacatnnagagagagagagagagagagagagagagaggtgagggcagcaataacataca…
BNL3250	tcgacttgaggaagtatctctgaactcttccaatcctatggcatgccaactatatccgacctagcccgatactgttaatagggtttccaattcactttccagtttccaatcattatacacttcaacaatcacatttattcctaattcaataaaactcaattcacttttcaataacaaatattcaatttcacaatagtcacttattcatattaatttcatcacatactaaatcaattcatttcaattatatataataaaaaaaaacacaatacaaataattcacatcttaattatttatcataacattcacccaaaattcaattattataattgcacaatatgacattcacacacacacacacacacacacacacatatatatatataattcaattcaaa…
BNL3287	tcgatcaattccatacttgacctataacaaaacaaaaccacaacataattaaaagttatccctcattgccacctgtccactaaacataattgaccccaaagtacataaaagaaactgctagaataatgagcttacttgtgtagtatagccactgaactcttgaccaagagtcaaaggtgttgcatcttgantgtgagtgcgaccaattttaacaatatctttgaattcaatagactggtgaaaacaacacaagcaaaacttaacttgagtttgaagccatccaaattaaatactcgctggtatgggagcaaacataaaacacaaagacagttatgattattggaccaagtagccgttatatatatgtgtgtgcgagtgtgtgtagagagagagagagag…
BNL3319	tcgatcgccgaagttcggacaagttcgtgttgctgagtccgatttgtccttctctcaacaggttactctctctctctctctctctctctctctctctcttttccccaattaattttttctagtacggttagaaagttttagatggaatatgttcatagcatagctttgggattcgtagattttatgttttcgggtgttttgagaaggtgttaaacttacaagctctggtgaatggaatctagggaatgaaaaatgaatcctttaggtgctagtaaatgtattattagttgctgtaatctcaatttaagaggagatctacttggtagattaaaccttaaaccttttaccagatgaaagttttttcccatttcaggatgcgaaatctgtagaaaatgtccc…
BNL3359	TCGATTACTTACAAGAACATCAAGATCTTCACGAATGGAGAAATCAGAGTCGTAGGAGAAACTAGTGAGATTCCCCGAAGACCATTTAAGAGAAACAGAACCAGTAAACATGGACCAAAAAGCAAGTAAGATGATTGCAGTCAAAACCCAGAATTTGTACCCATTTTTACCAAAGAAACCAGCTACAGAAGAAGACGAAGAGCTATCTTTTTTTAAAGGAGCTAACGCCGCTGCTTGTTGTTGGGAATGATGGATTGATATTGAGAACGATGTGGGTGAATTCTGATTCATTTTATTTAGCTCTCAAAAAACCCACAAAACACTATGAATTATGAAATTGAAAGCTCTTTGGTTTTTTTATAGTGAATGTTAAGTGTTATTAGAGAGAGAGAGAGAGAG…
BNL3432	catgtctacaactatactctttcttgctttaactcaccctaaaantcgttccnaataatatgaatatatgttaacatttgtataaaatgaattattaatatgtaaatttaatatacatttacaatattatgaaaaaaantgaatataaacatgtaatttantttaaatcagatcattatatcattcttcaaaaaaatcattatattaaataatgtaaaantataaataattgagacataatattaacacaaaattttctcaaaaattgaatcacaaagataagtgacgtaaatatagaacaaaatnannnntaaaataaatataatataaaaattaatttaaatacaacataaaaaantaaaacnagtaaagtaatgtaaaacacacacacacacacac…
BNL3496	CATGGTATTTATGCTCGGGAACTTAGGCATAGTAACAATGAGATCACACACATACATACACACACACACACACACACACTCAAATATATATATATATGCTTACATCCTTTTCTGACAGTTTATTNTGATTTGTTTGACTCATAATTAACCATATCAAATGAGTCTTTAGGGATTGGCTGCAGCCTGGTATGAAGCCAATGTTATTACTTGACCATATCTTTGTAAATAAATTATTTTATCTTCATTTTATTATCATGGAACTTGAGTTGTGGCTAAGCTTAATATCTATTGAATGATTGTAATGATAAAATTTTCTTGTTTGCTGATTTTGTGTTTCTCTTGCTCAATATTGAACTATTATGCAGGTTGGACCTGAAATTTGCCTATTGAAGACCCATG
BNL3500	CATGCACCAATNATTTTCACACATGCATCATTTTCCCTACATACTCCTTTCCTTGTGCTAGCTTTTGATCCTAGTTCTGAAGAACCAATTTTCCTATATCTTCTTACCACTCATCAAAGTTATTTAACATTCATCACCTCCGTACCCTCTAACTTTCCCCATTTTTTTTCGAACACACACACACACACACACACACACACATACATACACACACATG
BNL3793	CATGGTTCTATAGAACTACCAAATGGGATGAAGATGATAAAGCACCAGCTCAACAAGTTCAACTTTCCGAGATTTGATGATGACGCCATCAAATTTTATTTCTCTTTATCCTCCTTTCAAGTGGATTTGTCGTTCTTGTTTGTCTATCATTCCCAGGTTTTTAGATTTTCGTAGACAAAAAATCTGTACAACAAATATTTTCTTGCCAGTATTTCGATTCCACTTTAATTGCAGAAAATGTTTGGTTCCCGTTCCTACAATATTGAGTTCAATCTTGTTCTTGTTTCTTATTAGTTTACTATAATTCCTCGGCTTCAAACAGGTCTTATATGTGTGTGTGTGTGTGTGTGTGTGTGTGTGGCCTAAGACTACAATCCACCATTTGCAGACATGTTCTTC…
BNL3799	catgctgaggtaattataaagccttctcatgggaacaactagaaacggaaaagaaaagataaacaaagaacaaagttccaaaggccataggcctaaaatttgcacattgacatttttaatgattcattactaagacaaagtatatcactacacatctgaaaaatctgcatttccgccaaagcatttgctacagcattcctgatatgtgtgtgtgtgtgtgtgtgtaaaattgacaggagagcaaaatctaggagatattactcggggaacaagattcattttattaatccaagtacagagaagaaaacagcaatagtagctatcagtcatgaaaataatgacaataaggttatagaagacatacccacgtacaggaactgaatgctccttagcagcaag…
BNL391	GGCCGAAGCTCAGATCCGAAAACAAATCGCACTAAGGTTTCTGTTTTATTTTTTCGTTCTTTCTATTTTTTATTTTCATCATTTTTTTTCTTTCTTTAAAATCAGTATGTACATATATACACATATACAATATTAAATATAAAAAAGGAAAAATCTTACCTTTTCGAATTTTTGGCCACCCCGTACGGTGGCCGACGACGGTGGTGCACGGCGGAGGTATGGTCCCGGAGTCTCACCGGAAATCCCCAGGCTGAGAGAGGGCTGAGAGAGAGAGAGAGAGAGAGAGAGAGAGAGAGAGAGAGCTTTTTTTTTTGAAGAGAAAGAAAGAAAAAATGAAATTTTTTGCAAAATTTTTTACTTTTATAACAATATAAANCGACGTCGTTTTGCATTAAGGAT…
BNL3923	CATGCACCAATATTTTCACACATGCATCATTTTCCCTACATACTCCTTTCCTTGTGCTAGCTTTTGATCCTAGTTCTGAAGAACCAATTTTCCTATATCTTCTTACCACTCATCAAAGTTATTTAACATTCATCACCTCCGTACCCTCTAACTTTCCCCATTTTTTTTCGAACACACACACACACACACACACACACACATACATACACACACATG
BNL580	CCCTATGTTTGGCCTTGGCATTTCGTAGTTCACCATTTCCCTTCCTGTGTGTATATATATTTTATAATTATATTTTTAACCATCAAAGTTAGTCCATTTTCTATCATATAATGCTCTCTCTCTCTCTGTCTCTCTCTCTCTCTCTCTCTCTCTCTCTATGAAGAATGAAGAGGATACTTACCAAATGTGGCATCTGTTGTGCCGGGGATATCTGTCACTATCCTGTGAGATTGTCAATTCAAGTACAAATATTCAGTAGATTGCTTAAATTTGTGCTCTTCTTGTTTTGATGAAATCTTATTTCCTTTTTTTTTAGCTTTATCAAGCCAAGGAAATTATGAGCCCTAACAGTCATTATATATATATAGATAGATAGATAG
CIR100	CTGGGTCTCTATGCTTTTGCAGTATCATTTCACATTCTTGAATATTGTTTCACTTCTCTACCATATTTTACCATATCTAGTCCTCTTTGGAGAGGCGATGCTAAAACTCTGGGTTTGTATGTGACCTTAACTCATATCCTCATAATATCCCATATATATGTGTGTGTGTGTGTTTGACTTTGGGTTTCTCCATTTGTATCCCTGATC
CIR107	TAATCCCGACAACCATTTGTTTCATTTTGATTATATTATTCATAAATCACTATCCTCCTCCCCCATTTAATAATATTTGTAGCCATCCATCAAAATAATAACAATAGGTAATTGTTTTGCCTTCACAGAAATAACATTAATAACACACACACACACACAAAAAGAAGAAGAAGCAATCCAATGGAAGCTAGATACATACAACCAACTTTTAAATCAACCTCTCTCACGGTTCTTTCTTTGGTTTAGATC
CIR169	TCATACCTGACTGTTTCAGTTTTGACTTCCCCATAACATGTGTTCCACAGCAGTAATAAACCTCAGAGTTTGAACAGCTGAAGCACAATAAGGCAAATAATAAGTACAATACAAACACACACACACACACATACTAATACGGAATCAGGTCAAACAATGCTTACAAGGAACATGTATTCCAAATAGAAGGTGTAGTTTTAAAAGTTTCATCGCTTGTTTGACATGTTGCCCATGCAAATCAATTTGTTATCACATTTTCAAAGGCTTTGTTCCT
CIR175	TCAAGCTATAATAAATTAAAATAGAGAAATTAAATTTTAAATTTGAGTATAGTAGAAGGATGAAACCAAAATTCAACAATTAGTAATAAAAGAATGAAGATGAAGACAAGATTTGCAACAAACTTCAACTCTTTTTCTGAATAATTCATTTCCATCCTATCATGTATATATATACATTATGTGTGTGTGTGTGTATAGACCATATTCTTCTTTGGAATTNGACTTCATTAAACT
CM66	ACACCCAATACAGAGGATACGTAGGCCTCCACATATTCAAACCCCCTCCTCTCTCTCTCTCTCTCTCTCTCTCTCTCCCCAAGACTTGGCCTTGCTTTGATTTGTTTTGTTTTATTGTTGTTGATTGATTTTCAGCATTCAACAGCAGGCAGCTTCACCACCCTTTCATAGAAAAACAAAATGAGCTTTCACCTCACAAACTGAAATAAATAAATAAAATT
Coau4E21	GTCGGGCATCTCACCTCCGTCGATGAGCCATGGCGGACCCGGACTCAGGTGTGCCTCCTCTTCCTCTTCCTCTTCCTCATCAACAGCAACGACTGGATCAAATTCTTCATCTTCTAAGCGTGAGAAGAAGATAACAGACCGTCTATCAGCCGTCATAGACGCCGTCAACGACCGTAAAGTCCCTCCCGATCTCCGTGGCCAACGCAACAACGTTAGATCGGAAACCGACATCATCAACGTAGTTGAGCAAAGAATATGGCATTCAATGGAAGAGGGTCAGTTCGAGAATTTAGCAGGGAAAGGTAAACCTCTTAACCTTAACACAAATCCTCATGCAGATCCAGCTGAAGACACCCTTTATAGGATACTCTCGAAGAACGGATGTGCTCCGGAGTGGGT…
DOW077	CTGCCAAATATATAATTAATAATACTAATAATAATAAAGGAGGTTTTATAAAAGGAAAAAGGATAAACCTGGCACTAGGAACTCTGGTGGGAACTTCAGGCTCAAACTCAACAGGCAAACCCAAGAAGCCACGGAACCTATCAAATGTAACATGAGACACGTGTCTGACATTGGTTGGGATACCGATGTCCATACCACAAAGCTCCCTTCCTGTACCAGAGGTCCAAGATTTCCTGAACAATGTCACCAGAAAGG
DPL0168	GTCAGTGTAGTCGATCCCTGTAACAAGGGAGACTTTGACTAATAAACTGTACTAATTGGCCCCACCAAAAATTCTAGAAAAAAATATGTAGATGGGAATATGAGTCTAGTTTCAGGGAAAATTTATGAAACTGATTTTTGAGTTGTGAAACTCAAGATATGATTTTTAAGGTGACAGTGACGCAGTTAGCCAGCTGCCTGGAAATTTTTAAAATGGATTGTGCAAAGAAGTGATATAAGTCTGCAAACCCCTCGTGTCCGACTCCGGTGACGGACTCGGGTACGGGGTGTTACATAACACCTCGCAAGAAAGCGATGTGAGAACTCCACGATCTTAATACACCCACACATGAACTAGACAAGGGCCTCATTGAACCTGCGCTTCTAACACTAGCCGCTA…
DPL0223	GTGATTTCTCTCTTCTAGACCTATGAAGGTTTGAAACTTTAGTTGAACCAAGGAGGATTTGATTTCCAATGCAAGGAGGTGGTGGTGGTTCTGAAAGTGGGTCTATGTCTACAGTTTCAAGGGAGGACAACATGGTGATGTCCTCTGAGGATTCTTCATGCCCTGATGAGTCTGAGTTGGAGTTGGGTCTTGGTTTGAGCCTTGGTGGTTTTAAGATGCACCAAGTCTCAAGAGGTGGTCATTATGCTAGGATTTTGACTGCTAAGGATTTCCCTTCTGTCATTTCTGCTTCTTCATCACCTTCATCATCATCATCATCATCATCATCTTCTTCTTCTTCTTCTTCTTCTTCTTCTTCTTCTTCTTCTTTAAGGAGGGCTAATGTCACAGCTGGGACCA…
DPL0283	TTTAATCAGGAGAGGGAGAATGGATAAACACATTGAAATGTCATATTGTAGGTTCGAAGCATTCAAGGTGTTAGCAAAGAACTATTTGGACATTGATTCTCATCCACTTTTCGGAGAAATTGGCAATTTGTTAGAAGAAACAGATATGACACCTGCTGATGTTGCTGAGAACTTGATGTTGAAATCTGATGATGATGATGATGATGATGATGATGAAGTTGAAACTTGTTTGAAGAATTTGATTGAAGCACTTAAGACTGCAAAAGACGAAGCAAGCAAGAAAGCTGAGGAAGATGCTCGTTTAAAGGCAGAGAAAGAACAGAAGGAAAAGGAAGAAGCAGAAAAGGAACAATCTGTTAAAGAGGATGTCACACAACATGCAATATCAGCCAAAGAAGT…
DPL0342	TAGGTTCCTTGTCGGAGTCAGAAGAGAGTTGAAGCAATTCTTTGCCAGGGAACTCCTCATCAACATCTGCATCAAAGGACAACCTCGACAGATACATCCCCAGATTATCATCATCATCATCATCATCATCATCATCCTCGTTCGTGTACATGGAACTGGTACACATGGAAAGCCTCGACAAGTTATATGTATGAGCCTGATGCTCAAACCCAACATCAATATCGTCATAGTCATCTTCCACCATGGACGAAACAACCGTCATACTTTCATCTGAAGCCATCTTTCGCAACAACAAAAAGAAAAAAAGAAAGAAACGAAACTAAAAGAACGATGAAGTTGAAGTGTTCTTTTCTTCTTCTTTTTTCTGTTATCAAAGTGATATATTAGAGAGAAAACAAA…
DPL0385	TTAGGTGCTATGCGCTGGCGCCCGCCAGGTGTATGTCACTTAACTTAGCTGTCAAGTATGCTGATGTTATACACTCCATTGTGTTGCAGGTGAGATTACTTATTTTTTGTACTCAGAATTGCTTTCTTTCTAAATTTGTCTAATGCATTTGGAAGCACACTAATATTTCAACAAAAAAATGAAGAGTTGGTATTAGTAACATTTCCTAATCACCTCCATTCAGTGAATTTAGATTGTCAACAATCTCCTTATCAGCATGAAATTATAATTGGTTTCCAGGATGATTTCTTGCCTAGAACAGCCACCCCCTTGGAAGATATCTTCAAGTCAATTTTCTGGTTAGTTTGTGTGTTTTGCATCTTTTCATTGATATTCTCTTAGAGCTTTATTATTTCTATT…
DPL0501	ACGATATTCCGCGTCAGCATCTTAGTTGTTGCTTCACTTGCTGCTTTCGCTGTTTCTCCACTCAATACCAAGCAGCGGTTAAAGAAGCAACATTCTATGCTTTCAGGTCAGTTAATATGTATGTATGTATGTATGTATGTATGTATGTATGTATGTATGCATGCGTATTGTTAGTTTACAGCTAATTTGTTGGCATTGGCATGCTTTTAGGAAAAGGTTGCTCAAGCACTCAAGAAACGGAGGAATTGGGAGGAGAAAAGTTTGGAGATGATATTTCAGTACTTCATCTTATCCCTTTCAATGTTTTTCACTCTTATACATAAGTCTAATGAAAAAACAAAGTTCTTGCAGGAAGAGGACATGCAAAATGAGGAGGGGACTGAAGTGGTTAACACAAAG…
DPL0511	TAGGGTTCAGCCTTTAAAACATTTTCCTCAATGCACTCTTCTTCTAATGGAGGGTAAGTATAATCTATAATTCATGTTTAATTATTAATTATTAATTCAAAGATATATGTTTTCTTCTATGTCATGATTACATGATTGTTTTTTGAAATGTATAGCAATCGAAACATTGAAAGTGGAATTCACAAACATCAAGAATAATCTGAAAAATAATGAGAAAGAAGGAGAAAGGGAAACCCAGAAAATTATTAGTACATGCAGTGCTACAGAAGAACACCATGGAAATTCTCAGGTAATGGATAAAAGAATTTAGCTTTCAATGTATGTATGTATGTATGTATGTATGTAAATATAAGACTCTTTGCAGCCATGCAAAGAGAAGGGAAACAACATGGAAGGGTT…
DPL0800	ACTGTTGCTATATTATATTGAATGAAAGGTGTATGAGACAGGAGGGAGGTATCTGTTCTTGGTGGGATATGGTTACCTTTGGTTTCCCATGGCTATACTTGCAGAAATTGTTCAAACATTCATCTTGGTTGACTTCTGTTACTATTATATTAAGAGGTAATATCCCATTTTTCTCCCTCTCCCTCTCCCTCTTACTCAAACTTATGATTTTAGATCTTCATTCTCTCTCTCTCTCTCTCTCTCTCTCTCTGTATTGATTTTTTTTTTTTTAATTTCTTTTGCAGTTTCATGCAGGGCCAACTGATAATTAGAATGCCAGTTTAGATGTATTGAAATTATGTTAGACAAAGACAATCTGATTAGATACATAGTTTCAGTCCATCTGTTTTAAAGTTTACA…
G1271	CATAATTTGTGAGGCCAACTTCAAGTCCATAGTGAGGAAGCTCATGTGAGTAAGCTGCTGCAAGAACTATATCACCAGAAATACTAGCATGTATAATTTGTGCAACTATATCCTTGTTGGTCTAGTAAATGTGTTAAGGTTAAGATACTAACTAGCAGCACAGAAATATTGATATTAATACCCAATGGAAAATAAAGAACAAAATAGCACATCATGCATGAAAGAAAAATAATAGTATTTTAGCCCATCTAATGGCCTATAGAAGTAAGTCAGTAACCTCAATAAATCAACAGACCAACCAAACAAAATTTTCACTACAAATAACAAAACAATTGCTGCTAGCTACTTGCATTATAAACCAAATGACAATAACAAAAAAATAATAAAATTCAGAAAGAC…
JESPR102	TACCTCCTACATAAGGTCCTTTCCAATTTGGCATCCACTTTCTTATGAAGTTTTTTTTGCAAGGGAATGATATTCTTCAATACTAGGTCCCTCTTGTGAAGTCCTTTAGGGCAAACTCTTCTTCTTCTTCTTTTTCTTCTTCTTCTTCTTTTTGTGAGCTCGCATCATTTGCTTTTGGCGCATTTGACCATGATGGATAACTTTGAACATTCCTCTTCAATCGGGATTAGATCAAAAAACTCAAAGAGAAG
JESPR128	TTAGATCTGGACTACCTAAAATTTGCACATTGACATTTTTAATGATTCATTACTAAGACAAAGTATATCACCTACACATCTGAAAAATCTGCATTTCCGCCAAAGCATTTGCTACAGANTTCCTGATATGTGTGTGTGTGTGTGTGTGTAAAATTGACAGGAGAGCAAAATCTAGGAGATATTACTCGGGGAACAAGATTCATTTTATTAACCCAAGTAAATAGATCTTTCAAAGCTCAGAAAATGTTTTGGTTCATTACTGTCCAGCTGTGTCTTGGTAATTCAAAATTCAAGGGGACCAGGTATTTTTTATTTATCTAGAGGACAA
JESPR228	TGCAGTGAACGAGACGAGAAGATTAACAGAACAACACCATCAACACTCTCAGCCAAAACTAGGGTTCCCATTTATCCTCCTATCTTTGAAAAACGCCCAACCATCTGATTTTAAGCCCTTTCCCTCACTTTTTTTTTTCAGACGTAAACCCGGATACCAAAAAACAGGTTTTTTTTTTACCGAGAAAGAAAGAAAGAGAGAGAGAGAGAGAGAGAGAGAGAGAGAGAGAGAGAGAGAAGGGAATANACATANAAGAGTTTTGCTTTGCTTGCCTTCTTTCTCTTTCTCTCCATTAAAAATCACTTCTTTGTAAAGAAGGAGTTCGAGACTTTANGATTTTCTTTATCCTTTTGTCTCCTCCATCCTCTCTTCTTTTTGTAATAATTTTGTTGGTCTTGT…
JESPR237	ACATTACTGTGAGGCCGGTTTCGCCTTCTAACTGTTTATCAGGCATCTCCATGTAGAAATAGCNTNGAGAGAGAGAGAGAGAGAGAGAGAGAGAGAGAGAATGTCGGGGAAAGCAGCCATTGTTGTGAAAATGGTGATGGGGGACTGACAAGTTTAATTTTGATTTTTATATAATTACATTATGTTTTATATTTTCGGAAATCCAATGTAACATTTCACTTTGCAATATTAATTTACTTCTTGTAGATTTCTGGTATCGATGATTGGAAAACTANATTTTTCTTCCTGGTTNCGCTTTCTAGCAAAAGTNAAAACCCAAGGTGCTGCAAGTTGAAAACCGGAAGAGAAATANT
JESPR289	ACTAGGAGTTACATTGCATTTTGCCCCCTTTAGCAAAAAAAAAAAAGAAGAAGAAGAAGAAGAAGAAGAAGAGCAAAATAGCCCTTGTGCGCTAGATTAAAGAGCAAATTGGTCATTTCTATTAAAATTTACATCCATTTCTACTATTAAAAGTTTGTGTGGTTGATAGAATAACCAAACGGTTATACTTGGATGTNAATTTTTAACAATAGAAATGGATGTNATATTCAACAAAAGGTTAATTTGCTATTTGATCTAATGA
JESPR292	ACACACTTGCAATGATGGTGAATTTTGGTGATGATGAATTGATGCCTGCTGCTTGCAATCTCCTACACCTTCACCTCCCTTTCCTTTTCTTTCCCATCTCTCTTTACTCAACTCNCTTCTCTGCTTCTTCCTTTCCTTTCTACCCATGCNTACTCTTCTTCTTCTTCTTCTTCTTCACTGTGTTGTTTTCNTGCNATTATATTGCCATTCTATGAAACATATTCCNTTCAATTATTATTCTCTAAAGTAACNAAATTGACANTTTACTAGTCNTTCCTCANTGGATCACANCAATCGCCGCTGTCGGGNNTTCNAGAACCTCNGCGCTTGCAANTCCTCTGCTTCNTTNACTCTNCCCANCTCTATTCCTCNT
JESPR297	ACGTGATTTGGGAATGAATGAACTTGCTGTAAAATTCCAGTTAATACTCTCGAACCATCCCAACATTGAGGNATGGTTCGTATGTGCTTGAATTTAGTTGAGCCCTTACAAATAAGTATTCGCTCAGTTGATAAACGAGCTACCGGCCTTTGGCTGAGTTGATTTTTTGTGTATGTACATTTAATACTAGTGCGTACTGACTATTCCCTTGAGAAATTGGCTGAATTGTATGTTTCCGAGATTGTGAGACTCCATGGAGTACTCTTCATTCTTTTGCCATTATAGTAAAATTATTTTTGCCCGTGGCTTTTTATCCTCTTTGGAGGGGTTTTTCCACGTTAAATTTGTGTGTTCATCTTCTCAATTTCTTCCGCTATTTTTACTTGNTTGTTGCTTAAT…
MGHES-12	GTTTCCAGGACAGAAAGGTGTCAAAACACTTAAAACACACACACACACACACACAAAATACTTATCTATGCCTCTGTAACTGGGAACTC
MGHES-36	CATTTACTGAGTCGACAGCGAGTGTGAAACATCCTCTGAAAGCGAAACTACAAAGGAATTTCATCATCATCATCCCCTTCTTCTTCTTCTTCTTCTTCTTTTAGATTCTAATTCCAAAAAACCCAAAACAACCCGATTTTTTTTCACAGGTAAAATCTTAAACTATGGGTGGGGTGAGTCATCAATGGCTGCAAAGTTTGCGTTTTTCCCACC
MGHES75	GCATATGTCGAAGATGCTACCCCCACGCCAACAACAACAACAACAACAACAACCAGGAGCTTGCAAACTTCGTTGTCCTTAATCTCCTTAGATCCTCACACATCGTCTAATGCCCAGAGCCCAGATTTAACTCGGATAACATTCATGAGTCTCCAACTGAGAGTGCTAGCTCACAGAGACTTGGCCTACTGCTGATGCT
MUCS594	GGGAATGGGTGAATGTTCCTCCTTTGCGCCACTCCATTGTCATCAACCTCGGGGACCAGCTGGAGGTCATCACCAACGGTCAATATAAGAGCGTGGAGCATAGGGTGATTGCCCAAACCGACGGTGCTCGGATGTCGATAGCTTCGTTCTACAATCCCGGCAGCGACGCCGTTATATACCCGGCGCCGGCCTTGCTGGAGAAAGAAGAAGAAGAGAAGAAAGGATTGTACCCAAAATTTGTGTTCGAAGATTACATGAAGCTTTACGCTTTGCTTAAATTCCAGGCCAAGGAACCGAGGTTTGAAGCCATGAAAGCCATTGCAACAGCTTAAAAAATGGAAGTTAATCTACACCCTAAAAGTCCTTAACCATATCTGTACCAACCTGGAAATCTTATCG…
MUCS616	AATTCGGCACGAGGGCCTCTCACTGTTTTCCTTCAAAACCCTAATAGCTGTCCTCGCCTCCTGAACGTGTTCGAAAATGGCCGGTTCTGAGGGATTGATTCTACGTGGCACCATGCGTGCCCACACCGACATGGTGACAGCCATTGCTACTCCCATCGATAACTCCGACATGATCGTCACTTCCTCCCGCGACAAATCCATCATCCTTTGGCACTTAACCAAGGACGAAAAGACCTACGGTGTCCCTCGTCGTCGTCTCACCGGTCACTCTCACTTCGTCCAAGACGTTGTCCTCTCTTCCGATTCTCAGTTCGCTCTCTCTGGTTCCTGGGATGGTGAGCTTCGTCTCTGGGACTTATCTGCCGGTACCTCAGCTCGCCGTTTTGTCGGCCACACCAA…
MUSB0632	GCATAAGCTTAAGCACACCATTAATACATGTTAGTTCATTTAAACATGATTCATATGACTTTGACATGGATAACCATTATACTTGAGCATGATTCAATTGGATTTATCATCCATCTCAACATAACATATTTTACATGTAACTCACCATTTCAAAGTCTCTCATACATATCATGGATAACCATTATACTTGAGCATGATTCAATTGGATTTATCATCTATCTCAACATAACATATTTTACGTGTAACTCACCATTTCAAAGTCTCTCATACATACATATCTTGGTTCATATAGAATATTTACCATATCCTTGTAAATTCATACCCATTGAACCGAATAGAATACCGTTGGATATGCGAGATAGCTCACACGAAGTGTGCTAAACATATAACTGTATTTTG…
MUSB0812	ACTGACCCAAACTAATCCCTTTTAAAGTAACAAAAAAATANAAAGAAACCNNAAAGAGCCCCTTTTAAAGCCGCCGCAAGGNGCGGAGCAAGCCNCCTCCACGGGCGCCGCTCCTCCCCGCGCGCCACGCCTTGCTCACCGTACCTGCAGCAACAAAAATACAACAAAGAAAAAGGAACAAAACAGAATAGCAAAAAAATCGGGCAATAATATAGATTTCTTTTTATTTTGTTCATGTTTTCATTTCCATTTTGGCTATAAAAGGCCAACTTCAATATGTAAATAGGGGGAGGTGGTGTAAAGAAATACAAAAATAGAGAGAAATACAGAGGAAATTTGTTTTTCGAAGGTTTTTGTTCTTACTTTGAAGTGTTCATCGTTTTTTTGTTTATATATATA…
MUSB0958	ATTCAAACATTCCTTTAGAACGGNTTAGCGGNCCCGAAACCACTTCCCGACTAGGGTCAACTTTGGGCTGTCACACAAACATATAATTGTTATTTCACTCCTTTTCGAACTAATTTATAAAATGCATTCTCAAAGCCATAGCATATCATACATGAAACTTACCAAAGATGAATTAATCATAAGCTATTTATAGTACCTTAACCAAACACAACAACTAACTTCACACATATTTTTTTCTATGCAAATACCAAAGCCGAATCAGCTAAATATACTTATGAATATATATATCATCATCGAAATCACCTATTTTTAGACATCATTTCTTAATTCCAAGCAAGTTGCCGAATGCAACCTTACTAAATTTTCATGAATTCAAATCATGGATTCAATATACCATTA…
MUSB1018	GATTCTATTTTGTTCAAATTAAGGTCACACTCCCTTAAAAGAAATTCTAGCCTTCTTAACTTTAATTAGCTACTACCGATTCTTTAAACATTAAATACAATGCACTTAACATTTAAACCTTTATACCGAATTTGCTCACACAATAGTCCTTGACCGAAAGTTCTTAGACTCTAGCTACCCTAATGTCATTCCTTGAAACACATCCGAATATCACGTTCAACACCTCCCATCAACAAGTTAAAATTTCTCAAATTCAATTACTAGTGCTTTTATAAAACATAAACAAAAATACATTAAACATTATCTCCCCAAGAATCAATAGCATAACCGAATACATATATTTTTTTCTTTCTCTCTAGACTAGATTTGGCAATCCCATAAGCCATATTAACCTTAACT…
MUSB1181	AACCCAGTCAGCTAAAACCTCCCACAAAAATCAAGCCCTAAAATTTGACCTTAGTTCAAACTTTCCAAACTGAAACGTACAAAATTTTTACACCCTTTCAACAAAAAGGAGCCTTTACAAGATTCCCAACCCTATTGTCCCTCTCATTGTGGGGACTTTCACCGTGCCGTGCCTTGCAATACATTGCAAGCTTAGCTTACTTTGCCTTGTAATATTTCTCCATTCTCATTCACTTCTTTCTCTCTCTTTCTTGTTGCCAAACTACTACAATTCACATACCAAATCCAATCACCAATGCACAATGCTGACCCTACACTTCATGCCTTTTGCTTCCATTTTCGCCACATATATCTCCGTTCATATTGCCCTCTTTCTTCGTTGCCACAGTTTTCGACTTCC…
MUSS095	TCGAGTTTTTTTTTTTTTTTTTTTAAAAACCAATCAGTCCCAAAATTATTCAAAGTTGAATATTGTTCCAACAGCAACCATTAATTAAGCAAGTAACAAGGTTTTCTTTGTAGTTAATAACATATCAAAGATTTGATGATGATGATGATGATGGCACCACATAATCAACAACTATGACACCATCCAAATAATCCCTAACCTTCTGTTTCTGTAGGTTCACATATTCTTCGTTTCCCTCAATCTCTTCCATTTCATTGACTCCATTAAAAACCGCAACCGAGGCAATCGAAAAGCCCTTAGCTCTTGCGGGTGAGAAATTCTCCCCACAAGTGATCTGTTGAATACCGGAGACACCGTCCTTAATCCCTTTAATTACCCCTAAAATCTCACCTTGCACTT…
NAU1020	TTAATACTGGAACTCCGCTCTGCAGTCGACCTACTGGACCAAAGATTCGGCACGATGTAACCCAAATCCCACCTCTCAAATTTCCTCACCAATCTCTCAAAACCCCCAACATTTGCAACAATTCCCTCTCATCTTTGTTCCACAAACAGCACCAATGGCTTCCACTTCAGCTGTTTCAATGGCACTGCCACTTTCACCCACCACCCAGACCAAAGTCTCCATCCCCAACCCTTTCCTCAACCCACTTCCACTCAAGCATTCATCAATGGCTGCCACCCCAACTACAAGACCCAATGCAACAAAACTTGAAATCAAGGCTTCTTCTTCTTCTTCTTCTTCAAACAAGGAGAAGGCAGTGAGTATTTTGACAGCAGCTGCAATGACAACATCAATGATGGT…
NAU2152	TTTAAATAAATAAAATTCATAATAATAATAATAATAATAAACAGNATTCAAGTATTACAAATATTCGATCTACTACCATCCCAAATACATCTAAAAAAAGAGAATTTTACAAGAAAAATAAAATAAAATAAAAATACAGTCCATCTTAAAAAATAATATTAGATGAAAACAAGGCACTTGAACCACATTAGAATCAATATAACTCATATATATATATATAACCTACAAAACAATATACAGTTCACATTAATGGTAAAAAGAAGACCAGATTTTCATGACTCAACAGTGATGTTTCCGTTACTCGGCTTCGTGATTTTCGGAGCAGCAGCTTTCATTGTTGTCGTTACCGGTTTTGATCGATCTTTCACCATACCAGCTCCGTTACTGCTCTGCCCGCCA…
NAU2186	CGAGTTTTTTTTTTTTTTTAATAAAAAGACAATTGTTCATCAAAATAAGAGTTAAAGTCACGAATGAGACGTTATGATGATATGAGACTGCTACTCAAAACACTANTAAACAAAACCAGAACCAAAACGCTTTCGAATACAAAAGAACACTACCACTTAAAAGCAAAATAAATAAAAATAGAAAGAGATAGGGAAAGGGAAGGGGAAGGGGAAGGGGAAGGGGAAGGGGGGCTTTAAGTTTTAAGGCACTCCCTAGATTCACAAGGACTCTGCGGTGTAATCAGCCGCAACTCATCTCCCTACATGATAAAAATTAAGGCATTCCACGGGTTCATATATTCTAGAGAAGGAACAGCAGCAACAGCCATCATGATCACAACATTTCTTGCGACCGTCGGA…
NAU2286	TTTTTTTTTTTTTTTTTTTTTTTTCACAAATGACTGAATCAGTTATTATGGGATCCACCAACACCCTACCAAAATTTCAAGGGGGGAGGTCTCTCTCTCTCTCTCTCTCTCTCACGGCATATCAAAGTAGGCTGTATACTCTAGGTTTCAAACAATTATTTCATGGTAAGGGTTTCAAGATTTTATTACCAAAAGCTAACTGCATGGGGGTGTTCTGGTGCAAAGACCACTACTTTTCGGGGAGAGGTTCAGCGGCGCAACTAAGCTTTCTGCACAACTTGCAGGGAGGCTTTAGCAATCTCGAGGTGCCTCCTCAACCGAAGATGCCTTTTCGAGCTGGGCTTGGTCAATGGAAGGCTGGTTCCTTGGCAAGTTCCGGAAGTAGCTTAAATTCCTCAG…
NAU2432	GTATGACAAACTACAAAAGGATGAACATGGTTATGATTTTATTCCATGGAAAAGAGAAGAAGAAGAAGAAGAAGAAGACAAGGTTGAAAATAAAACATTAAAACAAGCAAAAGCTCAAAAACCTAACACTGGAAAACAAGAAGCTTCCTAGCCTGCAATAACCCTACTACATTCCCATTCCCATTCACACCCCAAACCCAACAACTCAATTCATTTAATCAAAACCCATAATCATTTGATCCCCAAAGTTCCTTATCACCTTTGGGCCTCCATCCTCAGATTTCTCTTCCCTCTCCTTCAAATCCTCGTCAGGCGGTGCTGCTGATGCTGATGGCAGGATAACTGCTTCCTTTGTGCATTGATGAAACGCCTCATCCTCTCCTCCGTCACACCAAATGC…
NAU2556	GAGAAGTTAGTTACTTGCATTTTACATACCATACCATACCATACCATACCACTTTACAGGCAGTAAATGTAGCAACGTAATTAGACAAGCATAGATTTTAGAAGCTGCTAAGGTTTGTGACATCAAATGTACAAAATCTGTGATTGCCCTGAAAACTTGATTTATGTATGGGATTACCTGGCTCTGGACAATTGTATAGCTTCTTGGTCCACAGTTGAATCCTCACCCCAAGTGAACTGGTGTGAGAACCGCATGAATTCTTGGTTCCTCACTTGTTCAAGCTCCTCCCATTCTGCCCATCTCACTGCCAAACCCACTCCATCAAGCATTTTCACCACTTCTGCCATCGTCGGTCGGTCTTCGGGTGAGCTCTGAGTGCAAAGCAGTGCGACCCGTACG…
NAU2597	GGACTCTTTCCTTCATGGTTTCTTCGACTCTTTTGCCAATAGCCTTGGCACTGATGATCCATCCAAGCTTATTGAATTTTCAAGCTCCGGTGTTACCTGCGTCAAATATGCAATTTAACAAAGCAAATCCAAACCAGGTCAACCAGTTGTCTCACGCACCTATGACCTGGCCCCAGCAACAGCAACTCCAGCAGTTGTTGCAGACTCCTCTGAATCAAAATCCACTACAGCAACAATCCCAACAGCAGTTACAGCAAAGACAGTCACAGCTGCAGCCACAGTCACATCTTCAACAGCAGCCTCAGCCACCTCTACAGCAGCAGCAGCAGCAGCAGCAACAACAAAGACAACAGGCACAGCCACAACCACAGCAGCAGCAGCCACCTCTACAGCAACTGC…
NAU2620	GATTTCAACAACCATCAATTATAATGAAGAGTTTCTACATTCATGATCAACGCCACTGAGTACAATTTGCAAACGCTCGGTAATGGCTACCGACATAGATAAATGTAACAGAAAACATATATATGTACAAGTTTATGCCTCTCTCTCTCTCTCTCTGTCTAGTTTTCAACTTCCACTCTTGCAGCTATCAGTTTTTTTTCAGACAAGTTCTCCTTTGAGTGCAGCTGCGGCTCTTTGGATGGCTCTAGCAACTCTCCAGATTTCGTGTTTAATTGCTGCATGCCCGTCCTTTTGGGTCATGTTCTTCGATTCAGCCATGGCATCAGATATTCCAGGGAAGAACTCCAATCCACTCTCGTAGTTGCTGCGAGGTCCATAAATAAGATGCTTGAACCACTC…
NAU2626	GGCAGACAAGACTGATGGATATGTGAATATAATATATATATATATATATATAACATATAGATATGTCCCCCTGTGTGTGTGTGTGTTTGCAGATTACAAGGAAAATGCACATGCAATGTGCCGGTCGAACTTGGCTGATAAAGTTTTAAATAGGAGCCGAATTAATGGCCAATCTTTATTAAATATTGCGTTCTAACAGTGATGACTAGCATTAGTTATGAACTTCTGGAAAACTGTAATTAACCACTGAAAAGCCTCCATCAACTGCCAAGTTTTGGCCACTGATGTAAACGGATTCATCAAAAGCAAGAAACAATGCAGCCTCCGAAATGTGTCTAGCCTTCAACACAATACCTTTCAAGTTGCTCCTGGAACAAGTATTGGCCTCTACTTCACTTG…
NAU2627	AAAGCAAATCTTAGCATTTGCATGGCTTTCATCAATCTTAACATAATATTTTTTACCACTTATTACAAGGGCTAAAGCACTATAGATAATGAGATCTATATATATATATATTGACTGGCTCTAATAAAAGCCTTTAATGCACTAAAAAATGGACACCTTTCAACTAGGATTCAATTAAATTACCTTAAAAACTCAAATTATTCAGCCTCACAAACCATTCATCTTTTTTTTCTTCATGAAGCTTAAGTATCTGGCCCTACCTCTTCAAAAGCCGAGGAGCTATCGGCTCCTCGTTTGCTGTCCTGGTCGCTGTTCTCTATTACAGGTTCGGACCTCTTCTGGGGTTCGACCCCGAGTCTTTGCTTGTATTTTTTGTTGGTAATCGAACGACGAGTGTAT…
NAU2628	AAAGATAAATAGATGCATGAGCCACCACCATCGCCGCCGCCGCCACCATCACCACCACCACCAACTTGTTAAAAACACTCTCCTTCATTCTTTTCTTCCTTCATCATCTTTCCCTTTAGAAGCAAAACACTGAATATTTTATGCAACCCCCTTTATTTTTCTTTCTATTTTTACCTGATTATTTTTAGCTTTAACCTTAAAAAAAGAACCTGTCTTTCTATCCCTTTGCTCTCATCGGTTTCTCAGTGTCTTTGTGAGCACATATATAAGGATTAATGCAAAGGACGGCCGATTAAACCGTTGTTCATTGATTAAAACGGGTTGCGAACATGGTGAGCTTACGGAGACGGAAGCTTCTTGGACTCTGCTCTGGGAAGAGTTCGTTTCTCAGTCCACTTT…
NAU2640	CGAGGAATGTGGATGGAGGATAAGGGAAATTATCGAGAAAGATGGAGCCAATGATTGGAAGGTCTATTTCTACGTGTCACCTTATAAAAGGACACTCGAAACACTTCGGCACTTGGGTCTTGCATTCGAGCGGTCTAGAATTTCAGGCATGAGGGAAGAGCCTCGTATACGGGAGCAGGATTTTGGGAATTTTCAGGACAGGGAGAAAATGAGACTTGACAAAGCTCTTCGGCTGCGCTATGGTCGTTTCTTTTACCGTTTTCCTAATGGAGAATCAGCAGCAGATGTCTATGACAGGATCACAGGATTCAGAGAAACACTTAAGGCAGATATTGATATTGGACGGTTTCAGCCACCAGGCGAACAAAGCCCAAACGTGAACTTAATTATTGTCTCACA…
NAU2680	GACATGGCTAGCTGCCGTTACATGGCATCTGGCTGCTTCAGGGTTTCTTGCTAACACCCAATGTTTCTGCAGGGACTTCTAAGACCAACAACAACAACAACATGGTGTTTTTCCCATCCAAGACCAACAACACTTCAAGGCTTGTTGTGAGGGCAGCTGATGAGGCTTCACCACCACCACCACCACCCTCTCCAACCCCAGCAACCGCCACTGCACCACCTGAAGGGGGTGAAGCCCCTAAGCCTAAGCCACCACCAATAGGACCAAAAAGAGGCACCAAGGTGAAGATTCTTAGGAGGGAGTCCTACTGGTACAACAGCTATGGATCAGTTGTTACAGTTGACCAGGATCCCAAGACTCGGTACCCAGTTGTGGTTCGATTCAACAAAGTTAATTACG…
NAU2721	CATGGAGGCAGTCAGATTGCATTTTGCCCTTTTAGGTCAAAAAAATGGGGTAAATTAGTCCCTCTATGCTAAATTAAGCAAATCAGTCCTTTTTGTTGAAAATTTCAATAGAAATGCATGAAACTAGAAGGACAAGATTGCTCTTTGATGTAAAATACAAAGATTAATTTGCCCCATTTTTTTAGTAGAGGTGGAAAATTGCAATTCAACTCCTACTACAAAGGATTTCATGGTATTTTTATCGAAATTTGGGGTTATGGTGGAATATTTATTTATTCATTTATTTGTAAAATGTGTGGTTCAGGCCCCTTTTGCCAAAGGGTATTGCTGACTATGGAAGAAAAGCATCTTCCTTATGAAATGAAGTTGGTAGATTTGTCAAACAAACCAGAATGGTAA…
NAU2733	GGTAGAAACAAGCTCAAAGCCAGATAGAGGGGGGAAGACGATATATATATTAGCCATAGGATCATTGAAACCCAAAATTATTACAAAATGAAACAGTGACTCATTTAACTTCTTCAATCTCATCCAATGCGTAGTTGTTGGTAGATACATTGGCGTAATTAACTTTGTTGAATCGAACCACAACTGGGTACCGAGTCTTGGGATCCTGGTCAACTGTAACAACTGATCCATAGCTGTTGTACCAGTAGGACTCCCTCCTAAGAATCTTCACCTTGGTGCCTCTTTTTGGTCCTATTGGTGGTGGCTTAGGCTTAGGGGCTTCACCCCCTTCAGGTGGTGCAGTGGCGGTTGCTGGGGTTGGAGAGGGTGGTGGTGGTGGTGGTGAAGCCTCATCAGCTG…
NAU2734	CTATCCCTTTGTTACAGACACAGAAAACATTAGAGCGTGGAGACATGGCTAGCTGCTGCAACATGGCATCGGCTGCTTCAGGTTTCTTGCTAACACCCAATGTTTCTGCAGGGACTTCTAAGACCAACAACAACAACAACATGGTGTTTTTCCCATCCAAGACCAACAACACTTCAAGGCTTGTTGTGAGGGCAGCTGATGAGGCTTCACCACCACCACCACCACCCTCTCCAACCCCAGCAACCGCCACTGCACCACCTGAAGGGGGTGAAGCCCCTAAGCCTAAGCCACCACCAATAGGACCAAAAAGAGGCACCAAGGTGAAGATTCTTAGGAGGGAGTCCTACTGGTACAACAGCTATGGATCAGTTGTTACAGTTGACCAGGATCCCAAGACTC…
NAU2749	AAAATAAAAATAAAAATAAAAATAAAAATAAAGCGAAGTTCATACAAAACAAGCTTAGCTTTGAAATAAGAAAAATAACACACACACACACAATTAATATGATCCTATGAACTAACTAAAATCACAACATCGTACTACATTGATTCGTTCGTGGATTCATCGACATCTATTAAAATAATCTAACCTCAGACACGTCTTTATGAACTTCATCAACCAGCAAAACACCATAAATTATTAAAAGAAACATATAATAAGACATGAAAATATTTGTTACTTCGAAAGAAAAAAAACATGGGGTTTTTATGTTTTTCATCATTGTGCTGGACATTGGAACCCTGGAGGTGGAGTTTTGCCACAGTCGATGAGGACCTGAAGAGCTATGGGGATTATAATGTTGAT…
NAU2820	GATACCGCCATTGTACGCCACCAATAAAGCAACTCTTAAACTACACTACCTTCCTTCATCTTCATCTTCACCATCACCATCACCATCACCATCTTCAAGGCCGCCCTCTTTCCTTTAACAGTCTTAATCTCCCTAACCTCAATCTCCTTCTCACGGGTAATTGTCTCTTCTTCAGGATGCAGCGCTTTTGGATCGGAAATGGGATCAACAAGAACAAACAAATGGTGGAGCATTTGCAGCGTTACGGAGTGATTTCGTCAATGAAAGTAGCTGAAGTAATGGAGACTATCGATAGGGCATTATTTGTACCGGATGGGGCTTCGGCTTATGCTGATAGTCCAATGGCAATAGGTTACAATGCCACCATTTCAGCACCGCATATGCATGCTACCTGCCTTC…
NAU2862	TTCAATGCAATAAAAAGGAAAAGGAAAACGATAAGGAAAAAACGAACCTCATAACTCACTCCATCTTCTTCTTCCCCCCTCGTCTAATCCTTCAATCTGTTTGTTTTCATTATTAACATTTCTCTTTCTCTGTTGCAGAACAAACCAACCCAACCCAACCCAACCAAACCAAAACAATAGCCATGCCATTTCTTACAGAAACCTCAGCTTCTGTTTCTGCTTCTTCTTCTTCTTCTTCTTCTTGTTCCACAATAGCAGAACATCTAAAACTAAGAAGACCAGCCAGGAACCAAATCAACACGACAGAAACAGATCCAGACCCAGTGTCAGAAATCCCATCTTTAATCCAATCCACTCGTTCTAAATCCACCATTTCCTCTCTTTTCCTCTCCTCCAACA…
NAU2887	GATTATTAAATTACTATGGAAAAGTGATTTCTTATATACACATTTTTCCCTTTTTGGTAGATGAACTTATAAAGAAGAAAAGAGAGAGAGAGAGAGAGAGAGAGAGAGCAAGCGAAGAAGGAGAAGAAGAAGAAGAAGATAATGGAGGTTGGGTTTTTAGGATTGGGAATAATGGGCAAAGCCATGTCAATGAATTTGCTGAAGAATGGATTTAAAGTCACTGTTTGGAATAGAACCCTTTCTAAGTGTAATGAATTAGTGGCTCATGGTGCATCAATTGGAAAAACCCCAGCTGAAGTGATTAACAAGTGTACGATCACCATTGCTATGCTATCTGATCCTGCTGCTGCTCTTTCGGTTGTTCTCGACAAAGACGGTGTTCTTGAACAAATTTGCGGC…
NAU2931	CTAATCCTTCATCTGTTTGTTTTCATTACTTCATTTCTCTTTCTCTGTTGCAGAACAAACCAACCCAACCCAACCCAACCAAACCAAAACAATAGCCATGCCATTTCTTACAGAAACCTCAGCTTCTGTTTCTGCTTCTTCTTCTTCTTCTTCTTCTTGTTCCACAATAGCAGAACATCTAAAACTAAGAAGACCAGCCAGGAACCAAATCAACACGACAGAAACAGATCCAGACCCAGTGTCAGAAATCCCATCTTTAATCCAATCCACTCGTTCTAAATCCACCATTTCCTCTCTTTTCCTCTCCTCCAACAATGACACAACCAAAAAGAAAACCAATCCTTTTAGCCAGTCTGCTCTTAGAGGACTTGGTTGCACCGCATCTACATCACAACAAGT…
NAU2974	AATACGAAATAATAATTTATATAAGCTAGAACTTACCTTAAATACACATTAAGATGTAAAATAGACACAAATACACTACTTCTCCATAGATGATAAGTATATAGAAGATGATATCCTAATATAATATATATAGAAGGGACTACTATCTATATATAGAGAGATAGATAGATAGATGATATACTAATATAATTTCAATTATCAGGGCCTTGAATCCATGGCGATAATGGGGCTTAGGTTCATTGGATTCATGTACTGAGGGGATCCTATCATGAACTGATGAACTATCAATCGATTGGCTCTCTCACTCGGGTGAAAATTGTCCCAAAAGGCGTAAACGTCGCGGTTGGGGCACAGGTTCGACAATCTGGTACATAATCCAAGTCCATTGTAGGGTCCTTG…
NAU3053	TTTTTTCTTTTTATTTTTTCAAGGGAATTTAAGATGTTTTAGTAAGACCTTTAAAGGGGTCCTTCATCTAAAAGGTATAATACAACATAAAGATTCTTTTAACACAAGATCCATGACCCAGAAAACATTCTGTACATGCTATTTTGTCATAATGTGGGGGGGCATATAATATATATATATATATATATATATATGTCAATTCATTCCTTCTCTAACCCATCTACAAATGCATACCACAATATTTGAGGAACCAAAGGGTCGTCAAATCTTCAATCAGAGGATCTGACACCTCCAAGGCTCCCCTAACAGTTGCAGCAACTACTTTTCTGCATTTCCCTCTAGCTTTGGTTCAGTTTCAGTGGATTCGGAATTCGAGGATTGCTCCTCTGCGGATGAGGT…
NAU3068	TGAACTTATAAAGAAGAAAAGAGAGAGCCATGAGAGAGAGAGAGAGCAAACGAAGAAGGAGAAGAAGCCTAAGAAGATAATGGAGGTTGGGTTTTTAGGATTGGGAATAATGGGCAAAGCCATGTCAATGAATTTGCTGAAGAATGGATTTAAAGTCACTGTTTGGAATAGAACCCTTTCTAAGTGTAATGAATTAGTGGCTCATGGTGCATCAATTGGAAAAACCCCAGCTGAAGTGATTAACAAGTGTACGATCACCATTGCTATGCTATCTGATCCTGCTGCTGCTCTTTCGGTTGTTCTCGACAAAGACGGTGTTCTTGAACAAATTTGCGGCGGTAAAGGTTACATCGACATGTCGACCGTCGATCCCGAAACTTCTTGCAAGATCAATGAGGC…
NAU3180	TCCAAACTTTTTCCCCAAATCCCCTCCTTGTTCCCCAACGTTTGCTGCATCGCCGTCGACAGTCCTCTGCTGCATCGCCGTCAACAGTCCTCCGCTGATCACCGTGTAAATTGGATGCTCTTTTCCAGATTTTGAAACGTCAAACCTAGCTTTTAATCATTTGGGGTTGCTTAAAAGCCTAGGTCTGCTCAAGATTAAGCTCATTACTTGATACTATATTGAGTTAAGAAGATGACAATCACCAATCATATTTTTTCATCACATTCAAATCATTTTAATTCTAATTAATTTGTTGTTCTACCATGATTTCCTCTCAAAATGTTTGACCAATTAAATATTTCTTATTCAACCATTTAAAATGCTTCAAAATTTAATAATAATTACAAATTTCTTATAAAT…
NAU3196	ATCAATGAAAATTTGATGCATTTATTTCCAACCCCACAAAATTGCATCTGGTTTAATGGAATTACAGAGCTTATGCAAATAATAATAATAATAATAATAATGTGATAAAATCTTAAAATCAGGGTAGATATTTTAAGAGATGAATGAAGAACTATACCCACACGGTGGGGTATTGGGATTGAATATAGGTGAACTGTCACATCAATGGATCAGCGATTATGAAATGATTATCTTGCTGAGCTTGAACTTTTAGCAAATTTTGCAAATCGGTCCATACCTCGTTCCAGTAAATTTTCCATGAAAGGTTGAAGTACCTGAATATATCAGAAAAACGACGGATTACTTCATGTTAACCTCAAAATGATGAAAAAGATTACTTACGGAAGCCACCGGAATCAA…
NAU3279	TTTTTTTTGTTGGCTTTCCTGGTTCTCAGTTTCCCAATTCTATCCACAGTAGTATGGGGAAACCAAAGCACTACCGACCCCCGGGAAAGAAGAAGGAAGGAAATGCTGCGAGATATGTGACGAGGTCACAAGCTATTAAAATCCTTCAAGTTAGCCTTTCGGATTTCAGGAAATTATGCATCCACAAAGGAGTATTTCCGAGAGAGCCAAAGAAGAAAGTGAAAGGAAATCATCATACTTACTATCACTTGAAGGATGTCATGTACATTCTTCATGATCCACTACTTGAGAAGTTTAGAGAAATAAGGGCATATCAAAGGAAGATAAAGAAAGCTAAGGCTAAAAAGAATGATGAGTTAGCAAAGCTTCTTCTATCTCGTGCACCTTCTTACAGACTTG…
NAU3424	CTTTTTTTAAATCCCAACAAGACAAAAGACACCTATTATTTTATTAACAATGGCGCCAAGTCAAACAAACCCCAATTTCTCACATTTTATATGAAAATAATGTCTACAAGCACTAAAAAAACACTAACATATCCCCATCATTTGCTAACAGTAGTGAAAGAGTAATGTATAATTACATGTCAGGAAAAGCTGAAAGGATCAGGGGATTTTCCCCAGCCTGCTGTAAAAAAATTGTCACCTGTATCTGCTTTCTCTGTATCATCATCATCATCATCATCATCAAGGGGTTTATTCCTCCCTGTAATTCAAAAAAACCCCCCTGCCCTCACTTTATCATCAAACCCTTTCAACAAAACCTTATCATGGAAATGCCCTCTTTCTTCTTTTTTTTCAAAAACA…
NAU3459	GAGCCAAACAATCCTTTAAAAAAAGTTTATAACAACTGGAATGTACAATCTGCCACAATCATTTTACACTATGCATGAAAACCAAAGACTATAATTGATATATATATATATATATATATAAGCCAAGGATGAGTTGCCGACTTCTTGTCGCCCGTTTTCTCACCGGACAAGCGAAACACAGTTTTGTATTCCATTGCACGAACTGACCGCACGGCGAGATATGTCACCACCATTGTTGGTGATACTTGAAATGTGAGAGCAGCTCGTACATGAACCACCGTATTCTGCCGTATGCGAGCAACGGCTCTCAAGTTCCGATCTATTATTATCCTTTTGGGCTAAGCAACCGATATCCGAGATGTAAATGGAGGTTGGATCGGACCGTTGGGGTTTCTTTTT…
NAU3486	ATTCGAACCCCTGACCTATGGCATATAGGTCATTTGTTGGGGAGACAAAACCCTCCCTGAGAGGCAATACTCTTAGTTGTTGGGGGTCCGATCGGGTGCCCAGCAGACATACTTCGAAGACTTTTCCCGAAGGAGTCGACCCCCCTCAACAGATTGAAGTTAAACAGAAAGAAAGTGATGTGAATGAGGAGAAGAATTATTCCAAAGATGTCAAGAGAGCATCAGCTATGGAGAATGCTTGACAAGCATTCAAAAGGCAACCAATCTTGGAACCCTATTTTATAAAATAAAATAAAATAAAAAAGCAACATTCAAGCCGAAAATTAGTAAAAAGAGGATGGTGCAGAAGAATTTTTTCTACTTCAAATGATAAACTGAAATCAGTGGCTATTTAAAGTG…
NAU3550	TTCCTTCTCCGACGACTCTCCGGCACCATTATCACTTTACCATTACCTTCAATATGTTGGGTTTTATAGCCAGCTGGTTGACGCCGACGTCTTTGTTCCTCTTCCTCAATGTCGTCATCGGCACCATCTTCCTTATTTCCAACTTATTCCCTCCCAAACCACCGCCTCACGACCGCGGAGAATACTACTCAGCTCCACCACTCCAGCGAAGTCCGTCGTTACTCGACCGGGTCAAGTCAGTTAACTTTTCGACTTTCAAGTTTTCTCTCCCGAACCCGGATTTCGCTGACGATTATCATCTCCGACAGGAGGATAACAACTTAGAGCCACACCCGCTCGAGCGAGCACCGTCGATTCTCGAACGGGTCAAGTCTATTAACTTATCCCTCTACAAATACC…
NAU3594	CCCTTTGTAAGCAATTTTATTCTATCAAATCTTTTATGGTAGAAATTGACAGGGTCCTCACTGTTTAAAATAAAATAGATTATTCAATAGACTATAGTCAACATTGACTTCTTTTTTCTTTAATACACCATTACAAAGCTTAAAATAGACTAACAGATCAAACTCAAAGCTACGTCAGGTATTGAATTCTCTTTAAGCTGTTGCTTCCCTGGCTTTCATGGCTTCAAACCTCGGCTCCTTGGCCTGGAATTTAAGCACACCGTAAAGCTTCATGTAATCTTCGAACACAAATTTTGGGTACAATCCTTTCTTCTCTTCTTCTTCTTCTTCTTCTTTCTCCACCAGGGCTGGCGCCGGGTAAATAACGGCGTCCCTGCCGGGGTTGTAAAACGAAGCTAT…
NAU3608	GGCAAATCCATGTGCTCACATGCCTCTTCCCTTAGCTTTTGAAACAAACAAATAAACAAAATTATTAATAACATAAAACCCAGTCTTTTCTTTCCTTACCTTATTTATATATATTGGAAAGAAATTATTTTGATGGAATTTTTATAATCTTACACAGAAAAATTAACATGGTGAATTAAAAAACAAACTATAATATTATATTATATTATATTATATTTTATATATACTTGTATTTTAGATCAGGATTGAGTTCTCTAGTTTTCAGTTGAGATTTTTGATAGAGACCCAGAATCAGAAATAGCTCAAAAAAGTAAGTGAAAGTGAAGAAAAACTTGAAGAAAAGATAGTTTTTGAAGAATAAATTTGTGTTTTCTTGGTTTGGGTTTTTTGAGAAGATGA…
NAU3676	GAGTCAAATAAATTGTTCCCAAGCTTATATGTTCAACTGGTTTCTAACAAAAAAACCTCGGTATGCATTTACAACACAATGCTTTAAGAATCATATATCCTACAACAACAACAACAACAAAAAAGAACCAAACATCTATCTTGTTTCTATAACACTCATGTATCACCTATATATATATATATAATATGTTTCAAATGATGTCAAACTATGGTGATTTATTAAAAACAGGGTCATTTAAATCTGTAATCCACTGATTAGTTCAGTTAATGGCGACTGCTGTACATCGCAAAAACTCCCATCCCCGTTTTTATCCTTGGAGCTAGGCCAGCAAAAAAACATGGTGTTTTTTAGTTGATTTGAATAAATATGTGCTTAATTCGGACTTGTTCTTGACACCTG…
NAU3678	TACTTTCCTATGCGCAAAACCCTAATTATTCCAATTACCCTCTAACTAACCGCCATGGGAGACAGCTTCAATGCCCGAGTCGGCAAAGTTTTCGGCTCCCTCACTGCTTCTTCTTCTTCTTCTTCTTCTTCTAATTCTAAATCGCTGCCTTTGAGCTCTCTTTGGAGCCTCACCGACGACGAAATCGAGAAACGAGAATGGAACCGAGACAAGAATAGTCCCCAGCAGCAGGACGAGGACGAGGGCTTCCTCCACAACTTTTCACAGAACAAGAAGAAGGCCATTAATTTTGGCGCGGAGCTGGAGAAGGATCTCGATGACCTGGACGACGAGGATGCAGAGGAAGAAGAAGCTAGCGCCTCCTCGAGTAAACCTTCTAAGCCAGAGGATTATAATGAT…
NAU3906	GATCAAAAAATTGAATTGATGCAATTTGAGACCTCAAAAATTTAATTGATGTGTTTTTGTCGCTTTTTTACCTTGTAAAATTACAAAACTCAAAATTTAATCTAATCATAAATCCGAAAACTTAGAAACTAACAAGGATTGTAGATATCATCGGTTCATCATCATCATCATATATCTGTTTGATGATGACAAGCATCTTGAATTGAAACAGGAGGATCAGATAAGGAGCCATTGAGAATGCGATTTGAAACCAACATACTAGCGGTCTCAGAGTAATGTATGCCATCCCAACTAATGTGGTTTGATGGATGATCACATGGGTTCCCATAAACTGTGCCATTCACTATCGCTTTTTTCCCACAATTTATATGGTATCCATAAAAGCTTCCACAGCAAAAA…
NAU3911	AAAAACACCCATCCCTTATTCAGATACCCAAGAAAGAAAATAAAATTCCCACCCTTAAAGAACTGGAAGCAAAATATGCTTTTGCTCCCCAACCCAATTCACACGTATTTGGATTTTCATCCCCCCCACAGAGATATATATATATATATATATATATATATATATATATATTTGTGTGAGTGATTTAATTATTTCCATAGCTTTACAGAGCTATCATGACTTGCCGAAACAACCATTCCTGTGACAGGGGACTGCCCCAATGCTGAAATTATATTCTCGGGAGCTGAAATTGTCATGCTTTTATTCTCCGCCGTGTTCCACAGCTCCAATGAAGAAATTCCCCCGCTCCCCAAAAGAGGGGAATAATTTGGATGAAAGACACCCGAGGGGAACTGGTTC…
NAU4017	ATCGGTATCCTCAAAACACCTAATTCTTACTGAGCAACCCCTAAAATCAGTTCTTAAATTTCATGCCTCTTTCTTCTTCTTCTTCTTCTTCTTTTTATATCTTTCTTTCCTTCTTGTTTATATATAGAGAGCTGAAGCCAGTTCTGGGTGCTTCTTCACTCTCTTTTCCATGCCCCAAGATCTTTTTTTTTTTTTTGTAAACAAACCAGCAAACCCAAACTCACAAGGGTTTTTTGTCTCTTCCTCCAACTTCAAATTTCAACTCCAAATATTGCTGGCGTTCTGTGATGCTTGTTCTTTGGTTTCTGTTCTTTTTAACTCCCTCGGTCTCGCCTTCAAATTCGCGGAGATGGAGTACGTTGCCAAGGTAGGTAATCTTGTGGAAGCATCAAAGAGGTT…
NAU4030	GAATCTTACATTTGGAAGATAGAAGACCTACTTCGGGGAGAAATTTCAACTGAATTCATCTGCAAATAAGCAGATCAATTGCTGACATATTCAAACATTAGAACCTTCATCACAATCACAAGAGAGTTTCGGAGGAATAGGCTGCAAATGTCATTATTTTGTTGAAAATTTGAAGTAGATTTGTGTTTATAGACTAGAAGAAGCAAAGTTGTAACGGCTAAGCCTGAGTAATTCAGGTGTGGTGGAGAAAACGATGGAGAAGGACGCATTAAGGATCAATAACAGTGGTATTGGTAATAGCATCAACTACAGCAGAGATAGAAACGGAGGCGCAGGAGACGGCGGATTGTTAAGATCCAGCTCGGATCCGGCCAAGCAAACGGCGTCGTCTTCTGATTT…
NAU4943	CATACACAAACCTTTAGAACTGTGTTTCCTCTGTTTATCCCATTCCTCCTTTTTTCTGGGCAATGGAGAAACATAAGTGTAAGTTGTGTTTCAAAAGCTTTGCAAATGGAAGAGCTTTGGGTGGTCATATGAGGTCTCATATGTTGAATCTTCCAATTCCTCCCAAACTTGCAGAACAACAACGATTGGGATTACCACGACCAGCGAATCAACTCAGCGAAGAGTCAGAGTCAGAGTCGGCTTCGGCATCTTATTCGTCGTCTTCATCGGAAGAAGAAGAAGGGGAGGAAAAAGGGCAGTTTTATGGGCTTCGAGAGAATCCAAAGAGAAGTGTTCGGTTGGTAGATCCTGAGTTTATTGATGCTGGCTCGGCTGTTCTTCAAGACAGGGAAAGTGAGA…
NAU4956	TTTGGCTGCGAATTATCATCAGCCCTAACTTGGCTATTAAATATCACTATCTTTTAACCTTTTTTCCCACTCTCTTTGCCTTTTGGTTCTCTTCCTCTTCCTCTTCCTCTTCCTCTTCCTCTTCCTCTTCTTCACCCAAAAACCCCCGCCCGAAGCTAGGTGAAAGAAGTTCTCTAATGGATACTCGTAAAAGGGGAAGACGTGAAGCTGGGTTCAATGCTAATGGCGGCATCAAGAAATCTAAACCAGAATTGGAATCTTTATCAACTGGTGTAGGAAGCAAATCGAAGCCTTGCACCAAGTTTTTCAGTACTGCTGGTTGTCAATTTGGTGAGAGCTGCCATTTCCTGCACTATGTTCCTGGAGGTTACAATGCAGTGTCCCAGATGATGAACCTTG…
NAU5024	TGCATCTCTTGGTGGAGGAATGCTTGTCACCTACTCTTTTTTTAGTTTTTCAGTCCCTTTAAAACTTTCTCTCACAAGGGAAAGACGCAGCCCAGAGACATACACAAACCTTTAGAACTGTGTTTCCTCTGTTTATCCCATTCCTCCTTTTTTCTGGGCAATGGAGAAACATAAGTGTAAGTTGTGTTTCAAAAGCTTTGCAAATGGAAGAGCTTTGGGTGGTCATATGAGGTCTCATATGTTGAATCTTCCAATTCCTCCCAAACTTGCAGAACAACAACGATTGGGATTACCACGACCAGCGAATCAACTCAGCGAAGAGTCAGAGTCAGAGTCGGCTTCGGCATCTTATTCGTCGTCTTCATCGGAAGAAGAAGAAGGGGAGGAAAAAGGGCAGTT…
NAU5061	AGAAATTGATGAATGATTCATAAAAAGCCCAAACGCCACACCTTGTTAAATAATGTATAGCCAGCCGGTCTTTTTGTTTTCTCTCTAATATATCACTTTGATAACAGAAAAAAGAAGAAGAAAAGCACACTTCAACTTCATCGTTCTTTTAGTTTCTTTTTCTTTCTTTTTTTCTTTTTGTTGTTGCGAAAGATGGCTTCAGATGAAAGTATGACGGTTGTTTCGTCCATGGTGGAAGATGACTATGACGATATTGATTTTGGGTTTGAGCATCAGGCCCATACATATAACTTGTCGAGGCTTTCCATGTGTACCAGTTCCATGTACACGAACGAGGATGATGATGATGATGATGATAATCTGGGGATGTATCTGTCGAGGTTGTCCTTTGATGCAGAT…
NAU5120	TTGGAATAAACAAAAAAGTAAAAGCTAAAATTAAAATTAAAATGCTAAAATGATGAATCTATCCACGATGATAGCGTATGGATACCGCCATTGTACGCCACCAATAAAGCAACTCTTAAACTACACTACCTTCCTTCATCTTCACCATCACCATCACCATCACCATCACCATCTTCAAGGCCGCCCTCTTTCCTTTAACAGTCTTAATCTCCCTAACCTCAATCTCCTTCTCACGGGTAATTGTCTCTTCTTCAGGATGCAGCGCTTTTGGATCGGAAATGGGATCAACAAAAACAAACAAATGGTGGAGCATTTGCAGCGTTACGGAGTGATTTCGTCAATGAAAGTAGCTGAAGTAATGGAGACTATCGATAGGGCATTATTTGTACCGGATGGGGC…
NAU5152	TTGATGCCTGCTGCCTGCAATCTCCTACACCTTCACCTCCCTTTCCTTTTCTTTTCCATCTCTCTTTACTCAACTCACTTCTCTTCTTCTTCCTTTCCTTTCTACCCATGCCTACTCTTCTTCTTCTTCTTCTTCTTCTTCTTCACTGTGTTGTTTTCATGCAATTATAGTGCCATTCCATGAAACATATTCCTTTCAATTATTATTCTCTAAAGTAACTAAATTGACACTTTACTAGTCGTTCCTCAATGGATGACAACAATTGCGGCTGTTGGGCTGTCTTGAAGCGCGGCGTTTGCAAGTCCTCTGCTTCTCGTGACTCTGCTAACACCATTCCTCGTACTAGTCTCGTTTATGACACTGCTACTGAGACAAGATATCTAAATGCAAGTAACAGAG…
NAU5325	GAGAAAGAGAGAGAGAGAAGAGACGAACTCTCTCTGTAGCTGCTGCTCTTTCTTTGCTGTAAGGGAAGGCCTAATATCTCTTCACACTTCCATTTTGGTGGATATTTGATATTTTTCGGTGATGTCTATGAATGGCAATAATCCCCCGAAGAACCTATCTTCGTCACCCTTTGGTAATGCGGGGATGGTGCCTCCTCCTATGCCTGGAAACCCTGCATTCTCACAAGCTCAACTCAGCGCTGGTTTTCAAGCTCAGTATCAGCTATCCCAAGCTCAGGCCCTTGCTCAGGCTCAGTCGAAAGCTCAAGCTCAAGCTCAAGCTCAAGCTCATGCCCAACTCCAAGCACACTTACAAGCCCAAGGTTTGTCCCTTAACCAGGCTCAGAATGCTGGCTTTGG…
NAU5408	ACAAACAACAAGACAGTGAAAAAGAAAAGGTAGTAAAATGAAAATTTTGTAAATTCGTCGAAGAAGAAGAAGAAGAAAATGAGCATAGTGCCGAAGGAGACGATCGAAGTGATAGCTCAAAGCATAGGCATAAACAATTTGTCAGATGATGCTGCTCTTTCTCTTGCTCCCGATGTTGAGTATCGCATGCGCGAGATCATGCAGGAGGCGATTAAATGTATGCGTCACTCAAGGAGGACTATATTGACAACAGATGATGTTGATGGTGCACTTAACTTAAGAAATGTTGAGCCTGTATATGGCTTTACATCTGGAGGTCCTTTGCAGTTCAAAAGGGCTATTGGGCATAGGGATTTGTTTTACGTTGATGATAGGGATGTGGATTTGAAAGATGTTATT…
NAU751	TTTTTTTTTTTTTTTTTTTTAAAATTAAGAGTTTCTACATTCATAATCAATGCCACGGAGTACAATTTGCAAACGCTCGGTAATGGCTACCGACATAGATTTAAATGTAACAGAAAACATATATATATATATATATATGTGTGTGTGTGTACAAGTTTATGCCTCTCTCTCTCTCTGTCTAATTTTCAACTTCCACTCTTGCAGCTATCAGTTTTTTTTCAAACAAGTTCTCCTTTGAGTGCAGCTGCGGCTCTTTGGATGGCTCTAGCAACTCTCCAGATTTCGTGTTTAATTGCTGCATGCCCGTCCTTTTGGCTCATGTTCTTTGATTCAGCCATGGCATCAGATATTCCAGGGAAGAACTCCAATCCACTCTCGTAGTTGCTGCGAGGTCCATAA…
NAU966	GCTCACTATCAGCTATCCCAAGCTCAAGCCCTTGCTCAGGCTCAGTCGAAAGCTCAAGCTCAAGCTCAAGCTCATGCCCAACTCCAAGCACACTTACAAGCTCAAGGTTTGTCCCTTAACCAGGCTCAGAATGCTGGCTTTGGGACATTAGGTTCGTCTTCACCCTCCATGTCTACTCCTGGCAGTGCAAGTGCAAAGAGAATCCTTCAAAGGCCCCCCATGCGCCCTCCTGGTGTTCCTATGATGAACACAATGTCACCTTTGAGAACAATGGAACTTACAGCCGCTGCACGTAGAAAGAAGCAGAAGCTTCCTGAGAAACAACTACAGGATAGAGTGGCAGCAATTCTTCCTGAATCTGCTTTGTATACCCAGCTTCTTGAGTTTGAGGCACGTGTT…
pVNC190	ATAAAAATTCAACAATCCCCCTTTTTTATTTTAAAATTGTGATTGTTTTTGAAGAATTAAATTTGATTTTGATTTTTGGTTAAATTAACATTTCTTAAAGATTATGCTGTAATGAATTATGGAAGAAAAGTAAAAAAATTTGTTTAGGTCCTTTCAGTGTTAAGTAAATTATTTTTTCGAAAAATAATGAGAATAGTTTAATCACTATCAATTTAATTACATTTGCTTTTTATTAGTATAATAAAAAATTTAGTTATCAAAATTTATATATTCAATCAATTTGATCGCAAAAATTAGGGAATCTGTGTCCTAAATAGTTGATTTGACTGTGATAGGTGTTGGAAAGAAAAAAGAAAAAGGTTGCGATGCCGTGTAATC
TMB0180	ggatccaacc atcacaccca acaaacatgc tttaaacact taatcttgaa cacgaaatcctaaattatgc attgcctagc acaattgaga aatttaaaaa caagagtaga atcgtccctttaaacatcac tagccaaaaa aaaaaacaca cacacacaca cacaaatcat aaaattaataataggtgact ggaacattcc attttaaacc attagtgaaa attatagttt aaaaatgacatttaaaactt atttaattgc atgaccaagt ttattgacga taatataaat tttcacaaaatatctagata aaccatttta aaaaattgaa gctaccatac taacattcaa agaataaaactaagtcata…
TMB0561	ggnatctact gaaaacattg taccactcat ctgcttgtct ttctacttgg ggatgggtgagctacacaag ctcagtgtga gtccaaaaca tataataaaa ggcagaaaat agagtaacacgacaacagtt atttcaatat tgccatatca tcgatacctc agtactcgca tagtcaaacacacacacaca cacacacaca cacacacaca cacacacaca cacacacaca cacacacatattcaggcatt taatcagatg cgtatgaatg caacaagtaa taaaaaccca cccatccagccaaacacctg tccgaccacc ctgcacacca cattgagcaa atcaagcaca accaaccctgcacaccaca…
TMB1114	AGATCTATTTTTGAGGTTCTATCCGAATCAGGAAATCACATCAGTAATGATAGAATTACAAAAGCGTCACAAAAACTATCACCTTTCTTAATCTTTATATTCTAACTAAAATTAATGAAAAGAATAAAAACATCATAAAAAGTGAAAAAAATTTAAAGTCATAATAATATTATTAAAGTCACTAGAAGTCATAATGTAAATAAAGCAATAAATTGAGTGCAAACACAAAGTTTACCATAAGAAAAGTTAAAGTCAAGTACTAATGTTCAAACAATAAAACATAAAGCCACACACATACACACACACGCGCACATAAAAGACAATGCAAGTGGTAATTGAAACTAACCTAAAGCCATACAAGGTTTGATGAACTAAATAGTGCAATCACGAAAATTTTCG…
TMB1271	ACGGAATCACTTCTCATAACCTTAAGATTCACTTATACCTATGCATGAAATAAAAAAATTGTATGTTGAGTGATAAAGCTCAGTGGTGCTTCCATGATTCAAGTCATAAAATGAGTATGACCACAAGTAGATTCCAATCAATATATGTTGTGGCACAACCATTTCAAATTACATGTTCATCACACAAGTATCAATTTCATATGCAAGCTCATTTTTTATCAATTGAACATTCTTTACTGTACTTTCTATACCCAAGGATACAATCTAATTTCATCCCAATTTCACACACACACACACACACACACACACACATACACACACACACACACACACACACACACACACACACACACACATACATATAACACTATGATACTAAATTTTCATTTTTCAATTAAT…
TMB1706	CGATCAAGCTATAATAAATTAAAATAGAGAAATTAAATTTTAAATTTGAGTATAGTAGAAGGATGAAACCCAAAATTCAACCAATTAGTAATAAAAGAATGAAGATGAAGACAAGATTTGCCAACAAACTTCAACTCTTTTTTGAATAATTCATTTCCATCCTATCATGTATATATATACATTATGTGTGTGTGTGTGTATAGACCATATTCTTCTTTTGGAATTGATTATTAAACTTGTTTTGATC
TMB1820	CCGGATCTTTGCCTTTTTATGCCTTTGTTTCCCTCACATCCTTATTGACTTCTGTTGCAACATCGGCATCTACTGTCTGAAAGGGATTTTTCTGGCCATGCCTGATTGTCAATGCCAATATCTTTTTATTTGAGTTCTAACTCTTTGGCTCTTTGATTCCTTATGTTAACAACACTCTTGTCAATGATGTTTTCTTTTATAGTCTTTATAATATTATCGCCTCTTCTTGGTGAACCATTGTGATTTGCTTTTGACTCTCTCTCTCTCTCTCTCTACACACACTCGCACACACATATATATAACGGCTACTTGGTCCAATAATCATAACTGTCTTTGTGTTTTATGTTTGCTCCCATACCAGCGAGTATTTAATTTGGATGGCTTCAAACTCAAGTTAAG…
